# Supplementary material for: Integrated miRNA and mRNA Sequencing Reveals the Sterility Mechanism in Hybrid Yellow Catfish Resulting from Pelteobagrus fulvidraco (♀) × Pelteobagrus vachelli (♂)
Source: Animals (Basel). 2024 May 27;14(11):1586. doi: 10.3390/ani14111586 (PMC11171309; doi:10.3390/ani14111586)
Supplement: Supplementary file 1 [file animals-14-01586-s001.zip]

Archive with 23 entries (21 files):
- Figures/
- Figures/Figure S1.tif
- Figures/Figure S2.tif
- Figures/Figure S3.tif
- Figures/Figure S4.tif
- Figures/Figure S5.tif
- Figures/Figure S6.tif
- Tables/
- Tables/Table S1.xlsx
- Tables/Table S10.xlsx
- Tables/Table S11.xlsx
- Tables/Table S12.xlsx
- Tables/Table S13.xlsx
- Tables/Table S14.xlsx
- Tables/Table S15.xlsx
- Tables/Table S2.xlsx
- Tables/Table S3.xlsx
- Tables/Table S4.xlsx
- Tables/Table S5.xlsx
- Tables/Table S6.xlsx
- Tables/Table S7.xlsx
- Tables/Table S8.xlsx
- Tables/Table S9.xlsx
