# Supplementary material for: Integrated miRNA and mRNA Sequencing Reveals the Sterility Mechanism in Hybrid Yellow Catfish Resulting from Pelteobagrus fulvidraco (♀) × Pelteobagrus vachelli (♂)
Source: Animals (Basel). 2024 May 27;14(11):1586. doi: 10.3390/ani14111586 (PMC11171309; doi:10.3390/ani14111586)
Supplement: Supplementary file 1 [file animals-14-01586-s001.zip › Tables/Table S1.xlsx]

## Sheet: Sheet1
Table S1. The information of samples.
Sample name	Weight (g)	overall length (cm)	body length (cm)	Sex	Age	Clean Reads	effective rate%	average mapping rate%
PfF02	90	18.2	15.3	F	More than two years old	43050173	98.97	77.77
PfF05	100	20.9	17.8	F	More than two years old	48495068	98.7	94.09
PfF06	100	18.9	16.1	F	More than two years old	44687501	99.31	87.82
PfM04	100	23.9	19.6	M	More than two years old	47950862	98.99	92.7
PfM07	85	19.3	15.5	M	More than two years old	39697227	99.17	92.17
PfM10	100	22.3	18.5	M	More than two years old	44417571	99.12	85.38
PvF01	200	25.4	21	F	More than two years old	42009179	99.21	50.45
PvF02	300	30.6	26.2	F	More than two years old	42735816	99.45	52.01
PvF08	200	25.3	21	F	More than two years old	49117965	98.41	43.91
PvM07	450	36.8	31.2	M	More than two years old	39697227	99.17	51.18
PvM09	350	35.9	31.2	M	More than two years old	47350473	99.1	55.58
H01	100	22.8	18.5	/	More than two years old	46284885	99.07	70.52
H03	200	27.6	23.2	/	More than two years old	44217558	98.62	43.24
H06	100	22.3	18.8	/	More than two years old	55739198	99.27	55.07
H07	100	22.3	18.3	/	More than two years old	54865963	99.42	53.54
H08	150	23.3	19.2	/	More than two years old	50199054	99.19	55.15
H09	100	21.2	17.2	/	More than two years old	49710908	99.44	65.33
total						790226628	99.0947	66.23
