# Supplementary material for: Integrated miRNA and mRNA Sequencing Reveals the Sterility Mechanism in Hybrid Yellow Catfish Resulting from Pelteobagrus fulvidraco (♀) × Pelteobagrus vachelli (♂)
Source: Animals (Basel). 2024 May 27;14(11):1586. doi: 10.3390/ani14111586 (PMC11171309; doi:10.3390/ani14111586)
Supplement: Supplementary file 1 [file animals-14-01586-s001.zip › Tables/Table S10.xlsx]

## Sheet: Sheet1
Table S10. The enrichment analyses result of the target genes of 210 known miRNAs.
source	term_name	term_id	adjusted_p_value	negative_log10_of_adjusted_p_value	term_size	query_size	intersection_size	effective_domain_size	intersections
GO:MF	catalytic activity	GO:0003824	8.21109e-18	17.0856	5494	4150	1744	15245	MYO7A,SULF1,HECTD3,ISOC2,EMG1,GNAO1,CTDP1,ECHDC3,PDE10A,ALKBH7,GFM2,HEXB,BMP2K,BLVRA,SGPL1,MINPP1,GPN1,SUGCT,POLR3GL,RAB8A,DERA,PDK3,TAT,DUSP19,NUDT12,TRIM25,LPIN2,CDC42BPA,DPH6,CPE,DHX29,FASN,ACOX1,TOP2B,LOXL3,XRCC6,CPPED1,HEXD,PLPPR1,FUT10,OTUD4,FLT1,WWP1,NRAS,PIF1,MAN1B1,RARS,NTMT1,ACOXL,DEGS2,ABCC8,GUSB,TWNK,YARS2,KDSR,PMVK,PPCS,MAK,KDM5A,PFKFB3,AKR1A1,SETD3,STYX,TXN2,ADPGK,DGKH,RFK,PLPPR3,RA…
GO:MF	catalytic activity, acting on RNA	GO:0140098	1.53763e-10	9.81315	231	4150	115	15245	POLR3GL,DHX29,RARS,YARS2,DDX28,PTRH2,TRMT13,POLR2C,POLR3C,TRMT1L,RTCA,DDX24,DIS3L,POLR3A,POP5,NOCT,METTL3,KIAA0391,TRMT1,HELZ2,TRMT5,POLR3B,RRNAD1,WARS2,POLR3H,DIS3L2,DTD1,POLR3D,TRMT2A,POLR1C,DDX4,NARS,TFB1M,AGO2,TWISTNB,VARS2,SKIV2L,AARS2,PTRHD1,POP4,FARS2,DDX52,RNASET2,TRIT1,REXO2,DTWD1,LRRC47,TFB2M,FTSJ1,MRM3,POLR2G,TRMT10C,YTHDC2,CARS,POLR3K,PCIF1,QRSL1,DDX49,LARS,DHX38,NOB1,SARS,EIF4A2,AARS…
GO:MF	RNA binding	GO:0003723	1.54415e-08	7.81131	608	4150	239	15245	STAU2,EMG1,SAMD4A,SON,DHX29,EEF1E1,MTIF3,UPF2,CPSF2,CTU2,YARS2,SART3,TAF5,EIF2S1,SUGP1,TARDBP,NUDT21,TRMT1L,RBM45,GPATCH1,ATXN1,LUC7L3,SRP9,TUFM,LSM5,EXOSC2,FUBP3,PABPC4,EEFSEC,RRP9,ELAVL4,EIF5A,PRKRIP1,TAF7L,DIS3L,DCP2,RBM39,SREK1,PRKRA,EIF4EBP2,EIF4E3,ELAVL2,SF3B1,TENT4B,PCBP2,CPEB4,EIF3G,TDRKH,PUS7L,STRBP,EDC3,SECISBP2,TARBP2,C1D,TRMT1,DKC1,EIF4G3,RBM41,ELOF1,STAU1,HELZ2,RPUSD1,ASCC1,ELOC,NIP7…
GO:MF	ligase activity	GO:0016874	5.26761e-05	4.27839	207	4150	91	15245	TRIM25,DPH6,RARS,YARS2,PPCS,ASS1,GCAT,NUDT21,RNF111,ATP6V1A,RTCA,RNF5,UBE3A,LGSN,ELOC,GATB,RNF38,UBA5,WARS2,SLC27A6,MCCC1,MDM2,NAE1,NARS,VARS2,CBX4,CEP41,AARS2,ZNF451,GCLM,FARS2,UBE2D2,MGRN1,LRRC47,MOCS3,LIG3,CARS,AACS,QRSL1,NADSYN1,UBE2N,LARS,RNF103,TRIM23,SARS,UBA3,AARS,CARS2,AARSD1,EARS2,ATP5PO,LRSAM1,YARS,ACSL4,DARS2,PIAS2,MKRN2,ATP5F1A,AMFR,RLIM,MUL1,IARS,MIB2,HARS,FARSB,RNF181,PARS2,SIAH1,A…
GO:MF	transferase activity	GO:0016740	5.26761e-05	4.27839	2178	4150	693	15245	HECTD3,EMG1,BMP2K,SUGCT,POLR3GL,PDK3,TAT,CDC42BPA,FASN,FUT10,FLT1,WWP1,NTMT1,PMVK,MAK,KDM5A,PFKFB3,SETD3,ADPGK,DGKH,RFK,RAG1,MAP2K5,PTAR1,TMEM68,TMEM269,MASTL,ALG11,SRPK1,B3GAT2,GCAT,MARK3,TRMT13,UBE2S,ALDH1L2,DYRK2,BAZ1B,PRKAA1,CDKN2C,POLR2C,GUCY2C,POLM,HS3ST6,GCNT4,SMS,PIGN,POLR3C,MAP3K19,PACSIN3,PNKP,GRK1,TRMT1L,CERS6,LACC1,IP6K1,RPS6KB1,CDKN2D,BIRC6,MGST3,ACAT1,B4GALT2,CMAS,MGAT4B,MAEA,AKAP11…
GO:MF	RNA methyltransferase activity	GO:0008173	0.000105497	3.97676	33	4150	23	15245	TRMT13,TRMT1L,METTL3,TRMT1,TRMT5,RRNAD1,TRMT2A,TFB1M,TFB2M,FTSJ1,MRM3,TRMT10C,PCIF1,TRMT2B,MRM1,RNMT,TARBP1,TRMT61A,DIMT1,ALKBH8,FTSJ3,ZCCHC4,TRMT10A
GO:MF	thiol-dependent ubiquitin-specific protease activity	GO:0004843	0.000105497	3.97676	53	4150	32	15245	OTUD4,USP54,YOD1,MYSM1,OTUB1,TNFAIP3,JOSD2,OTUB2,USP13,MINDY1,USP4,USP9X,USP12,USP20,USP28,USP36,USP33,USP18,USP46,USP14,MINDY4,MINDY4B,USP44,VCPIP1,USP25,OTUD1,USP30,JOSD1,USP11,BRCC3,UCHL1,ATXN3
GO:MF	ubiquitinyl hydrolase activity	GO:0101005	0.000274915	3.5608	55	4150	32	15245	OTUD4,USP54,YOD1,MYSM1,OTUB1,TNFAIP3,JOSD2,OTUB2,USP13,MINDY1,USP4,USP9X,USP12,USP20,USP28,USP36,USP33,USP18,USP46,USP14,MINDY4,MINDY4B,USP44,VCPIP1,USP25,OTUD1,USP30,JOSD1,USP11,BRCC3,UCHL1,ATXN3
GO:MF	catalytic activity, acting on a tRNA	GO:0140101	0.000305953	3.51434	96	4150	48	15245	RARS,YARS2,PTRH2,TRMT13,TRMT1L,POP5,KIAA0391,TRMT1,TRMT5,WARS2,DTD1,NARS,VARS2,AARS2,PTRHD1,FARS2,TRIT1,DTWD1,LRRC47,FTSJ1,TRMT10C,CARS,QRSL1,LARS,SARS,AARS,CARS2,AARSD1,EARS2,DUS2,YARS,DARS2,PUSL1,DUS4L,IARS,DUS1L,HARS,MTFMT,FARSB,DTWD2,TRMT61A,PARS2,TSEN2,WARS,RARS2,ALKBH8,SARS2,TRMT10A
GO:MF	isomerase activity	GO:0016853	0.000772776	3.11195	129	4150	59	15245	TOP2B,PIN4,KATNAL2,PPIL1,PGAM1,GNE,ISYNA1,PPIC,PDIA3,PUS7L,TPI1,DSE,DKC1,ENOPH1,HSPD1,RPUSD1,IDI1,HYI,PDIA5,EBP,FKBP6,GNPDA2,MMUT,PUS1,PGM1,FKBP4,PMM2,PUS3,NKTR,TOP3A,ERO1A,ECH1,RPUSD2,FUOM,MPI,P4HB,PTGES,PGM2,ECI1,PUSL1,PUS7,ECI2,FKBP14,PPIE,CFTR,PPIB,GALM,TOP3B,GALE,PPIL3,FKBP5,PPIA,PPWD1,LSS,FKBP8,PPIL2,AIP,BPGM,ERO1B
GO:MF	adenyl ribonucleotide binding	GO:0032559	0.000772776	3.11195	1469	4150	473	15245	MYO7A,BMP2K,ATP2C1,CDC42BPA,TTLL5,DHX29,TOP2B,TOR4A,FLT1,RARS,ABCC8,TWNK,YARS2,MAK,CCT5,PFKFB3,RFK,ASS1,MAP2K5,DDX28,MASTL,HSP90AB1,SRPK1,MARK3,UBE2S,ERCC6L,DYRK2,CENPE,PRKAA1,GUCY2C,ERCC2,BRIP1,MLH1,MAP3K19,GRK1,SPG7,DHX58,KIF22,DDX51,RPS6KB1,CCT8,KATNAL2,ATP6V1A,MDN1,RUNX1,SHPRH,ROCK1,ENTPD2,AK8,PIKFYVE,PTK7,DDX24,KIF2A,PPIP5K2,PSMC4,CDK17,IRAK1,KIF23,ATP10B,TYK2,SPAST,HSPA9,RPS6KA6,SMARCA5,ATP…
GO:MF	nucleotidyltransferase activity	GO:0016779	0.000875274	3.05786	92	4150	45	15245	POLR3GL,POLR2C,POLM,POLR3C,CMAS,POLR3A,TAMM41,TENT4B,NMNAT1,POLN,CENPL,POLR3B,PAPOLA,POLR3H,CTU1,TERT,PAPOLG,POLR3D,POLR1C,POLG,POLK,UAP1,TWISTNB,POLR2G,POLL,UAP1L1,POLR3K,TENT5B,THG1L,RNGTT,POLR2J,GMPPB,PRIM1,TENT5C,ISPD,UGP2,CRCP,POLE,POLRMT,POLR2L,POLA1,POLB,POLR1A,POLR1B,POLR3E
GO:MF	adenyl nucleotide binding	GO:0030554	0.000875274	3.05786	1472	4150	473	15245	MYO7A,BMP2K,ATP2C1,CDC42BPA,TTLL5,DHX29,TOP2B,TOR4A,FLT1,RARS,ABCC8,TWNK,YARS2,MAK,CCT5,PFKFB3,RFK,ASS1,MAP2K5,DDX28,MASTL,HSP90AB1,SRPK1,MARK3,UBE2S,ERCC6L,DYRK2,CENPE,PRKAA1,GUCY2C,ERCC2,BRIP1,MLH1,MAP3K19,GRK1,SPG7,DHX58,KIF22,DDX51,RPS6KB1,CCT8,KATNAL2,ATP6V1A,MDN1,RUNX1,SHPRH,ROCK1,ENTPD2,AK8,PIKFYVE,PTK7,DDX24,KIF2A,PPIP5K2,PSMC4,CDK17,IRAK1,KIF23,ATP10B,TYK2,SPAST,HSPA9,RPS6KA6,SMARCA5,ATP…
GO:MF	structural constituent of ribosome	GO:0003735	0.000875274	3.05786	142	4150	63	15245	RPL29,RPS19,MRPS15,MRPS18A,RPL39,RPL6,RPS3A,MRPL35,RPS7,MRPL52,RPL36,MRPL30,MRPL47,MRPS31,RPS21,MRPS30,RPL8,MRPL33,MRPS18C,MRPL2,RPL18A,RPL13A,RPS9,RPS20,RPS15A,RPL32,RPL11,MRPL14,RPS11,RPL17,MRPL28,MRPS35,RPS3,RPS27A,RPS15,RPS13,RPL14,MRPL49,RPS5,RPL18,RPS6,MRPS10,MRPL55,MRPL13,MRPL27,RPL27A,RPL34,RPS14,MRPS25,MRPS21,MRPL17,RPS24,MRPS12,MRPL18,RPS4X,RPS28,MRPL32,RPL37A,RPL35,RPS17,MRPS16,RPL15,R…
GO:MF	ATP binding	GO:0005524	0.000875274	3.05786	1447	4150	465	15245	MYO7A,BMP2K,ATP2C1,CDC42BPA,TTLL5,DHX29,TOP2B,TOR4A,FLT1,RARS,ABCC8,TWNK,YARS2,MAK,CCT5,PFKFB3,RFK,ASS1,MAP2K5,DDX28,MASTL,HSP90AB1,SRPK1,MARK3,UBE2S,ERCC6L,DYRK2,CENPE,PRKAA1,GUCY2C,ERCC2,BRIP1,MLH1,MAP3K19,GRK1,SPG7,DHX58,KIF22,DDX51,RPS6KB1,CCT8,KATNAL2,ATP6V1A,MDN1,RUNX1,SHPRH,ROCK1,ENTPD2,AK8,PIKFYVE,PTK7,DDX24,KIF2A,PPIP5K2,PSMC4,CDK17,IRAK1,KIF23,ATP10B,TYK2,SPAST,HSPA9,RPS6KA6,SMARCA5,ATP…
GO:MF	omega peptidase activity	GO:0008242	0.0016113	2.79282	65	4150	34	15245	OTUD4,USP54,YOD1,MYSM1,OTUB1,TNFAIP3,JOSD2,OTUB2,USP13,PGPEP1,MINDY1,USP4,GGT7,USP9X,USP12,USP20,USP28,USP36,USP33,USP18,USP46,USP14,MINDY4,MINDY4B,USP44,VCPIP1,USP25,OTUD1,USP30,JOSD1,USP11,BRCC3,UCHL1,ATXN3
GO:MF	transferase activity, transferring one-carbon groups	GO:0016741	0.0034836	2.45797	225	4150	89	15245	EMG1,NTMT1,KDM5A,SETD3,TRMT13,ALDH1L2,TRMT1L,COMT,EEF1AKMT1,METTL15,SMYD1,METTL16,PRDM6,METTL3,TRMT1,SETD1A,EEF2KMT,TRMT5,KDM3B,RRNAD1,ARMT1,EEF1AKNMT,TRMT2A,NSUN5,GAMT,SHMT2,TFB1M,MRM2,NSUN6,TFB2M,COQ3,FTSJ1,MRM3,TRMT10C,KDM4B,ALKBH1,ICMT,METTL22,PCIF1,N6AMT1,RRP8,METTL25,TRMT2B,THUMPD3,ASH1L,HNMT,HEMK1,MRM1,TRDMT1,TRMT6,ATIC,TRMT11,NDUFAF5,RNMT,TYMS,TARBP1,GNMT,SETD6,EEF1AKMT2,MTFMT,AMT,TRMT61A…
GO:MF	methyltransferase activity	GO:0008168	0.00409001	2.38828	214	4150	85	15245	EMG1,NTMT1,KDM5A,SETD3,TRMT13,TRMT1L,COMT,EEF1AKMT1,METTL15,SMYD1,METTL16,PRDM6,METTL3,TRMT1,SETD1A,EEF2KMT,TRMT5,KDM3B,RRNAD1,ARMT1,EEF1AKNMT,TRMT2A,NSUN5,GAMT,TFB1M,MRM2,NSUN6,TFB2M,COQ3,FTSJ1,MRM3,TRMT10C,KDM4B,ALKBH1,ICMT,METTL22,PCIF1,N6AMT1,RRP8,METTL25,TRMT2B,THUMPD3,ASH1L,HNMT,HEMK1,MRM1,TRDMT1,TRMT6,TRMT11,NDUFAF5,RNMT,TYMS,TARBP1,GNMT,SETD6,EEF1AKMT2,AMT,TRMT61A,TRMT44,KMT2D,MGMT,METTL6…
GO:MF	tRNA binding	GO:0000049	0.00522112	2.28224	22	4150	15	15245	CTU2,TRMT1,CTU1,AARS2,FARS2,AARS,EARS2,YARS,TRMT11,TRMU,TYW5,IARS,SEPSECS,XPOT,RPL35A
GO:MF	5'-3' RNA polymerase activity	GO:0034062	0.00522112	2.28224	31	4150	19	15245	POLR3GL,POLR2C,POLR3C,POLR3A,POLR3B,POLR3H,POLR3D,POLR1C,TWISTNB,POLR2G,POLR3K,POLR2J,PRIM1,CRCP,POLRMT,POLR2L,POLR1A,POLR1B,POLR3E
GO:MF	DNA-directed 5'-3' RNA polymerase activity	GO:0003899	0.00522112	2.28224	31	4150	19	15245	POLR3GL,POLR2C,POLR3C,POLR3A,POLR3B,POLR3H,POLR3D,POLR1C,TWISTNB,POLR2G,POLR3K,POLR2J,PRIM1,CRCP,POLRMT,POLR2L,POLR1A,POLR1B,POLR3E
GO:MF	catalytic activity, acting on DNA	GO:0140097	0.00522112	2.28224	93	4150	43	15245	TOP2B,XRCC6,PIF1,TWNK,POLM,ERCC2,BRIP1,MPG,POLN,RTEL1,TERT,POLG,POLK,FEN1,RECQL,TOP3A,LIG3,POLL,MCM7,UNG,DNASE2B,ERCC4,RPS3,DFFB,NEIL3,PGBD5,HELB,DDX11,NTHL1,TOP3B,DMC1,DNMT1,LIG4,POLE,MCM2,POLA1,CHD6,CHD1L,POLB,DNASE2,FBH1,DNASE1L3,XRCC5
GO:MF	RNA polymerase activity	GO:0097747	0.00522112	2.28224	31	4150	19	15245	POLR3GL,POLR2C,POLR3C,POLR3A,POLR3B,POLR3H,POLR3D,POLR1C,TWISTNB,POLR2G,POLR3K,POLR2J,PRIM1,CRCP,POLRMT,POLR2L,POLR1A,POLR1B,POLR3E
GO:MF	aminoacyl-tRNA ligase activity	GO:0004812	0.00767015	2.1152	44	4150	24	15245	RARS,YARS2,WARS2,NARS,VARS2,AARS2,FARS2,LRRC47,CARS,LARS,SARS,AARS,CARS2,AARSD1,EARS2,YARS,DARS2,IARS,HARS,FARSB,PARS2,WARS,RARS2,SARS2
GO:MF	ligase activity, forming carbon-oxygen bonds	GO:0016875	0.00767015	2.1152	44	4150	24	15245	RARS,YARS2,WARS2,NARS,VARS2,AARS2,FARS2,LRRC47,CARS,LARS,SARS,AARS,CARS2,AARSD1,EARS2,YARS,DARS2,IARS,HARS,FARSB,PARS2,WARS,RARS2,SARS2
GO:MF	ATPase activity	GO:0016887	0.00836355	2.07761	232	4150	89	15245	DHX29,TOP2B,XRCC6,PIF1,ABCC8,TWNK,DDX28,ERCC2,BRIP1,MLH1,SPG7,DDX51,KATNAL2,MDN1,DDX24,PSMC4,SMARCA5,LONP1,ABCB11,RAD51C,RTEL1,PSMC5,ABCG1,SLC27A6,HELZ,DDX4,OLA1,KLHL14,SKIV2L,RECQL5,INO80,PSMC3,SPATA5,DDX52,RECQL,ATP13A3,VPS4B,TDRD9,PSMC6,YTHDC2,SMARCA4,TRAP1,MCM7,DDX49,DHX38,DHX33,EIF4A2,DNAH9,DQX1,AQR,VCP,ABCA2,ATAD2,ABCC9,ABCF1,MLH3,RAD50,RAD51D,HELQ,ABCC5,HELB,DDX11,DDX55,RAD54L,DHX37,ABCA3,…
GO:MF	oxidoreductase activity, acting on the CH-CH group of donors	GO:0016627	0.0145013	1.83859	43	4150	23	15245	BLVRA,ACOX1,ACOXL,DHCR7,ACAD11,ACADSB,PTGR2,ACAD9,GCDH,SRD5A2,SRD5A1,TM7SF2,SDHC,DUS2,ACADVL,TECR,RSAD1,DUS4L,DUS1L,ACADS,DHODH,SRD5A3,ACOX3
GO:MF	nucleic acid binding	GO:0003676	0.0160642	1.79414	2314	4150	699	15245	STAU2,ZMAT4,EMG1,SAMD4A,EMX2,MEOX1,HNF1A,FOXI3,AKNA,SON,PITX2,SPAG7,MTERF1,DHX29,TOP2B,XRCC6,HOXB13,EEF1E1,CPSF4,ZNF622,LEMD3,TCF7,MTIF3,UPF2,CPSF2,POLDIP2,CTU2,KDM2B,YARS2,NFIX,VAX1,ZMAT2,HLX,SART3,PDS5B,KDM5A,TAF5,EN1,RAG1,PIN4,DDX28,EIF2S1,HOXA11,ZNF318,SUGP1,TARDBP,SSBP1,ASXL1,MTERF3,EBF1,POLM,TET3,ERCC2,BRIP1,POLR3C,MLH1,BRCA2,DHX58,FAN1,NUDT21,TRMT1L,CERS6,RBM45,ARID4B,DDX51,GPATCH1,ATXN1,E…
GO:MF	helicase activity	GO:0004386	0.0160642	1.79414	98	4150	43	15245	DHX29,XRCC6,PIF1,TWNK,DDX28,ERCC2,BRIP1,DDX51,DDX24,RTEL1,HELZ,DDX4,SKIV2L,RECQL5,DDX52,RECQL,TDRD9,YTHDC2,SMARCA4,MCM7,DDX49,DHX38,DHX33,EIF4A2,DQX1,AQR,HELQ,HELB,DDX11,DDX55,DHX37,DHX57,DHX30,IGHMBP2,DHX34,MCM2,HELLS,CHD6,CHD1L,UPF1,FBH1,XRCC5,DDX56
GO:MF	transferase activity, transferring phosphorus-containing groups	GO:0016772	0.0265835	1.57539	1088	4150	344	15245	BMP2K,POLR3GL,PDK3,CDC42BPA,FLT1,PMVK,MAK,PFKFB3,ADPGK,DGKH,RFK,MAP2K5,TMEM269,MASTL,SRPK1,MARK3,DYRK2,BAZ1B,PRKAA1,CDKN2C,POLR2C,GUCY2C,POLM,PIGN,POLR3C,MAP3K19,PACSIN3,PNKP,GRK1,IP6K1,RPS6KB1,CDKN2D,CMAS,AKAP11,SPHK2,ROCK1,AK8,PIKFYVE,PTK7,PI4KA,PPIP5K2,CDK17,IRAK1,PRKRA,TYK2,POLR3A,GNE,RPS6KA6,TAMM41,DCLK1,CERK,DCAKD,KIAA0355,IKBKB,TENT4B,STK33,NMNAT1,RIPK1,MAP3K8,POLN,PGS1,NME7,ROR1,ANKK1,SIK…
GO:MF	flavin adenine dinucleotide binding	GO:0050660	0.0295276	1.52977	53	4150	26	15245	ACOX1,ETFA,ACAD11,CHDH,ACADSB,AGPS,TXNRD3,ACAD9,DDO,GCDH,AIFM3,TXNRD2,MICAL2,DUS2,ACADVL,DUS4L,KDM1A,DUS1L,ACADS,D2HGDH,LDHD,COQ6,SQLE,XDH,ACOX3,AIFM1
GO:MF	vitamin binding	GO:0019842	0.0295276	1.52977	92	4150	40	15245	SGPL1,TAT,FASN,GCAT,HDC,CALB1,AADAT,GAD2,PDXDC1,SPTLC1,SDS,ABAT,EGLN1,SPTLC2,SHMT2,PYGB,MOCOS,MMUT,KYAT3,NFS1,AGXT2,TPK1,GOT2,STRA6,OAT,OGFOD1,PLOD3,OGFOD2,ILVBL,OGDH,DDC,P4HTM,PYGL,GOT1,EGLN3,ACCS,RBP3,PLOD1,RHO,P3H3
GO:MF	oxidoreductase activity, acting on a sulfur group of donors	GO:0016667	0.0321375	1.49299	35	4150	19	15245	TXN2,MSRA,TXNRD3,TXNDC12,ERO1A,TXNRD2,PCYOX1,GFER,PCYOX1L,MSRB2,GRXCR1,GLRX,SELENBP1,SRXN1,MSRB1,CHCHD4,GLRX2,ERO1B,GLRX5
GO:MF	hydrolase activity	GO:0016787	0.0336677	1.47279	2267	4150	680	15245	MYO7A,SULF1,GNAO1,CTDP1,PDE10A,GFM2,HEXB,MINPP1,GPN1,RAB8A,DUSP19,NUDT12,LPIN2,CPE,DHX29,FASN,TOP2B,XRCC6,CPPED1,HEXD,PLPPR1,OTUD4,NRAS,PIF1,MAN1B1,ABCC8,GUSB,TWNK,STYX,PLPPR3,RAG1,PSMA4,PM20D2,ADAL,DDX28,HDHD2,ADAMTS18,AMDHD2,OCRL,PTRH2,MIPEP,CENPE,USP54,SULF2,CANT1,DPYS,RAB27B,ERCC2,BRIP1,DUSP12,MLH1,YOD1,PNKP,SPG7,TUBB3,DHX58,FAN1,NUDT21,KIF22,LACC1,DDX51,PLCH2,NPEPPS,MYSM1,PSMB4,NTAN1,OTUB1,K…
GO:MF	carboxy-lyase activity	GO:0016831	0.0336677	1.47279	23	4150	14	15245	SGPL1,HDC,AMD1,GAD2,PDXDC1,URAD,PISD,PPCDC,MLYCD,DDC,MVD,UMPS,GGCX,PAICS
GO:MF	anion binding	GO:0043168	0.0336677	1.47279	2149	4150	647	15245	MYO7A,GNAO1,GFM2,BMP2K,SGPL1,GPN1,ATP2C1,RAB8A,TAT,CDC42BPA,TTLL5,DHX29,ACOX1,TOP2B,TOR4A,FLT1,NRAS,RARS,ARL5B,ABCC8,TWNK,YARS2,MAK,CCT5,PFKFB3,RFK,ASS1,MAP2K5,DDX28,MASTL,HSP90AB1,SRPK1,GCAT,MARK3,UBE2S,ERCC6L,DYRK2,CENPE,PRKAA1,ITPR3,GUCY2C,ARL13B,RAB27B,ERCC2,BRIP1,MLH1,MAP3K19,GRK1,SPG7,TUBB3,DHX58,KIF22,DDX51,RPS6KB1,CCT8,HDC,KATNAL2,ATP6V1A,MDN1,RUNX1,TUFM,SHPRH,TYSND1,EEFSEC,RHOBTB2,RAB20,…
GO:MF	DNA polymerase activity	GO:0034061	0.0336677	1.47279	12	4150	9	15245	POLM,POLN,TERT,POLG,POLK,POLL,POLE,POLA1,POLB
GO:MF	small molecule binding	GO:0036094	0.0336677	1.47279	2270	4150	681	15245	MYO7A,GNAO1,GFM2,BMP2K,SGPL1,GPN1,ATP2C1,RAB8A,TAT,CDC42BPA,TTLL5,DHX29,FASN,ACOX1,TOP2B,TOR4A,FLT1,NRAS,RARS,ARL5B,ABCC8,TWNK,YARS2,MAK,CCT5,PFKFB3,RFK,ASS1,MAP2K5,DDX28,MASTL,HSP90AB1,SRPK1,GCAT,MARK3,UBE2S,ERCC6L,DYRK2,CENPE,PRKAA1,ITPR3,GUCY2C,G6PD,ARL13B,RAB27B,ERCC2,BRIP1,MLH1,MAP3K19,GRK1,SPG7,TUBB3,DHX58,KIF22,DDX51,RPS6KB1,CCT8,HDC,KATNAL2,ATP6V1A,MDN1,CALB1,RUNX1,TUFM,SHPRH,TYSND1,EEFSE…
GO:MF	nuclease activity	GO:0004518	0.0336677	1.47279	105	4150	44	15245	RAG1,FAN1,DIS3L,MRE11,POP5,NOCT,KIAA0391,HELZ2,YBEY,DIS3L2,MUS81,AGO2,POP4,FEN1,RNASET2,REXO2,ERCC5,PELO,NOB1,DCLRE1B,PAN2,DNASE2B,ERCC4,RNASEH1,XRN2,DFFB,TSEN2,NTHL1,MRPL44,CNOT8,APEX2,SND1,DIS3,REXO4,ERCC1,ENDOU,ERN2,GEN1,EXD1,EXD3,DNASE2,EXOSC10,TSEN54,DNASE1L3
GO:MF	intramolecular transferase activity	GO:0016866	0.0427262	1.36931	26	4150	15	15245	PGAM1,PUS7L,DKC1,RPUSD1,MMUT,PUS1,PGM1,PMM2,PUS3,RPUSD2,PGM2,PUSL1,PUS7,LSS,BPGM
GO:BP	cellular metabolic process	GO:0044237	1.58794e-17	16.7992	5337	3787	1813	12850	MED18,SAMD4A,CTDP1,EMX2,GFM2,RPL29,MEOX1,BMP2K,HNF1A,FOXI3,BLVRA,SON,SGPL1,MINPP1,VPS11,UHRF1,UBAP1L,POLR3GL,DERA,PITX2,IL34,TAT,ESCO1,DUSP19,MTERF1,LPIN2,CDC42BPA,DPH6,TTLL5,DHX29,ACOX1,TOP2B,XRCC6,CPPED1,HOXB13,PLPPR1,FUT10,RPS19,RBFA,EEF1E1,FLT1,BUD31,WWP1,MRPS15,MRPS18A,TCF7,PIF1,MTIF3,UPF2,RARS,USP37,NTMT1,CPSF2,DEGS2,KLHL7,SYMPK,TAF6,CTU2,PCGF6,TWNK,YARS2,NFIX,KDSR,VAX1,CCNK,PPP1R13L,ZMAT2,…
GO:BP	metabolic process	GO:0008152	5.77389e-15	14.2385	6556	3787	2156	12850	MED18,EMG1,SAMD4A,CTDP1,EMX2,ALKBH7,GFM2,HEXB,RPL29,MEOX1,BMP2K,HNF1A,FOXI3,BLVRA,SON,SGPL1,MINPP1,VPS11,UHRF1,UBAP1L,POLR3GL,DERA,PITX2,IL34,TAT,ESCO1,DUSP19,MTERF1,LPIN2,CDC42BPA,DPH6,TTLL5,CPE,DHX29,FASN,ACOX1,TOP2B,LOXL3,XRCC6,CPPED1,HOXB13,HEXD,PLPPR1,FUT10,RPS19,RBFA,OTUD4,EEF1E1,FLT1,BUD31,WWP1,MRPS15,MRPS18A,TCF7,PIF1,MTIF3,UPF2,RARS,USP37,NTMT1,ACOXL,CPSF2,DEGS2,KLHL7,SYMPK,TAF6,CTU2,PCG…
GO:BP	RNA processing	GO:0006396	1.65388e-13	12.7815	356	3787	178	12850	SON,RBFA,BUD31,CPSF2,SYMPK,CTU2,ZMAT2,SART3,PIN4,INTS2,SUGP1,TARDBP,TRMT13,INTS9,HNRNPUL1,NUDT21,TRMT1L,PRPF40A,GPATCH1,RCL1,LUC7L3,LSM5,INTS5,RRP9,RTCA,RBM39,SREK1,PRKRA,RBBP6,SF3B1,RBM25,POP5,KIAA0391,TARBP2,SNRNP27,C1D,TRMT1,DKC1,SNAPC3,ZC3H14,WTAP,TRMT5,LSM3,ADAR,RRNAD1,YBEY,INTS8,RPP38,PAPOLA,CTU1,CWC15,SNRPA,SF3B5,PAPOLG,CLNS1A,RPF2,SF1,TRMT2A,HNRNPM,NOL11,TFB1M,HTATSF1,AGO2,PRPF6,PUS1,SNRP…
GO:BP	cellular nitrogen compound metabolic process	GO:0034641	1.65388e-13	12.7815	2795	3787	1001	12850	MED18,SAMD4A,CTDP1,EMX2,GFM2,RPL29,MEOX1,HNF1A,FOXI3,BLVRA,SON,UHRF1,POLR3GL,DERA,PITX2,MTERF1,DPH6,DHX29,TOP2B,XRCC6,HOXB13,RPS19,RBFA,EEF1E1,BUD31,MRPS15,MRPS18A,TCF7,PIF1,MTIF3,UPF2,RARS,CPSF2,SYMPK,TAF6,CTU2,PCGF6,YARS2,NFIX,KDSR,VAX1,CCNK,PPP1R13L,ZMAT2,HLX,SART3,EPC2,TAF5,CRY1,ADPGK,EN1,RFK,BABAM1,RAG1,POLG2,PIN4,RPL39,UPRT,INTS2,HOXA11,SUGP1,TARDBP,TRMT13,ALDH1L2,PRKAA1,INTS9,ASXL1,RPL6,TH…
GO:BP	organic substance metabolic process	GO:0071704	1.1904e-11	10.9243	5840	3787	1918	12850	MED18,SAMD4A,CTDP1,EMX2,GFM2,HEXB,RPL29,MEOX1,BMP2K,HNF1A,FOXI3,BLVRA,SON,SGPL1,UHRF1,UBAP1L,POLR3GL,DERA,PITX2,IL34,TAT,ESCO1,DUSP19,MTERF1,CDC42BPA,DPH6,TTLL5,CPE,DHX29,ACOX1,TOP2B,XRCC6,CPPED1,HOXB13,HEXD,PLPPR1,FUT10,RPS19,RBFA,OTUD4,EEF1E1,FLT1,BUD31,WWP1,MRPS15,MRPS18A,TCF7,PIF1,MTIF3,UPF2,RARS,USP37,NTMT1,CPSF2,DEGS2,KLHL7,SYMPK,TAF6,CTU2,PCGF6,GUSB,PSMD2,TWNK,YARS2,NFIX,KDSR,PMVK,VAX1,CCN…
GO:BP	ncRNA metabolic process	GO:0034660	3.41252e-11	10.4669	184	3787	103	12850	RBFA,RARS,CTU2,YARS2,PIN4,INTS2,TRMT13,INTS9,TRMT1L,RRP9,DIS3L,POP5,KIAA0391,TARBP2,C1D,TRMT1,DKC1,TRMT5,RRNAD1,YBEY,WARS2,INTS8,RPP38,CTU1,DIS3L2,RPF2,FKBP6,NOL11,NARS,TFB1M,AGO2,VARS2,AARS2,PUS1,POP4,FARS2,RNASET2,TRIT1,GEMIN4,NAF1,DTWD1,TFB2M,FTSJ1,MPHOSPH10,TRMT10C,PUS3,FAM207A,MOCS3,CARS,POLR3K,QRSL1,LARS,THG1L,NOB1,SARS,AARS,CARS2,AARSD1,EARS2,DUS2,YARS,TRMT6,DARS2,EXOSC3,ELP1,PUSL1,DUS4L,P…
GO:BP	cellular response to DNA damage stimulus	GO:0006974	6.87664e-11	10.1626	210	3787	113	12850	ALKBH7,XRCC6,EEF1E1,PIF1,BABAM1,POLG2,POLM,ERCC2,MLH1,PNKP,BRCA2,FAN1,MUTYH,RPA3,NHEJ1,INIP,PAXX,MPG,MRE11,POLN,TIPIN,TOPBP1,RAD51C,BRCA1,ZFYVE26,RTEL1,RPA1,NSMCE2,RAD1,RAD9A,POLH,SMC5,RNF168,TXNDC12,SAMHD1,MSH3,RAD18,HIC1,MSH4,POLK,INO80,XPC,ATR,PARPBP,FEN1,RECQL,HMCES,ERCC5,ALKBH1,FANCF,MSH2,LIG3,SPATA22,POLL,GTF2H3,CHEK2,UBE2N,SMCHD1,BRAT1,DCLRE1B,NUDT1,UNG,MMS19,PLRG1,DDIAS,MLH3,ERCC4,FANCG,D…
GO:BP	nitrogen compound metabolic process	GO:0006807	7.77152e-11	10.1095	5173	3787	1711	12850	MED18,SAMD4A,CTDP1,EMX2,GFM2,RPL29,MEOX1,BMP2K,HNF1A,FOXI3,BLVRA,SON,UHRF1,UBAP1L,POLR3GL,DERA,PITX2,IL34,TAT,ESCO1,DUSP19,MTERF1,CDC42BPA,DPH6,TTLL5,CPE,DHX29,TOP2B,XRCC6,CPPED1,HOXB13,FUT10,RPS19,RBFA,OTUD4,EEF1E1,FLT1,BUD31,WWP1,MRPS15,MRPS18A,TCF7,PIF1,MTIF3,UPF2,RARS,USP37,NTMT1,CPSF2,DEGS2,KLHL7,SYMPK,TAF6,CTU2,PCGF6,PSMD2,YARS2,NFIX,KDSR,VAX1,CCNK,PPP1R13L,ZMAT2,MAK,HLX,SART3,KDM5A,EPC2,TA…
GO:BP	organic cyclic compound metabolic process	GO:1901360	7.8459e-11	10.1054	2552	3787	905	12850	MED18,SAMD4A,CTDP1,EMX2,MEOX1,HNF1A,FOXI3,BLVRA,SON,UHRF1,POLR3GL,DERA,PITX2,TAT,MTERF1,TOP2B,XRCC6,HOXB13,RBFA,BUD31,TCF7,PIF1,UPF2,RARS,CPSF2,SYMPK,TAF6,CTU2,PCGF6,YARS2,NFIX,PMVK,VAX1,CCNK,PPP1R13L,ZMAT2,HLX,SART3,EPC2,CRY1,ADPGK,EN1,RFK,BABAM1,RAG1,POLG2,PIN4,UPRT,INTS2,HOXA11,SUGP1,TARDBP,TRMT13,ALDH1L2,PRKAA1,INTS9,ASXL1,TH,MTERF3,POLR2C,EBF1,GUCY2C,POLM,HNRNPUL1,TET3,ERCC2,BRIP1,POLR3C,MLH…
GO:BP	primary metabolic process	GO:0044238	1.12852e-10	9.94749	5598	3787	1836	12850	MED18,SAMD4A,CTDP1,EMX2,GFM2,HEXB,RPL29,MEOX1,BMP2K,HNF1A,FOXI3,SON,UHRF1,UBAP1L,POLR3GL,DERA,PITX2,IL34,TAT,ESCO1,DUSP19,MTERF1,CDC42BPA,DPH6,TTLL5,CPE,DHX29,ACOX1,TOP2B,XRCC6,CPPED1,HOXB13,HEXD,PLPPR1,FUT10,RPS19,RBFA,OTUD4,EEF1E1,FLT1,BUD31,WWP1,MRPS15,MRPS18A,TCF7,PIF1,MTIF3,UPF2,RARS,USP37,NTMT1,CPSF2,DEGS2,KLHL7,SYMPK,TAF6,CTU2,PCGF6,GUSB,PSMD2,YARS2,NFIX,KDSR,PMVK,VAX1,CCNK,PPP1R13L,ZMAT2,…
GO:BP	heterocycle metabolic process	GO:0046483	2.12042e-10	9.67358	2484	3787	880	12850	MED18,SAMD4A,CTDP1,EMX2,MEOX1,HNF1A,FOXI3,BLVRA,SON,UHRF1,POLR3GL,DERA,PITX2,MTERF1,TOP2B,XRCC6,HOXB13,RBFA,BUD31,TCF7,PIF1,UPF2,RARS,CPSF2,SYMPK,TAF6,CTU2,PCGF6,YARS2,NFIX,VAX1,CCNK,PPP1R13L,ZMAT2,HLX,SART3,EPC2,CRY1,ADPGK,EN1,RFK,BABAM1,RAG1,POLG2,PIN4,UPRT,INTS2,HOXA11,SUGP1,TARDBP,TRMT13,ALDH1L2,PRKAA1,INTS9,ASXL1,MTERF3,POLR2C,EBF1,GUCY2C,POLM,HNRNPUL1,TET3,ERCC2,BRIP1,POLR3C,MLH1,MSGN1,PNKP…
GO:BP	nucleobase-containing compound metabolic process	GO:0006139	2.12042e-10	9.67358	2412	3787	857	12850	MED18,SAMD4A,CTDP1,EMX2,MEOX1,HNF1A,FOXI3,SON,UHRF1,POLR3GL,DERA,PITX2,MTERF1,TOP2B,XRCC6,HOXB13,RBFA,BUD31,TCF7,PIF1,UPF2,RARS,CPSF2,SYMPK,TAF6,CTU2,PCGF6,YARS2,NFIX,VAX1,CCNK,PPP1R13L,ZMAT2,HLX,SART3,EPC2,CRY1,ADPGK,EN1,RFK,BABAM1,RAG1,POLG2,PIN4,UPRT,INTS2,HOXA11,SUGP1,TARDBP,TRMT13,PRKAA1,INTS9,ASXL1,MTERF3,POLR2C,EBF1,GUCY2C,POLM,HNRNPUL1,TET3,ERCC2,BRIP1,POLR3C,MLH1,MSGN1,PNKP,BRCA2,FAN1,NU…
GO:BP	cellular aromatic compound metabolic process	GO:0006725	3.34802e-10	9.47521	2499	3787	883	12850	MED18,SAMD4A,CTDP1,EMX2,MEOX1,HNF1A,FOXI3,BLVRA,SON,UHRF1,POLR3GL,DERA,PITX2,TAT,MTERF1,TOP2B,XRCC6,HOXB13,RBFA,BUD31,TCF7,PIF1,UPF2,RARS,CPSF2,SYMPK,TAF6,CTU2,PCGF6,YARS2,NFIX,VAX1,CCNK,PPP1R13L,ZMAT2,HLX,SART3,EPC2,CRY1,ADPGK,EN1,RFK,BABAM1,RAG1,POLG2,PIN4,UPRT,INTS2,HOXA11,SUGP1,TARDBP,TRMT13,ALDH1L2,PRKAA1,INTS9,ASXL1,TH,MTERF3,POLR2C,EBF1,GUCY2C,POLM,HNRNPUL1,TET3,ERCC2,BRIP1,POLR3C,MLH1,MSG…
GO:BP	cellular response to stress	GO:0033554	2.0296e-09	8.69259	305	3787	146	12850	ALKBH7,XRCC6,EEF1E1,PIF1,BABAM1,POLG2,POLM,ERCC2,MLH1,YOD1,PNKP,BRCA2,FAN1,MUTYH,RNF121,RPA3,NHEJ1,INIP,PAXX,NPRL3,MPG,MRE11,ANKRD6,CREB3L3,POLN,TIPIN,TOPBP1,RAD51C,BRCA1,ZFYVE26,RWDD3,RTEL1,RPA1,DNAJB6,NSMCE2,RAD1,SEC63,RAD9A,POLH,SMC5,RNF168,TXNDC12,SAMHD1,MSH3,RAD18,HIC1,MSH4,POLK,INO80,XPC,ATR,SYVN1,PARPBP,FEN1,SCAP,RECQL,ING2,GAP43,PSMC6,HMCES,ERCC5,ALKBH1,TRAPPC11,FANCF,MSH2,LIG3,SPATA22,PO…
GO:BP	nucleic acid metabolic process	GO:0090304	2.99309e-09	8.52388	2139	3787	762	12850	MED18,SAMD4A,CTDP1,EMX2,MEOX1,HNF1A,FOXI3,SON,UHRF1,POLR3GL,PITX2,MTERF1,TOP2B,XRCC6,HOXB13,RBFA,BUD31,TCF7,PIF1,UPF2,RARS,CPSF2,SYMPK,TAF6,CTU2,PCGF6,YARS2,NFIX,VAX1,CCNK,PPP1R13L,ZMAT2,HLX,SART3,EPC2,CRY1,EN1,BABAM1,RAG1,POLG2,PIN4,INTS2,HOXA11,SUGP1,TARDBP,TRMT13,PRKAA1,INTS9,ASXL1,MTERF3,POLR2C,EBF1,POLM,HNRNPUL1,TET3,ERCC2,POLR3C,MLH1,MSGN1,PNKP,BRCA2,FAN1,NUDT21,SNAPC5,TRMT1L,PRPF40A,ARID4B…
GO:BP	gene expression	GO:0010467	3.70987e-09	8.43064	2107	3787	751	12850	MED18,SAMD4A,CTDP1,EMX2,GFM2,RPL29,MEOX1,HNF1A,FOXI3,SON,POLR3GL,PITX2,MTERF1,DPH6,DHX29,HOXB13,RPS19,RBFA,EEF1E1,BUD31,MRPS15,MRPS18A,TCF7,MTIF3,UPF2,RARS,CPSF2,SYMPK,TAF6,CTU2,PCGF6,YARS2,NFIX,VAX1,CCNK,PPP1R13L,ZMAT2,HLX,SART3,EPC2,TAF5,CRY1,EN1,PIN4,RPL39,INTS2,HOXA11,SUGP1,TARDBP,TRMT13,PRKAA1,INTS9,ASXL1,RPL6,MTERF3,POLR2C,EBF1,HNRNPUL1,TET3,POLR3C,MSGN1,RPS3A,NUDT21,SNAPC5,TRMT1L,PRPF40A,A…
GO:BP	multicellular organism development	GO:0007275	3.88091e-09	8.41107	2563	3787	895	12850	MYO7A,SULF1,SELPLG,NET1,EMX2,MDGA2,HEXB,MEOX1,HNF1A,FOXI3,AKNA,VPS11,UHRF1,FZD6,SFRP1,RAB8A,PITX2,IL34,PTN,ZNF148,ACTN2,TOP2B,AFAP1L2,PLPPR1,LURAP1,RPS19,FLT1,CPSF4,CCM2,LEMD3,TCF7,NHSL1,FHL1,KDSR,VAX1,HLX,EPC2,EN1,ADIPOR1,RAG1,MAP2K5,COPZ1,TOMM70,TDRD6,HSP90AB1,TARDBP,OCRL,GREB1,NRN1L,ITPR3,RPL6,TH,EBF1,TMIE,GID8,ARL13B,TET3,MSGN1,PACSIN3,BRCA2,RPS3A,FAF1,ARHGEF3,TMEM260,AHI1,PDCD2,GPC3,RNF111,H…
GO:BP	developmental process	GO:0032502	1.03256e-08	7.98609	2829	3787	975	12850	MYO7A,SULF1,SELPLG,NET1,EMX2,MDGA2,HEXB,MEOX1,HNF1A,FOXI3,AKNA,VPS11,UHRF1,FZD6,SFRP1,RAB8A,PITX2,UVRAG,IL34,PTN,ZNF148,SPATA16,ACTN2,TOP2B,AFAP1L2,PLPPR1,GAB1,LURAP1,RPS19,FLT1,CPSF4,CCM2,LEMD3,TCF7,NHSL1,FHL1,KDSR,VAX1,CCT5,HLX,EPC2,EN1,ADIPOR1,RAG1,MAP2K5,COPZ1,TOMM70,TDRD6,HSP90AB1,TARDBP,OCRL,DYRK2,GREB1,NRN1L,ITPR3,RPL6,TH,EBF1,TMIE,G6PD,GID8,ARL13B,TET3,MLH1,MSGN1,PACSIN3,BRCA2,RPS3A,PMEL,…
GO:BP	cellular localization	GO:0051641	1.24323e-08	7.90545	487	3787	210	12850	MYO7A,RANBP3,CLUH,VPS11,RAB8A,STAM2,SNX6,SCFD2,PCF11,NUP155,VTI1A,COPZ1,OCRL,SEC31A,MLH1,IPO8,NUP50,AP3S1,BCAP29,GLRB,RNF121,SRP9,AP5B1,AP1M2,TYSND1,RAMP1,M6PR,NAPB,POMC,VPS35L,VPS35,GOPC,KIF23,TGFBRAP1,DOC2B,KIF13A,RAE1,RAMP2,CLTC,KPNA5,AP2A1,WTIP,TOMM7,MTM1,NEDD1,SYTL4,DMXL2,WDR91,RYR3,VPS39,LMAN1,SEC63,RANBP1,PRICKLE2,LZTS2,MKKS,TRIM32,PHAX,RIC1,PAM,SCFD1,GGA1,GOSR1,CLRN1,PRICKLE1,PDZD8,BORCS5…
GO:BP	system development	GO:0048731	1.9724e-08	7.705	2226	3787	783	12850	MYO7A,SULF1,SELPLG,EMX2,MDGA2,HEXB,MEOX1,HNF1A,FOXI3,AKNA,VPS11,UHRF1,FZD6,SFRP1,RAB8A,PITX2,IL34,PTN,ZNF148,ACTN2,TOP2B,AFAP1L2,PLPPR1,LURAP1,RPS19,FLT1,CPSF4,CCM2,LEMD3,TCF7,NHSL1,FHL1,KDSR,VAX1,HLX,EPC2,ADIPOR1,RAG1,MAP2K5,COPZ1,TOMM70,HSP90AB1,TARDBP,OCRL,GREB1,NRN1L,ITPR3,RPL6,TH,TMIE,ARL13B,TET3,MSGN1,PACSIN3,BRCA2,FAF1,ARHGEF3,TMEM260,AHI1,PDCD2,RNF111,HDC,NTN1,ATG5,FRAS1,BSX,PHOX2B,MAEA,S…
GO:BP	DNA repair	GO:0006281	1.9724e-08	7.705	172	3787	91	12850	XRCC6,PIF1,BABAM1,POLG2,POLM,ERCC2,MLH1,PNKP,BRCA2,FAN1,MUTYH,RPA3,NHEJ1,INIP,PAXX,MPG,MRE11,POLN,RAD51C,BRCA1,ZFYVE26,RTEL1,RPA1,NSMCE2,RAD1,RAD9A,POLH,SMC5,RNF168,SAMHD1,MSH3,RAD18,MSH4,POLK,INO80,XPC,PARPBP,FEN1,RECQL,ERCC5,ALKBH1,FANCF,MSH2,LIG3,SPATA22,POLL,GTF2H3,SMCHD1,NUDT1,UNG,MMS19,MLH3,ERCC4,FANCG,DDB1,RPS3,SMARCAL1,RAD51AP1,RAD50,GTF2H4,RAD51D,TDP1,NBN,NEIL3,RPA2,NSMCE1,UIMC1,NTHL1,MG…
GO:BP	ncRNA processing	GO:0034470	1.9724e-08	7.705	131	3787	74	12850	RBFA,CTU2,PIN4,INTS2,TRMT13,INTS9,TRMT1L,RRP9,POP5,KIAA0391,TARBP2,C1D,TRMT1,DKC1,TRMT5,RRNAD1,YBEY,INTS8,RPP38,CTU1,RPF2,NOL11,TFB1M,AGO2,PUS1,POP4,TRIT1,GEMIN4,NAF1,DTWD1,TFB2M,FTSJ1,MPHOSPH10,TRMT10C,PUS3,FAM207A,MOCS3,POLR3K,THG1L,NOB1,DUS2,TRMT6,EXOSC3,ELP1,PUSL1,DUS4L,PUS7,TRMU,TYW5,TSR3,OSGEPL1,DUS1L,MTFMT,POP1,DTWD2,TRMT61A,OSGEP,TBL3,TSEN2,CLP1,NOP2,DIMT1,GNL2,REXO4,GTPBP3,RRP36,INTS10,A…
GO:BP	anatomical structure development	GO:0048856	3.09121e-08	7.50987	2751	3787	946	12850	MYO7A,SULF1,SELPLG,NET1,EMX2,MDGA2,HEXB,MEOX1,HNF1A,FOXI3,AKNA,VPS11,UHRF1,FZD6,SFRP1,RAB8A,PITX2,IL34,PTN,ZNF148,ACTN2,TOP2B,AFAP1L2,PLPPR1,GAB1,LURAP1,RPS19,FLT1,CPSF4,CCM2,LEMD3,TCF7,NHSL1,FHL1,KDSR,VAX1,CCT5,HLX,EPC2,EN1,ADIPOR1,RAG1,MAP2K5,COPZ1,TOMM70,TDRD6,HSP90AB1,TARDBP,OCRL,DYRK2,GREB1,NRN1L,ITPR3,RPL6,TH,EBF1,TMIE,G6PD,GID8,ARL13B,TET3,MSGN1,PACSIN3,BRCA2,RPS3A,FAF1,ARHGEF3,MYSM1,TMEM2…
GO:BP	macromolecule metabolic process	GO:0043170	3.09121e-08	7.50987	4767	3787	1563	12850	MED18,SAMD4A,CTDP1,EMX2,GFM2,RPL29,MEOX1,BMP2K,HNF1A,FOXI3,SON,UHRF1,UBAP1L,POLR3GL,PITX2,IL34,ESCO1,DUSP19,MTERF1,CDC42BPA,DPH6,TTLL5,CPE,DHX29,TOP2B,XRCC6,CPPED1,HOXB13,FUT10,RPS19,RBFA,OTUD4,EEF1E1,FLT1,BUD31,WWP1,MRPS15,MRPS18A,TCF7,PIF1,MTIF3,UPF2,RARS,USP37,NTMT1,CPSF2,KLHL7,SYMPK,TAF6,CTU2,PCGF6,PSMD2,TWNK,YARS2,NFIX,VAX1,CCNK,PPP1R13L,ZMAT2,MAK,HLX,SART3,KDM5A,EPC2,TAF5,SETD3,STYX,CRY1,EN…
GO:BP	RNA modification	GO:0009451	3.09121e-08	7.50987	84	3787	53	12850	CTU2,TRMT13,METTL3,PUS7L,TRMT1,DKC1,RPUSD1,WTAP,TRMT5,RRNAD1,CTU1,RBM47,TRMT2A,NSUN5,TFB1M,PUS1,MRM2,NAF1,TFB2M,FTSJ1,TRMT10C,PUS3,RPUSD2,MOCS3,PCIF1,RAMAC,THG1L,TRMT2B,WDR4,DUS2,MRM1,TRMT6,ELP1,PUSL1,RNMT,DUS4L,PUS7,TYW5,TSR3,OSGEPL1,DUS1L,MTFMT,TRMT61A,OSGEP,DIMT1,FMR1,GTPBP3,A1CF,NSUN4,ALKBH8,FTSJ3,ZCCHC4,TRMT10A
GO:BP	tRNA metabolic process	GO:0006399	1.13697e-07	6.94425	116	3787	66	12850	RARS,CTU2,YARS2,TRMT13,TRMT1L,POP5,KIAA0391,TRMT1,TRMT5,WARS2,RPP38,CTU1,NARS,VARS2,AARS2,PUS1,POP4,FARS2,TRIT1,DTWD1,FTSJ1,TRMT10C,PUS3,MOCS3,CARS,POLR3K,QRSL1,LARS,THG1L,SARS,AARS,CARS2,AARSD1,EARS2,DUS2,YARS,TRMT6,DARS2,ELP1,PUSL1,DUS4L,PUS7,TRMU,TYW5,OSGEPL1,IARS,DUS1L,HARS,MTFMT,FARSB,POP1,DTWD2,SEPSECS,TRMT61A,PARS2,OSGEP,TSEN2,CLP1,GTPBP3,WARS,RARS2,ALKBH8,SARS2,ELAC2,TSEN54,TRMT10A
GO:BP	animal organ development	GO:0048513	2.02516e-07	6.69354	1654	3787	593	12850	MYO7A,SULF1,SELPLG,EMX2,MDGA2,MEOX1,HNF1A,FOXI3,AKNA,VPS11,UHRF1,FZD6,SFRP1,PITX2,IL34,ZNF148,ACTN2,TOP2B,AFAP1L2,LURAP1,RPS19,CPSF4,CCM2,TCF7,FHL1,KDSR,VAX1,HLX,EPC2,ADIPOR1,MAP2K5,COPZ1,TOMM70,TARDBP,OCRL,GREB1,RPL6,TH,TMIE,TET3,MSGN1,PACSIN3,BRCA2,FAF1,ARHGEF3,AHI1,PDCD2,HDC,NTN1,ATG5,FRAS1,BSX,PHOX2B,MAEA,RUNX1,BRD8,FASLG,SPHK2,FOXG1,PAX2,ROCK1,PCSK7,TMEM165,PDX1,POMC,MBTPS1,SHANK3,PTK7,ETFA,…
GO:BP	mRNA metabolic process	GO:0016071	2.29256e-07	6.63968	202	3787	100	12850	SAMD4A,UPF2,CPSF2,SYMPK,ZMAT2,TARDBP,NUDT21,PRPF40A,GPATCH1,LUC7L3,CNOT9,LSM5,DCP2,RBM39,PATL2,SREK1,RBBP6,SF3B1,RBM25,METTL3,TBP,EDC3,SNRNP27,SNAPC3,LSM1,ZC3H14,WTAP,LSM3,PAPOLA,CWC15,DIS3L2,SNRPA,SF3B5,PAPOLG,CLNS1A,SF1,FASTKD3,HNRNPM,HTATSF1,AGO2,PRPF6,SNRPD3,LSM2,GEMIN4,LUC7L,PELO,HNRNPL,PQBP1,ZNRD1,FASTKD5,SNRPC,PCIF1,CSTF3,SNRPF,RNGTT,SMG9,LSM7,PTBP1,CPEB1,AQR,LSM8,THOC7,PAN2,PRPF3,DCP1A,PA…
GO:BP	establishment of localization in cell	GO:0051649	4.29522e-07	6.36701	418	3787	179	12850	RANBP3,VPS11,RAB8A,STAM2,SNX6,PCF11,NUP155,VTI1A,COPZ1,OCRL,SEC31A,MLH1,IPO8,NUP50,AP3S1,BCAP29,SRP9,AP5B1,AP1M2,TYSND1,RAMP1,M6PR,NAPB,VPS35L,VPS35,KIF23,TGFBRAP1,DOC2B,KIF13A,RAE1,RAMP2,CLTC,KPNA5,AP2A1,WTIP,TOMM7,MTM1,SYTL4,DMXL2,WDR91,RYR3,VPS39,LMAN1,SEC63,RANBP1,PRICKLE2,LZTS2,MKKS,TRIM32,PHAX,RIC1,SCFD1,GGA1,GOSR1,CLRN1,PRICKLE1,TBC1D23,NUP93,SYN2,NPHP3,RIMS1,PEX13,VPS36,XPO6,VPS16,AP2A2,D…
GO:BP	cell cycle	GO:0007049	4.3511e-07	6.3614	357	3787	157	12850	SON,HAUS1,ESCO1,CSPP1,ANAPC15,PDS5B,TEX11,SDCCAG8,MLH1,CCNG2,ANAPC4,PDCD2,SPC24,BIRC6,CABLES2,PSMC3IP,SPC25,CEP152,MRE11,M1AP,KIF23,TP73,MDK,IKBKB,TIPIN,CDCA2,SMC3,TPX2,RPL36,CDC26,WTIP,RGCC,ZFYVE26,CDK1,LIN9,CENPH,RB1,RAD1,CNPPD1,DIS3L2,CDC23,RAD9A,GMNN,LZTS2,KIAA0753,SMC5,MDM2,CDK6,SPECC1L,DDX4,ASZ1,FKBP6,PRC1,PRICKLE1,PLK1,CCNI,GADD45GIP1,ANAPC2,BUB1B,CDC25B,ZWILCH,CCNQ,CIT,CCNYL1,SNX9,KIZ,MIS…
GO:BP	cellular catabolic process	GO:0044248	4.37528e-07	6.35899	424	3787	181	12850	SAMD4A,BLVRA,VPS11,UBAP1L,DERA,ACOX1,WWP1,UPF2,USP37,PSMA4,GCAT,ALDH1L2,TET3,YOD1,ANAPC4,PSMB4,ATG5,TDO2,USP31,RNF121,TP53INP2,CNOT9,WDR45,CDA,COMT,CAT,ALDH4A1,ETFA,UBE3A,ATG2A,DIS3L,DCP2,USP13,PATL2,UBR3,UBR1,PNKD,LONP1,PSMB2,DRAM1,USP4,GGT7,FNBP1L,TBP,EDC3,CDC26,CUL2,UBR2,PSMA1,LSM1,MTM1,CHAC2,WDR41,DRAM2,USP9X,ELOC,ZC3H14,USP12,LSM3,LTN1,SMPDL3A,CUL9,DIS3L2,FBXO32,GDA,USP20,USP28,NRBF2,SNX14,U…
GO:BP	organonitrogen compound biosynthetic process	GO:1901566	8.9991e-07	6.0458	782	3787	303	12850	SAMD4A,GFM2,RPL29,DPH6,DHX29,FUT10,RPS19,EEF1E1,MRPS15,MRPS18A,MTIF3,RARS,DEGS2,YARS2,KDSR,TAF5,RFK,RPL39,ASS1,ALG11,B3GAT2,RPL6,TH,GUCY2C,SMS,PIGN,RPS3A,MRPL35,DEGS1,ATP6V1A,B4GALT2,SRP9,TUFM,GCH1,GCN1,TNRC6B,PIGT,PPAT,EEFSEC,EIF5A,ADCY2,TMEM165,PIGS,RPN2,MGAT4C,GALNT12,TAF7L,MGAT5,EIF4EBP2,EIF4E3,DCAKD,RPS7,DPH2,NMNAT1,AMD1,MRPL52,CPEB4,NME7,FUT11,GALNT3,CHDH,LGSN,ADCY1,ALG9,TARBP2,RPL36,MPPE1,…
GO:BP	biosynthetic process	GO:0009058	8.9991e-07	6.0458	2500	3787	855	12850	MED18,SAMD4A,CTDP1,EMX2,GFM2,RPL29,MEOX1,HNF1A,FOXI3,POLR3GL,DERA,PITX2,TAT,ESCO1,MTERF1,DPH6,DHX29,FASN,HOXB13,FUT10,RPS19,EEF1E1,MRPS15,MRPS18A,TCF7,MTIF3,RARS,DEGS2,TAF6,PCGF6,TWNK,YARS2,NFIX,KDSR,PMVK,VAX1,CCNK,PPP1R13L,HLX,EPC2,TAF5,CRY1,EN1,RFK,POLG2,RPL39,ASS1,TMEM269,HOXA11,ALG11,B3GAT2,GCAT,AGMO,SSBP1,ALDH1L2,PRKAA1,ASXL1,RPL6,TH,MTERF3,POLR2C,EBF1,GUCY2C,POLM,SMS,PIGN,POLR3C,MSGN1,RPS3A…
GO:BP	RNA metabolic process	GO:0016070	1.3782e-06	5.86069	1828	3787	642	12850	MED18,SAMD4A,CTDP1,EMX2,MEOX1,HNF1A,FOXI3,SON,POLR3GL,PITX2,MTERF1,HOXB13,RBFA,BUD31,TCF7,UPF2,RARS,CPSF2,SYMPK,TAF6,CTU2,PCGF6,YARS2,NFIX,VAX1,CCNK,PPP1R13L,ZMAT2,HLX,SART3,EPC2,CRY1,EN1,PIN4,INTS2,HOXA11,SUGP1,TARDBP,TRMT13,PRKAA1,INTS9,ASXL1,MTERF3,POLR2C,EBF1,HNRNPUL1,POLR3C,MSGN1,NUDT21,SNAPC5,TRMT1L,PRPF40A,ARID4B,GPATCH1,ATXN1,ETV4,RCL1,LUC7L3,BSX,PHOX2B,PAXBP1,RELB,RUNX1,TP53INP2,CNOT9,FO…
GO:BP	cellular macromolecule metabolic process	GO:0044260	2.92424e-06	5.53399	3848	3787	1265	12850	MED18,SAMD4A,CTDP1,EMX2,GFM2,RPL29,MEOX1,BMP2K,HNF1A,FOXI3,UHRF1,UBAP1L,POLR3GL,PITX2,IL34,ESCO1,DUSP19,MTERF1,CDC42BPA,DPH6,TTLL5,DHX29,TOP2B,XRCC6,CPPED1,HOXB13,FUT10,RPS19,EEF1E1,FLT1,WWP1,MRPS15,MRPS18A,TCF7,PIF1,MTIF3,UPF2,RARS,USP37,NTMT1,KLHL7,TAF6,PCGF6,TWNK,YARS2,NFIX,VAX1,CCNK,PPP1R13L,MAK,HLX,KDM5A,EPC2,TAF5,SETD3,STYX,CRY1,EN1,BABAM1,RAG1,PSMA4,POLG2,RPL39,MAP2K5,PTAR1,MASTL,HOXA11,AL…
GO:BP	catabolic process	GO:0009056	3.50917e-06	5.4548	544	3787	219	12850	SAMD4A,BLVRA,VPS11,UBAP1L,DERA,ACOX1,WWP1,UPF2,USP37,PSMD2,ADPGK,PSMA4,GCAT,ALDH1L2,TET3,YOD1,ANAPC4,BPNT1,PLCH2,PSMB4,ATG5,TDO2,USP31,RNF121,TP53INP2,CNOT9,WDR45,CDA,COMT,CAT,ALDH4A1,PLA2G6,ETFA,UBE3A,ATG2A,DIS3L,DCP2,PGAM1,USP13,PATL2,PSMC4,UBR3,UBR1,PNKD,PTEN,LONP1,PSMB2,DRAM1,USP4,GGT7,PLA2G12B,FNBP1L,TBP,EDC3,CDC26,TPI1,CUL2,UBR2,PLCL2,PSMA1,LSM1,MTM1,CHAC2,CEMIP2,WDR41,DRAM2,USP9X,ELOC,ZC3H…
GO:BP	cellular biosynthetic process	GO:0044249	4.98512e-06	5.30232	2377	3787	810	12850	MED18,SAMD4A,CTDP1,EMX2,GFM2,RPL29,MEOX1,HNF1A,FOXI3,POLR3GL,DERA,PITX2,ESCO1,MTERF1,DPH6,DHX29,HOXB13,FUT10,RPS19,EEF1E1,MRPS15,MRPS18A,TCF7,MTIF3,RARS,DEGS2,TAF6,PCGF6,TWNK,YARS2,NFIX,KDSR,VAX1,CCNK,PPP1R13L,HLX,EPC2,TAF5,CRY1,EN1,RFK,POLG2,RPL39,ASS1,TMEM269,HOXA11,ALG11,B3GAT2,SSBP1,PRKAA1,ASXL1,RPL6,TH,MTERF3,POLR2C,EBF1,GUCY2C,POLM,SMS,PIGN,POLR3C,MSGN1,RPS3A,SNAPC5,ARID4B,MRPL35,DEGS1,ATXN…
GO:BP	peptide biosynthetic process	GO:0043043	6.82606e-06	5.16583	334	3787	144	12850	SAMD4A,GFM2,RPL29,DPH6,DHX29,RPS19,EEF1E1,MRPS15,MRPS18A,MTIF3,RARS,YARS2,TAF5,RPL39,RPL6,RPS3A,MRPL35,SRP9,TUFM,GCN1,TNRC6B,EEFSEC,EIF5A,TAF7L,EIF4EBP2,EIF4E3,RPS7,DPH2,MRPL52,CPEB4,TARBP2,RPL36,MRPL30,EIF4G3,ELOF1,MRPL47,ELOC,EIF2S2,DAZL,EIF2A,EIF3K,WARS2,PDF,RPS21,MRPS30,TAF3,FXR1,KBTBD8,NELFB,RPL8,MRPL33,MRPS18C,NARS,AGO4,MRPL2,RPL18A,AGO2,VARS2,RPL13A,AARS2,GCLM,FARS2,RPS9,DPH1,EEF1G,FTSJ1,E…
GO:BP	cellular amide metabolic process	GO:0043603	6.82606e-06	5.16583	410	3787	171	12850	SAMD4A,GFM2,RPL29,DPH6,DHX29,RPS19,EEF1E1,MRPS15,MRPS18A,MTIF3,RARS,YARS2,KDSR,TAF5,RPL39,RPL6,RPS3A,MRPL35,CMAS,SRP9,TUFM,GCN1,TNRC6B,EEFSEC,EIF5A,TAF7L,EIF4EBP2,EIF4E3,RPS7,DPH2,MRPL52,CPEB4,GGT7,TARBP2,RPL36,MRPL30,HCRTR2,EIF4G3,CHAC2,ELOF1,MRPL47,ELOC,EIF2S2,DAZL,EIF2A,EIF3K,SMPDL3A,WARS2,PDF,RPS21,ACLY,MRPS30,TAF3,FXR1,SPCS2,PAM,KBTBD8,NELFB,RPL8,MRPL33,MRPS18C,NARS,AGO4,MRPL2,RPL18A,AGO2,VA…
GO:BP	intracellular transport	GO:0046907	6.82606e-06	5.16583	345	3787	148	12850	RANBP3,VPS11,STAM2,SNX6,PCF11,NUP155,VTI1A,COPZ1,SEC31A,IPO8,NUP50,AP3S1,BCAP29,SRP9,AP5B1,AP1M2,TYSND1,RAMP1,M6PR,NAPB,VPS35L,VPS35,KIF23,TGFBRAP1,DOC2B,KIF13A,RAE1,RAMP2,CLTC,KPNA5,AP2A1,TOMM7,MTM1,SYTL4,WDR91,VPS39,LMAN1,SEC63,RANBP1,LZTS2,MKKS,PHAX,RIC1,SCFD1,GGA1,GOSR1,CLRN1,TBC1D23,NUP93,NPHP3,RIMS1,PEX13,VPS36,XPO6,VPS16,AP2A2,DOP1B,VPS53,SNX9,IPO9,IFT88,PRKCI,COPB2,BCAP31,NPC2,WDR34,AP1S2…
GO:BP	organic substance biosynthetic process	GO:1901576	6.84658e-06	5.16453	2443	3787	829	12850	MED18,SAMD4A,CTDP1,EMX2,GFM2,RPL29,MEOX1,HNF1A,FOXI3,POLR3GL,DERA,PITX2,ESCO1,MTERF1,DPH6,DHX29,HOXB13,FUT10,RPS19,EEF1E1,MRPS15,MRPS18A,TCF7,MTIF3,RARS,DEGS2,TAF6,PCGF6,TWNK,YARS2,NFIX,KDSR,PMVK,VAX1,CCNK,PPP1R13L,HLX,EPC2,TAF5,CRY1,EN1,RFK,POLG2,RPL39,ASS1,TMEM269,HOXA11,ALG11,B3GAT2,AGMO,SSBP1,PRKAA1,ASXL1,RPL6,TH,MTERF3,POLR2C,EBF1,GUCY2C,POLM,SMS,PIGN,POLR3C,MSGN1,RPS3A,SNAPC5,ARID4B,IP6K1,M…
GO:BP	amide biosynthetic process	GO:0043604	7.11934e-06	5.14756	354	3787	151	12850	SAMD4A,GFM2,RPL29,DPH6,DHX29,RPS19,EEF1E1,MRPS15,MRPS18A,MTIF3,RARS,YARS2,KDSR,TAF5,RPL39,RPL6,RPS3A,MRPL35,SRP9,TUFM,GCN1,TNRC6B,EEFSEC,EIF5A,TAF7L,EIF4EBP2,EIF4E3,RPS7,DPH2,MRPL52,CPEB4,TARBP2,RPL36,MRPL30,EIF4G3,ELOF1,MRPL47,ELOC,EIF2S2,DAZL,EIF2A,EIF3K,WARS2,PDF,RPS21,ACLY,MRPS30,TAF3,FXR1,KBTBD8,NELFB,RPL8,MRPL33,MRPS18C,NARS,AGO4,MRPL2,RPL18A,AGO2,VARS2,RPL13A,AARS2,GCLM,FARS2,RPS9,DPH1,EEF…
GO:BP	DNA replication	GO:0006260	8.75679e-06	5.05766	81	3787	47	12850	ESCO1,TWNK,NFIX,POLG2,SSBP1,RPA3,POLN,TIPIN,GINS4,RTEL1,RPA1,POLA2,GMNN,SAMHD1,NFIA,POLG,NFIB,MCM9,ORC4,GINS1,FEN1,MCM10,RECQL,LIG3,MCM7,GMNC,RRM1,GINS2,TICRR,PRIM1,SMARCAL1,ORC5,RFC3,RPA2,HELB,CDC45,POLD4,SUPT16H,RTF2,ORC2,POLE,ORC3,MCM2,POLA1,POLB,WRNIP1,POLD3
GO:BP	multicellular organismal process	GO:0032501	9.83141e-06	5.00738	2982	3787	994	12850	MYO7A,MLLT10,SULF1,SELPLG,NET1,EMX2,MDGA2,CLIC5,HEXB,MEOX1,HNF1A,FOXI3,AKNA,VPS11,UHRF1,FZD6,SFRP1,RAB8A,PITX2,IL34,PTN,ZNF148,SPATA16,ACTN2,TOP2B,AFAP1L2,PLPPR1,LURAP1,RPS19,FLT1,CPSF4,CCM2,LEMD3,TCF7,NHSL1,FHL1,KDSR,VAX1,HLX,EPC2,EN1,ADIPOR1,RAG1,MAP2K5,COPZ1,TOMM70,TDRD6,HSP90AB1,TARDBP,OCRL,IZUMO1,GREB1,NRN1L,ITPR3,RPL6,TH,EBF1,TMIE,SULF2,GID8,SPACA6,ARL13B,TET3,MLH1,MSGN1,PACSIN3,GRK1,BRCA2,…
GO:BP	peptide metabolic process	GO:0006518	9.83141e-06	5.00738	353	3787	150	12850	SAMD4A,GFM2,RPL29,DPH6,DHX29,RPS19,EEF1E1,MRPS15,MRPS18A,MTIF3,RARS,YARS2,TAF5,RPL39,RPL6,RPS3A,MRPL35,SRP9,TUFM,GCN1,TNRC6B,EEFSEC,EIF5A,TAF7L,EIF4EBP2,EIF4E3,RPS7,DPH2,MRPL52,CPEB4,GGT7,TARBP2,RPL36,MRPL30,EIF4G3,CHAC2,ELOF1,MRPL47,ELOC,EIF2S2,DAZL,EIF2A,EIF3K,WARS2,PDF,RPS21,MRPS30,TAF3,FXR1,SPCS2,PAM,KBTBD8,NELFB,RPL8,MRPL33,MRPS18C,NARS,AGO4,MRPL2,RPL18A,AGO2,VARS2,RPL13A,AARS2,GCLM,FARS2,RP…
GO:BP	translation	GO:0006412	1.05707e-05	4.9759	331	3787	142	12850	SAMD4A,GFM2,RPL29,DPH6,DHX29,RPS19,EEF1E1,MRPS15,MRPS18A,MTIF3,RARS,YARS2,TAF5,RPL39,RPL6,RPS3A,MRPL35,SRP9,TUFM,GCN1,TNRC6B,EEFSEC,EIF5A,TAF7L,EIF4EBP2,EIF4E3,RPS7,DPH2,MRPL52,CPEB4,TARBP2,RPL36,MRPL30,EIF4G3,ELOF1,MRPL47,ELOC,EIF2S2,DAZL,EIF2A,EIF3K,WARS2,PDF,RPS21,MRPS30,TAF3,FXR1,KBTBD8,NELFB,RPL8,MRPL33,MRPS18C,NARS,AGO4,MRPL2,RPL18A,AGO2,VARS2,RPL13A,AARS2,FARS2,RPS9,DPH1,EEF1G,FTSJ1,EIF3F,…
GO:BP	tRNA processing	GO:0008033	2.18668e-05	4.66021	69	3787	41	12850	CTU2,TRMT13,TRMT1L,POP5,KIAA0391,TRMT1,TRMT5,RPP38,CTU1,PUS1,POP4,TRIT1,DTWD1,FTSJ1,TRMT10C,PUS3,MOCS3,POLR3K,THG1L,DUS2,TRMT6,ELP1,PUSL1,DUS4L,PUS7,TRMU,TYW5,OSGEPL1,DUS1L,MTFMT,POP1,DTWD2,TRMT61A,OSGEP,TSEN2,CLP1,GTPBP3,ALKBH8,ELAC2,TSEN54,TRMT10A
GO:BP	RNA methylation	GO:0001510	3.40199e-05	4.46827	37	3787	26	12850	TRMT13,METTL3,TRMT1,WTAP,TRMT5,RRNAD1,TRMT2A,NSUN5,MRM2,TFB2M,FTSJ1,TRMT10C,PCIF1,RAMAC,TRMT2B,WDR4,MRM1,TRMT6,RNMT,TRMT61A,DIMT1,NSUN4,ALKBH8,FTSJ3,ZCCHC4,TRMT10A
GO:BP	cellular component organization or biogenesis	GO:0071840	3.71553e-05	4.42998	1769	3787	611	12850	MYO7A,EMG1,EMX2,ALKBH7,GFM2,CLUH,VPS11,HAUS1,RAB8A,RSPH9,ARPC3,SMARCB1,ESCO1,CDC42BPA,ACTN2,TOP2B,XRCC6,LURAP1,RBFA,CCM2,LEMD3,PIF1,NAP1L1,PSTPIP2,DBN1,ANAPC15,TWNK,VAX1,CCT5,PDS5B,KDM5A,SETD3,PIN4,VTI1A,SDCCAG8,TDRD6,CEBPZ,TARDBP,OCRL,IZUMO1,EFEMP2,TMIE,SPACA6,ARL13B,KCNV1,MLH1,PACSIN3,POMP,ANAPC4,PMEL,MYSM1,AHI1,PDCD2,ATPAF2,CEP57,HDC,KATNAL2,NTN1,DRC1,PFN2,ATG5,RCL1,FRAS1,LUC7L3,MDN1,FBLN1,SHP…
GO:BP	mRNA processing	GO:0006397	5.57166e-05	4.25402	153	3787	74	12850	CPSF2,SYMPK,ZMAT2,TARDBP,NUDT21,PRPF40A,GPATCH1,LUC7L3,LSM5,RBM39,SREK1,RBBP6,SF3B1,RBM25,SNRNP27,SNAPC3,ZC3H14,WTAP,LSM3,PAPOLA,CWC15,SNRPA,SF3B5,PAPOLG,CLNS1A,SF1,HNRNPM,HTATSF1,PRPF6,SNRPD3,LSM2,GEMIN4,LUC7L,HNRNPL,PQBP1,SNRPC,CSTF3,SNRPF,RNGTT,LSM7,PTBP1,CPEB1,AQR,LSM8,THOC7,PAN2,PRPF3,PAN3,LSM6,TFIP11,PTBP3,RNMT,XRN2,CASC3,QKI,DHX37,CLP1,ZRSR2,SF3A2,SNW1,FMR1,CDC5L,WBP4,DBR1,PRPF4,CSTF2,ERN2…
GO:BP	small molecule metabolic process	GO:0044281	5.57166e-05	4.25402	658	3787	251	12850	SGPL1,DERA,TAT,ACOX1,RARS,YARS2,PMVK,PFKFB3,TXN2,ADPGK,RFK,UPRT,ASS1,GCAT,ALDH1L2,TH,GUCY2C,G6PD,BPNT1,IP6K1,HDC,ATP6V1A,DHCR7,TDO2,CMAS,MAEA,GCH1,SPHK2,CDA,PPAT,ELOVL6,ADCY2,AK8,ALDH4A1,ETFA,PGAM1,LEF1,GNPNAT1,PNKD,GNE,PTEN,ISYNA1,DCAKD,NMNAT1,AMD1,NME7,INSIG1,LGSN,DHRS3,ADCY1,TPI1,MAN2B1,PTGR2,ASPG,IDH2,DPM2,ENOPH1,FUCA2,PSPH,GAD2,PDXDC1,MAT2B,WARS2,PRPS1,SDS,ABAT,LTA4H,BCAT1,OTOGL,AGPS,ATP5ME,…
GO:BP	process utilizing autophagic mechanism	GO:0061919	7.90707e-05	4.10198	74	3787	42	12850	VPS11,ATG5,TP53INP2,WDR45,ATG2A,DRAM1,FNBP1L,MTM1,WDR41,DRAM2,FBXO32,NRBF2,SNX14,LAMP2,TP53INP1,WIPI2,HSPB7,RETREG3,CTNS,MCOLN1,GABARAP,ACBD5,RB1CC1,DCN,VCP,ATG12,RMC1,ATG4B,ATG2B,HS1BP3,EPG5,MTCL1,STK11,CISD2,PLEKHM1,WASHC4,TOLLIP,PINK1,TMEM173,ATG9A,ATG4C,PARK7
GO:BP	autophagy	GO:0006914	7.90707e-05	4.10198	74	3787	42	12850	VPS11,ATG5,TP53INP2,WDR45,ATG2A,DRAM1,FNBP1L,MTM1,WDR41,DRAM2,FBXO32,NRBF2,SNX14,LAMP2,TP53INP1,WIPI2,HSPB7,RETREG3,CTNS,MCOLN1,GABARAP,ACBD5,RB1CC1,DCN,VCP,ATG12,RMC1,ATG4B,ATG2B,HS1BP3,EPG5,MTCL1,STK11,CISD2,PLEKHM1,WASHC4,TOLLIP,PINK1,TMEM173,ATG9A,ATG4C,PARK7
GO:BP	cell cycle process	GO:0022402	0.000119375	3.92309	193	3787	88	12850	HAUS1,ESCO1,CSPP1,ANAPC15,PDS5B,SDCCAG8,MLH1,ANAPC4,PDCD2,BIRC6,PSMC3IP,CEP152,M1AP,KIF23,TP73,IKBKB,SMC3,TPX2,CDC26,WTIP,ZFYVE26,CENPH,RB1,CDC23,LZTS2,KIAA0753,SMC5,MDM2,PRC1,PRICKLE1,BUB1B,CDC25B,ZWILCH,CIT,SNX9,KIZ,IFT88,CEP135,PRKCI,HAUS2,SPATA22,CCNB1IP1,ARHGEF10,RACGAP1,CEP126,PGRMC1,ECT2,HAUS5,TICRR,MEI4,TMEM67,PKP4,DSCC1,DDB1,ESCO2,CCNE1,REC8,CEP192,CDKN1A,NBN,NCAPH,SNAP25,NSL1,CCDC151,HA…
GO:BP	ribonucleoprotein complex biogenesis	GO:0022613	0.000120992	3.91724	122	3787	61	12850	EMG1,RBFA,PIN4,CEBPZ,RCL1,LUC7L3,MDN1,RRP9,SF3B1,WDR74,TARBP2,C1D,DKC1,NOP56,NIP7,EIF3K,RRNAD1,YBEY,CLNS1A,RPF2,POLR1C,NOL11,TFB1M,SNRPD3,GEMIN4,NAF1,TFB2M,MPHOSPH10,NOM1,LUC7L,FAM207A,SNRPC,WDR43,SNRPF,NOB1,NOC4L,SHQ1,EXOSC3,TSR3,RIOK2,RRS1,TBL3,CLP1,NOP2,EIF3I,DIMT1,URB1,GNL2,REXO4,NUP88,NOP14,RRP36,GTPBP4,FTSJ3,RPL7A,GTPBP10,GEMIN8,RIOK3,ZCCHC4,SNRPD1,SDAD1
GO:BP	macromolecule catabolic process	GO:0009057	0.000149365	3.82575	235	3787	103	12850	SAMD4A,UBAP1L,WWP1,UPF2,USP37,PSMD2,PSMA4,YOD1,ANAPC4,PSMB4,USP31,RNF121,CNOT9,UBE3A,DIS3L,DCP2,USP13,PATL2,PSMC4,UBR3,UBR1,LONP1,PSMB2,USP4,TBP,EDC3,CDC26,CUL2,UBR2,PSMA1,LSM1,CEMIP2,USP9X,ELOC,ZC3H14,USP12,LSM3,LTN1,CUL9,PSMC5,DIS3L2,USP20,USP28,USP34,FASTKD3,NEDD4L,SKIV2L,USP36,CUL5,UBAP1,ANAPC2,PSMC3,SYVN1,FEN1,RNASET2,PSMC6,USP33,USP18,PELO,FASTKD5,PPP1R3B,USP45,USP46,USP14,SMG9,LSM7,VCP,PAN…
GO:BP	ribosome biogenesis	GO:0042254	0.000179465	3.74602	88	3787	47	12850	EMG1,RBFA,PIN4,CEBPZ,RCL1,MDN1,RRP9,WDR74,C1D,DKC1,NOP56,NIP7,RRNAD1,YBEY,RPF2,POLR1C,NOL11,TFB1M,GEMIN4,NAF1,TFB2M,MPHOSPH10,NOM1,FAM207A,WDR43,NOB1,NOC4L,EXOSC3,TSR3,RIOK2,RRS1,TBL3,NOP2,DIMT1,URB1,GNL2,REXO4,NUP88,NOP14,RRP36,GTPBP4,FTSJ3,RPL7A,GTPBP10,RIOK3,ZCCHC4,SDAD1
GO:BP	organelle localization	GO:0051640	0.000181516	3.74109	93	3787	49	12850	CLUH,RAB8A,SCFD2,OCRL,MLH1,POMC,KIF23,KIF13A,WTIP,MTM1,PRICKLE2,MKKS,TRIM32,PAM,SCFD1,PRICKLE1,PDZD8,BORCS5,IFT88,PRKCI,STXBP3,IPPK,BBS1,EXOC4,INPP5B,BBS4,VPS33B,IFT27,KCNJ13,BBS7,CCDC151,STXBP2,EXOC6,VPS33A,SYNJ1,SCRIB,BBS5,NDC80,NUP88,KIF5A,ACTR10,CEP83,NUSAP1,SEC16A,AP1AR,EXOC6B,EXOC5,SDAD1,MLPH
GO:BP	anatomical structure morphogenesis	GO:0009653	0.000292214	3.5343	1292	3787	452	12850	SULF1,EMX2,MDGA2,HEXB,FZD6,SFRP1,PITX2,ACTN2,TOP2B,AFAP1L2,GAB1,LURAP1,FLT1,CPSF4,CCM2,FHL1,KDSR,VAX1,CCT5,HLX,ADIPOR1,TARDBP,OCRL,GREB1,TMIE,G6PD,TET3,MSGN1,PACSIN3,AHI1,GPC3,RNF111,HDC,NTN1,FRAS1,SPRY2,RUNX1,PERP,SPHK2,FOXG1,MKS1,PAX2,PIGT,TMEM165,JOSD2,ITGAV,CTSB,SRCIN1,RAB5C,SHANK3,PTK7,ETFA,CCDC85B,PI4KA,ROBO2,LEF1,ANKRD6,UBR3,TP73,SMYD1,NFKB2,ATXN7,SPAST,FLOT2,MDK,PTEN,DAAM1,PNPLA6,NIPA1,LM…
GO:BP	protein transport	GO:0015031	0.000516353	3.28705	378	3787	151	12850	HNF1A,VPS11,TIMM13,STAM2,SNX6,PCF11,VTI1A,COPZ1,IPO8,NUP50,SERP2,AP3S1,BCAP29,SRP9,AP5B1,RABEP1,AP1M2,TYSND1,RAMP1,EIF5A,M6PR,NAPB,ICA1,VPS35L,SYS1,VPS35,GOPC,TGFBRAP1,DOC2B,RAE1,RAMP2,RABEP2,CLTC,KPNA5,AP2A1,BET1L,SNX4,TOMM7,EXOC2,SYTL4,VPS39,SEC63,TSG101,PHAX,NKX6-1,RIC1,SCFD1,GGA1,NUP93,NPHP3,RIMS1,PEX13,XPO6,COG2,VPS16,AP2A2,SNX9,IPO9,IFT88,STXBP3,COPB2,BCAP31,COPE,TRAPPC11,CADPS,SYT9,TIMM8A,…
GO:BP	cellular macromolecule catabolic process	GO:0044265	0.000726745	3.13862	220	3787	95	12850	SAMD4A,UBAP1L,WWP1,UPF2,USP37,PSMA4,YOD1,ANAPC4,PSMB4,USP31,RNF121,CNOT9,UBE3A,DIS3L,DCP2,USP13,PATL2,UBR3,UBR1,LONP1,PSMB2,USP4,TBP,EDC3,CDC26,CUL2,UBR2,PSMA1,LSM1,USP9X,ELOC,ZC3H14,USP12,LSM3,LTN1,CUL9,DIS3L2,USP20,USP28,USP34,FASTKD3,NEDD4L,SKIV2L,USP36,CUL5,UBAP1,ANAPC2,SYVN1,FEN1,RNASET2,PSMC6,USP33,USP18,PELO,FASTKD5,USP45,USP46,USP14,SMG9,LSM7,VCP,PAN2,CACUL1,DCP1A,PLAA,PAN3,PSMA7,ATE1,DFF…
GO:BP	protein localization	GO:0008104	0.000946615	3.02383	429	3787	167	12850	MYO7A,HNF1A,VPS11,TIMM13,STAM2,SNX6,PCF11,VTI1A,COPZ1,IPO8,NUP50,SERP2,AP3S1,BCAP29,GLRB,RNF121,SRP9,AP5B1,RABEP1,AP1M2,TYSND1,RAMP1,EIF5A,M6PR,NAPB,ICA1,VPS35L,SYS1,VPS35,GOPC,TGFBRAP1,DOC2B,RAE1,RAMP2,RABEP2,CLTC,KPNA5,AP2A1,BET1L,SNX4,TOMM7,EXOC2,NEDD1,SYTL4,VPS39,SEC63,TSG101,PHAX,NKX6-1,RIC1,SCFD1,GGA1,CLRN1,NUP93,NPHP3,RIMS1,PEX13,XPO6,COG2,VPS16,AP2A2,SNX9,IPO9,IFT88,STXBP3,COPB2,BCAP31,CO…
GO:BP	establishment of protein localization	GO:0045184	0.000946615	3.02383	382	3787	151	12850	HNF1A,VPS11,TIMM13,STAM2,SNX6,PCF11,VTI1A,COPZ1,IPO8,NUP50,SERP2,AP3S1,BCAP29,SRP9,AP5B1,RABEP1,AP1M2,TYSND1,RAMP1,EIF5A,M6PR,NAPB,ICA1,VPS35L,SYS1,VPS35,GOPC,TGFBRAP1,DOC2B,RAE1,RAMP2,RABEP2,CLTC,KPNA5,AP2A1,BET1L,SNX4,TOMM7,EXOC2,SYTL4,VPS39,SEC63,TSG101,PHAX,NKX6-1,RIC1,SCFD1,GGA1,NUP93,NPHP3,RIMS1,PEX13,XPO6,COG2,VPS16,AP2A2,SNX9,IPO9,IFT88,STXBP3,COPB2,BCAP31,COPE,TRAPPC11,CADPS,SYT9,TIMM8A,…
GO:BP	DNA metabolic process	GO:0006259	0.000946615	3.02383	315	3787	128	12850	UHRF1,TOP2B,XRCC6,TCF7,PIF1,BABAM1,RAG1,POLG2,POLM,TET3,ERCC2,MLH1,PNKP,BRCA2,FAN1,MUTYH,RPA3,NHEJ1,AICDA,PSMC3IP,INIP,PAXX,MPG,MRE11,POLN,TIPIN,POT1,RAD51C,BRCA1,ZFYVE26,RTEL1,RPA1,NSMCE2,RAD1,TERT,RAD9A,POLH,SMC5,PRDM14,RNF168,ANK3,SAMHD1,MSH3,RAD18,MSH4,POLG,POLK,RECQL5,INO80,MCM9,XPC,PARPBP,FEN1,MCM10,RECQL,TOP3A,ERCC5,ALKBH1,FANCF,MSH2,LIG3,SPATA22,POLL,CCNB1IP1,GTF2H3,MCM7,GMNC,SMCHD1,NUDT1…
GO:BP	cellular macromolecule biosynthetic process	GO:0034645	0.00107237	2.96965	1926	3787	646	12850	MED18,SAMD4A,CTDP1,EMX2,GFM2,RPL29,MEOX1,HNF1A,FOXI3,POLR3GL,PITX2,ESCO1,MTERF1,DPH6,DHX29,HOXB13,FUT10,RPS19,EEF1E1,MRPS15,MRPS18A,TCF7,MTIF3,RARS,TAF6,PCGF6,TWNK,YARS2,NFIX,VAX1,CCNK,PPP1R13L,HLX,EPC2,TAF5,CRY1,EN1,POLG2,RPL39,HOXA11,ALG11,B3GAT2,SSBP1,PRKAA1,ASXL1,RPL6,MTERF3,POLR2C,EBF1,POLM,PIGN,POLR3C,MSGN1,RPS3A,SNAPC5,ARID4B,MRPL35,ATXN1,ETV4,BSX,PHOX2B,PAXBP1,B4GALT2,RELB,SRP9,RUNX1,TUFM…
GO:BP	cellular component organization	GO:0016043	0.00148001	2.82973	1690	3787	571	12850	MYO7A,EMX2,ALKBH7,GFM2,CLUH,VPS11,HAUS1,RAB8A,RSPH9,ARPC3,SMARCB1,ESCO1,CDC42BPA,ACTN2,TOP2B,XRCC6,LURAP1,CCM2,LEMD3,PIF1,NAP1L1,PSTPIP2,DBN1,ANAPC15,TWNK,VAX1,CCT5,PDS5B,KDM5A,SETD3,VTI1A,SDCCAG8,TDRD6,TARDBP,OCRL,IZUMO1,EFEMP2,TMIE,SPACA6,ARL13B,KCNV1,MLH1,PACSIN3,POMP,ANAPC4,PMEL,MYSM1,AHI1,PDCD2,ATPAF2,CEP57,HDC,KATNAL2,NTN1,DRC1,PFN2,ATG5,FRAS1,LUC7L3,MDN1,FBLN1,SHPRH,TMEM138,INO80B,MKS1,RAB…
GO:BP	peptide transport	GO:0015833	0.00173605	2.76044	389	3787	152	12850	HNF1A,VPS11,TIMM13,STAM2,SNX6,PCF11,VTI1A,COPZ1,IPO8,NUP50,SERP2,AP3S1,BCAP29,SRP9,AP5B1,RABEP1,AP1M2,TYSND1,RAMP1,EIF5A,M6PR,NAPB,ICA1,VPS35L,SYS1,VPS35,GOPC,TGFBRAP1,DOC2B,RAE1,RAMP2,RABEP2,CLTC,KPNA5,AP2A1,BET1L,SNX4,TOMM7,EXOC2,SYTL4,VPS39,SEC63,TSG101,PHAX,NKX6-1,RIC1,SCFD1,GGA1,NUP93,NPHP3,RIMS1,PEX13,XPO6,COG2,VPS16,AP2A2,SNX9,IPO9,IFT88,STXBP3,COPB2,BCAP31,COPE,TRAPPC11,CADPS,SYT9,TIMM8A,…
GO:BP	macromolecule biosynthetic process	GO:0009059	0.00184667	2.73361	1960	3787	654	12850	MED18,SAMD4A,CTDP1,EMX2,GFM2,RPL29,MEOX1,HNF1A,FOXI3,POLR3GL,PITX2,ESCO1,MTERF1,DPH6,DHX29,HOXB13,FUT10,RPS19,EEF1E1,MRPS15,MRPS18A,TCF7,MTIF3,RARS,TAF6,PCGF6,TWNK,YARS2,NFIX,VAX1,CCNK,PPP1R13L,HLX,EPC2,TAF5,CRY1,EN1,POLG2,RPL39,HOXA11,ALG11,B3GAT2,SSBP1,PRKAA1,ASXL1,RPL6,MTERF3,POLR2C,EBF1,POLM,PIGN,POLR3C,MSGN1,RPS3A,SNAPC5,ARID4B,MRPL35,ATXN1,ETV4,BSX,PHOX2B,PAXBP1,B4GALT2,RELB,SRP9,RUNX1,TUFM…
GO:BP	organic substance catabolic process	GO:1901575	0.00252894	2.59706	460	3787	175	12850	SAMD4A,BLVRA,UBAP1L,DERA,ACOX1,WWP1,UPF2,USP37,PSMD2,ADPGK,PSMA4,GCAT,ALDH1L2,TET3,YOD1,ANAPC4,BPNT1,PLCH2,PSMB4,TDO2,USP31,RNF121,CNOT9,CDA,ALDH4A1,PLA2G6,ETFA,UBE3A,DIS3L,DCP2,PGAM1,USP13,PATL2,PSMC4,UBR3,UBR1,PNKD,PTEN,LONP1,PSMB2,USP4,GGT7,PLA2G12B,TBP,EDC3,CDC26,TPI1,CUL2,UBR2,PLCL2,PSMA1,LSM1,CHAC2,CEMIP2,USP9X,ELOC,ZC3H14,PLCB2,USP12,LSM3,LTN1,SMPDL3A,CUL9,PSMC5,PLD1,DIS3L2,GDA,PFKP,USP20,…
GO:BP	RNA phosphodiester bond hydrolysis	GO:0090501	0.00252987	2.5969	37	3787	23	12850	CPSF2,DIS3L,POP5,NOCT,KIAA0391,DIS3L2,AGO2,POP4,RNASET2,REXO2,ZNRD1,POLR3K,NOB1,PAN2,RNASEH1,XRN2,POLR2I,MRPL44,SND1,DIS3,GNL2,RRP36,ENDOU
GO:BP	cellular amino acid metabolic process	GO:0006520	0.00285564	2.5443	141	3787	64	12850	TAT,RARS,YARS2,ASS1,GCAT,HDC,TDO2,ALDH4A1,LGSN,ASPG,ENOPH1,PSPH,GAD2,WARS2,SDS,ABAT,BCAT1,DDO,SHMT2,NARS,VARS2,AARS2,FARS2,KYAT3,GOT2,DDAH1,OAT,CARS,QRSL1,HAL,LARS,SARS,AARS,CARS2,AARSD1,CNR1,EARS2,YARS,DARS2,MTAP,ENOSF1,IARS,MTHFR,AASS,DDC,HARS,FARSB,NAGS,ASL,AMT,PARS2,HIBADH,CBS,GOT1,PRODH2,AMDHD1,ALDH5A1,HAAO,WARS,RARS2,ALDH18A1,SARS2,PFAS,ASNS
GO:BP	vesicle-mediated transport	GO:0016192	0.00343071	2.46462	388	3787	150	12850	MYO7A,VPS11,SCFD2,VTI1A,COPZ1,SYCN,OCRL,SEC31A,SCARF1,AP3S1,BCAP29,AP5B1,RABEP1,AP1M2,TYSND1,EXOC1,NAPB,RAB5C,VPS35L,VPS35,GOPC,TGFBRAP1,VAMP7,RABEP2,FNBP1L,CLTC,INTU,EPN2,AP2A1,VAMP3,EXOC2,MTM1,SYT3,STX6,SYTL4,DMXL2,WDR91,TRAPPC3,VPS39,LMAN1,USP20,RIMS4,SCFD1,GGA1,GOSR1,CLRN1,TBC1D23,NPHP3,RIMS1,VPS36,HIP1,UNC13B,AP2A2,SCARA5,EXOC7,VLDLR,DOP1B,VPS53,SNX9,NCF4,STXBP3,COPB2,USP33,BCAP31,COPE,BIN1,…
GO:BP	amide transport	GO:0042886	0.00345413	2.46166	400	3787	154	12850	HNF1A,VPS11,TIMM13,STAM2,SNX6,PCF11,VTI1A,COPZ1,IPO8,NUP50,SERP2,AP3S1,BCAP29,SRP9,AP5B1,RABEP1,AP1M2,TYSND1,RAMP1,EIF5A,M6PR,NAPB,ICA1,VPS35L,SYS1,VPS35,GOPC,TGFBRAP1,DOC2B,RAE1,RAMP2,RABEP2,CLTC,KPNA5,AP2A1,BET1L,SNX4,TOMM7,EXOC2,SYTL4,VPS39,SEC63,TSG101,PHAX,SLC19A1,NKX6-1,RIC1,SCFD1,GGA1,NUP93,NPHP3,RIMS1,PEX13,XPO6,COG2,VPS16,AP2A2,SNX9,IPO9,IFT88,STXBP3,COPB2,BCAP31,COPE,TRAPPC11,CADPS,SYT9…
GO:BP	organonitrogen compound metabolic process	GO:1901564	0.00350469	2.45535	3162	3787	1019	12850	SAMD4A,CTDP1,GFM2,RPL29,BMP2K,BLVRA,UBAP1L,IL34,TAT,ESCO1,DUSP19,CDC42BPA,DPH6,TTLL5,CPE,DHX29,CPPED1,FUT10,RPS19,OTUD4,EEF1E1,FLT1,WWP1,MRPS15,MRPS18A,MTIF3,RARS,USP37,NTMT1,DEGS2,KLHL7,PSMD2,YARS2,KDSR,MAK,KDM5A,TAF5,SETD3,STYX,CRY1,ADPGK,RFK,PSMA4,RPL39,UPRT,ASS1,MAP2K5,PTAR1,ADAMTS18,MASTL,ALG11,SRPK1,B3GAT2,GCAT,MARK3,MIPEP,ALDH1L2,DYRK2,PRKAA1,RPL6,TH,USP54,GUCY2C,SMS,TET3,PIGN,DUSP12,MAP3K…
GO:BP	cellular protein metabolic process	GO:0044267	0.00350469	2.45535	2165	3787	714	12850	SAMD4A,CTDP1,GFM2,RPL29,BMP2K,UBAP1L,IL34,ESCO1,DUSP19,CDC42BPA,DPH6,TTLL5,DHX29,CPPED1,FUT10,RPS19,EEF1E1,FLT1,WWP1,MRPS15,MRPS18A,MTIF3,RARS,USP37,NTMT1,KLHL7,YARS2,MAK,KDM5A,TAF5,SETD3,STYX,CRY1,PSMA4,RPL39,MAP2K5,PTAR1,MASTL,ALG11,SRPK1,B3GAT2,MARK3,DYRK2,PRKAA1,RPL6,USP54,GUCY2C,PIGN,DUSP12,MAP3K19,YOD1,GRK1,RPS3A,PPP6R3,ANAPC4,MYSM1,RPS6KB1,MRPL35,PSMB4,OTUB1,PPIL1,DCAF1,USP31,B4GALT2,FBLN1…
GO:BP	organonitrogen compound catabolic process	GO:1901565	0.00382507	2.41736	246	3787	101	12850	BLVRA,UBAP1L,WWP1,USP37,PSMD2,PSMA4,GCAT,ALDH1L2,TET3,YOD1,ANAPC4,PSMB4,TDO2,USP31,RNF121,CDA,ALDH4A1,UBE3A,USP13,PSMC4,UBR3,UBR1,LONP1,PSMB2,USP4,GGT7,CDC26,CUL2,UBR2,PSMA1,CHAC2,CEMIP2,USP9X,ELOC,USP12,LTN1,SMPDL3A,CUL9,PSMC5,GDA,USP20,USP28,USP34,NEDD4L,GGACT,USP36,CUL5,UBAP1,GM2A,ANAPC2,ALLC,PSMC3,SYVN1,PSMC6,USP33,USP18,ASAH2,DDAH1,USP45,USP46,HAL,USP14,PCYOX1,VCP,CACUL1,PLAA,PCYOX1L,PSMA7,C…
GO:BP	cellular component biogenesis	GO:0044085	0.00579835	2.2367	770	3787	274	12850	EMG1,HAUS1,RSPH9,ARPC3,ACTN2,RBFA,CCM2,NAP1L1,CCT5,PIN4,TDRD6,CEBPZ,OCRL,EFEMP2,ARL13B,KCNV1,MLH1,POMP,AHI1,ATPAF2,DRC1,PFN2,ATG5,RCL1,LUC7L3,MDN1,SHPRH,TMEM138,RABEP1,CEP89,PAX2,RRP9,ROCK1,CEP152,ARPC5,CENPO,MPP5,KIF23,KCTD4,TP73,SMYD1,SF3B1,RER1,DOK7,ITGA8,WDR74,SH3PXD2B,INTU,BDNF,TESPA1,TARBP2,C1D,DKC1,PROX1,WTIP,LMOD3,PSMD9,CEMIP2,NOP56,SHKBP1,TTC4,NIP7,KCTD8,AHCTF1,EIF3K,RRNAD1,YBEY,CENPH,DN…
GO:BP	anatomical structure homeostasis	GO:0060249	0.00679702	2.16768	73	3787	37	12850	MLLT10,SULF1,UHRF1,XRCC6,PIF1,SULF2,FRAS1,NAPB,LEF1,POT1,MTM1,DMXL2,RTEL1,PIEZO1,TERT,FBXO32,NXNL2,TCF7L2,MCOLN1,IFT88,USP45,CAV3,FGF20,RAD50,NBN,NXNL1,STIL,NRF1,BCL2L1,DOT1L,VWA2,ADSSL1,TERF2,PDE6C,EXOC5,XRCC5,BLOC1S1
GO:BP	tRNA modification	GO:0006400	0.00721365	2.14185	39	3787	23	12850	CTU2,TRMT13,TRMT1,TRMT5,CTU1,PUS1,FTSJ1,TRMT10C,MOCS3,THG1L,DUS2,TRMT6,ELP1,DUS4L,TYW5,OSGEPL1,DUS1L,MTFMT,TRMT61A,OSGEP,GTPBP3,ALKBH8,TRMT10A
GO:BP	modification-dependent macromolecule catabolic process	GO:0043632	0.00783757	2.10582	129	3787	58	12850	UBAP1L,WWP1,USP37,PSMA4,YOD1,ANAPC4,USP31,RNF121,UBE3A,USP13,UBR3,UBR1,USP4,CDC26,CUL2,UBR2,PSMA1,USP9X,ELOC,USP12,LTN1,CUL9,DIS3L2,USP20,USP28,USP34,NEDD4L,USP36,CUL5,UBAP1,ANAPC2,SYVN1,PSMC6,USP33,USP18,USP45,USP46,USP14,VCP,CACUL1,PLAA,PSMA7,ATE1,USP44,UFD1,USP25,SIAH1,USP10,FBXL22,SKP1,RAD23B,USP1,CUL3,USP30,USP11,UCHL1,TRPC4AP,FBXO38
GO:BP	organelle assembly	GO:0070925	0.0083593	2.07783	268	3787	107	12850	HAUS1,RSPH9,ACTN2,CCT5,TDRD6,OCRL,ARL13B,AHI1,DRC1,ATG5,MDN1,TMEM138,RABEP1,CEP89,PAX2,CEP152,SMYD1,RER1,ITGA8,SH3PXD2B,INTU,PROX1,WTIP,TTC4,NIP7,CENPH,DNAJB6,CEP162,CEP120,GMNN,PRICKLE2,LZTS2,KIAA0753,MKKS,TBC1D32,RPF2,IFT122,PAM,CLRN1,PIH1D3,CEP41,CCDC39,WIPI2,NPHP3,ATR,IFT88,CEP135,ARMC9,MYL7,RB1CC1,HAUS2,ARHGEF10,CEP126,IQCB1,MCM7,BBS1,STK36,HAUS5,CAV3,ATG12,JAZF1,PAN2,INPP5B,DCDC2,TMEM67,BBS…
GO:BP	cellular nitrogen compound biosynthetic process	GO:0044271	0.00849465	2.07085	1934	3787	638	12850	MED18,SAMD4A,CTDP1,EMX2,GFM2,RPL29,MEOX1,HNF1A,FOXI3,POLR3GL,DERA,PITX2,MTERF1,DPH6,DHX29,HOXB13,RPS19,EEF1E1,MRPS15,MRPS18A,TCF7,MTIF3,RARS,TAF6,PCGF6,YARS2,NFIX,KDSR,VAX1,CCNK,PPP1R13L,HLX,EPC2,TAF5,CRY1,EN1,RFK,RPL39,HOXA11,PRKAA1,ASXL1,RPL6,TH,MTERF3,POLR2C,EBF1,GUCY2C,POLM,SMS,POLR3C,MSGN1,RPS3A,SNAPC5,ARID4B,MRPL35,ATXN1,ETV4,ATP6V1A,BSX,PHOX2B,PAXBP1,RELB,SRP9,RUNX1,TUFM,GCH1,TP53INP2,GCN1…
GO:BP	protein catabolic process	GO:0030163	0.00849465	2.07085	157	3787	68	12850	UBAP1L,WWP1,USP37,PSMD2,PSMA4,YOD1,ANAPC4,PSMB4,USP31,RNF121,UBE3A,USP13,PSMC4,UBR3,UBR1,LONP1,PSMB2,USP4,CDC26,CUL2,UBR2,PSMA1,USP9X,ELOC,USP12,LTN1,CUL9,PSMC5,USP20,USP28,USP34,NEDD4L,USP36,CUL5,UBAP1,ANAPC2,PSMC3,SYVN1,PSMC6,USP33,USP18,USP45,USP46,USP14,VCP,CACUL1,PLAA,PSMA7,ATE1,USP44,UFD1,PSMB5,PSMB1,USP25,SIAH1,USP10,FBXL22,SKP1,RAD23B,SPATA18,USP1,PPT1,CUL3,USP30,USP11,UCHL1,TRPC4AP,FBXO38
GO:BP	organelle organization	GO:0006996	0.00869775	2.06059	1054	3787	363	12850	ALKBH7,GFM2,CLUH,VPS11,HAUS1,RSPH9,ARPC3,SMARCB1,ESCO1,CDC42BPA,ACTN2,TOP2B,XRCC6,LURAP1,LEMD3,PIF1,NAP1L1,PSTPIP2,DBN1,ANAPC15,TWNK,CCT5,PDS5B,KDM5A,SETD3,SDCCAG8,TDRD6,OCRL,ARL13B,MLH1,ANAPC4,PMEL,MYSM1,AHI1,PDCD2,CEP57,KATNAL2,DRC1,PFN2,ATG5,MDN1,SHPRH,TMEM138,INO80B,RABEP1,CEP89,PRDM12,PAX2,ARID1A,ROCK1,PSMC3IP,ETFA,CEP152,M1AP,ARPC5,CENPO,BRK1,KIF23,MTSS1,SMYD1,WASF1,SPAST,SMARCA5,DAAM1,MORF…
GO:BP	nitrogen compound transport	GO:0071705	0.00873434	2.05877	483	3787	179	12850	SLC25A4,HNF1A,VPS11,TIMM13,STAM2,SNX6,PCF11,VTI1A,COPZ1,IPO8,NUP50,SERP2,AP3S1,SLC25A21,BCAP29,SRP9,AP5B1,RABEP1,AP1M2,TYSND1,RAMP1,EIF5A,M6PR,NAPB,ICA1,VPS35L,SYS1,VPS35,GOPC,TGFBRAP1,DOC2B,RAE1,RAMP2,RABEP2,CLTC,KPNA5,AP2A1,SLC25A19,BET1L,SNX4,TOMM7,EXOC2,SYTL4,SLC25A12,VPS39,SEC63,SLC29A4,SLC35A5,TSG101,PHAX,SLC19A1,NKX6-1,RIC1,SCFD1,GGA1,NUP93,NPHP3,RIMS1,PEX13,XPO6,COG2,VPS16,AP2A2,SNX9,IPO9…
GO:BP	macromolecule methylation	GO:0043414	0.00927966	2.03247	111	3787	51	12850	UHRF1,NTMT1,TRMT13,PRDM12,EEF1AKMT1,METTL3,TRMT1,WTAP,TRMT5,RRNAD1,ARMT1,TRMT2A,PRDM14,NSUN5,MRM2,TFB2M,FTSJ1,TRMT10C,ICMT,METTL22,PCIF1,RAMAC,UNG,TRMT2B,WDR4,ASH1L,HEMK1,MRM1,TRMT6,RNMT,EED,SUPT6H,SETD6,EEF1AKMT2,TRMT61A,PCMTD1,NSD1,DIMT1,PCMT1,DOT1L,DNMT1,NSUN4,SETD7,HELLS,ALKBH8,FTSJ3,PRMT3,ZCCHC4,PRMT5,TRMT10A,PRMT6
GO:BP	methylation	GO:0032259	0.00927966	2.03247	180	3787	76	12850	EMG1,UHRF1,NTMT1,KDM5A,TRMT13,PRDM12,COMT,EEF1AKMT1,SMYD1,PRDM6,METTL3,TRMT1,EEF2KMT,WTAP,TRMT5,KDM3B,RRNAD1,ARMT1,EEF1AKNMT,TRMT2A,PRDM14,NSUN5,GAMT,MRM2,TFB2M,COQ3,FTSJ1,TRMT10C,KDM4B,ALKBH1,ICMT,METTL22,PCIF1,N6AMT1,RAMAC,UNG,METTL25,TRMT2B,WDR4,THUMPD3,ASH1L,HNMT,HEMK1,MRM1,TRDMT1,TRMT6,TRMT11,RNMT,EED,GNMT,SUPT6H,SETD6,EEF1AKMT2,TRMT61A,MGMT,METTL6,PCMTD1,NSD1,COQ5,METTL4,DIMT1,PCMT1,DOT1L,D…
GO:BP	embryo development ending in birth or egg hatching	GO:0009792	0.00966423	2.01483	337	3787	130	12850	SULF1,FZD6,PITX2,RPS19,OCRL,ITPR3,RPL6,RPS3A,FAF1,FRAS1,SPHK2,PAX2,PCSK7,TMEM165,ITGAV,CCDC85B,LEF1,TP73,ATXN7,MDK,GNE,ITGA8,CHD5,CUL2,HAS2,MTM1,HES1,WNT3A,MEIS2,PRDM1,FAM20B,CRISPLD2,FOXO3,FSCN1,FXR1,WLS,WNT4,POLR1C,FOXA3,SCFD1,TFAP2A,PTPN21,CCN2,NDNF,BMPER,RTF1,HIP1,RERE,EPHA3,PTPN11,PRKCI,ALX3,PMM2,STRA6,TSHZ2,RPS15A,MPI,WDR43,MAPRE2,PDGFRB,RPL11,MKX,CHD2,IGF1R,SMOC2,RBPJ,WNT16,PARD6A,VCP,FGF1…
GO:BP	mRNA splicing, via spliceosome	GO:0000398	0.0102211	1.9905	72	3787	36	12850	ZMAT2,PRPF40A,LUC7L3,SREK1,SF3B1,WTAP,LSM3,CWC15,SF3B5,CLNS1A,SF1,HNRNPM,HTATSF1,PRPF6,SNRPD3,LSM2,GEMIN4,LUC7L,SNRPC,SNRPF,LSM7,AQR,LSM8,PRPF3,LSM6,DHX37,ZRSR2,SNW1,WBP4,PRPF4,PRPF19,GEMIN8,TXNL4B,SLU7,SF3A3,SNRPD1
GO:BP	RNA splicing, via transesterification reactions with bulged adenosine as nucleophile	GO:0000377	0.0102211	1.9905	72	3787	36	12850	ZMAT2,PRPF40A,LUC7L3,SREK1,SF3B1,WTAP,LSM3,CWC15,SF3B5,CLNS1A,SF1,HNRNPM,HTATSF1,PRPF6,SNRPD3,LSM2,GEMIN4,LUC7L,SNRPC,SNRPF,LSM7,AQR,LSM8,PRPF3,LSM6,DHX37,ZRSR2,SNW1,WBP4,PRPF4,PRPF19,GEMIN8,TXNL4B,SLU7,SF3A3,SNRPD1
GO:BP	RNA splicing, via transesterification reactions	GO:0000375	0.0102211	1.9905	72	3787	36	12850	ZMAT2,PRPF40A,LUC7L3,SREK1,SF3B1,WTAP,LSM3,CWC15,SF3B5,CLNS1A,SF1,HNRNPM,HTATSF1,PRPF6,SNRPD3,LSM2,GEMIN4,LUC7L,SNRPC,SNRPF,LSM7,AQR,LSM8,PRPF3,LSM6,DHX37,ZRSR2,SNW1,WBP4,PRPF4,PRPF19,GEMIN8,TXNL4B,SLU7,SF3A3,SNRPD1
GO:BP	establishment of organelle localization	GO:0051656	0.010226	1.99029	67	3787	34	12850	RAB8A,OCRL,MLH1,KIF23,KIF13A,WTIP,PRICKLE2,MKKS,TRIM32,PRICKLE1,IFT88,PRKCI,IPPK,BBS1,EXOC4,INPP5B,BBS4,IFT27,KCNJ13,BBS7,CCDC151,SYNJ1,SCRIB,BBS5,NDC80,NUP88,KIF5A,ACTR10,NUSAP1,SEC16A,AP1AR,EXOC5,SDAD1,MLPH
GO:BP	RNA splicing	GO:0008380	0.010226	1.99029	128	3787	57	12850	SON,BUD31,ZMAT2,TARDBP,PRPF40A,LUC7L3,LSM5,INTS5,SREK1,SF3B1,SNRNP27,SNAPC3,WTAP,LSM3,CWC15,SF3B5,CLNS1A,SF1,HNRNPM,HTATSF1,PRPF6,SNRPD3,LSM2,GEMIN4,LUC7L,PQBP1,SNRPC,SNRPF,LSM7,PTBP1,AQR,LSM8,PRPF3,LSM6,TFIP11,PTBP3,CASC3,QKI,DHX37,TSEN2,CLP1,ZRSR2,SCNM1,SF3A2,SNW1,FMR1,CDC5L,WBP4,PRPF4,RBM17,AKAP17A,PRPF19,GEMIN8,TXNL4B,SLU7,SF3A3,SNRPD1
GO:BP	modification-dependent protein catabolic process	GO:0019941	0.010226	1.99029	128	3787	57	12850	UBAP1L,WWP1,USP37,PSMA4,YOD1,ANAPC4,USP31,RNF121,UBE3A,USP13,UBR3,UBR1,USP4,CDC26,CUL2,UBR2,PSMA1,USP9X,ELOC,USP12,LTN1,CUL9,USP20,USP28,USP34,NEDD4L,USP36,CUL5,UBAP1,ANAPC2,SYVN1,PSMC6,USP33,USP18,USP45,USP46,USP14,VCP,CACUL1,PLAA,PSMA7,ATE1,USP44,UFD1,USP25,SIAH1,USP10,FBXL22,SKP1,RAD23B,USP1,CUL3,USP30,USP11,UCHL1,TRPC4AP,FBXO38
GO:BP	ubiquitin-dependent protein catabolic process	GO:0006511	0.010226	1.99029	128	3787	57	12850	UBAP1L,WWP1,USP37,PSMA4,YOD1,ANAPC4,USP31,RNF121,UBE3A,USP13,UBR3,UBR1,USP4,CDC26,CUL2,UBR2,PSMA1,USP9X,ELOC,USP12,LTN1,CUL9,USP20,USP28,USP34,NEDD4L,USP36,CUL5,UBAP1,ANAPC2,SYVN1,PSMC6,USP33,USP18,USP45,USP46,USP14,VCP,CACUL1,PLAA,PSMA7,ATE1,USP44,UFD1,USP25,SIAH1,USP10,FBXL22,SKP1,RAD23B,USP1,CUL3,USP30,USP11,UCHL1,TRPC4AP,FBXO38
GO:BP	chordate embryonic development	GO:0043009	0.010226	1.99029	335	3787	129	12850	SULF1,FZD6,PITX2,RPS19,OCRL,ITPR3,RPL6,RPS3A,FAF1,FRAS1,SPHK2,PAX2,PCSK7,TMEM165,ITGAV,CCDC85B,LEF1,TP73,ATXN7,MDK,GNE,ITGA8,CHD5,CUL2,HAS2,MTM1,HES1,WNT3A,MEIS2,PRDM1,FAM20B,CRISPLD2,FOXO3,FSCN1,FXR1,WLS,WNT4,POLR1C,FOXA3,SCFD1,TFAP2A,PTPN21,CCN2,NDNF,BMPER,RTF1,HIP1,RERE,EPHA3,PTPN11,PRKCI,ALX3,PMM2,STRA6,TSHZ2,RPS15A,MPI,WDR43,MAPRE2,PDGFRB,RPL11,MKX,CHD2,IGF1R,SMOC2,RBPJ,WNT16,PARD6A,VCP,FGF1…
GO:BP	animal organ morphogenesis	GO:0009887	0.0104158	1.98231	519	3787	190	12850	EMX2,FZD6,SFRP1,PITX2,TOP2B,AFAP1L2,LURAP1,CPSF4,FHL1,ADIPOR1,OCRL,TMIE,MSGN1,PACSIN3,FRAS1,SPHK2,FOXG1,PAX2,TMEM165,SHANK3,PTK7,ETFA,UBR3,TP73,ITGA8,CHD5,LGSN,HAS2,FGFRL1,WTIP,NEK2,MFAP2,CEMIP2,PDZD7,TTC4,DCDC2B,WNT3A,MEIS2,PRDM1,CEP162,PAX9,BMP7,FAM20B,CCT3,OTOGL,CRISPLD2,FBXO32,FERMT2,KIF5B,ARHGEF28,MKKS,FSCN1,DHDDS,POPDC2,TRIM32,CHSY1,WLS,WNT4,POLR1C,SPECC1L,SCFD1,TFAP2A,GCM2,CLRN1,SLC35B2,PT…
GO:BP	response to stress	GO:0006950	0.0110564	1.95639	658	3787	235	12850	ALKBH7,UHRF1,TRIM25,XRCC6,RPS19,EEF1E1,PIF1,BABAM1,SIGIRR,POLG2,SLC31A1,POLM,MAVS,ERCC2,MLH1,YOD1,PNKP,BRCA2,FAN1,ADRA2C,MUTYH,RNF121,RPA3,NHEJ1,CAT,POMC,INIP,PAXX,NPRL3,MPG,TRAF6,MRE11,ANKRD6,MGAT5,MDK,GPX3,DRAM1,CREB3L3,COCH,POLN,TIPIN,ELF3,BDNF,TOPBP1,RAD51C,F9,GPX2,IL6,BRCA1,HSPB1,LY86,VIM,ZFYVE26,RWDD3,RTEL1,THBS1,RPA1,HAMP,BHLHE41,DUOX1,CREBRF,DNAJB6,NSMCE2,RAD1,LTA4H,PTX3,SEC63,RAD9A,POLH,…
GO:BP	mitotic cell cycle	GO:0000278	0.0110564	1.95639	145	3787	63	12850	ANAPC15,PDS5B,ANAPC4,PDCD2,KIF23,SMC3,TPX2,CDC26,WTIP,ZFYVE26,CDK1,CENPH,RB1,CDC23,LZTS2,PRICKLE1,PLK1,BUB1B,ZWILCH,CIT,SNX9,MIS12,IFT88,PRKCI,ARHGEF10,RACGAP1,CEP126,TICRR,CDK5RAP3,BRINP1,DSCC1,ESCO2,CDT1,CCNE1,CDKN1A,NBN,NCAPH,SNAP25,ZW10,NSL1,CCDC151,STIL,UBE2I,SCRIB,PBK,MAU2,KIF20A,BRINP2,NCAPD3,CHTF8,RTF2,NDC80,NCAPD2,GNL2,SPDL1,SNX18,NUSAP1,CENPW,CEP55,CHEK1,E2F4,CDC16,SPICE1
GO:BP	tRNA aminoacylation	GO:0043039	0.0130517	1.88433	43	3787	24	12850	RARS,YARS2,WARS2,NARS,VARS2,AARS2,FARS2,CARS,QRSL1,LARS,SARS,AARS,CARS2,AARSD1,EARS2,YARS,DARS2,IARS,HARS,FARSB,PARS2,WARS,RARS2,SARS2
GO:BP	amino acid activation	GO:0043038	0.0130517	1.88433	43	3787	24	12850	RARS,YARS2,WARS2,NARS,VARS2,AARS2,FARS2,CARS,QRSL1,LARS,SARS,AARS,CARS2,AARSD1,EARS2,YARS,DARS2,IARS,HARS,FARSB,PARS2,WARS,RARS2,SARS2
GO:BP	cell development	GO:0048468	0.0136834	1.86381	763	3787	268	12850	MYO7A,EMX2,MEOX1,HNF1A,VPS11,RAB8A,IL34,ACTN2,TOP2B,RPS19,CPSF4,KDSR,VAX1,CCT5,ADIPOR1,TOMM70,TDRD6,TARDBP,OCRL,DYRK2,TMIE,ARL13B,TET3,BRCA2,ARHGEF3,AHI1,GMCL1,HDC,NTN1,MAEA,RUNX1,PAX2,SRCIN1,IDE,ROBO2,LEF1,SMYD1,SPAST,GNE,PTEN,PNPLA6,NIPA1,SF3B1,LMO2,DOK7,METTL3,RCC2,ADCY1,COPS5,PROX1,CCDC141,NEK2,LHX2,MTM1,STAU1,ASCC1,NRCAM,PDZD7,DMXL2,ZFYVE26,KLF6,HES1,DCDC2B,DAZL,NFASC,RB1,PRDM1,DNAJB6,CCT3,F…
GO:BP	embryo development	GO:0009790	0.0137278	1.8624	785	3787	275	12850	SULF1,EMX2,MEOX1,VPS11,FZD6,SFRP1,PITX2,AFAP1L2,LURAP1,RPS19,EPC2,TDRD6,OCRL,ITPR3,RPL6,TMIE,MSGN1,PACSIN3,RPS3A,FAF1,GPC3,RNF111,FRAS1,RUNX1,FASLG,SPHK2,FOXG1,MKS1,PAX2,PIGT,PCSK7,TMEM165,ITGAV,RAB5C,CCDC85B,PI4KA,LEF1,ANKRD6,KIF23,TP73,ATXN7,FLOT2,MDK,GNE,PTEN,LMO2,KAT8,ITGA8,TPBG,CHD5,TBP,CUL2,HAS2,WTIP,MTM1,MFAP2,CEMIP2,ASCC1,TTC4,HES1,DCDC2B,CDK1,TMEM237,WNT3A,MEIS2,SLC39A6,PRDM1,CEP162,BMP7…
GO:BP	rRNA metabolic process	GO:0016072	0.014066	1.85183	53	3787	28	12850	RBFA,PIN4,RRP9,DIS3L,C1D,DKC1,RRNAD1,YBEY,RPF2,NOL11,TFB1M,RNASET2,GEMIN4,NAF1,TFB2M,MPHOSPH10,FAM207A,NOB1,EXOSC3,TSR3,TBL3,NOP2,DIMT1,GNL2,REXO4,RRP36,FTSJ3,ZCCHC4
GO:BP	cranial skeletal system development	GO:1904888	0.0141971	1.8478	166	3787	70	12850	FZD6,PITX2,OCRL,MYSM1,FRAS1,TNFAIP3,SPHK2,TMEM165,JOSD2,TP73,ITGA8,CHD5,CFDP1,WNT3A,MEIS2,PRDM1,FAM20B,CRISPLD2,USP20,KIAA0753,FSCN1,WLS,WNT4,POLR1C,SPECC1L,SCFD1,TFAP2A,PRRX1,USP36,NDNF,PTPN11,EIF3F,ALX3,PMM2,USP18,TSHZ2,MYO1H,WDR43,MAPRE2,PDGFRB,PANX3,MKX,SMOC2,SP7,EDARADD,ILVBL,VCPIP1,PHF8,USP25,RBCK1,GRHL3,WNT9A,BMP3,SHARPIN,GPATCH3,MED14,VGLL4,JOSD1,FOXI1,ZIC2,SEC23A,PRDM5,ALX1,FOXE1,HMGCS1,…
GO:BP	cellular macromolecule localization	GO:0070727	0.0148976	1.82688	279	3787	109	12850	MYO7A,VPS11,STAM2,SNX6,PCF11,VTI1A,COPZ1,IPO8,AP3S1,BCAP29,GLRB,RNF121,SRP9,AP1M2,TYSND1,RAMP1,M6PR,NAPB,GOPC,TGFBRAP1,DOC2B,RAE1,RAMP2,CLTC,KPNA5,AP2A1,TOMM7,NEDD1,SYTL4,VPS39,SEC63,RIC1,GGA1,NPHP3,RIMS1,PEX13,XPO6,VPS16,AP2A2,SNX9,IPO9,IFT88,COPB2,BCAP31,WDR34,AP1S2,NAPG,MLC1,EXOC4,CDH23,STX12,DAG1,COG3,STX11,AP3B2,IPO5,STX18,KIF1B,IFT81,COPB1,STX1B,AP4E1,SEC24B,MZT1,SEC61B,CEP192,IFT74,TOMM20,…
GO:BP	tRNA aminoacylation for protein translation	GO:0006418	0.0148985	1.82686	41	3787	23	12850	RARS,YARS2,WARS2,NARS,VARS2,AARS2,FARS2,CARS,LARS,SARS,AARS,CARS2,AARSD1,EARS2,YARS,DARS2,IARS,HARS,FARSB,PARS2,WARS,RARS2,SARS2
GO:BP	cellular developmental process	GO:0048869	0.0154757	1.81035	1236	3787	417	12850	MYO7A,SULF1,EMX2,MDGA2,MEOX1,HNF1A,AKNA,VPS11,SFRP1,RAB8A,UVRAG,IL34,ACTN2,TOP2B,RPS19,FLT1,CPSF4,CCM2,TCF7,NHSL1,KDSR,VAX1,CCT5,HLX,EPC2,ADIPOR1,TOMM70,TDRD6,TARDBP,OCRL,DYRK2,TH,TMIE,ARL13B,TET3,MSGN1,PACSIN3,BRCA2,PMEL,ARHGEF3,AHI1,PDCD2,GMCL1,HDC,NTN1,MAEA,RUNX1,BRD8,FOXG1,PAX2,ROCK1,TMEM165,POMC,SRCIN1,ETFA,CEP152,IDE,ROBO2,IKZF1,LEF1,SMYD1,MGAT5,ATXN7,SPAST,GNE,PTEN,PNPLA6,NIPA1,SF3B1,LMO2,…
GO:BP	regulation of autophagy	GO:0010506	0.0158522	1.79991	25	3787	16	12850	VPS11,TP53INP2,DRAM1,MTM1,WDR41,DRAM2,TP53INP1,CTNS,DCN,VCP,RMC1,HS1BP3,MTCL1,STK11,WASHC4,TMEM173
GO:BP	stem cell differentiation	GO:0048863	0.0162106	1.7902	136	3787	59	12850	MEOX1,OCRL,PDCD2,POMC,LEF1,SF3B1,METTL3,RCC2,AP2A1,IL6,DMXL2,PRDM1,BLOC1S2,FSCN1,TFAP2A,RSPO1,NELFB,PRICKLE1,CEP41,RET,RTF1,PNN,BMP5,ACVR2B,METTL22,HAL,WDR43,PDGFRB,PLOD3,URB2,WNT16,LRSAM1,NRP2,ARL6IP1,AK2,TGFB3,TFAP2C,CTR9,HIF1A,ADORA2B,FMR1,WNT9A,F2R,MYF6,NOP14,OLFM2,MED14,NUSAP1,OSR1,FOXI1,ZIC2,ALX1,NELFE,HMGCS1,LBH,NRG1,PAK1,POLR1A,SF3A3
GO:BP	microtubule cytoskeleton organization	GO:0000226	0.0168928	1.7723	139	3787	60	12850	HAUS1,RSPH9,SDCCAG8,CEP57,KATNAL2,DRC1,CEP152,SPAST,TPX2,WTIP,CENPH,LZTS2,CLIP1,KIAA0753,TBC1D32,STMN1,PRC1,PRICKLE1,PIH1D3,CEP41,CCDC39,KIZ,IFT88,CEP135,PRKCI,MAP7D2,HAUS2,MAP1A,ARHGEF10,RACGAP1,CEP126,TUBGCP2,STK36,MAP6D1,HAUS5,HOOK3,TMEM67,CEP192,CLSTN1,FOPNL,CCDC151,HAUS3,STIL,HOOK2,HOOK1,SCRIB,MAP7D1,TUBGCP5,KATNA1,CEP70,PLK4,APPL2,NUSAP1,TUBGCP4,MDM1,HAUS6,MAP7,DNAAF3,NIN,SPICE1
GO:BP	tissue homeostasis	GO:0001894	0.0171999	1.76447	39	3787	22	12850	MLLT10,SULF1,UHRF1,SULF2,FRAS1,NAPB,LEF1,PIEZO1,TERT,NXNL2,TCF7L2,MCOLN1,IFT88,USP45,NXNL1,NRF1,BCL2L1,DOT1L,VWA2,PDE6C,EXOC5,BLOC1S1
GO:BP	multicellular organismal homeostasis	GO:0048871	0.018256	1.73859	44	3787	24	12850	MLLT10,SULF1,UHRF1,SULF2,FRAS1,NAPB,LEF1,PIEZO1,TERT,NXNL2,TCF7L2,MCOLN1,IFT88,USP45,NXNL1,BVES,NRF1,BCL2L1,STK11,DOT1L,VWA2,PDE6C,EXOC5,BLOC1S1
GO:BP	cellular protein catabolic process	GO:0044257	0.018256	1.73859	148	3787	63	12850	UBAP1L,WWP1,USP37,PSMA4,YOD1,ANAPC4,PSMB4,USP31,RNF121,UBE3A,USP13,UBR3,UBR1,LONP1,PSMB2,USP4,CDC26,CUL2,UBR2,PSMA1,USP9X,ELOC,USP12,LTN1,CUL9,USP20,USP28,USP34,NEDD4L,USP36,CUL5,UBAP1,ANAPC2,SYVN1,PSMC6,USP33,USP18,USP45,USP46,USP14,VCP,CACUL1,PLAA,PSMA7,ATE1,USP44,UFD1,PSMB5,PSMB1,USP25,SIAH1,USP10,FBXL22,SKP1,RAD23B,SPATA18,USP1,CUL3,USP30,USP11,UCHL1,TRPC4AP,FBXO38
GO:BP	cell projection organization	GO:0030030	0.018256	1.73859	458	3787	168	12850	MYO7A,EMX2,RSPH9,TOP2B,VAX1,TARDBP,OCRL,TMIE,ARL13B,AHI1,HDC,NTN1,DRC1,TMEM138,MKS1,RABEP1,CEP89,PAX2,SRCIN1,ROBO2,SPAST,PNPLA6,NIPA1,RER1,ITGA8,RABEP2,ADCY1,INTU,RTTN,WTIP,CCDC141,LHX2,ASCC1,NRCAM,TTC4,ZFYVE26,NFASC,TMEM237,RB1,CEP162,ROBO3,CEP120,GMNN,PRICKLE2,CLNS1A,MKKS,TBC1D32,PRDM14,TRIP4,FGF19,IFT122,WNT4,NKX6-1,PAM,CLRN1,SLC35B2,PRICKLE1,PIH1D3,ISLR2,UBAP1,CEP41,HYLS1,CCDC39,NPHP3,ATR,CAR…
GO:BP	regulation of cellular amide metabolic process	GO:0034248	0.018256	1.73859	54	3787	28	12850	SAMD4A,DPH6,DHX29,SRP9,GCN1,TNRC6B,EIF5A,EIF4EBP2,DPH2,CPEB4,TARBP2,DAZL,EIF2A,EIF3K,FXR1,KBTBD8,AGO4,AGO2,DPH1,CPEB1,CNOT10,RPS3,CASC3,CNOT1,LARP6,FMR1,EIF2AK4,CAPRIN1
GO:BP	RNA catabolic process	GO:0006401	0.018256	1.73859	59	3787	30	12850	SAMD4A,UPF2,CNOT9,DIS3L,DCP2,PATL2,TBP,EDC3,LSM1,ZC3H14,LSM3,DIS3L2,FASTKD3,SKIV2L,FEN1,RNASET2,PELO,FASTKD5,SMG9,LSM7,PAN2,DCP1A,PAN3,CASC3,SMG1,SMG8,SMG5,FASTKD1,DHX34,UPF1
GO:BP	hematopoietic stem cell differentiation	GO:0060218	0.018256	1.73859	49	3787	26	12850	MEOX1,PDCD2,POMC,SF3B1,METTL3,AP2A1,IL6,BLOC1S2,RSPO1,NELFB,METTL22,HAL,WDR43,PDGFRB,URB2,WNT16,LRSAM1,AK2,TGFB3,HIF1A,ADORA2B,WNT9A,F2R,NOP14,NELFE,SF3A3
GO:BP	regulation of translation	GO:0006417	0.018256	1.73859	54	3787	28	12850	SAMD4A,DPH6,DHX29,SRP9,GCN1,TNRC6B,EIF5A,EIF4EBP2,DPH2,CPEB4,TARBP2,DAZL,EIF2A,EIF3K,FXR1,KBTBD8,AGO4,AGO2,DPH1,CPEB1,CNOT10,RPS3,CASC3,CNOT1,LARP6,FMR1,EIF2AK4,CAPRIN1
GO:BP	cellular protein localization	GO:0034613	0.018256	1.73859	278	3787	108	12850	MYO7A,VPS11,STAM2,SNX6,PCF11,VTI1A,COPZ1,IPO8,AP3S1,BCAP29,GLRB,RNF121,SRP9,AP1M2,TYSND1,RAMP1,M6PR,NAPB,GOPC,TGFBRAP1,DOC2B,RAE1,RAMP2,CLTC,KPNA5,AP2A1,TOMM7,NEDD1,SYTL4,VPS39,SEC63,RIC1,GGA1,NPHP3,RIMS1,PEX13,XPO6,VPS16,AP2A2,SNX9,IPO9,IFT88,COPB2,BCAP31,WDR34,AP1S2,NAPG,MLC1,EXOC4,CDH23,STX12,DAG1,COG3,STX11,AP3B2,IPO5,STX18,IFT81,COPB1,STX1B,AP4E1,SEC24B,MZT1,SEC61B,CEP192,IFT74,TOMM20,TRAM1,…
GO:BP	proteolysis involved in cellular protein catabolic process	GO:0051603	0.0211722	1.67423	146	3787	62	12850	UBAP1L,WWP1,USP37,PSMA4,YOD1,ANAPC4,PSMB4,USP31,RNF121,UBE3A,USP13,UBR3,UBR1,LONP1,PSMB2,USP4,CDC26,CUL2,UBR2,PSMA1,USP9X,ELOC,USP12,LTN1,CUL9,USP20,USP28,USP34,NEDD4L,USP36,CUL5,UBAP1,ANAPC2,SYVN1,PSMC6,USP33,USP18,USP45,USP46,USP14,VCP,CACUL1,PLAA,PSMA7,ATE1,USP44,UFD1,PSMB5,PSMB1,USP25,SIAH1,USP10,FBXL22,SKP1,RAD23B,USP1,CUL3,USP30,USP11,UCHL1,TRPC4AP,FBXO38
GO:BP	cell differentiation	GO:0030154	0.0226617	1.64471	1227	3787	412	12850	MYO7A,SULF1,EMX2,MDGA2,MEOX1,HNF1A,AKNA,VPS11,SFRP1,RAB8A,UVRAG,IL34,ACTN2,TOP2B,RPS19,FLT1,CPSF4,CCM2,TCF7,NHSL1,KDSR,VAX1,CCT5,HLX,EPC2,ADIPOR1,TOMM70,TDRD6,TARDBP,OCRL,DYRK2,TH,TMIE,ARL13B,TET3,MSGN1,PACSIN3,BRCA2,PMEL,ARHGEF3,AHI1,PDCD2,GMCL1,HDC,NTN1,MAEA,RUNX1,BRD8,FOXG1,PAX2,ROCK1,TMEM165,POMC,SRCIN1,CEP152,IDE,ROBO2,IKZF1,LEF1,SMYD1,MGAT5,ATXN7,SPAST,GNE,PTEN,PNPLA6,NIPA1,SF3B1,LMO2,DOK7,…
GO:BP	macromolecule localization	GO:0033036	0.023885	1.62187	581	3787	207	12850	MYO7A,HNF1A,VPS11,TIMM13,STAM2,SNX6,SIGMAR1,PCF11,VTI1A,COPZ1,IPO8,NUP50,SERP2,AP3S1,BCAP29,GLRB,RNF121,SRP9,AP5B1,RABEP1,AP1M2,PITPNM2,TYSND1,RAMP1,EIF5A,M6PR,NAPB,ICA1,VPS35L,SYS1,VPS35,GOPC,ATP10B,TGFBRAP1,ATP11B,DOC2B,OSBPL7,SLC10A2,RAE1,ATP10D,RAMP2,RABEP2,PLA2G12B,CLTC,KPNA5,AP2A1,BET1L,SNX4,TOMM7,EXOC2,ATP11A,NEDD1,SYTL4,VPS39,ABCG1,SLC27A6,SEC63,NPC1L1,TEX2,GLTP,TSG101,PHAX,NKX6-1,RIC1,SC…
GO:BP	mitotic cell cycle process	GO:1903047	0.0252841	1.59715	108	3787	48	12850	ANAPC15,PDS5B,ANAPC4,PDCD2,KIF23,SMC3,TPX2,CDC26,WTIP,ZFYVE26,CENPH,RB1,CDC23,LZTS2,PRICKLE1,BUB1B,ZWILCH,CIT,SNX9,IFT88,PRKCI,ARHGEF10,RACGAP1,CEP126,TICRR,DSCC1,CCNE1,NBN,NCAPH,SNAP25,NSL1,CCDC151,STIL,UBE2I,SCRIB,MAU2,KIF20A,NCAPD3,CHTF8,RTF2,NDC80,NCAPD2,GNL2,SPDL1,NUSAP1,CEP55,CHEK1,SPICE1
GO:BP	double-strand break repair via nonhomologous end joining	GO:0006303	0.0252841	1.59715	6	3787	6	12850	XRCC6,PAXX,LIG3,PRKDC,LIG4,XRCC5
GO:BP	rRNA processing	GO:0006364	0.0257884	1.58857	50	3787	26	12850	RBFA,PIN4,RRP9,C1D,DKC1,RRNAD1,YBEY,RPF2,NOL11,TFB1M,GEMIN4,NAF1,TFB2M,MPHOSPH10,FAM207A,NOB1,EXOSC3,TSR3,TBL3,NOP2,DIMT1,GNL2,REXO4,RRP36,FTSJ3,ZCCHC4
GO:BP	mRNA catabolic process	GO:0006402	0.0257884	1.58857	50	3787	26	12850	SAMD4A,UPF2,CNOT9,DCP2,PATL2,TBP,EDC3,LSM1,ZC3H14,LSM3,DIS3L2,FASTKD3,PELO,FASTKD5,SMG9,LSM7,PAN2,DCP1A,PAN3,CASC3,SMG1,SMG8,SMG5,FASTKD1,DHX34,UPF1
GO:BP	protein folding	GO:0006457	0.0262861	1.58027	68	3787	33	12850	CCT5,PFDN6,HSP90AB1,CCT8,PPIL1,HSPA9,PPIC,PFDN1,DNAJB4,HSPD1,CCT3,MKKS,HSPE1,CCT4,CCT7,NKTR,TRAP1,DNAJB5,UXT,TBCC,DNAJB2,DNAJA4,DNAJB1,PFDN4,PPIE,PPIB,PPIL3,PPIA,PPIL2,CCT2,CCT6A,TBCD,HSP90B1
GO:BP	plasma membrane bounded cell projection organization	GO:0120036	0.0299628	1.52342	442	3787	161	12850	MYO7A,EMX2,RSPH9,TOP2B,VAX1,TARDBP,OCRL,TMIE,ARL13B,AHI1,HDC,NTN1,DRC1,TMEM138,RABEP1,CEP89,PAX2,SRCIN1,ROBO2,SPAST,PNPLA6,NIPA1,RER1,ITGA8,ADCY1,INTU,RTTN,WTIP,CCDC141,LHX2,ASCC1,NRCAM,TTC4,ZFYVE26,NFASC,RB1,CEP162,ROBO3,CEP120,GMNN,PRICKLE2,CLNS1A,MKKS,TBC1D32,PRDM14,TRIP4,FGF19,IFT122,WNT4,NKX6-1,PAM,CLRN1,SLC35B2,PRICKLE1,PIH1D3,ISLR2,UBAP1,CEP41,CCDC39,NPHP3,ATR,CARMIL1,GDAP1,RETREG3,RAB33A,…
GO:BP	regulation of cellular catabolic process	GO:0031329	0.0307744	1.51181	48	3787	25	12850	SAMD4A,VPS11,RNF121,TP53INP2,ETFA,DRAM1,MTM1,WDR41,DRAM2,ZC3H14,FASTKD3,TP53INP1,CTNS,FASTKD5,PPP1R3B,DCN,VCP,RMC1,HS1BP3,FASTKD1,MTCL1,STK11,WASHC4,DHX34,TMEM173
GO:BP	nucleoside monophosphate biosynthetic process	GO:0009124	0.0307744	1.51181	31	3787	18	12850	RFK,PPAT,PRPS1,AMPD3,IMPDH1,AMPD1,UCKL1,ATIC,UCK2,TYMS,DHODH,UMPS,UCK1,ADSSL1,ADA,PAICS,IMPDH2,PFAS
GO:BP	nuclear-transcribed mRNA catabolic process	GO:0000956	0.0307744	1.51181	31	3787	18	12850	UPF2,PATL2,EDC3,LSM1,LSM3,DIS3L2,PELO,SMG9,LSM7,PAN2,DCP1A,PAN3,CASC3,SMG1,SMG8,SMG5,DHX34,UPF1
GO:BP	intracellular protein transport	GO:0006886	0.0360865	1.44266	236	3787	92	12850	VPS11,STAM2,SNX6,PCF11,VTI1A,COPZ1,IPO8,AP3S1,BCAP29,SRP9,AP1M2,TYSND1,RAMP1,M6PR,NAPB,TGFBRAP1,DOC2B,RAE1,RAMP2,CLTC,KPNA5,AP2A1,TOMM7,SYTL4,VPS39,SEC63,RIC1,GGA1,NPHP3,RIMS1,PEX13,XPO6,VPS16,AP2A2,SNX9,IPO9,IFT88,COPB2,BCAP31,WDR34,AP1S2,NAPG,EXOC4,STX12,COG3,STX11,AP3B2,IPO5,STX18,IFT81,COPB1,STX1B,AP4E1,SEC24B,SEC61B,IFT74,TOMM20,TRAM1,SNX2,STX7,CSE1L,SEC24C,SNUPN,VPS26A,MON1A,DYNC2LI1,PEX14,…
GO:BP	ribonucleoside monophosphate biosynthetic process	GO:0009156	0.0363771	1.43917	29	3787	17	12850	RFK,PPAT,PRPS1,AMPD3,IMPDH1,AMPD1,UCKL1,ATIC,UCK2,DHODH,UMPS,UCK1,ADSSL1,ADA,PAICS,IMPDH2,PFAS
GO:BP	homeostatic process	GO:0042592	0.0380522	1.41962	341	3787	127	12850	MLLT10,SULF1,COMMD1,SLC31A2,ATP2C1,UHRF1,XRCC6,RPS19,PIF1,KDSR,EPC2,TXN2,SULF2,PDCD2,FRAS1,CALB1,MAEA,PDX1,NAPB,LEF1,SLC9A7,NFKB2,LMO2,PDIA3,STEAP2,POT1,SLC9A5,MTM1,DMXL2,KLF6,RYR3,RTEL1,HAMP,PIEZO1,TSPO,POLR3H,FER,TERT,FBXO32,PDIA5,EPO,NXNL2,CLNS1A,TCF7L2,TXNRD3,TXNDC12,GCM2,PDZD8,SPX,ATP2A1,AGO2,GPRC6A,SCARA5,MCOLN1,IFT88,TPCN2,TRAPPC11,TXNRD2,USP45,POLR3K,SOD2,HJV,RPS15A,TMX1,P4HB,RPL11,RASA3,…
GO:BP	tissue development	GO:0009888	0.0387575	1.41164	987	3787	334	12850	MYO7A,SULF1,NET1,EMX2,MEOX1,HNF1A,AKNA,VPS11,SFRP1,PITX2,ACTN2,AFAP1L2,GAB1,LURAP1,FHL1,TOMM70,TARDBP,OCRL,GREB1,TMIE,G6PD,MSGN1,BRCA2,FAF1,AHI1,RNF111,ATG5,FRAS1,PHOX2B,MKS1,PAX2,ROCK1,TMEM165,ITGAV,CTSB,MBTPS1,PTK7,CCN1,CEP152,IDE,CCDC85B,LEF1,SMYD1,MGAT5,CIB2,FLOT2,MDK,HSPA9,PTEN,DAAM1,NPR3,SF3B1,LMO2,MATN1,DOK7,USP4,TPBG,ELF3,METTL3,RCC2,INTU,COPS5,HAS2,FGFRL1,PROX1,WTIP,DVL2,GRHL1,SVEP1,MTM1…
GO:BP	rRNA modification	GO:0000154	0.0402586	1.39514	8	3787	7	12850	RRNAD1,TFB1M,TFB2M,TSR3,DIMT1,FTSJ3,ZCCHC4
GO:BP	posttranscriptional regulation of gene expression	GO:0010608	0.0415311	1.38163	75	3787	35	12850	SAMD4A,DPH6,DHX29,SRP9,GCN1,TNRC6B,EIF5A,PRKRA,EIF4EBP2,DPH2,CPEB4,TARBP2,ZC3H14,DAZL,EIF2A,EIF3K,FXR1,FASTKD3,KBTBD8,AGO4,AGO2,DPH1,FASTKD5,CPEB1,CNOT10,RPS3,CASC3,CLP1,CNOT1,DISP2,LARP6,FASTKD1,FMR1,EIF2AK4,CAPRIN1
GO:BP	cilium organization	GO:0044782	0.0415311	1.38163	170	3787	69	12850	RSPH9,OCRL,ARL13B,AHI1,DRC1,TMEM138,RABEP1,CEP89,PAX2,RER1,ITGA8,INTU,RTTN,WTIP,TTC4,CEP162,CEP120,GMNN,PRICKLE2,MKKS,TBC1D32,IFT122,PAM,CLRN1,PIH1D3,CEP41,CCDC39,NPHP3,ATR,IFT88,ARMC9,WDR34,CEP126,IQCB1,MCM7,BBS1,STK36,JAZF1,INPP5B,DCDC2,TMEM67,BBS4,RSPH6A,IFT81,IFT27,LLGL2,TTC8,IFT74,DNMBP,ATP6V1F,BBS7,CFAP221,CCDC151,CDK20,TTC9C,TEKT1,DYNC2LI1,CEP70,MCM2,WDR35,CEP83,MCRS1,FGF4,FSD1,DNAAF3,EXOC…
GO:BP	tube development	GO:0035295	0.0427707	1.36885	523	3787	186	12850	SULF1,HEXB,FZD6,PITX2,FLT1,CCM2,HLX,TARDBP,TMIE,AHI1,SPRY2,PERP,PAX2,PDX1,ITGAV,RAB5C,CCDC85B,NFKB2,MDK,PTEN,LMO2,HAS2,FGFRL1,WTIP,CEMIP2,KLF6,POLR3B,THBS1,AHCTF1,WARS2,WNT3A,ARHGAP18,CEP162,BMP7,ABCG1,PI4KB,OTOGL,VASH1,FERMT2,SRPX2,SESTD1,MKKS,POPDC2,TRIM32,CHSY1,PTGER3,WLS,FOXA3,LDB2,RAB13,TFAP2A,RSPO1,ONECUT1,PRICKLE1,ITGB1,PRRX1,BMPER,HSPB7,NPHP3,PLEKHG5,SMYD4,ANGPTL4,ATR,TGFBR3,PCTP,PTPN11,I…
GO:BP	Golgi vesicle transport	GO:0048193	0.0435832	1.36068	62	3787	30	12850	COPZ1,SEC31A,BCAP29,GOPC,EXOC2,STX6,TRAPPC3,LMAN1,SCFD1,GOSR1,DOP1B,BCAP31,COPE,EXOC4,TEX261,SEC22A,SEC24B,COG5,TMEM115,BLZF1,SEC24C,SEC22C,PABPN1L,TRAPPC2L,CNST,SEC23A,TRAPPC6B,SEC16A,AP1AR,COG1
GO:BP	cilium assembly	GO:0060271	0.0468351	1.32943	165	3787	67	12850	RSPH9,OCRL,ARL13B,AHI1,DRC1,TMEM138,RABEP1,CEP89,PAX2,RER1,ITGA8,INTU,WTIP,TTC4,CEP162,CEP120,GMNN,PRICKLE2,MKKS,TBC1D32,IFT122,PAM,CLRN1,PIH1D3,CEP41,CCDC39,NPHP3,ATR,IFT88,ARMC9,CEP126,IQCB1,MCM7,BBS1,STK36,JAZF1,INPP5B,DCDC2,TMEM67,BBS4,RSPH6A,IFT81,IFT27,LLGL2,TTC8,IFT74,DNMBP,ATP6V1F,BBS7,CFAP221,CCDC151,CDK20,TTC9C,TEKT1,DYNC2LI1,CEP70,MCM2,WDR35,CEP83,MCRS1,FGF4,FSD1,DNAAF3,EXOC5,TEKT3,FBF…
GO:BP	immune system development	GO:0002520	0.0472859	1.32527	322	3787	120	12850	SELPLG,MEOX1,IL34,ZNF148,RPS19,TCF7,KDSR,HLX,EPC2,RAG1,TET3,ARHGEF3,PDCD2,MAEA,RUNX1,BRD8,POMC,IKZF1,HSPA9,PTEN,SF3B1,LMO2,KAT8,METTL3,TOPBP1,DKC1,AP2A1,SNAPC3,IL6,GEMIN5,WDR66,KLF6,MYEF2,BLOC1S2,TSPO,FER,DPY30,TERT,EPO,FOXO3,TAF3,JMJD1C,MBD6,RSPO1,NELFB,AGO2,CCN2,BMPER,FOXN1,SATB1,NCOR1,METTL22,HAL,RPS15A,WDR43,PDGFRB,SMCHD1,RPL11,RASA3,URB2,SMOC2,PTPN9,CDC73,WNT16,SUMO1,LSM8,LRSAM1,ING4,LCLAT1,…
GO:BP	vesicle docking	GO:0048278	0.047365	1.32454	14	3787	10	12850	SCFD2,SCFD1,STXBP3,EXOC4,VPS33B,STXBP2,EXOC6,VPS33A,CEP83,EXOC6B
GO:BP	RNA 3'-end processing	GO:0031123	0.047365	1.32454	14	3787	10	12850	CPSF2,NUDT21,ZC3H14,INTS8,PAPOLA,PAPOLG,POLR3K,CLP1,CSTF2,INTS1
GO:BP	sister chromatid segregation	GO:0000819	0.0494463	1.30587	37	3787	20	12850	ESCO1,ANAPC15,PDS5B,ANAPC4,SMC3,CDC26,CDC23,SMC5,BUB1B,DSCC1,ESCO2,REC8,NCAPH,NSL1,MAU2,NCAPD3,CHTF8,NDC80,NCAPD2,SPDL1
GO:CC	intracellular anatomical structure	GO:0005622	1.42534e-44	43.8461	4853	2868	1704	10104	MYO7A,SULF1,ZMAT4,EMC2,MED18,ZNF276,CTDP1,EMX2,LMNB1,ALKBH7,GFM2,HEXB,SLC25A4,RPL29,MEOX1,HNF1A,FOXI3,MINPP1,GPN1,TIMM13,UBAP1L,HAUS1,POLR3GL,RSPH9,DERA,ARPC3,SMARCB1,PITX2,SMARCC2,FAM192A,ESCO1,DUSP19,STAM2,NUDT12,SPATA16,DHX29,NUDCD1,PCGF5,ACOX1,TOP2B,XRCC6,HOXB13,AFAP1L2,SIGMAR1,FUT10,MAK16,RPS19,GAS2L1,EEF1E1,CSPP1,BUD31,MRPS15,BTBD2,MRPS18A,LEMD3,TCF7,BRIX1,NAP1L1,UPF2,RARS,CPSF2,TADA1,SYMPK…
GO:CC	organelle	GO:0043226	1.17689e-36	35.9293	4168	2868	1476	10104	MYO7A,SULF1,ZMAT4,EMC2,MED18,ZNF276,CTDP1,EMX2,LMNB1,ALKBH7,GFM2,HEXB,SLC25A4,RPL29,MEOX1,HNF1A,FOXI3,MINPP1,GPN1,TIMM13,UBAP1L,HAUS1,POLR3GL,RSPH9,ARPC3,SMARCB1,PITX2,SMARCC2,FAM192A,ESCO1,STAM2,NUDT12,SPATA16,NUDCD1,PCGF5,ACOX1,TOP2B,XRCC6,HOXB13,SIGMAR1,FUT10,MAK16,RPS19,GAS2L1,CSPP1,BUD31,MRPS15,MRPS18A,LEMD3,TCF7,BRIX1,NAP1L1,CPSF2,TADA1,SYMPK,TAF6,FHL1,PCGF6,GUSB,ANAPC15,NFIX,CDIP1,VAX1,TOM…
GO:CC	intracellular organelle	GO:0043229	6.53052e-31	30.1851	3930	2868	1382	10104	MYO7A,SULF1,ZMAT4,EMC2,MED18,ZNF276,CTDP1,EMX2,LMNB1,ALKBH7,GFM2,HEXB,SLC25A4,RPL29,MEOX1,HNF1A,FOXI3,MINPP1,GPN1,TIMM13,HAUS1,POLR3GL,RSPH9,ARPC3,SMARCB1,PITX2,SMARCC2,FAM192A,ESCO1,NUDT12,SPATA16,NUDCD1,PCGF5,ACOX1,TOP2B,XRCC6,HOXB13,SIGMAR1,FUT10,MAK16,RPS19,GAS2L1,CSPP1,BUD31,MRPS15,MRPS18A,LEMD3,TCF7,BRIX1,NAP1L1,CPSF2,TADA1,SYMPK,TAF6,FHL1,PCGF6,GUSB,ANAPC15,NFIX,CDIP1,VAX1,TOMM6,SZT2,ZMAT2…
GO:CC	membrane-bounded organelle	GO:0043227	1.86429e-28	27.7295	3292	2868	1181	10104	SULF1,ZMAT4,EMC2,MED18,ZNF276,CTDP1,EMX2,ALKBH7,GFM2,HEXB,SLC25A4,MEOX1,HNF1A,FOXI3,MINPP1,GPN1,TIMM13,UBAP1L,POLR3GL,SMARCB1,PITX2,SMARCC2,FAM192A,STAM2,NUDT12,SPATA16,NUDCD1,PCGF5,ACOX1,TOP2B,XRCC6,HOXB13,SIGMAR1,FUT10,MAK16,BUD31,MRPS18A,LEMD3,TCF7,BRIX1,NAP1L1,CPSF2,TADA1,SYMPK,TAF6,PCGF6,GUSB,ANAPC15,NFIX,CDIP1,VAX1,TOMM6,SZT2,ZMAT2,SART3,PDS5B,KDM5A,EPC2,ATP5MD,TAF5,CRY1,EN1,PEX10,BABAM1,PS…
GO:CC	intracellular membrane-bounded organelle	GO:0043231	3.74978e-26	25.426	3105	2868	1114	10104	SULF1,ZMAT4,EMC2,MED18,ZNF276,CTDP1,EMX2,ALKBH7,GFM2,HEXB,SLC25A4,MEOX1,HNF1A,FOXI3,MINPP1,GPN1,TIMM13,POLR3GL,SMARCB1,PITX2,SMARCC2,FAM192A,NUDT12,SPATA16,NUDCD1,PCGF5,ACOX1,TOP2B,XRCC6,HOXB13,SIGMAR1,FUT10,MAK16,BUD31,MRPS18A,LEMD3,TCF7,BRIX1,NAP1L1,CPSF2,TADA1,SYMPK,TAF6,PCGF6,GUSB,ANAPC15,NFIX,CDIP1,VAX1,TOMM6,SZT2,ZMAT2,SART3,PDS5B,KDM5A,EPC2,ATP5MD,TAF5,CRY1,EN1,PEX10,BABAM1,PSMA4,POLG2,NUP…
GO:CC	cytoplasm	GO:0005737	8.62213e-18	17.0644	2524	2868	897	10104	SULF1,EMC2,ALKBH7,GFM2,HEXB,SLC25A4,MINPP1,GPN1,TIMM13,UBAP1L,RSPH9,DERA,ARPC3,DUSP19,STAM2,NUDT12,SPATA16,DHX29,NUDCD1,ACOX1,AFAP1L2,SIGMAR1,FUT10,BTBD2,MRPS18A,UPF2,RARS,FHL1,GUSB,PMVK,CDIP1,TOMM6,SZT2,ATP5MD,PEX10,PSMA4,POLG2,VTI1A,TMEM68,COPZ1,ND3,ND4L,SYCN,TDRD6,ALG11,TMC5,OCRL,B3GAT2,ALDH1L2,BIN3,ITPR3,TH,SEC31A,MAVS,SULF2,GCNT4,DPYS,PIGN,RAB27B,IPO8,DCTN6,NUDT21,CERS6,SERP2,AP3S1,MYOZ2,CCT…
GO:CC	nucleus	GO:0005634	3.5459e-14	13.4503	2047	2868	731	10104	ZMAT4,EMC2,MED18,ZNF276,CTDP1,EMX2,MEOX1,HNF1A,FOXI3,GPN1,POLR3GL,SMARCB1,PITX2,SMARCC2,FAM192A,NUDCD1,PCGF5,TOP2B,XRCC6,HOXB13,SIGMAR1,MAK16,BUD31,LEMD3,TCF7,BRIX1,NAP1L1,CPSF2,TADA1,SYMPK,TAF6,PCGF6,ANAPC15,NFIX,VAX1,ZMAT2,SART3,PDS5B,KDM5A,EPC2,TAF5,CRY1,EN1,BABAM1,PSMA4,NUP155,INTS2,THOC5,MASTL,HOXA11,TARDBP,BAZ1B,INTS9,EBF1,POLM,RIPPLY3,TET3,ERCC2,POLR3C,MLH1,NUP50,CDYL2,FAN1,NUDT21,SNAPC5,A…
GO:CC	nuclear protein-containing complex	GO:0140513	6.80119e-09	8.16741	361	2868	159	10104	MED18,SMARCC2,XRCC6,BUD31,CPSF2,TADA1,TAF6,PCGF6,ANAPC15,ZMAT2,EPC2,BABAM1,NUP155,INTS2,INTS9,POLR3C,NUP50,NUDT21,ANAPC4,LUC7L3,BRD8,LSM5,INO80B,INTS5,ARID1A,EIF5A,COPS6,INIP,SUN1,TAF7L,MRE11,MRGBP,ANAPC13,GTF2A1,MSL2,TEN1,SMARCA5,MED9,MORF4L1,SF3B1,ELOA,KAT8,COPS5,CDC26,SETD1A,MED31,WDR82,MED22,RB1,COPS8,CWC15,HCFC2,DPY30,CDC23,RAD9A,COPS4,SF3B5,POLR3D,CHD4,TAF6L,KANSL2,NUP93,INO80,MEAF6,TAF2,SN…
GO:CC	microtubule organizing center	GO:0005815	2.15418e-07	6.66672	82	2868	49	10104	CSPP1,SDCCAG8,MASTL,CEP57,ODF2,CEP89,CEP152,RABEP2,RTTN,WTIP,NEDD1,CEP162,USP20,LZTS2,CCDC66,CEP95,BBOF1,HYLS1,NDE1,KIZ,IFT88,ARMC9,USP33,IPPK,ARHGEF10,CEP126,TUBGCP2,SFI1,KAT2A,TBCCD1,KAT2B,MZT1,CEP85,CEP44,BBS7,FOPNL,CCDC151,CEP76,TUBGCP5,CEP70,PLK4,APPL2,SASS6,WDR35,CEP83,KIF17,TUBGCP4,MDM1,NIN
GO:CC	ribonucleoprotein complex	GO:1990904	1.52142e-06	5.81775	138	2868	70	10104	BUD31,ZMAT2,LUC7L3,SRP9,LSM5,ELAVL4,ELAVL2,SF3B1,MRPL52,TARBP2,MRPL30,EIF3K,MRPS31,CWC15,RPS21,SF3B5,MRPS26,RPL8,AGO4,AGO2,RPL13A,SNRPD3,POP4,LSM2,RPS9,NAF1,MPHOSPH10,RBMS3,LUC7L,FAM207A,RPS20,SNRPC,DAP3,SNRPF,RPS11,AQR,FCF1,LSM8,RPL17,PRPF3,LSM6,TFIP11,RPS3,RPS15,RPS5,RPS6,POP1,MRPS10,MRPL55,RPL27A,TBL3,LARP6,EIF3I,SF3A2,SNW1,SND1,CDC5L,MRPS12,NOP14,PRPF4,FTSJ3,MRPL32,ELAVL3,RPL7A,SRP54,PRPF19,T…
GO:CC	ribosome	GO:0005840	4.81317e-05	4.31757	159	2868	74	10104	RPL29,RPS19,MRPS15,MRPS18A,MRPS22,RPL39,RPL6,RPS3A,MRPL35,RPS7,MRPL52,RPL36,MRPL30,MRPL47,MRPS31,MRPL54,RPS21,MRPS30,MRPS26,RPL8,MRPL33,MRPS18C,MRPL42,MRPL2,RPL18A,GADD45GIP1,RPL13A,RPS9,RPS20,CHCHD1,DAP3,RPS15A,RPL32,RPL11,MRPL14,RPS11,RPL17,MRPL28,MRPS35,RPS3,RPS27A,MRPL41,RPS15,RPS13,RPL14,MRPL49,RPS10,RPS5,RPL18,RPS6,MRPS10,MRPL55,MRPL13,MRPL27,RPL27A,RPL34,RPS14,MRPL44,MRPS21,MRPL57,MRPL17,R…
GO:CC	intracellular non-membrane-bounded organelle	GO:0043232	8.7411e-05	4.05843	1166	2868	400	10104	MYO7A,LMNB1,RPL29,HAUS1,RSPH9,ARPC3,SMARCB1,SMARCC2,ESCO1,MAK16,RPS19,GAS2L1,CSPP1,MRPS15,MRPS18A,BRIX1,FHL1,MRPS22,TEX11,RPL39,SDCCAG8,MASTL,TDRD6,RPL6,RPS3A,DCTN6,TUBB3,MYOZ2,MRPL35,KIF1BP,CEP57,ODF2,KATNAL2,SPC24,DRC1,RCL1,CTNNA2,BRD8,SHPRH,NOL10,INO80B,CEP89,ARID1A,ROCK1,STAG3,CEP152,ATG2A,ARPC5,CENPO,KIF23,TYK2,SMYD1,WASF1,TEN1,SMARCA5,MORF4L1,RPS7,MRPL52,POP5,FSCN2,WDR74,SH3PXD2B,RABEP2,SMC…
GO:CC	non-membrane-bounded organelle	GO:0043228	8.7411e-05	4.05843	1166	2868	400	10104	MYO7A,LMNB1,RPL29,HAUS1,RSPH9,ARPC3,SMARCB1,SMARCC2,ESCO1,MAK16,RPS19,GAS2L1,CSPP1,MRPS15,MRPS18A,BRIX1,FHL1,MRPS22,TEX11,RPL39,SDCCAG8,MASTL,TDRD6,RPL6,RPS3A,DCTN6,TUBB3,MYOZ2,MRPL35,KIF1BP,CEP57,ODF2,KATNAL2,SPC24,DRC1,RCL1,CTNNA2,BRD8,SHPRH,NOL10,INO80B,CEP89,ARID1A,ROCK1,STAG3,CEP152,ATG2A,ARPC5,CENPO,KIF23,TYK2,SMYD1,WASF1,TEN1,SMARCA5,MORF4L1,RPS7,MRPL52,POP5,FSCN2,WDR74,SH3PXD2B,RABEP2,SMC…
GO:CC	endomembrane system	GO:0012505	0.000330065	3.4814	832	2868	292	10104	SULF1,EMC2,MINPP1,UBAP1L,STAM2,SPATA16,SIGMAR1,FUT10,LEMD3,CDIP1,NUP155,VTI1A,TMEM68,COPZ1,SYCN,ALG11,OCRL,B3GAT2,ITPR3,SEC31A,SULF2,GCNT4,PIGN,RAB27B,NUP50,CERS6,SERP2,DEGS1,BCAP29,B4GALT2,RABEP1,TYSND1,PIGT,ELOVL6,EIF5A,MCOLN2,GASK1A,M6PR,PIGS,RPN2,ICA1,RAB5C,GALNT12,VPS35L,SUN1,SYS1,VPS35,GOPC,NTS,FLOT2,MDK,GNPAT,PDIA3,STEAP2,FUT11,INSIG1,RABEP2,GALNT3,ATP7A,CLTC,TMEM167B,ALG9,PGAP2,COPS5,VIPA…
GO:CC	organelle lumen	GO:0043233	0.000330854	3.48036	339	2868	133	10104	ALKBH7,MINPP1,TIMM13,SMARCB1,MAK16,BRIX1,TADA1,TAF6,SART3,EPC2,RNF111,RCL1,MAEA,TP53INP2,BRD8,NOL10,INO80B,TAF7L,MRGBP,GTF2A1,MSL2,PTEN,MORF4L1,ELOA,MRPL52,POP5,KAT8,PDIA3,WDR74,RPS19BP1,SETD1A,MRPL47,NOP56,HSPD1,NIP7,WDR82,MRPS31,C1QBP,HCFC2,DPY30,RAD9A,IMP4,MRPS26,MDM2,HNRNPH1,ZNF330,CHD4,OLA1,POLG,NOL11,ALG12,TAF6L,TWISTNB,KANSL2,PINX1,INO80,MEAF6,TAF2,PDK4,GINS1,FARS2,FEN1,RNASET2,CCNH,SDHAF2…
GO:CC	chromosomal region	GO:0098687	0.000330854	3.48036	47	2868	28	10104	SPC24,CENPO,TEN1,SMC3,POT1,CENPL,CFDP1,CENPH,TERT,MEAF6,ZWILCH,MIS12,CENPT,SKA2,NBN,NSMCE1,ZW10,NSL1,CDCA8,CENPP,SKA3,CENPU,FMR1,RIF1,NCAPD3,NDC80,OIP5,CENPK
GO:CC	membrane-enclosed lumen	GO:0031974	0.000330854	3.48036	339	2868	133	10104	ALKBH7,MINPP1,TIMM13,SMARCB1,MAK16,BRIX1,TADA1,TAF6,SART3,EPC2,RNF111,RCL1,MAEA,TP53INP2,BRD8,NOL10,INO80B,TAF7L,MRGBP,GTF2A1,MSL2,PTEN,MORF4L1,ELOA,MRPL52,POP5,KAT8,PDIA3,WDR74,RPS19BP1,SETD1A,MRPL47,NOP56,HSPD1,NIP7,WDR82,MRPS31,C1QBP,HCFC2,DPY30,RAD9A,IMP4,MRPS26,MDM2,HNRNPH1,ZNF330,CHD4,OLA1,POLG,NOL11,ALG12,TAF6L,TWISTNB,KANSL2,PINX1,INO80,MEAF6,TAF2,PDK4,GINS1,FARS2,FEN1,RNASET2,CCNH,SDHAF2…
GO:CC	intracellular organelle lumen	GO:0070013	0.000371879	3.4296	337	2868	132	10104	ALKBH7,MINPP1,TIMM13,SMARCB1,MAK16,BRIX1,TADA1,TAF6,SART3,EPC2,RNF111,RCL1,MAEA,TP53INP2,BRD8,NOL10,INO80B,TAF7L,MRGBP,GTF2A1,MSL2,PTEN,MORF4L1,ELOA,MRPL52,POP5,KAT8,PDIA3,WDR74,RPS19BP1,SETD1A,MRPL47,NOP56,HSPD1,NIP7,WDR82,MRPS31,C1QBP,HCFC2,DPY30,RAD9A,IMP4,MRPS26,MDM2,HNRNPH1,ZNF330,CHD4,OLA1,POLG,NOL11,ALG12,TAF6L,TWISTNB,KANSL2,PINX1,INO80,MEAF6,TAF2,PDK4,GINS1,FARS2,FEN1,RNASET2,CCNH,SDHAF2…
GO:CC	cilium	GO:0005929	0.00040796	3.38938	111	2868	53	10104	RSPH9,ARL13B,DRC1,TMEM138,IFT22,RTTN,WTIP,CFAP97,TMEM237,CFAP157,IFT122,KIF6,CLRN1,BBOF1,HYLS1,CCDC39,CFAP61,CFAP70,IFT88,ARMC9,GAS8,IPPK,CC2D2A,CEP126,BBS1,CDH23,DNAH9,CFAP45,DCDC2,TMEM67,RSPH6A,IFT81,IFT27,TTC8,SPEF1,IFT74,TMEM218,RPGRIP1L,POC5,BBS7,CFAP221,CCDC151,TEKT1,ANXA1,BBS5,WDR35,CFAP57,PKD2,KIF17,NPHP4,RHO,TEKT3,FBF1
GO:CC	mitochondrion	GO:0005739	0.00064248	3.19214	365	2868	140	10104	ALKBH7,GFM2,SLC25A4,TIMM13,MRPS18A,TOMM6,ATP5MD,POLG2,ND3,ND4L,MAVS,BRI3BP,MRPL52,PGS1,GPD2,KIAA0391,TOMM7,MRPL47,STMP1,HSPD1,MRPS31,C1QBP,MRPS24,MRPL54,SLC25A11,SLC25A12,NDUFAF3,RTN4IP1,ATP5ME,ISCA2,ISCA1,ACLY,MRPS30,ATP5PF,MRPS26,VDAC2,CYTB,POLG,PDZD8,SHMT2,MRPL42,NDUFS3,COQ9,GADD45GIP1,MRS2,PDK4,NDUFS4,MSTO1,FARS2,FEN1,RHOT2,LIPT2,SDHAF2,HSDL1,TFB2M,COQ3,TRMT10C,NDUFC1,SLC25A27,CHCHD1,NDUFS5,D…
GO:CC	endosome	GO:0005768	0.000900022	3.04575	133	2868	60	10104	UBAP1L,STAM2,CDIP1,OCRL,RAB27B,RABEP1,MCOLN2,M6PR,RAB5C,FLOT2,STEAP2,RABEP2,VIPAS39,MTM1,MMGT1,ANKRD13B,DENND6A,TSG101,KCNK1,UBAP1,VPS36,VPS16,VPS53,MCOLN1,PACSIN2,CLVS2,VPS37D,TRAK1,VPS37B,LITAF,CCR7,CLCN3,RAB7A,PPP1R21,ATP9A,INPP5B,RMC1,VPS33B,WASHC1,VPS50,LAMTOR1,SNX2,MCOLN3,RAB27A,CFTR,VPS33A,SNX3,KDR,PLEKHM1,LAMTOR5,VPS37C,VPS29,APPL2,EHD2,SNF8,BACE1,AVL9,CCZ1,VPS25,WDFY1
GO:CC	plasma membrane bounded cell projection	GO:0120025	0.0010934	2.96122	208	2868	86	10104	RSPH9,MARK3,ARL13B,DRC1,TMEM138,ELAVL4,ADGRL2,HTR2A,IFT22,RTTN,WTIP,PICK1,MTM1,CFAP97,TMEM237,GLRA1,PANX1,CFAP157,SPTAN1,IFT122,KIF6,CLRN1,KCND1,BBOF1,ITGB1,SGCE,KCNK1,HYLS1,CCDC39,CFAP61,KCNA4,CARMIL1,RIPOR2,CFAP70,IFT88,ARMC9,GAS8,VIL1,TLN2,IPPK,CC2D2A,PACSIN2,CEP126,CPLX4,BBS1,CDH23,DNAH9,CFAP45,DCDC2,TMEM67,RSPH6A,IFT81,IFT27,ROGDI,CD44,CASC3,TTC8,SPEF1,IFT74,TMEM218,CLSTN1,RPGRIP1L,POC5,BBS7…
GO:CC	nuclear lumen	GO:0031981	0.0010934	2.96122	252	2868	101	10104	SMARCB1,MAK16,BRIX1,TADA1,TAF6,SART3,EPC2,RNF111,RCL1,MAEA,TP53INP2,BRD8,NOL10,INO80B,TAF7L,MRGBP,GTF2A1,MSL2,PTEN,MORF4L1,ELOA,POP5,KAT8,WDR74,RPS19BP1,SETD1A,NOP56,NIP7,WDR82,HCFC2,DPY30,RAD9A,IMP4,MDM2,HNRNPH1,ZNF330,CHD4,OLA1,NOL11,TAF6L,TWISTNB,KANSL2,PINX1,INO80,MEAF6,TAF2,GINS1,FEN1,CCNH,MPHOSPH10,MAX,FAM207A,PQBP1,CCNB1IP1,POLR3K,EPC1,WT1,CDK7,RRP8,ZCCHC8,CDC73,DAG1,POLR2J,DEDD2,SIN3A,EED…
GO:CC	microtubule cytoskeleton	GO:0015630	0.00125577	2.90109	250	2868	100	10104	HAUS1,CSPP1,SDCCAG8,MASTL,DCTN6,TUBB3,CEP57,ODF2,KATNAL2,DRC1,CEP89,CEP152,KIF23,RABEP2,TPX2,RTTN,WTIP,DVL2,HSPB1,NEDD1,CEP162,USP20,KIF5B,LZTS2,KLC1,CCDC66,KLC2,CEP95,SPECC1L,KBTBD8,BBOF1,TUBD1,HYLS1,NDE1,KIZ,DYNC1I1,IFT88,ARMC9,MAP7D2,USP33,GAS8,HAUS2,TUBE1,MAP1A,IPPK,ARHGEF10,CEP126,MAPRE2,TUBGCP2,SFI1,DNAH9,MAP6D1,MMS19,RASSF3,KAT2A,HAUS5,DNAH12,TBCCD1,SKA2,RPS3,KAT2B,MZT1,CEP85,KIF18A,CEP44,…
GO:CC	cell projection	GO:0042995	0.00162395	2.78943	225	2868	91	10104	RSPH9,MARK3,ARL13B,DRC1,TMEM138,ELAVL4,ADGRL2,HTR2A,IFT22,SH3PXD2B,RABEP2,RTTN,WTIP,PICK1,MTM1,CFAP97,TMEM237,CLSTN3,GLRA1,PANX1,CFAP157,SPTAN1,IFT122,KIF6,CLRN1,KCND1,BBOF1,ITGB1,SGCE,KCNK1,HYLS1,CCDC39,CFAP61,KCNA4,CARMIL1,KIZ,RIPOR2,CFAP70,IFT88,ARMC9,GAS8,VIL1,TLN2,IPPK,CC2D2A,PACSIN2,CEP126,CPLX4,BBS1,CDH23,DNAH9,CFAP45,DCDC2,TMEM67,RSPH6A,IFT81,IFT27,ROGDI,CD44,CASC3,TTC8,SPEF1,IFT74,TMEM21…
GO:CC	chromosome, centromeric region	GO:0000775	0.00208055	2.68182	37	2868	22	10104	SPC24,CENPO,SMC3,CENPL,CFDP1,CENPH,MEAF6,ZWILCH,MIS12,CENPT,SKA2,ZW10,NSL1,CDCA8,CENPP,SKA3,CENPU,FMR1,NCAPD3,NDC80,OIP5,CENPK
GO:CC	perinuclear region of cytoplasm	GO:0048471	0.00217314	2.66291	28	2868	18	10104	TH,PIKFYVE,PRKRA,PICK1,EPO,USP20,USP33,GHSR,BRI3,ARFGEF1,PCLAF,MIB2,CDKN3,RPS6,EIF4H,FMR1,TMEM173,AKAP12
GO:CC	spindle	GO:0005819	0.00234066	2.63066	35	2868	21	10104	CSPP1,KATNAL2,TPX2,DVL2,HSPB1,CEP95,SPECC1L,KBTBD8,NDE1,TUBGCP2,MMS19,TBCCD1,SKA2,RPS3,CEP44,SKA3,TUBGCP5,APPL2,NUSAP1,TUBGCP4,PRPF19
GO:CC	organelle membrane	GO:0031090	0.00269093	2.5701	737	2868	254	10104	EMC2,SLC25A4,TIMM13,UBAP1L,STAM2,SIGMAR1,FUT10,LEMD3,CDIP1,TOMM6,ATP5MD,COPZ1,ND3,ND4L,SYCN,ALG11,OCRL,B3GAT2,SEC31A,GCNT4,PIGN,CERS6,SERP2,DEGS1,BCAP29,B4GALT2,TMEM138,PIGT,EIF5A,MCOLN2,PIGS,RPN2,ICA1,GALNT12,SUN1,SYS1,STEAP2,FUT11,INSIG1,GALNT3,CLTC,TMEM167B,ALG9,PGAP2,EPN2,AP2A1,BET1L,LNPK,GALNT16,TOMM7,GLMP,TECPR1,DPM2,STMP1,ATP6V1H,UBA5,RYR3,MMGT1,SLC25A11,SLC25A12,NDUFAF3,ATP5ME,CLSTN3,TMEM…
GO:CC	mitochondrial ribosome	GO:0005761	0.00284066	2.54658	12	2868	10	10104	MRPL52,MRPL47,MRPS31,MRPS26,CHCHD1,DAP3,MRPS10,MRPL55,MRPL57,MRPL48
GO:CC	organellar ribosome	GO:0000313	0.00284066	2.54658	12	2868	10	10104	MRPL52,MRPL47,MRPS31,MRPS26,CHCHD1,DAP3,MRPS10,MRPL55,MRPL57,MRPL48
GO:CC	spliceosomal complex	GO:0005681	0.00360619	2.44295	36	2868	21	10104	BUD31,ZMAT2,LSM5,SF3B1,CWC15,SF3B5,SNRPD3,LSM2,SNRPC,SNRPF,AQR,PRPF3,LSM6,TFIP11,SF3A2,SNW1,CDC5L,PRPF4,PRPF19,SLU7,SF3A3
GO:CC	protein-containing complex	GO:0032991	0.00495484	2.30497	1653	2868	529	10104	MYO7A,EMC2,MED18,KCNQ5,UBAP1L,HAUS1,RSPH9,ARPC3,SMARCC2,XRCC6,EEF1E1,BUD31,CPSF2,KLHL7,TADA1,TAF6,PCGF6,ANAPC15,PSMD2,TOMM6,ZMAT2,EPC2,ATP5MD,BABAM1,PSMA4,PFDN6,NUP155,INTS2,COPZ1,INTS9,PPP4R1,KCNV1,POLR3C,MLH1,NUP50,DCTN6,NUDT21,ANAPC4,C9,AP3S1,PSMB4,DRC1,ATP6V1A,LUC7L3,SRP9,CNOT9,BRD8,SHPRH,PSME2,LSM5,INO80B,EXOSC2,AP1M2,INTS5,PIGT,EXOC1,ARID1A,ELAVL4,EIF5A,COPS6,ITGAV,PIGS,RPN2,INIP,ITGA6,UBE3…
GO:CC	nucleolus	GO:0005730	0.00556273	2.25471	70	2868	34	10104	MAK16,BRIX1,RCL1,NOL10,POP5,WDR74,RPS19BP1,NOP56,NIP7,IMP4,MDM2,ZNF330,OLA1,NOL11,TWISTNB,PINX1,FEN1,MPHOSPH10,FAM207A,POLR3K,RRP8,DEDD2,POP1,TBL3,ARL6IP4,WDR46,FMR1,GNL2,MYF6,NOP14,WDR18,MYBBP1A,GTPBP4,FTSJ3
GO:CC	small ribosomal subunit	GO:0015935	0.00689381	2.16154	19	2868	13	10104	MRPS31,RPS21,MRPS26,RPS9,RPS20,DAP3,RPS11,RPS3,RPS15,RPS5,RPS6,MRPS10,MRPS12
GO:CC	condensed chromosome, centromeric region	GO:0000779	0.00788712	2.10308	13	2868	10	10104	SPC24,CFDP1,CENPH,MEAF6,ZWILCH,MIS12,SKA2,ZW10,SKA3,NCAPD3
GO:CC	cytoplasmic vesicle	GO:0031410	0.00852093	2.06951	261	2868	99	10104	UBAP1L,STAM2,CDIP1,COPZ1,SYCN,OCRL,RAB27B,RABEP1,MCOLN2,M6PR,ICA1,HTR2A,RAB5C,NTS,FLOT2,STEAP2,RABEP2,CLTC,COPS5,EPN2,VIPAS39,AP2A1,MTM1,MMGT1,DENND1A,ANKRD13B,COPS4,DENND6A,TSG101,DCT,ITGB1,KCNK1,UBAP1,SYN2,VPS36,HIP1,VPS16,AP2A2,VPS53,SNX9,MCOLN1,COPE,CADPS,NRSN1,PACSIN2,CLVS2,VPS37D,TRAK1,VPS37B,LITAF,CCR7,CLCN3,RAB7A,CADPS2,PPP1R21,ATP9A,INPP5B,RMC1,PANX2,VPS33B,WASHC1,COPB1,SEC24B,ROGDI,VPS5…
GO:CC	intracellular vesicle	GO:0097708	0.00852093	2.06951	261	2868	99	10104	UBAP1L,STAM2,CDIP1,COPZ1,SYCN,OCRL,RAB27B,RABEP1,MCOLN2,M6PR,ICA1,HTR2A,RAB5C,NTS,FLOT2,STEAP2,RABEP2,CLTC,COPS5,EPN2,VIPAS39,AP2A1,MTM1,MMGT1,DENND1A,ANKRD13B,COPS4,DENND6A,TSG101,DCT,ITGB1,KCNK1,UBAP1,SYN2,VPS36,HIP1,VPS16,AP2A2,VPS53,SNX9,MCOLN1,COPE,CADPS,NRSN1,PACSIN2,CLVS2,VPS37D,TRAK1,VPS37B,LITAF,CCR7,CLCN3,RAB7A,CADPS2,PPP1R21,ATP9A,INPP5B,RMC1,PANX2,VPS33B,WASHC1,COPB1,SEC24B,ROGDI,VPS5…
GO:CC	ribosomal subunit	GO:0044391	0.00852093	2.06951	38	2868	21	10104	MRPL52,MRPL30,MRPS31,RPS21,MRPS26,RPL8,RPL13A,RPS9,RPS20,DAP3,RPS11,RPL17,RPS3,RPS15,RPS5,RPS6,MRPS10,MRPL55,RPL27A,MRPS12,MRPL32
GO:CC	Sm-like protein family complex	GO:0120114	0.0147839	1.83021	18	2868	12	10104	LUC7L3,SF3B5,CLNS1A,LSM2,GEMIN4,LUC7L,SNRPC,LSM8,PRPF3,GEMIN7,GEMIN8,TXNL4B
GO:CC	centrosome	GO:0005813	0.0164595	1.78358	25	2868	15	10104	CSPP1,SDCCAG8,RTTN,NEDD1,LZTS2,CCDC66,CEP95,KIZ,IPPK,ARHGEF10,CEP126,SFI1,CEP85,CEP70,NIN
GO:CC	condensed chromosome kinetochore	GO:0000777	0.0181275	1.74166	12	2868	9	10104	SPC24,CFDP1,CENPH,MEAF6,ZWILCH,MIS12,SKA2,ZW10,SKA3
GO:CC	spindle pole	GO:0000922	0.0181275	1.74166	12	2868	9	10104	CSPP1,KATNAL2,CEP95,TUBGCP2,TBCCD1,CEP44,TUBGCP5,APPL2,TUBGCP4
GO:CC	vesicle	GO:0031982	0.0184073	1.73501	267	2868	99	10104	UBAP1L,STAM2,CDIP1,COPZ1,SYCN,OCRL,RAB27B,RABEP1,MCOLN2,M6PR,ICA1,HTR2A,RAB5C,NTS,FLOT2,STEAP2,RABEP2,CLTC,COPS5,EPN2,VIPAS39,AP2A1,MTM1,MMGT1,DENND1A,ANKRD13B,COPS4,DENND6A,TSG101,DCT,ITGB1,KCNK1,UBAP1,SYN2,VPS36,HIP1,VPS16,AP2A2,VPS53,SNX9,MCOLN1,COPE,CADPS,NRSN1,PACSIN2,CLVS2,VPS37D,TRAK1,VPS37B,LITAF,CCR7,CLCN3,RAB7A,CADPS2,PPP1R21,ATP9A,INPP5B,RMC1,PANX2,VPS33B,WASHC1,COPB1,SEC24B,ROGDI,VPS5…
GO:CC	intrinsic component of endoplasmic reticulum membrane	GO:0031227	0.0250837	1.60061	26	2868	15	10104	EMC2,PIGT,PIGS,LNPK,DPM2,MMGT1,EMC6,STIM1,EMC9,KTN1,PIGU,EMC1,PIGK,TMCO1,RCE1
GO:CC	integral component of endoplasmic reticulum membrane	GO:0030176	0.0250837	1.60061	26	2868	15	10104	EMC2,PIGT,PIGS,LNPK,DPM2,MMGT1,EMC6,STIM1,EMC9,KTN1,PIGU,EMC1,PIGK,TMCO1,RCE1
GO:CC	endoplasmic reticulum protein-containing complex	GO:0140534	0.0250837	1.60061	26	2868	15	10104	EMC2,PIGT,PIGS,RPN2,MMGT1,EMC6,SPCS2,SYVN1,EMC9,SEC61B,PIGU,EMC1,PIGK,DAD1,OSTC
GO:CC	mediator complex	GO:0016592	0.0319948	1.49492	29	2868	16	10104	MED18,MED9,MED31,MED22,MED1,MED15,MED4,MED27,MED7,MED26,CCNC,MED16,MED14,MED11,MED13L,MED21
GO:CC	vesicle tethering complex	GO:0099023	0.0319948	1.49492	29	2868	16	10104	EXOC1,EXOC2,TRAPPC3,VPS16,EXOC7,VPS53,EXOC8,COG8,EXOC4,COG5,TRAPPC4,EXOC6,EXOC6B,EXOC5,COG1,COG7
GO:CC	ciliary basal body	GO:0036064	0.0331196	1.47992	15	2868	10	10104	RTTN,WTIP,BBOF1,IFT88,ARMC9,IPPK,BBS7,CCDC151,WDR35,KIF17
GO:CC	mitochondrial matrix	GO:0005759	0.0344122	1.46329	42	2868	21	10104	ALKBH7,MRPL52,MRPL47,HSPD1,MRPS31,C1QBP,MRPS26,POLG,PDK4,FARS2,SDHAF2,TRMT10C,CHCHD1,DLAT,SOD2,DAP3,MRPS10,MRPL55,MRPL57,BCKDHA,MRPL48
GO:CC	kinetochore	GO:0000776	0.0346015	1.4609	22	2868	13	10104	SPC24,CENPO,CFDP1,CENPH,MEAF6,ZWILCH,MIS12,CENPT,SKA2,ZW10,NSL1,SKA3,NDC80
GO:CC	late endosome	GO:0005770	0.0468457	1.32933	30	2868	16	10104	RAB27B,MTM1,ANKRD13B,VPS16,MCOLN1,VPS37D,CLCN3,RAB7A,RMC1,VPS33B,LAMTOR1,RAB27A,VPS33A,LAMTOR5,BACE1,CCZ1
KEGG	Aminoacyl-tRNA biosynthesis	KEGG:00970	0.000445533	3.35112	41	1929	27	6361	RARS,YARS2,PSTK,GATB,WARS2,NARS,VARS2,AARS2,FARS2,CARS,QRSL1,LARS,SARS,AARS,CARS2,EARS2,YARS,DARS2,IARS,HARS,MTFMT,FARSB,SEPSECS,PARS2,WARS,RARS2,SARS2
KEGG	Homologous recombination	KEGG:03440	0.00107292	2.96943	39	1929	25	6361	BABAM1,SSBP1,BRIP1,BRCA2,RPA3,MRE11,TOPBP1,RAD51C,BRCA1,ABRAXAS1,RPA1,MUS81,SYCP3,TOP3A,RAD50,BARD1,RAD51D,NBN,RPA2,UIMC1,RAD54L,TOP3B,POLD4,BRCC3,POLD3
KEGG	RNA polymerase	KEGG:03020	0.00108259	2.96554	29	1929	20	6361	POLR3GL,POLR2C,POLR3C,POLR3B,POLR3H,POLR3D,POLR1C,POLR3G,TWISTNB,POLR2G,ZNRD1,POLR3K,POLR3F,POLR2J,POLR2H,POLR2I,POLR2L,POLR1A,POLR1B,POLR3E
KEGG	Terpenoid backbone biosynthesis	KEGG:00900	0.0253596	1.59586	21	1929	14	6361	ACAT1,IDI1,DHDDS,MVK,PDSS2,ICMT,PCYOX1,PCYOX1L,MVD,HMGCR,FDPS,HMGCS1,RCE1,NUS1
KEGG	Ribosome	KEGG:03010	0.0253596	1.59586	125	1929	55	6361	RPL29,RPS19,MRPS15,MRPS18A,RPL39,RPL6,MRPL35,RPS7,RPL36,MRPL30,RPS21,RPL8,MRPL33,MRPL2,RPL18A,RPL13A,RPS9,RPS20,RPS15A,RPL32,RPL11,RPS11,RPL17,RPS2,MRPL28,RPS3,RPS27A,RPS15,RPS13,RPL14,RPS10,RPS5,RPL18,RPS6,MRPS10,MRPL13,MRPL27,RPL27A,RPL34,RPS14,MRPS21,MRPL17,RPS24,MRPS12,MRPL18,RPS4X,RPS28,MRPL32,RPL7A,RPL37A,RPL35,RPS17,MRPS16,RPL15,RPL35A
KEGG	Fanconi anemia pathway	KEGG:03460	0.0295149	1.52996	50	1929	26	6361	BRIP1,MLH1,BRCA2,FAN1,RPA3,POLN,RAD51C,BRCA1,HES1,RPA1,MUS81,POLK,ATR,TOP3A,WDR48,RMI2,ERCC4,FANCG,RPA2,FANCC,TOP3B,ATRIP,USP1,FANCL,ERCC1,TELO2
HP	Autosomal recessive inheritance	HP:0000007	1.98468e-06	5.70231	2767	1657	1064	4751	MYO7A,EMG1,CTDP1,PDE10A,GFM2,HEXB,SLC25A4,TSPEAR,MEOX1,EIF2B5,BLVRA,SGPL1,VPS11,FZD6,SUGCT,RSPH9,FADD,KCNJ1,TAT,LPIN2,SPATA16,ACOX1,SIGMAR1,GAB1,TTI2,CSPP1,MAN1B1,RARS,FLVCR2,ABCC8,KLHL7,TAF6,CTU2,GUSB,TWNK,YARS2,KDSR,VAX1,PPCS,SZT2,MAK,CCT5,TXN2,MRPS22,PEX10,RAG1,POLG2,ASS1,NUP155,ADAMTS18,NDUFAF6,ALG11,PTRH2,MARK3,CERS1,MIPEP,CENPE,TH,OTUD6B,EFEMP2,GUCY2C,SEC31A,ARL13B,CANT1,TET3,DPYS,PIGN,PTCH…
HP	Aplasia/Hypoplasia of the cerebrum	HP:0007364	1.98468e-06	5.70231	1492	1657	615	4751	EMG1,GNAO1,EMX2,BICD2,GFM2,KCNQ5,EIF2B5,SON,SGPL1,VPS11,SMARCB1,SMARCC2,TAT,ZNF148,SIGMAR1,TTI2,RPS19,OTUD4,CSPP1,LEMD3,NRAS,TANC2,MAN1B1,RARS,FLVCR2,ABCC8,KLHL7,TAF6,CTU2,PHF6,YARS2,NFIX,KDSR,VAX1,SZT2,TXN2,MRPS22,PEX10,POLG2,ND3,ALG11,PTRH2,MIPEP,CENPE,BAZ1B,ASXL1,OTUD6B,EFEMP2,SEC31A,ARL13B,TET3,PIGN,ERCC2,BRIP1,MLH1,PNKP,BRCA2,TUBB3,MAB21L1,MYSM1,TMEM260,AHI1,DEGS1,KIF1BP,GPC3,ATPAF2,SETBP1,C…
HP	Abnormal cerebral morphology	HP:0002060	7.35361e-06	5.1335	1925	1657	766	4751	MYO7A,EMG1,GNAO1,CTDP1,PDE10A,EMX2,BICD2,LMNB1,GFM2,SLC25A4,KCNQ5,EIF2B5,SON,SGPL1,VPS11,SMARCB1,FADD,SMARCC2,TAT,ZNF148,ACOX1,SIGMAR1,TTI2,RPS19,OTUD4,CSPP1,LEMD3,NRAS,TANC2,MAN1B1,RARS,FLVCR2,ABCC8,KLHL7,TAF6,CTU2,PHF6,TWNK,YARS2,NFIX,KDSR,VAX1,SZT2,THSD1,TXN2,MRPS22,PEX10,POLG2,ASS1,ND3,NDUFAF6,ALG11,SERPINI1,TARDBP,OCRL,PTRH2,MIPEP,CENPE,BAZ1B,ASXL1,OTUD6B,EFEMP2,SEC31A,SMS,ARL13B,TET3,DPYS,P…
HP	Abnormality of forebrain morphology	HP:0100547	9.13843e-06	5.03913	1957	1657	776	4751	MYO7A,EMG1,GNAO1,CTDP1,PDE10A,EMX2,BICD2,LMNB1,GFM2,SLC25A4,KCNQ5,EIF2B5,SON,SGPL1,VPS11,SMARCB1,FADD,SMARCC2,TAT,ZNF148,ACOX1,SIGMAR1,TTI2,RPS19,OTUD4,CSPP1,LEMD3,NRAS,TANC2,MAN1B1,RARS,FLVCR2,ABCC8,KLHL7,TAF6,CTU2,PHF6,TWNK,YARS2,NFIX,KDSR,VAX1,SZT2,THSD1,TXN2,MRPS22,PEX10,POLG2,ASS1,ND3,NDUFAF6,ALG11,SERPINI1,TARDBP,OCRL,PTRH2,MIPEP,CENPE,BAZ1B,ASXL1,OTUD6B,EFEMP2,SEC31A,SMS,ARL13B,TET3,DPYS,P…
HP	Aplasia/Hypoplasia involving the central nervous system	HP:0002977	2.55702e-05	4.59227	1751	1657	699	4751	MYO7A,EMG1,GNAO1,CTDP1,EMX2,BICD2,LMNB1,GFM2,KCNQ5,EIF2B5,SON,SGPL1,VPS11,SMARCB1,FADD,SMARCC2,TAT,ZNF148,SIGMAR1,TTI2,RPS19,OTUD4,CSPP1,LEMD3,NRAS,TANC2,MAN1B1,RARS,FLVCR2,ABCC8,KLHL7,TAF6,CTU2,PHF6,TWNK,YARS2,NFIX,KDSR,VAX1,SZT2,TXN2,MRPS22,PEX10,POLG2,ND3,ALG11,SERPINI1,TARDBP,PTRH2,MIPEP,CENPE,BAZ1B,ASXL1,OTUD6B,EFEMP2,SEC31A,ARL13B,TET3,PIGN,ERCC2,BRIP1,MLH1,PNKP,BRCA2,SPG7,TUBB3,MAB21L1,MYS…
HP	Increased serum lactate	HP:0002151	6.5138e-05	4.18617	172	1657	94	4751	GFM2,SLC25A4,RARS,TWNK,YARS2,TXN2,MRPS22,POLG2,ND3,NDUFAF6,OCRL,MIPEP,ATPAF2,ACAT1,TUFM,SLC25A26,RMND1,LONP1,PDP1,TRMT5,WARS2,C1QBP,NDUFAF3,ISCU,ISCA1,FDX2,NDUFAF1,ACAD9,LIPT1,POLG,GYS2,NDUFS3,COQ9,AARS2,PUS1,NDUFS4,FARS2,LIPT2,PDSS2,TRMT10C,SERAC1,TK2,GOT2,MICOS13,LYRM7,ND1,NDUFV2,ATP6,ADAMTS13,NDUFB8,LRPPRC,CARS2,EARS2,NDUFS7,DARS2,RNASEH1,NDUFAF5,TRMU,AGK,ND4,NDUFA2,HS6ST2,OGDH,PDHX,MTFMT,SFXN…
HP	Lactic acidosis	HP:0003128	0.000102173	3.99067	160	1657	88	4751	SLC25A4,YARS2,ND3,NDUFAF6,MIPEP,ATPAF2,TUFM,SLC25A26,RMND1,LONP1,PDP1,SLC25A19,GATB,SLC37A4,WARS2,NDUFAF3,ISCU,NDUFAF1,ACAD9,CYTB,LIPT1,POLG,NDUFS3,COQ9,NDUFA6,AARS2,PUS1,NDUFS4,TKFC,FARS2,LIPT2,PDSS2,TRMT10C,TPK1,MPV17,SERAC1,TK2,MICOS13,DLAT,LYRM7,QRSL1,ND1,NDUFV2,LARS,LRPPRC,HADH,EARS2,GFER,NDUFS7,NDUFAF5,PDHB,PREPL,SLC3A1,TRMU,TAZ,AGK,NDUFB10,ND4,MLYCD,OGDH,TYMP,PDHX,BOLA3,SFXN4,NADK2,NDUFA1,…
HP	Abnormal axial skeleton morphology	HP:0009121	0.000542705	3.26544	2543	1657	967	4751	EMG1,GNAO1,CTDP1,BICD2,FBN2,KCNK9,GFM2,HEXB,KCNQ5,MEOX1,EIF2B5,SON,SGPL1,VPS11,RSPH9,SMARCB1,ARHGAP29,KCNJ1,SMARCC2,TAT,ZNF148,ACOX1,LOXL3,SIGMAR1,TTI2,RPS19,OTUD4,CSPP1,CCM2,LEMD3,NRAS,TANC2,MAN1B1,RARS,FLVCR2,ABCC8,KLHL7,TAF6,CTU2,PHF6,FHL1,GUSB,YARS2,NFIX,KDSR,SZT2,TXN2,MRPS22,PEX10,RAG1,ND3,NDUFAF6,ALG11,OCRL,PTRH2,MIPEP,CENPE,BAZ1B,ASXL1,OTUD6B,EFEMP2,SEC31A,SMS,ARL13B,CANT1,TET3,DPYS,PIGN,P…
HP	Global developmental delay	HP:0001263	0.000799204	3.09734	1782	1657	698	4751	MYO7A,EMG1,GNAO1,CTDP1,LMNB1,KCNK9,GFM2,KCNQ5,SON,SGPL1,VPS11,SMARCB1,KCNJ1,SMARCC2,ZNF148,ACOX1,SIGMAR1,TTI2,OTUD4,CSPP1,LEMD3,NRAS,TANC2,MAN1B1,RARS,FLVCR2,ABCC8,KLHL7,TAF6,TWNK,NFIX,VAX1,SZT2,TXN2,PEX10,POLG2,ASS1,ND3,NDUFAF6,ALG11,OCRL,PTRH2,MIPEP,CENPE,ASXL1,OTUD6B,ARL13B,TET3,PIGN,ERCC2,BRIP1,HAX1,PNKP,BRCA2,TUBB3,KIF22,MYSM1,AHI1,DEGS1,KIF1BP,GPC3,ATPAF2,SETBP1,CEP57,TBC1D20,ATG5,ATP6V1A,D…
HP	Decreased head circumference	HP:0040195	0.000988081	3.00521	1273	1657	513	4751	EMG1,GNAO1,GFM2,KCNQ5,EIF2B5,SGPL1,VPS11,SMARCB1,SMARCC2,TAT,ZNF148,SIGMAR1,TTI2,RPS19,OTUD4,CSPP1,LEMD3,TANC2,MAN1B1,RARS,FLVCR2,ABCC8,KLHL7,TAF6,CTU2,PHF6,YARS2,NFIX,KDSR,SZT2,TXN2,MRPS22,PEX10,ND3,ALG11,PTRH2,MIPEP,CENPE,BAZ1B,ASXL1,OTUD6B,EFEMP2,TET3,ERCC2,BRIP1,PNKP,BRCA2,TUBB3,MAB21L1,MYSM1,TMEM260,DEGS1,KIF1BP,ATPAF2,CEP57,TBC1D20,ATP6V1A,NUP188,DHCR7,AGT,CTNNA2,BNC1,TUFM,GP1BB,FOXG1,MKS1,…
HP	Microcephaly	HP:0000252	0.000988081	3.00521	1259	1657	508	4751	EMG1,GNAO1,GFM2,KCNQ5,EIF2B5,SGPL1,VPS11,SMARCB1,SMARCC2,TAT,ZNF148,SIGMAR1,TTI2,RPS19,OTUD4,CSPP1,LEMD3,TANC2,MAN1B1,RARS,FLVCR2,ABCC8,KLHL7,TAF6,CTU2,PHF6,YARS2,NFIX,KDSR,SZT2,TXN2,MRPS22,PEX10,ND3,ALG11,PTRH2,MIPEP,CENPE,BAZ1B,ASXL1,OTUD6B,EFEMP2,TET3,ERCC2,BRIP1,PNKP,BRCA2,TUBB3,MAB21L1,MYSM1,TMEM260,DEGS1,KIF1BP,ATPAF2,CEP57,TBC1D20,ATP6V1A,NUP188,DHCR7,AGT,CTNNA2,BNC1,TUFM,GP1BB,FOXG1,MKS1,…
HP	Morphological central nervous system abnormality	HP:0002011	0.000990293	3.00424	2727	1657	1027	4751	MYO7A,EMG1,GNAO1,CTDP1,PDE10A,EMX2,BICD2,LMNB1,GFM2,SLC25A4,KCNQ5,MEOX1,EIF2B5,SON,SGPL1,MINPP1,VPS11,RSPH9,SMARCB1,FADD,SMARCC2,TAT,ZNF148,ACOX1,SIGMAR1,TTI2,RPS19,OTUD4,CSPP1,CCM2,LEMD3,NRAS,TANC2,MAN1B1,RARS,FLVCR2,ABCC8,KLHL7,TAF6,CTU2,PHF6,GUSB,TWNK,YARS2,NFIX,KDSR,VAX1,SZT2,THSD1,CCT5,TXN2,MRPS22,PEX10,RAG1,POLG2,TEX11,ASS1,ND3,NDUFAF6,ALG11,SERPINI1,TARDBP,FAT2,OCRL,PTRH2,MIPEP,CENPE,BAZ1B…
HP	Mitochondrial myopathy	HP:0003737	0.000990293	3.00424	52	1657	35	4751	SLC25A4,TWNK,YARS2,POLG2,ND3,NDUFAF3,ISCU,FDX2,NDUFAF1,CYTB,POLG,NDUFS3,NDUFA6,PUS1,NDUFS4,MSTO1,TK2,ND1,NDUFV2,ATP6,NDUFS7,CAV3,NDUFAF5,AGK,NDUFB10,ND4,TYMP,NDUFA1,PNPLA8,ND5,NDUFS2,COX2,COX1,NDUFV1,NDUFS1
HP	Neurodevelopmental delay	HP:0012758	0.00110417	2.95697	2202	1657	844	4751	MYO7A,EMG1,GNAO1,CTDP1,PDE10A,BICD2,FBN2,LMNB1,KCNK9,GFM2,KCNQ5,SON,SGPL1,VPS11,RSPH9,PDK3,SMARCB1,ARHGAP29,KCNJ1,SMARCC2,ZNF148,ACOX1,SIGMAR1,TTI2,RPS19,OTUD4,CSPP1,LEMD3,NRAS,TANC2,MAN1B1,RARS,FLVCR2,ABCC8,KLHL7,TAF6,TWNK,NFIX,VAX1,SZT2,TXN2,PEX10,POLG2,ASS1,ND3,NDUFAF6,ALG11,OCRL,PTRH2,MIPEP,CENPE,ASXL1,TH,OTUD6B,EFEMP2,SMS,ARL13B,CANT1,TET3,DPYS,PIGN,PTCH2,ERCC2,BRIP1,HAX1,PNKP,BRCA2,TUBB3,KI…
HP	Acidosis	HP:0001941	0.00127584	2.8942	339	1657	158	4751	GFM2,SLC25A4,RARS,ABCC8,TWNK,YARS2,TXN2,MRPS22,POLG2,ND3,NDUFAF6,OCRL,MIPEP,ITPR3,DPYS,KLHL3,ATPAF2,ACAT1,TUFM,SLC25A26,RMND1,ETFA,LONP1,BTD,PDP1,VIPAS39,ACSF3,SLC25A19,SLC4A4,GATB,TRMT5,SLC37A4,WARS2,C1QBP,NDUFAF3,ISCU,ISCA1,MCCC1,FDX2,NDUFAF1,MMACHC,AUH,ACAD9,CYTB,LIPT1,POLG,GCDH,GYS2,NDUFS3,COQ9,NDUFA6,MMUT,AARS2,PUS1,NDUFS4,MRM2,TKFC,FARS2,CTNS,LIPT2,SHOX,SLC2A2,PDSS2,TRMT10C,TPK1,MPV17,SERAC…
HP	Abnormality of acid-base homeostasis	HP:0004360	0.00131225	2.88198	377	1657	173	4751	GFM2,SLC25A4,KCNJ1,RARS,ABCC8,TWNK,YARS2,TXN2,MRPS22,POLG2,ASS1,ND3,NDUFAF6,OCRL,MIPEP,ITPR3,DPYS,KLHL3,ATPAF2,ACAT1,TUFM,SLC25A26,RMND1,ETFA,IKZF1,LONP1,BTD,SLC12A1,PDP1,VIPAS39,ACSF3,SLC25A19,IDH2,SLC4A4,GATB,TRMT5,SLC37A4,WARS2,C1QBP,NDUFAF3,ISCU,ISCA1,MCCC1,FDX2,NDUFAF1,MMACHC,AUH,ACAD9,CYTB,LIPT1,POLG,GCDH,KLHL14,GYS2,NDUFS3,COQ9,NDUFA6,MMUT,AARS2,PUS1,NDUFS4,MRM2,TKFC,FARS2,CTNS,LMBRD1,LIPT…
HP	Simplified gyral pattern	HP:0009879	0.00283245	2.54784	44	1657	30	4751	GFM2,SON,CENPE,PNKP,TUBB3,FOXG1,CEP152,MPDZ,RTTN,GMNN,CDK6,CIT,NDE1,VLDLR,COPB2,TRAIP,SPOP,C2CD3,DONSON,KIF14,IER3IP1,STIL,OSGEP,TSEN2,CLP1,PRKDC,PLK4,APPL2,ERCC1,ASNS
HP	Clinical course	HP:0031797	0.00312509	2.50514	1586	1657	621	4751	MYO7A,EMG1,CTDP1,PDE10A,BICD2,LMNB1,SLC25A4,EIF2B5,SGPL1,FZD6,PDK3,FADD,ACOX1,SIGMAR1,TTI2,RPS19,OTUD4,CSPP1,NRAS,ABCC8,KLHL7,FHL1,TWNK,YARS2,NFIX,PMVK,CCT5,TXN2,MRPS22,PEX10,RAG1,POLG2,ASS1,NDUFAF6,ALG11,TARDBP,FAT2,OCRL,PTRH2,CERS1,MIPEP,BAZ1B,ASXL1,TH,SEC31A,PIGN,ERCC2,MLH1,HAX1,PNKP,SPG7,TUBB3,FAN1,LACC1,MYSM1,TMEM260,DEGS1,KIF1BP,ATXN1,GLRB,GPC3,ATPAF2,DLG4,ATG5,HPGD,PHOX2B,MAPK8IP1,SPRY2,TU…
HP	Abnormal motor nerve conduction velocity	HP:0040131	0.00446415	2.35026	57	1657	36	4751	CTDP1,REEP1,SIGMAR1,CCT5,PTRH2,PNKP,DEGS1,ATXN1,MORC2,HSPB1,MED25,FIG4,PRPS1,MTMR2,POLG,SETX,PLEKHG5,GDAP1,FAM126A,BSCL2,AARS,LITAF,FXN,RAB7A,MPZ,SACS,LRSAM1,KIF1B,SBF2,SORD,TYMP,NALCN,EGR2,HPDL,DYNC1H1,FBXO38
HP	Intrauterine growth retardation	HP:0001511	0.00719838	2.14277	547	1657	235	4751	EMG1,CTDP1,GFM2,SON,SMARCB1,SMARCC2,RPS19,FLT1,LEMD3,FLVCR2,ABCC8,KLHL7,CTU2,NFIX,ND3,CENPE,ASXL1,OTUD6B,EFEMP2,SEC31A,CANT1,ERCC2,BRIP1,BRCA2,CEP57,TBC1D20,ATP6V1A,NUP188,DHCR7,TUFM,GP1BB,MKS1,ARID1A,COMT,ADAT3,MTRR,CEP152,RNF113A,KIF2A,PI4KA,TFAM,UBR1,POLR3A,LONP1,LETM1,DOK7,ATP7A,SMC3,RTTN,DKC1,FGFRL1,CLCN7,RAD51C,STAG1,BRCA1,ADGRG6,GATB,PSPH,FIG4,RTEL1,RIPPLY1,WARS2,RB1,PRPS1,CUL9,BRAF,AFF2,N…
HP	Decreased motor nerve conduction velocity	HP:0003431	0.00742159	2.1295	52	1657	33	4751	CTDP1,REEP1,SIGMAR1,CCT5,PTRH2,PNKP,ATXN1,HSPB1,MED25,FIG4,PRPS1,MTMR2,POLG,SETX,PLEKHG5,GDAP1,FAM126A,AARS,LITAF,FXN,RAB7A,MPZ,SACS,LRSAM1,KIF1B,SBF2,SORD,TYMP,NALCN,EGR2,HPDL,DYNC1H1,FBXO38
HP	Abnormality of skull size	HP:0000240	0.00742159	2.1295	1569	1657	611	4751	EMG1,GNAO1,BICD2,GFM2,HEXB,KCNQ5,EIF2B5,SON,SGPL1,VPS11,SMARCB1,KCNJ1,SMARCC2,TAT,ZNF148,SIGMAR1,TTI2,RPS19,OTUD4,CSPP1,LEMD3,NRAS,TANC2,MAN1B1,RARS,FLVCR2,ABCC8,KLHL7,TAF6,CTU2,PHF6,GUSB,YARS2,NFIX,KDSR,SZT2,TXN2,MRPS22,PEX10,ND3,ALG11,PTRH2,MIPEP,CENPE,BAZ1B,ASXL1,OTUD6B,EFEMP2,TET3,PIGN,PTCH2,ERCC2,BRIP1,PNKP,BRCA2,TUBB3,MAB21L1,KIF22,MYSM1,TMEM260,DEGS1,KIF1BP,GPC3,ATPAF2,CEP57,TBC1D20,ATP6V1…
HP	Abnormal muscle tone	HP:0003808	0.00742159	2.1295	2055	1657	784	4751	GNAO1,PDE10A,BICD2,REEP1,LMNB1,KCNK9,GFM2,SLC25A4,KCNQ5,EIF2B5,SON,SGPL1,VPS11,SMARCB1,SMARCC2,ZNF148,ACOX1,SIGMAR1,OTUD4,CSPP1,LEMD3,NRAS,TANC2,MAN1B1,RARS,ABCC8,TAF6,CTU2,PHF6,FHL1,GUSB,TWNK,YARS2,NFIX,SZT2,CCT5,TXN2,MRPS22,PEX10,POLG2,ND3,NDUFAF6,ALG11,TARDBP,OCRL,PTRH2,MIPEP,BAZ1B,ASXL1,TH,OTUD6B,EFEMP2,SEC31A,SMS,ARL13B,CANT1,TET3,PIGN,ERCC2,MLH1,PNKP,SPG7,TUBB3,FAN1,KIF22,TMEM260,AHI1,DEGS1…
HP	Abnormality of brain morphology	HP:0012443	0.00848116	2.07154	2549	1657	955	4751	MYO7A,EMG1,GNAO1,CTDP1,PDE10A,EMX2,BICD2,LMNB1,GFM2,SLC25A4,KCNQ5,EIF2B5,SON,SGPL1,VPS11,RSPH9,SMARCB1,FADD,SMARCC2,TAT,ZNF148,ACOX1,SIGMAR1,TTI2,RPS19,OTUD4,CSPP1,CCM2,LEMD3,NRAS,TANC2,MAN1B1,RARS,FLVCR2,ABCC8,KLHL7,TAF6,CTU2,PHF6,GUSB,TWNK,YARS2,NFIX,KDSR,VAX1,SZT2,THSD1,TXN2,MRPS22,PEX10,POLG2,TEX11,ASS1,ND3,NDUFAF6,ALG11,SERPINI1,TARDBP,FAT2,OCRL,PTRH2,MIPEP,CENPE,BAZ1B,CDKN2C,ASXL1,OTUD6B,EF…
HP	Abnormal CNS myelination	HP:0011400	0.00848116	2.07154	253	1657	119	4751	LMNB1,EIF2B5,VPS11,ACOX1,SIGMAR1,RARS,TXN2,ND3,NDUFAF6,ERCC2,ATP6V1A,NUP188,TUFM,ADAT3,SHANK3,RMND1,RNF113A,TBC1D24,POLR3A,ALS2,INTU,ALG9,PGAP2,CENPL,AIMP2,HSPD1,POLR3B,ADAR,HIKESHI,PRPS1,SLC25A12,NDUFAF3,ABAT,IDUA,ISCA2,ISCA1,PKDCC,MPLKIP,SPTAN1,NDUFAF1,MMACHC,SAMHD1,POLR1C,LIPT1,NDUFS3,NDUFA6,PEX13,MMUT,GDAP1,NDUFS4,SPATA5,TKFC,RNASET2,RERE,MCOLN1,FAM126A,WDR26,BCAP31,ACBD5,TRAPPC11,CARS,ND1,ND…
HP	Abnormal skull morphology	HP:0000929	0.00848116	2.07154	2261	1657	855	4751	EMG1,GNAO1,CTDP1,BICD2,FBN2,KCNK9,GFM2,HEXB,KCNQ5,EIF2B5,SON,SGPL1,VPS11,RSPH9,SMARCB1,ARHGAP29,KCNJ1,SMARCC2,TAT,ZNF148,ACOX1,LOXL3,SIGMAR1,TTI2,RPS19,OTUD4,CSPP1,LEMD3,NRAS,TANC2,MAN1B1,RARS,FLVCR2,ABCC8,KLHL7,TAF6,CTU2,PHF6,FHL1,GUSB,YARS2,NFIX,KDSR,SZT2,TXN2,MRPS22,PEX10,RAG1,ND3,ALG11,OCRL,PTRH2,MIPEP,CENPE,BAZ1B,ASXL1,OTUD6B,EFEMP2,SEC31A,SMS,ARL13B,CANT1,TET3,DPYS,PIGN,PTCH2,ERCC2,BRIP1,PN…
HP	Muscle abnormality related to mitochondrial dysfunction	HP:0003800	0.00848116	2.07154	63	1657	38	4751	SLC25A4,TWNK,YARS2,POLG2,ND3,NDUFAF3,ISCU,FDX2,NDUFAF1,CYTB,POLG,NDUFS3,NDUFA6,PUS1,NDUFS4,MSTO1,FARS2,TK2,ND1,NDUFV2,ATP6,NDUFS7,CAV3,NDUFAF5,TRMU,AGK,NDUFB10,ND4,TYMP,NDUFA1,PNPLA8,ND5,SLC25A10,NDUFS2,COX2,COX1,NDUFV1,NDUFS1
HP	Abnormality of the musculoskeletal system	HP:0033127	0.00848116	2.07154	3624	1657	1320	4751	MYO7A,EMG1,GNAO1,CTDP1,PDE10A,BICD2,REEP1,FBN2,LMNB1,KCNK9,GFM2,HEXB,SLC25A4,KCNQ5,MEOX1,EIF2B5,SON,SGPL1,MINPP1,VPS11,RSPH9,PDK3,SMARCB1,PLN,ARHGAP29,KCNJ1,SMARCC2,TAT,ZNF148,LPIN2,ACOX1,LOXL3,SIGMAR1,TTI2,RPS19,OTUD4,CSPP1,CCM2,LEMD3,NRAS,TANC2,MAN1B1,RARS,FLVCR2,ABCC8,KLHL7,TAF6,CTU2,PHF6,FHL1,GUSB,TWNK,YARS2,NFIX,KDSR,PPCS,SZT2,MAK,CCT5,NABP1,TXN2,MRPS22,PEX10,RAG1,POLG2,ND3,NDUFAF6,HOXA11,AL…
HP	Breast carcinoma	HP:0003002	0.00881526	2.05477	59	1657	36	4751	BRIP1,MLH1,BRCA2,MRE11,PTEN,RAD51C,IDH2,BRCA1,GNAS,MDM2,PPM1D,TP53,USF3,ATR,RB1CC1,AKT1,MSH2,RNF43,CHEK2,SDHC,PRKN,ESR1,RAD50,BARD1,RAD51D,COL14A1,NBN,RAD54L,NTHL1,STK11,PHB,POLE,SDHB,AAGAB,FGFR2,SLC6A17
HP	Abnormal renal tubule morphology	HP:0000091	0.00976952	2.01013	70	1657	41	4751	MRPS22,ND3,NDUFAF6,OCRL,BAZ1B,FAN1,AGT,LAMA3,MYO1E,NDUFAF3,CLIP2,NUP133,REN,IFT122,GBE1,NPHP3,MMUT,LAMC2,CTNS,NPHP1,DPH1,PDSS2,PMM2,PUS3,ND1,ATP6,NDUFB8,TMEM67,ND4,GTF2IRD1,ND5,VPS33A,CA2,NDUFS2,XPNPEP3,ALG8,SLC30A9,CEP83,NPHP4,CPT2,PTPRO
HP	Neurodevelopmental abnormality	HP:0012759	0.00983886	2.00706	2711	1657	1010	4751	MYO7A,EMG1,GNAO1,CTDP1,PDE10A,BICD2,FBN2,LMNB1,KCNK9,GFM2,KCNQ5,EIF2B5,SON,SGPL1,VPS11,RSPH9,PDK3,SMARCB1,ARHGAP29,KCNJ1,SMARCC2,TAT,ZNF148,ACOX1,SIGMAR1,TTI2,RPS19,OTUD4,CSPP1,LEMD3,NRAS,TANC2,MAN1B1,RARS,FLVCR2,ABCC8,KLHL7,TAF6,PHF6,GUSB,TWNK,YARS2,NFIX,KDSR,VAX1,SZT2,MAK,TXN2,PEX10,POLG2,ASS1,ND3,NDUFAF6,ALG11,TARDBP,OCRL,PTRH2,CERS1,MIPEP,CENPE,BAZ1B,ASXL1,TH,OTUD6B,EFEMP2,SMS,ARL13B,CANT1,TE…
HP	Atrophy/Degeneration involving the spinal cord	HP:0007344	0.0125415	1.90165	15	1657	13	4751	LMNB1,TWNK,CCT5,SPG7,MORC2,PNPLA6,MMACHC,POLG,FXN,FA2H,MTHFR,LYST,ALDH18A1
HP	Abnormal myelination	HP:0012447	0.0157791	1.80192	532	1657	226	4751	GNAO1,CTDP1,LMNB1,EIF2B5,VPS11,ACOX1,SIGMAR1,OTUD4,RARS,SZT2,TXN2,MRPS22,ND3,NDUFAF6,ALG11,ASXL1,PIGN,ERCC2,PNKP,DEGS1,ATP6V1A,NUP188,TUFM,FOXG1,EXOSC2,MORC2,APTX,RHOBTB2,ADAT3,MTRR,SHANK3,RMND1,UBE3A,RNF113A,TBC1D24,POLR3A,ALS2,CLTC,INTU,ALG9,PGAP2,CENPL,MAN2B1,AIMP2,HSPD1,DMXL2,ZFYVE26,FIG4,UBA5,TRMT5,POLR3B,ADAR,HIKESHI,WARS2,PRPS1,SPTLC1,MTMR2,SLC25A12,NDUFAF3,ABAT,IDUA,ISCA2,ISCA1,SLC13A5,PK…
HP	Abnormal nervous system morphology	HP:0012639	0.0198632	1.70195	2959	1657	1092	4751	MYO7A,EMG1,GNAO1,CTDP1,PDE10A,EMX2,BICD2,REEP1,LMNB1,KCNK9,GFM2,SLC25A4,KCNQ5,MEOX1,EIF2B5,SON,SGPL1,MINPP1,VPS11,RSPH9,PDK3,SMARCB1,FADD,KCNJ1,SMARCC2,TAT,ZNF148,ACOX1,SIGMAR1,TTI2,RPS19,OTUD4,CSPP1,CCM2,LEMD3,NRAS,TANC2,MAN1B1,RARS,FLVCR2,ABCC8,KLHL7,TAF6,CTU2,PHF6,GUSB,TWNK,YARS2,NFIX,KDSR,VAX1,SZT2,THSD1,CCT5,TXN2,MRPS22,PEX10,RAG1,POLG2,TEX11,ASS1,ND3,NDUFAF6,ALG11,SERPINI1,TARDBP,FAT2,OCRL,…
HP	Abnormality of the skeletal system	HP:0000924	0.0204008	1.69035	3071	1657	1130	4751	MYO7A,EMG1,GNAO1,CTDP1,BICD2,REEP1,FBN2,KCNK9,GFM2,HEXB,SLC25A4,KCNQ5,MEOX1,EIF2B5,SON,SGPL1,MINPP1,VPS11,RSPH9,SMARCB1,ARHGAP29,KCNJ1,SMARCC2,TAT,ZNF148,LPIN2,ACOX1,LOXL3,SIGMAR1,TTI2,RPS19,OTUD4,CSPP1,CCM2,LEMD3,NRAS,TANC2,MAN1B1,RARS,FLVCR2,ABCC8,KLHL7,TAF6,CTU2,PHF6,FHL1,GUSB,TWNK,YARS2,NFIX,KDSR,SZT2,CCT5,NABP1,TXN2,MRPS22,PEX10,RAG1,POLG2,ND3,NDUFAF6,HOXA11,ALG11,OCRL,PTRH2,MIPEP,CENPE,BAZ1…
HP	Abnormality of limbs	HP:0040064	0.0296428	1.52808	2182	1657	821	4751	EMG1,GNAO1,CTDP1,BICD2,REEP1,FBN2,KCNK9,GFM2,SLC25A4,SON,RSPH9,PDK3,SMARCB1,SMARCC2,ZNF148,LPIN2,ACOX1,LOXL3,SIGMAR1,TTI2,RPS19,OTUD4,CSPP1,LEMD3,NRAS,TANC2,MAN1B1,RARS,ABCC8,KLHL7,TAF6,CTU2,PHF6,FHL1,GUSB,TWNK,NFIX,KDSR,SZT2,CCT5,MRPS22,PEX10,RAG1,POLG2,NDUFAF6,HOXA11,ALG11,OCRL,PTRH2,CENPE,BAZ1B,ASXL1,TH,OTUD6B,EFEMP2,SEC31A,SMS,ARL13B,CANT1,TET3,DPYS,PIGN,PTCH2,ERCC2,BRIP1,POMP,PNKP,BRCA2,SPG7…
HP	Abnormality of peripheral nerve conduction	HP:0003134	0.0297319	1.52678	126	1657	64	4751	CTDP1,REEP1,GFM2,PDK3,SIGMAR1,CCT5,PTRH2,PNKP,DEGS1,ATXN1,MORC2,PLA2G6,TPI1,HSPB1,MED25,FIG4,CPLANE1,NFASC,PRPS1,SPTLC1,MTMR2,IDUA,POLG,SETX,PLEKHG5,FBLN5,GDAP1,FAM126A,BSCL2,SPG21,MPV17,SNAP29,ARHGEF10,CEP126,AARS,LITAF,FXN,VCP,RAB7A,SLC25A15,MPZ,SACS,LRSAM1,VPS13A,ERCC4,KIF1B,SBF2,SORD,TYMP,NALCN,LYST,ERCC6,PLP1,ERCC8,EGR2,IGHMBP2,HPDL,ARSA,DNM3,DYNC1H1,DNM2,AIFM1,ATXN10,FBXO38
HP	Atrophy/Degeneration affecting the brainstem	HP:0007366	0.0321494	1.49283	25	1657	18	4751	GFM2,TWNK,DEGS1,ATXN1,TBP,SPTAN1,ZNHIT3,FARS2,CACNA1G,COG8,FA2H,COG5,SYNE1,DNMT1,DNM1L,RARS2,TRAPPC6B,TBCD
HP	Progressive external ophthalmoplegia	HP:0000590	0.0321494	1.49283	25	1657	18	4751	SLC25A4,TWNK,POLG2,APTX,C1QBP,POLG,VARS2,TOP3A,TK2,ND1,RNASEH1,ND4,TYMP,ACADS,ND5,COX2,COX1,ATXN3
HP	Aciduria	HP:0012072	0.0327619	1.48463	78	1657	43	4751	SLC25A4,SUGCT,TAT,ND3,SLC25A21,ETFA,BTD,PDP1,ACSF3,SLC25A19,IDH2,SLC25A20,MCCC1,MMACHC,ACAD9,POLG,GCDH,KLHL14,RET,MMUT,MVK,LMBRD1,HOGA1,OXCT1,ND1,ATP6,HADH,ACADVL,FLAD1,KIF1B,TAZ,NDUFB10,ND4,MLYCD,MMADHC,ACADS,D2HGDH,NADK2,ND5,LDHD,ALDH5A1,MMAA,CPT2
HP	Abnormal urine pH	HP:0032943	0.0327619	1.48463	78	1657	43	4751	SLC25A4,SUGCT,TAT,ND3,SLC25A21,ETFA,BTD,PDP1,ACSF3,SLC25A19,IDH2,SLC25A20,MCCC1,MMACHC,ACAD9,POLG,GCDH,KLHL14,RET,MMUT,MVK,LMBRD1,HOGA1,OXCT1,ND1,ATP6,HADH,ACADVL,FLAD1,KIF1B,TAZ,NDUFB10,ND4,MLYCD,MMADHC,ACADS,D2HGDH,NADK2,ND5,LDHD,ALDH5A1,MMAA,CPT2
HP	Abnormality of skeletal morphology	HP:0011842	0.0345503	1.46155	2980	1657	1096	4751	EMG1,GNAO1,CTDP1,BICD2,REEP1,FBN2,KCNK9,GFM2,HEXB,SLC25A4,KCNQ5,MEOX1,EIF2B5,SON,SGPL1,VPS11,RSPH9,SMARCB1,ARHGAP29,KCNJ1,SMARCC2,TAT,ZNF148,LPIN2,ACOX1,LOXL3,SIGMAR1,TTI2,RPS19,OTUD4,CSPP1,CCM2,LEMD3,NRAS,TANC2,MAN1B1,RARS,FLVCR2,ABCC8,KLHL7,TAF6,CTU2,PHF6,FHL1,GUSB,TWNK,YARS2,NFIX,KDSR,SZT2,TXN2,MRPS22,PEX10,RAG1,POLG2,ND3,NDUFAF6,HOXA11,ALG11,OCRL,PTRH2,MIPEP,CENPE,BAZ1B,CDKN2C,ASXL1,OTUD6B,EF…
HP	Onset	HP:0003674	0.0345503	1.46155	1170	1657	459	4751	MYO7A,CTDP1,PDE10A,BICD2,LMNB1,SLC25A4,EIF2B5,ACOX1,TTI2,RPS19,OTUD4,CSPP1,NRAS,ABCC8,KLHL7,FHL1,TWNK,PMVK,CCT5,TXN2,MRPS22,RAG1,POLG2,ASS1,NDUFAF6,ALG11,FAT2,OCRL,PTRH2,MIPEP,TH,PIGN,HAX1,PNKP,SPG7,TUBB3,LACC1,MYSM1,KIF1BP,ATXN1,GLRB,ATPAF2,DLG4,HPGD,MAPK8IP1,SPRY2,TUFM,GCH1,TNFAIP3,PAX2,APTX,PIGT,AMMECR1,ADAT3,MTRR,SLC25A26,POMC,ITGA6,PLA2G6,MBOAT7,TPP1,RMND1,PI4KA,TFAM,TBC1D24,COL25A1,CIB2,PNK…
HP	Abnormal cerebellum morphology	HP:0001317	0.0345503	1.46155	921	1657	368	4751	MYO7A,GNAO1,BICD2,LMNB1,GFM2,SLC25A4,SON,VPS11,SMARCB1,SMARCC2,SIGMAR1,CSPP1,LEMD3,NRAS,MAN1B1,FLVCR2,KLHL7,TWNK,NFIX,TXN2,PEX10,POLG2,FAT2,PTRH2,CENPE,BAZ1B,ASXL1,ARL13B,PIGN,ERCC2,PNKP,SPG7,TUBB3,MAB21L1,AHI1,DEGS1,ATXN1,GPC3,SETBP1,CEP57,DLG4,TBC1D20,ATG5,ATP6V1A,DHCR7,CTNNA2,TMEM138,MKS1,EXOSC2,WDR45,MORC2,PAX2,APTX,PIGT,ARID1A,RHOBTB2,SPATA7,PIGS,SHANK3,PLA2G6,TPP1,RNF113A,PI4KA,MRE11,TBC1D2…
HP	Abnormality of movement	HP:0100022	0.0428395	1.36816	2050	1657	772	4751	GNAO1,CTDP1,PDE10A,BICD2,REEP1,LMNB1,KCNK9,GFM2,HEXB,SLC25A4,KCNQ5,EIF2B5,PDK3,SMARCB1,TAT,ACOX1,SIGMAR1,TTI2,OTUD4,CSPP1,LEMD3,NRAS,TANC2,MAN1B1,RARS,FLVCR2,ABCC8,KLHL7,FHL1,TWNK,SZT2,MAK,CCT5,TXN2,PEX10,POLG2,ND3,NDUFAF6,ALG11,SERPINI1,TARDBP,FAT2,OCRL,PTRH2,CERS1,BAZ1B,TH,OTUD6B,SEC31A,SMS,ARL13B,CANT1,DPYS,PIGN,ERCC2,BRIP1,MLH1,PNKP,BRCA2,SPG7,TUBB3,MAB21L1,FAN1,SLC25A21,AHI1,DEGS1,ATXN1,GLRB…
HP	Abnormality of the musculature	HP:0003011	0.0428395	1.36816	2794	1657	1031	4751	EMG1,GNAO1,CTDP1,PDE10A,BICD2,REEP1,FBN2,LMNB1,KCNK9,GFM2,HEXB,SLC25A4,KCNQ5,MEOX1,EIF2B5,SON,SGPL1,VPS11,RSPH9,PDK3,SMARCB1,PLN,KCNJ1,SMARCC2,ZNF148,LPIN2,ACOX1,SIGMAR1,TTI2,RPS19,OTUD4,CSPP1,LEMD3,NRAS,TANC2,MAN1B1,RARS,FLVCR2,ABCC8,KLHL7,TAF6,CTU2,PHF6,FHL1,GUSB,TWNK,YARS2,NFIX,PPCS,SZT2,CCT5,NABP1,TXN2,MRPS22,PEX10,POLG2,ND3,NDUFAF6,ALG11,TARDBP,OCRL,PTRH2,MIPEP,BAZ1B,ASXL1,TH,OTUD6B,EFEMP2,S…
HP	Abnormality of the cerebral white matter	HP:0002500	0.0461947	1.33541	1031	1657	407	4751	GNAO1,EMX2,BICD2,LMNB1,GFM2,SLC25A4,KCNQ5,SON,VPS11,SMARCB1,SMARCC2,ZNF148,ACOX1,TTI2,CSPP1,NRAS,TANC2,MAN1B1,RARS,FLVCR2,KLHL7,TWNK,NFIX,VAX1,SZT2,MRPS22,PEX10,POLG2,ALG11,OCRL,CENPE,ASXL1,OTUD6B,SEC31A,ARL13B,TET3,DPYS,PIGN,ERCC2,MLH1,PNKP,SPG7,TUBB3,TMEM260,AHI1,DEGS1,KIF1BP,GPC3,SETBP1,CEP57,TBC1D20,NTN1,ATP6V1A,NUP188,DHCR7,CTNNA2,FOXG1,TMEM138,MKS1,MORC2,ARID1A,RHOBTB2,TMEM165,ADAT3,MTRR,SH…
HP	Atrophy of the spinal cord	HP:0006827	0.0463444	1.334	13	1657	11	4751	LMNB1,CCT5,SPG7,MORC2,PNPLA6,MMACHC,FXN,FA2H,MTHFR,LYST,ALDH18A1
HP	Abnormality of ocular smooth pursuit	HP:0000617	0.0463444	1.334	66	1657	37	4751	RARS,PEX10,ATXN1,PLA2G6,TPP1,MRE11,POLR3A,ALS2,TBP,MAN2B1,DPM2,NOP56,ZFYVE26,POLR3B,WARS2,FGF14,SETX,PIK3R5,TMEM240,CACNA1G,TULP1,THG1L,STUB1,SACS,DARS2,PDHB,ATXN2,SYNE1,FMR1,GBA2,TBCD,SPG11,ANO10,ATXN10,TSEN54,ATXN3,PMPCA
HP	Peripheral axonal neuropathy	HP:0003477	0.0463444	1.334	153	1657	74	4751	CTDP1,KCNK9,SLC25A4,ACOX1,ABCC8,TWNK,CCT5,PEX10,POLG2,SPG7,TUBB3,MORC2,PNPLA6,SLC25A19,HSPB1,ASCC1,ZFYVE26,SPTLC1,BRAF,FGF14,TRIP4,MICU1,KLC2,POLG,PRICKLE1,SETX,GBE1,FBLN5,IFRD1,MCM3AP,MPV17,WDR48,TK2,BIN1,TRAPPC11,PIEZO2,ND1,ATP6,COG8,AARS,FXN,VCP,MPZ,VPS13A,KCNJ11,DARS2,MME,ND4,TYMP,TTR,TDP1,SYNE1,HARS,ERCC6,ND5,IBA57,VPS13D,ERCC8,COX2,COX1,GLE1,KIF5A,WARS,PLOD1,ALDH18A1,DNM3,DYNC1H1,FLRT1,GBA2…
HP	Brisk reflexes	HP:0001348	0.0463444	1.334	42	1657	26	4751	REEP1,SIGMAR1,TH,GCH1,SPAST,ALS2,BCAT1,PKDCC,BSCL2,CARS,LYRM7,TUBGCP2,IER3IP1,COG5,HARS,MRPS25,COQ8A,COQ5,GLE1,ALDH18A1,GBA2,SPG11,ANO10,PMPCA,TRMT10A,PARK7
HP	Abnormal appendicular skeleton morphology	HP:0011844	0.0463444	1.334	1733	1657	659	4751	EMG1,GNAO1,CTDP1,BICD2,REEP1,FBN2,KCNK9,GFM2,MEOX1,SON,RSPH9,SMARCB1,SMARCC2,LPIN2,ACOX1,LOXL3,SIGMAR1,TTI2,RPS19,OTUD4,CSPP1,LEMD3,NRAS,TANC2,MAN1B1,ABCC8,KLHL7,TAF6,CTU2,PHF6,FHL1,GUSB,NFIX,KDSR,MRPS22,PEX10,RAG1,NDUFAF6,HOXA11,OCRL,PTRH2,CENPE,BAZ1B,ASXL1,OTUD6B,EFEMP2,SEC31A,SMS,ARL13B,CANT1,TET3,DPYS,PIGN,PTCH2,ERCC2,BRIP1,POMP,PNKP,BRCA2,TUBB3,KIF22,MYSM1,TMEM260,AHI1,KIF1BP,PSMB4,GLRB,GPC3…
HP	Abnormality of the metencephalon	HP:0011283	0.0463444	1.334	928	1657	369	4751	MYO7A,GNAO1,BICD2,LMNB1,GFM2,SLC25A4,SON,VPS11,SMARCB1,SMARCC2,SIGMAR1,CSPP1,LEMD3,NRAS,MAN1B1,FLVCR2,KLHL7,TWNK,NFIX,TXN2,PEX10,POLG2,FAT2,PTRH2,CENPE,BAZ1B,ASXL1,ARL13B,PIGN,ERCC2,PNKP,SPG7,TUBB3,MAB21L1,AHI1,DEGS1,ATXN1,GPC3,SETBP1,CEP57,DLG4,TBC1D20,ATG5,ATP6V1A,DHCR7,CTNNA2,TMEM138,MKS1,EXOSC2,WDR45,MORC2,PAX2,APTX,PIGT,ARID1A,RHOBTB2,SPATA7,PIGS,SHANK3,PLA2G6,TPP1,RNF113A,PI4KA,MRE11,TBC1D2…
HP	Abnormality of hindbrain morphology	HP:0011282	0.0463444	1.334	928	1657	369	4751	MYO7A,GNAO1,BICD2,LMNB1,GFM2,SLC25A4,SON,VPS11,SMARCB1,SMARCC2,SIGMAR1,CSPP1,LEMD3,NRAS,MAN1B1,FLVCR2,KLHL7,TWNK,NFIX,TXN2,PEX10,POLG2,FAT2,PTRH2,CENPE,BAZ1B,ASXL1,ARL13B,PIGN,ERCC2,PNKP,SPG7,TUBB3,MAB21L1,AHI1,DEGS1,ATXN1,GPC3,SETBP1,CEP57,DLG4,TBC1D20,ATG5,ATP6V1A,DHCR7,CTNNA2,TMEM138,MKS1,EXOSC2,WDR45,MORC2,PAX2,APTX,PIGT,ARID1A,RHOBTB2,SPATA7,PIGS,SHANK3,PLA2G6,TPP1,RNF113A,PI4KA,MRE11,TBC1D2…
HP	Abnormality of peripheral nerves	HP:0045010	0.0472016	1.32604	129	1657	64	4751	CTDP1,REEP1,GFM2,PDK3,SIGMAR1,CCT5,PTRH2,PNKP,DEGS1,ATXN1,MORC2,PLA2G6,TPI1,HSPB1,MED25,FIG4,CPLANE1,NFASC,PRPS1,SPTLC1,MTMR2,IDUA,POLG,SETX,PLEKHG5,FBLN5,GDAP1,FAM126A,BSCL2,SPG21,MPV17,SNAP29,ARHGEF10,CEP126,AARS,LITAF,FXN,VCP,RAB7A,SLC25A15,MPZ,SACS,LRSAM1,VPS13A,ERCC4,KIF1B,SBF2,SORD,TYMP,NALCN,LYST,ERCC6,PLP1,ERCC8,EGR2,IGHMBP2,HPDL,ARSA,DNM3,DYNC1H1,DNM2,AIFM1,ATXN10,FBXO38
HP	Hypertonia	HP:0001276	0.0497749	1.30299	1072	1657	421	4751	GNAO1,BICD2,REEP1,LMNB1,GFM2,SLC25A4,KCNQ5,EIF2B5,SON,VPS11,ACOX1,SIGMAR1,MAN1B1,RARS,ABCC8,TWNK,SZT2,CCT5,TXN2,MRPS22,PEX10,POLG2,ND3,NDUFAF6,ALG11,TARDBP,MIPEP,BAZ1B,OTUD6B,SEC31A,PIGN,ERCC2,MLH1,PNKP,SPG7,TUBB3,FAN1,DEGS1,ATXN1,GLRB,SETBP1,TBC1D20,ATP6V1A,DHCR7,ACAT1,FBLN1,CTNNA2,TUFM,GCH1,FOXG1,WDR45,MORC2,RHOBTB2,ADAT3,MTRR,PLA2G6,MBOAT7,RNF113A,KIF2A,PI4KA,MRE11,ATXN7,SPAST,POLR3A,PNPLA6,NI…
