# Supplementary material for: Integrated miRNA and mRNA Sequencing Reveals the Sterility Mechanism in Hybrid Yellow Catfish Resulting from Pelteobagrus fulvidraco (♀) × Pelteobagrus vachelli (♂)
Source: Animals (Basel). 2024 May 27;14(11):1586. doi: 10.3390/ani14111586 (PMC11171309; doi:10.3390/ani14111586)
Supplement: Supplementary file 1 [file animals-14-01586-s001.zip › Tables/Table S11.xlsx]

## Sheet: Sheet1
Table S11. The DEmiRNAs between hybrid and two pure yellow catfishes, between hybrid and pure males, and hybrid and pure females.

## Sheet: hybrid_vs_pure
The DEmiRNAs between hybrid and two pure yellow catfishes.
ID	expression level of hybrid	expression level of pure	baseMean	log2FoldChange	lfcSE	stat	pvalue	padj
NW_020848014.1_25231	1484.66	130.839	608.659	3.5053	0.676834	5.17897	2.23e-07	3.51e-06
NW_020847794.1_4562	152.158	17.2693	64.8772	3.13595	0.650191	4.82313	1.41e-06	1.84e-05
NW_020848070.1_29646	238.825	39.2894	109.714	2.59379	0.632379	4.10164	4.1e-05	0.000297069
NW_020847888.1_14142	361.051	63.0277	168.213	2.51842	0.75569	3.33261	0.00086034	0.00384407
NW_020848400.1_46842	61.5403	11.4045	29.0995	2.41534	0.533234	4.52961	5.91e-06	6.2e-05
NW_020848081.1_30064	90.0259	18.4851	43.7348	2.27588	0.516066	4.41005	1.03e-05	9.86e-05
NW_020848400.1_46841	90.0259	18.4851	43.7348	2.27588	0.516066	4.41005	1.03e-05	9.86e-05
NW_020847857.1_11329	913.146	190.349	445.454	2.26164	0.344929	6.55682	5.5e-11	5.77e-09
NW_020847888.1_14144	5064.57	1190.56	2557.86	2.08886	0.699552	2.986	0.00282651	0.00989279
NW_020847852.1_10541	6420.36	2130.22	3644.38	1.59165	0.286274	5.55988	2.7e-08	8.1e-07
NW_020848165.1_35858	32634.6	10905.4	18574.5	1.58135	0.270579	5.84431	5.09e-09	1.78e-07
NW_020848400.1_46696	11920.5	4383.62	7043.7	1.44326	0.421947	3.42047	0.000625134	0.00298359
NW_020848400.1_46839	17346.8	7583.55	11029.4	1.1937	0.431128	2.76878	0.00562663	0.0146383
NW_020847958.1_20689	17345.1	7583.35	11028.7	1.19359	0.431266	2.76765	0.00564621	0.0146383
NW_020847888.1_14175	3464.42	1729.5	2341.82	1.00202	0.232041	4.31829	1.57e-05	0.000141213
NW_020847794.1_4739	6.74489	13.7476	11.276	-1.03067	0.425588	-2.42176	0.0154457	0.0352565
NW_020848014.1_25192	369.815	772.746	630.535	-1.0632	0.42071	-2.52716	0.0114991	0.026833
NW_020848400.1_47056	369.846	773.163	630.816	-1.06385	0.420973	-2.52713	0.0114999	0.026833
NW_020848083.1_30167	1981.59	4301.21	3482.52	-1.11844	0.268923	-4.15896	3.2e-05	0.000239779
NW_020847919.1_16490	4258.07	9262.73	7496.38	-1.12125	0.27501	-4.07711	4.56e-05	0.00031919
NW_020847885.1_14087	5.39095	11.4139	9.28818	-1.1233	0.447636	-2.5094	0.0120936	0.0279083
NW_020847937.1_18510	22.3167	54.0698	42.8628	-1.27207	0.343331	-3.70507	0.000211331	0.00113794
NW_020848067.1_29540	22.3167	54.0698	42.8628	-1.27207	0.343331	-3.70507	0.000211331	0.00113794
NW_020847883.1_13990	44.1252	111.685	87.8405	-1.33839	0.51555	-2.59604	0.00943042	0.0227631
NW_020848014.1_25217	2032.52	5346.13	4176.62	-1.3952	0.607023	-2.29844	0.021537	0.0461508
NW_020848014.1_25218	1863.17	5029.82	3912.18	-1.43273	0.612596	-2.33878	0.019347	0.0423216
NW_020848115.1_32527	74.055	199.942	155.511	-1.43414	0.606303	-2.36538	0.0180117	0.0398154
NW_020848156.1_35531	50.0521	138.597	107.346	-1.46729	0.540768	-2.71334	0.00666089	0.0170584
NW_020848115.1_32525	8.93164	24.7921	19.1943	-1.4972	0.399568	-3.74704	0.000178931	0.00113794
NW_020847785.1_3479	145989	417475	321656	-1.51584	0.376098	-4.03043	5.57e-05	0.000365371
NW_020848394.1_45894	5440.39	15598.2	12013.1	-1.51958	0.254234	-5.97708	2.27e-09	1.21e-07
NW_020848178.1_36391	25.3062	75.6327	57.8705	-1.58385	0.688314	-2.30106	0.0213881	0.0461508
NW_020847778.1_3143	13.7029	47.2183	35.3893	-1.78458	0.626057	-2.85051	0.00436493	0.0129103
NW_020847785.1_3462	13.7029	47.2183	35.3893	-1.78458	0.626057	-2.85051	0.00436493	0.0129103
NW_020847956.1_20320	17.389	61.5807	45.9837	-1.8251	0.653784	-2.7916	0.00524484	0.0141207
NW_020847801.1_5422	17.389	61.8733	46.173	-1.83193	0.654695	-2.79814	0.0051398	0.0141207
NW_020847924.1_17038	17.389	61.8733	46.173	-1.83193	0.654695	-2.79814	0.0051398	0.0141207
NW_020848223.1_39064	17.389	61.8733	46.173	-1.83193	0.654695	-2.79814	0.0051398	0.0141207
NW_020847786.1_3794	25.8586	98.0214	72.5522	-1.94477	0.46389	-4.19232	2.76e-05	0.000214759
NW_020847778.1_3144	11.0847	43.178	31.8509	-1.96274	0.652745	-3.0069	0.00263923	0.00939387
NW_020848416.1_48209	364.386	1457.26	1071.54	-1.99964	0.721718	-2.77067	0.00559418	0.0146383
NW_020848014.1_25214	415.975	1719.8	1259.63	-2.04751	0.71804	-2.85153	0.00435097	0.0129103
NW_020848067.1_29537	15.6744	76.7533	55.1961	-2.30236	0.333024	-6.91351	4.73e-12	9.93e-10
NW_020848400.1_47057	1609.88	7968.97	5724.59	-2.30741	0.388612	-5.93757	2.89e-09	1.21e-07
NW_020848014.1_25193	1609.68	7969.78	5725.04	-2.30773	0.388612	-5.9384	2.88e-09	1.21e-07
NW_020847785.1_3569	7.30655	39.8289	28.3504	-2.43968	0.862142	-2.82979	0.00465786	0.0133993
NW_020848156.1_35532	7.30655	39.8289	28.3504	-2.43968	0.862142	-2.82979	0.00465786	0.0133993
NW_020848014.1_25216	3398.02	19691.5	13940.8	-2.53479	0.822884	-3.08037	0.00206743	0.00789384
NW_020847798.1_5165	649.723	4763.24	3311.41	-2.87407	0.973618	-2.95195	0.00315775	0.0101751
NW_020848009.1_24815	649.723	4763.24	3311.41	-2.87407	0.973618	-2.95195	0.00315775	0.0101751
NW_020847764.1_1660	646.4	4758.05	3306.88	-2.8799	0.976884	-2.94805	0.0031979	0.0101751
NW_020847794.1_4750	646.4	4758.05	3306.88	-2.8799	0.976884	-2.94805	0.0031979	0.0101751
NW_020848248.1_41319	646.4	4758.05	3306.88	-2.8799	0.976884	-2.94805	0.0031979	0.0101751
NW_020848036.1_27284	646.307	4758.03	3306.84	-2.8801	0.97688	-2.94826	0.00319565	0.0101751
NW_020847764.1_1661	165.754	1778.56	1209.33	-3.42369	0.922941	-3.70954	0.000207637	0.00113794
NW_020847880.1_13732	164.368	1777.72	1208.3	-3.43511	0.923906	-3.71803	0.00020078	0.00113794
NW_020848201.1_37178	489.636	6781.87	4561.08	-3.79198	0.796142	-4.76294	1.91e-06	2.11e-05
NW_020848328.1_43482	496.549	6929.27	4658.89	-3.80277	0.797708	-4.76712	1.87e-06	2.11e-05
NW_020848328.1_43481	433.888	6283.97	4219.24	-3.85636	0.801226	-4.81308	1.49e-06	1.84e-05
NW_020848156.1_35425	185.628	2942.79	1969.67	-3.98727	0.779626	-5.11434	3.15e-07	4.41e-06
NW_020847784.1_3421	1815.74	31184.7	20819.2	-4.10225	0.753842	-5.44179	5.27e-08	1.23e-06
NW_020847798.1_5271	123.929	2192.75	1462.58	-4.14521	1.02496	-4.04426	5.25e-05	0.000355573
NW_020848090.1_30819	0.623609	166.773	108.132	-8.13839	1.57411	-5.17014	2.34e-07	3.51e-06

## Sheet: hybrid_vs_male
The DEmiRNAs between hybrid and pure males.
ID	expression level of hybrid	expression level of pure male	baseMean	log2FoldChange	lfcSE	stat	pvalue	padj
NW_020847794.1_4562	152.158	32.6795	97.8497	5.03747	0.552446	9.11848	7.61877e-20	9.10118e-18
NW_020848014.1_25231	1484.66	61.9801	837.989	2.98045	0.70011	4.25712	2.07081e-05	0.000166461
NW_020847888.1_14142	361.051	76.5569	231.736	2.80466	0.855461	3.27853	0.00104348	0.00589424
NW_020848400.1_46842	61.5403	14.8594	40.3217	2.79534	0.614599	4.54824	5.40971e-06	5.95069e-05
NW_020848081.1_30064	90.0259	22.8103	59.4733	2.57221	0.591061	4.35186	1.34989e-05	0.000117553
NW_020848400.1_46841	90.0259	22.8103	59.4733	2.57221	0.591061	4.35186	1.34989e-05	0.000117553
NW_020847857.1_11329	913.146	187.535	583.323	2.24431	0.398044	5.63836	1.71676e-08	5.12576e-07
NW_020848035.1_27053	7.647	37.5593	21.2435	2.0755	0.636684	3.25986	0.00111468	0.00613075
NW_020847888.1_14144	5064.57	1145.25	3283.06	2.04388	0.796789	2.56514	0.0103133	0.0359247
NW_020847958.1_20689	17345.1	11348.8	14619.5	1.9639	0.383775	5.11733	3.09895e-07	4.98216e-06
NW_020848400.1_46839	17346.8	11347.3	14619.8	1.96354	0.383688	5.11754	3.09551e-07	4.98216e-06
NW_020848070.1_29646	238.825	12.8046	136.088	1.94667	0.553811	3.51505	0.000439669	0.00255253
NW_020847837.1_9791	4705.31	3051.37	3953.51	1.94034	0.627509	3.09212	0.00198731	0.00922995
NW_020847902.1_15440	16916.4	17189.2	17040.4	1.61557	0.36504	4.42573	9.61151e-06	9.13094e-05
NW_020848165.1_35858	32634.6	10536.4	22590	1.54124	0.312139	4.93768	7.90591e-07	1.03271e-05
NW_020847888.1_14175	3464.42	2244.54	2909.93	1.41246	0.18166	7.7753	7.52687e-15	3.14623e-13
NW_020847967.1_21391	3458.39	2249.96	2909.1	1.40984	0.180028	7.83121	4.83215e-15	2.5248e-13
NW_020848041.1_27554	3458.86	2251.76	2910.18	1.40926	0.179739	7.84058	4.48459e-15	2.5248e-13
NW_020848201.1_37187	564.959	520.508	544.754	1.24277	0.445857	2.78737	0.00531371	0.0217758
NW_020847852.1_10541	6420.36	1400.68	4138.68	1.22939	0.234206	5.24919	1.52768e-07	3.54761e-06
NW_020848034.1_26823	159.671	229.873	191.581	1.19885	0.442153	2.7114	0.00669997	0.0254599
NW_020847794.1_4549	209.402	902.215	524.317	1.15265	0.430728	2.67604	0.00744975	0.0273157
NW_020848165.1_35856	1624.71	4150.71	2772.89	1.13943	0.367875	3.09732	0.00195279	0.00922995
NW_020848232.1_40627	23435.1	12310.7	18378.5	1.05459	0.26933	3.91562	9.01726e-05	0.000628203
NW_020847771.1_2624	94.9394	134.457	112.902	-1.01771	0.22754	-4.47264	7.72614e-06	7.68934e-05
NW_020848401.1_47110	2209.3	1644.04	1952.36	-1.06491	0.397044	-2.6821	0.00731621	0.0273051
NW_020847958.1_20688	23207.9	9168.84	16826.5	-1.08161	0.279067	-3.87582	0.000106264	0.000716428
NW_020847801.1_5655	74.3354	97.4333	84.8345	-1.18399	0.310601	-3.81193	0.000137886	0.000900571
NW_020848156.1_35425	185.628	5946.13	2804.04	-1.24674	0.496082	-2.51318	0.0119648	0.040333
NW_020848115.1_32525	8.93164	26.6203	16.972	-1.38907	0.461888	-3.00737	0.00263517	0.0117181
NW_020847784.1_3421	1815.74	62625	29456.3	-1.45685	0.46043	-3.1641	0.00155563	0.00756109
NW_020848400.1_47057	1609.88	12122.6	6388.39	-1.48521	0.292377	-5.0798	3.77841e-07	5.26458e-06
NW_020848014.1_25193	1609.68	12122.8	6388.4	-1.4858	0.292484	-5.07993	3.77573e-07	5.26458e-06
NW_020847786.1_3794	25.8586	126.516	71.6121	-1.54182	0.503428	-3.06264	0.00219397	0.00996827
NW_020848052.1_29143	44097	18934.1	32659.3	-1.56274	0.381615	-4.09506	4.22054e-05	0.00030417
NW_020848394.1_45894	5440.39	11940.9	8395.18	-1.77706	0.24858	-7.14882	8.75272e-13	3.04886e-11
NW_020848067.1_29537	15.6744	94.4372	51.4757	-1.99872	0.357396	-5.59246	2.2388e-08	5.84887e-07
NW_020847785.1_3479	145989	198450	169835	-2.0391	0.22398	-9.10397	8.70926e-20	9.10118e-18

## Sheet: hybrid_vs_female
The DEmiRNAs between hybrid and pure females.
ID	expression level of hybrid	expression level of pure female	baseMean	log2FoldChange	lfcSE	stat	pvalue	padj
NW_020847794.1_4562	152.158	4.42752	78.2929	5.03747	0.552446	9.11848	7.61877e-20	9.10118e-18
NW_020848014.1_25231	1484.66	188.221	836.442	2.98045	0.70011	4.25712	2.07081e-05	0.000166461
NW_020847888.1_14142	361.051	51.7533	206.402	2.80466	0.855461	3.27853	0.00104348	0.00589424
NW_020848400.1_46842	61.5403	8.52532	35.0328	2.79534	0.614599	4.54824	5.40971e-06	5.95069e-05
NW_020848081.1_30064	90.0259	14.8808	52.4533	2.57221	0.591061	4.35186	1.34989e-05	0.000117553
NW_020848400.1_46841	90.0259	14.8808	52.4533	2.57221	0.591061	4.35186	1.34989e-05	0.000117553
NW_020847857.1_11329	913.146	192.694	552.92	2.24431	0.398044	5.63836	1.71676e-08	5.12576e-07
NW_020848035.1_27053	7.647	1.65517	4.65108	2.0755	0.636684	3.25986	0.00111468	0.00613075
NW_020847888.1_14144	5064.57	1228.32	3146.45	2.04388	0.796789	2.56514	0.0103133	0.0359247
NW_020847958.1_20689	17345.1	4445.51	10895.3	1.9639	0.383775	5.11733	3.09895e-07	4.98216e-06
NW_020848400.1_46839	17346.8	4447.07	10896.9	1.96354	0.383688	5.11754	3.09551e-07	4.98216e-06
NW_020848070.1_29646	238.825	61.36	150.093	1.94667	0.553811	3.51505	0.000439669	0.00255253
NW_020847837.1_9791	4705.31	1226.41	2965.86	1.94034	0.627509	3.09212	0.00198731	0.00922995
NW_020847902.1_15440	16916.4	5520.06	11218.3	1.61557	0.36504	4.42573	9.61151e-06	9.13094e-05
NW_020848165.1_35858	32634.6	11212.9	21923.7	1.54124	0.312139	4.93768	7.90591e-07	1.03271e-05
NW_020847888.1_14175	3464.42	1300.3	2382.36	1.41246	0.18166	7.7753	7.52687e-15	3.14623e-13
NW_020847967.1_21391	3458.39	1300.41	2379.4	1.40984	0.180028	7.83121	4.83215e-15	2.5248e-13
NW_020848041.1_27554	3458.86	1301.11	2379.98	1.40926	0.179739	7.84058	4.48459e-15	2.5248e-13
NW_020848201.1_37187	564.959	238.535	401.747	1.24277	0.445857	2.78737	0.00531371	0.0217758
NW_020847852.1_10541	6420.36	2738.17	4579.26	1.22939	0.234206	5.24919	1.52768e-07	3.54761e-06
NW_020848034.1_26823	159.671	69.3682	114.52	1.19885	0.442153	2.7114	0.00669997	0.0254599
NW_020847794.1_4549	209.402	94.1799	151.791	1.15265	0.430728	2.67604	0.00744975	0.0273157
NW_020848165.1_35856	1624.71	737.993	1181.35	1.13943	0.367875	3.09732	0.00195279	0.00922995
NW_020848232.1_40627	23435.1	11282.2	17358.6	1.05459	0.26933	3.91562	9.01726e-05	0.000628203
NW_020847771.1_2624	94.9394	190.98	142.96	-1.01771	0.22754	-4.47264	7.72614e-06	7.68934e-05
NW_020848401.1_47110	2209.3	4621.03	3415.17	-1.06491	0.397044	-2.6821	0.00731621	0.0273051
NW_020847958.1_20688	23207.9	49117.3	36162.6	-1.08161	0.279067	-3.87582	0.000106264	0.000716428
NW_020847801.1_5655	74.3354	167.963	121.149	-1.18399	0.310601	-3.81193	0.000137886	0.000900571
NW_020848156.1_35425	185.628	440.001	312.815	-1.24674	0.496082	-2.51318	0.0119648	0.040333
NW_020848115.1_32525	8.93164	23.2686	16.1001	-1.38907	0.461888	-3.00737	0.00263517	0.0117181
NW_020847784.1_3421	1815.74	4984.44	3400.09	-1.45685	0.46043	-3.1641	0.00155563	0.00756109
NW_020848400.1_47057	1609.88	4507.62	3058.75	-1.48521	0.292377	-5.0798	3.77841e-07	5.26458e-06
NW_020848014.1_25193	1609.68	4508.89	3059.29	-1.4858	0.292484	-5.07993	3.77573e-07	5.26458e-06
NW_020847786.1_3794	25.8586	74.2756	50.0671	-1.54182	0.503428	-3.06264	0.00219397	0.00996827
NW_020848052.1_29143	44097	130268	87182.6	-1.56274	0.381615	-4.09506	4.22054e-05	0.00030417
NW_020848394.1_45894	5440.39	18646	12043.2	-1.77706	0.24858	-7.14882	8.75272e-13	3.04886e-11
NW_020848067.1_29537	15.6744	62.0168	38.8456	-1.99872	0.357396	-5.59246	2.2388e-08	5.84887e-07
NW_020847785.1_3479	145989	599996	372992	-2.0391	0.22398	-9.10397	8.70926e-20	9.10118e-18
