# Supplementary material for: Integrated miRNA and mRNA Sequencing Reveals the Sterility Mechanism in Hybrid Yellow Catfish Resulting from Pelteobagrus fulvidraco (♀) × Pelteobagrus vachelli (♂)
Source: Animals (Basel). 2024 May 27;14(11):1586. doi: 10.3390/ani14111586 (PMC11171309; doi:10.3390/ani14111586)
Supplement: Supplementary file 1 [file animals-14-01586-s001.zip › Tables/Table S12.xlsx]

## Sheet: Table S12
Table S12. The taget genes of up- and down-regulated DEmiRNAs between hybrid and two pure yellow catfishes.
up DEmiRNAs' target genes	down DEmiRNAs' target genes
2021-03-04	2021-03-03
aadacl4	2021-09-03
abcd4	2021-03-07
abhd18	a1cf
abi3bp	aadat
ablim1	aagab
acat1	aamdc
acer3	aanat
acsf3	aars
actb	aasdhppt
adam22	abcc2
adamts17	abcc9
adat2	abcd3
adcy2	abcf1
add3	abcg4
adgrg2	abhd14a
adnp	abhd17b
agk	abhd17c
ago2	abhd3
ahctf1	abhd5
aicda	abhd8
aldh4a1	abracl
aldh7a1	acad10
alg11	acad11
alg9	acad9
allc	acadvl
als2	acap1
amdhd2	acbd3
amigo1	ace
ammecr1	acly
anapc2	acot11
ankmy2	acsm3
ankrd13a	acss2
ankrd40	actn2
apbb3	actr6
apeh	acvr1
appl1	adam23
arel1	adamts6
arhgap8	adat3
arhgap9	adcy3
arhgef10	adgrg4
arid1a	adm
arl14ep	adprm
armc8	adra1b
armt1	agap3
arntl	agbl5
ascc3	agfg1
atf7ip	agmo
atg10	agpat5
atg2a	agrp
atg4b	agt
atpaf1	agxt2
atpaf2	ahcy
atr	ahsa1
atxn2	aida
axin2	aifm1
b3gntl1	akap17a
bach2	akna
bard1	akr1a1
bbs4	akt1s1
blzf1	akt3
bmper	aldh1l2
bmx	aldh5a1
brap	alg1
brat1	alg12
brinp1	alg5
bub1b	alg6
c2cd3	alg8
cables2	alkbh7
cacnb1	alx1
castor2	alyref
cat	amd1
cbx4	amdhd1
ccdc134	amigo3
ccdc151	ampd3
ccdc39	amph
ccdc90b	anapc13
ccna2	anapc15
ccng2	anapc4
ccnh	angptl5
ccni	ank3
ccnl1	ankrd12
cct3	ankrd13c
cd164l2	ankrd28
cd93	ankrd34b
cdc25b	ankrd44
cdc26	ankrd49
cdc45	ankrd63
cdc73	ankrd9
cdk1	anks1b
cdk11a	anxa1
cdk2	ap1m2
cebpg	ap2a1
cebpz	apc2
cep135	apex2
cep85	appbp2
cetn3	aprt
cfdp1	aqp4
cfl2	arc
cgrrf1	arhgap18
chd3	arhgap31
chdh	arhgap32
chkb	arhgap35
clec3a	arhgef39
clrn3	arhgef9
cluh	arid4a
cnot1	arid5b
cntn2	arih2
cog5	arl1
col1a2	arl13b
colec12	arl4d
commd8	arl5a
comt	arl5b
cops6	armc10
coq5	armc2
cpsf3	armc7
cpvl	armh4
creb1	arpc2
crebl2	arpin
ctbs	asah1
ctsa	asb18
ctsc	asl
cunh15orf39	asmt
cunh1orf198	aspscr1
cunh7orf26	asz1
cunh9orf16	atad1
cxcr1	atad2
dars	atf7ip2
dclre1b	atg4c
dcxr	atg5
dffb	atp11b
dhrs9	atp4b
dipk1b	atp5f1d
dmd	atp6v1a
dnaja4	atp6v1fnb
dnajb1	ATP8
dnajb2	atp8b4
dnajb4	atp9a
dnajc16	atraid
dnal1	atrip
dph3	atrn
drc1	atxn10
dtymk	atxn7
dym	auh
eif3i	avl9
eif5a	avpr1a
elovl6	b2m
emc1	b3galt4
emid1	b3glct
emilin3	b3gnt7
eml3	baalc
engase	bace1
ephb4	bag1
ephx4	bag3
erap2	bag4
ercc4	bahcc1
etfa	baiap3
evx2	batf
fam135a	baz1b
fam13b	bbof1
fam13c	bbox1
fam184a	bbs12
fam214b	bcar1
fam32a	bcar3
fat2	bckdha
fbxl15	bcl11a
fbxl17	bcl2l1
fbxo8	bend4
fbxo9	bfsp2
fen1	bicd2
fgfbp1	bicdl1
figla	bin1
fkbp14	bin3
fnbp1l	birc6
focad	bloc1s2
fopnl	bmi1
gadd45gip1	bmp2k
galntl6	bmp3
gbe1	bmp5
gcat	bnip3
gdpd4	bod1l1
gid4	bola1
gm2a	borcs5
gna12	bpgm
gnas	brcc3
gnmt	bri3
got2	brinp2
gpd1l	brip1
gpr37	brk1
gpr45	brwd1
gpr82	brwd3
gprin2	bsdc1
gramd2b	btbd11
gria3	btbd2
grxcr1	btbd3
gstcd	btbd6
gypc	btk
hacd4	bzw2
haus3	c1qtnf12
haus7	c1qtnf7
hdx	c8b
heatr4	c8g
hm13	ca2
hnrnpa3	caap1
hook2	cabcoco1
hoxa11	cabin1
hoxa9	cacfd1
hoxc5	cachd1
hps3	cacna2d3
hras	cacul1
hs3st4	cacybp
hs6st2	calb1
hsd17b3	cald1
hsp90ab1	calhm3
hspb7	caln1
idh3b	camk2n1
ier3ip1	caps2
ifi35	cav3
igf2r	cbl
impa1	cbr1
ino80	cc2d2a
inpp1	ccdc102a
iqca1	ccdc117
irak1bp1	ccdc12
irs2	ccdc122
itga2	ccdc124
itga6	ccdc126
itgav	ccdc17
itgb1bp1	ccdc178
jmjd7	ccdc18
jmjd8	ccdc33
jmy	ccdc61
jtb	ccdc66
kcnc1	ccdc71
kcnf1	ccdc78
kcnh4	ccdc85b
kcnh5	ccdc85c
kcnj13	ccdc92b
kcnk3	ccdc9b
kcnk5	ccm2
kcnv2	ccn1
kctd10	ccn6
kctd8	ccnc
kdm3b	ccnq
kin	ccnyl1
klc1	ccs
krt18	cct6a
kxd1	cct8
lamp2	cd302
lamtor1	cd48
larp1	cd99l2
lef1	cda
lipc	cdc16
LOC113633902	cdc23
LOC113633937	cdc5l
LOC113633962	cdca3
LOC113633972	cdca5
LOC113633973	cdh7
LOC113633974	cdhr2
LOC113633976	cdk14
LOC113634116	cdk2ap2
LOC113634161	cdk5rap3
LOC113634200	cdk6
LOC113634305	cdkn2c
LOC113634326	cdkn3
LOC113634339	cdpf1
LOC113634349	cdv3
LOC113634392	cdyl
LOC113634405	cemip
LOC113634479	cenpl
LOC113634577	cenpm
LOC113634602	cep126
LOC113634603	cep44
LOC113634680	cep63
LOC113634698	cep68
LOC113634822	cep76
LOC113634825	cep95
LOC113634927	cfap126
LOC113635034	cfap157
LOC113635050	cfap161
LOC113635085	cfap57
LOC113635270	ch25h
LOC113635287	chat
LOC113635296	chchd10
LOC113635297	chd4
LOC113635443	chd5
LOC113635477	chd6
LOC113635494	chek2
LOC113635518	chmp5
LOC113635534	chn1
LOC113635562	chst10
LOC113635626	chst14
LOC113635748	chst7
LOC113635768	chsy1
LOC113635772	chsy3
LOC113635819	chtf18
LOC113635859	chtf8
LOC113635907	churc1
LOC113635937	cib1
LOC113635966	cic
LOC113635983	cidec
LOC113636014	cipc
LOC113636019	cir1
LOC113636107	cisd2
LOC113636121	clasrp
LOC113636152	clhc1
LOC113636155	clic5
LOC113636164	clip1
LOC113636359	clip2
LOC113636403	clip4
LOC113636404	clk2
LOC113636435	clns1a
LOC113636440	clptm1
LOC113636518	clrn1
LOC113636523	clspn
LOC113636527	cmbl
LOC113636543	cmc2
LOC113636565	cmtm8
LOC113636582	cmya5
LOC113636633	cnih4
LOC113636799	cnnm1
LOC113636953	cnot8
LOC113636960	cnr1
LOC113636969	cnst
LOC113637067	cntd1
LOC113637165	cntnap5
LOC113637193	cobll1
LOC113637208	coch
LOC113637216	col21a1
LOC113637234	col24a1
LOC113637303	col25a1
LOC113637304	col5a1
LOC113637319	colca2
LOC113637338	colq
LOC113637389	commd1
LOC113637404	commd10
LOC113637409	copg2
LOC113637472	cops8
LOC113637486	coq6
LOC113637581	coro2a
LOC113637588	COX2
LOC113637591	cpa6
LOC113637606	cpeb4
LOC113637615	cplane1
LOC113637626	cpne9
LOC113637667	cpq
LOC113637693	cpsf6
LOC113637704	cramp1
LOC113637707	creb3l3
LOC113637770	creg1
LOC113637784	crip1
LOC113637789	cript
LOC113637834	crkl
LOC113637876	crlf3
LOC113637897	crocc
LOC113637927	crot
LOC113637954	cry1
LOC113638008	crygs
LOC113638101	cryl1
LOC113638186	crym
LOC113638272	csf2rb
LOC113638290	csmd3
LOC113638341	csnk2a2
LOC113638349	ctdnep1
LOC113638388	ctdp1
LOC113638419	ctnnal1
LOC113638423	ctnnbl1
LOC113638496	ctns
LOC113638551	ctsh
LOC113638562	ctsz
LOC113638649	ctu1
LOC113638651	ctu2
LOC113638736	ctxn1
LOC113638808	cul3
LOC113638880	cunh10orf105
LOC113638885	cunh11orf53
LOC113638888	cunh12orf45
LOC113638900	cunh12orf65
LOC113638907	cunh12orf66
LOC113638924	cunh14orf28
LOC113639011	cunh16orf45
LOC113639217	cunh16orf72
LOC113639219	cunh16orf91
LOC113639296	cunh17orf58
LOC113639314	cunh19orf54
LOC113639345	cunh1orf116
LOC113639477	cunh1orf146
LOC113639491	cunh1orf159
LOC113639496	cunh1orf194
LOC113639502	cunh20orf27
LOC113639510	cunh22orf39
LOC113639520	cunh2orf49
LOC113639596	cunh3orf38
LOC113639610	cunh4orf45
LOC113639744	cunh4orf47
LOC113639795	cunh5orf63
LOC113639850	cunh6orf118
LOC113639892	cunh7orf31
LOC113639909	cunh7orf43
LOC113639921	cunh8orf34
LOC113639945	cunh8orf37
LOC113640059	cunh8orf74
LOC113640181	cunh9orf116
LOC113640193	cunh9orf64
LOC113640194	cunh9orf72
LOC113640205	cunhxorf56
LOC113640207	cyfip1
LOC113640231	CYTB
LOC113640266	cyth3
LOC113640319	daam1
LOC113640348	dab1
LOC113640376	dach2
LOC113640397	dact3
LOC113640467	dap3
LOC113640477	dapk2
LOC113640479	dapp1
LOC113640497	dbf4
LOC113640523	dbi
LOC113640543	dcaf1
LOC113640580	dcaf15
LOC113640607	dcaf17
LOC113640658	dcaf4
LOC113640660	dcakd
LOC113640674	dchs2
LOC113640738	dck
LOC113640784	dclk1
LOC113640808	dcp1a
LOC113640829	dcst2
LOC113640863	dcstamp
LOC113640986	dct
LOC113641029	dctn6
LOC113641054	dcun1d3
LOC113641067	ddah1
LOC113641175	ddhd2
LOC113641223	ddias
LOC113641273	ddo
LOC113641277	ddr1
LOC113641310	ddr2
LOC113641327	ddx3x
LOC113641354	ddx43
LOC113641439	ddx46
LOC113641543	deaf1
LOC113641582	decr1
LOC113641586	dele1
LOC113641587	dennd4a
LOC113641590	depdc1
LOC113641595	dhcr7
LOC113641639	dhdds
LOC113641679	dhps
LOC113641821	dhrsx
LOC113641837	dhx29
LOC113641856	dhx30
LOC113641869	dhx33
LOC113641933	dhx58
LOC113641965	dis3
LOC113641991	dis3l
LOC113642131	disp1
LOC113642149	disp3
LOC113642152	dlg5
LOC113642153	dlst
LOC113642267	dlx3
LOC113642287	dmc1
LOC113642292	dmgdh
LOC113642333	dmtn
LOC113642440	dmxl1
LOC113642490	dnajb12
LOC113642572	dnajb9
LOC113642603	dnajc21
LOC113642688	dnajc4
LOC113642712	dnajc5b
LOC113642736	dnase1l3
LOC113642805	dner
LOC113642834	dnmt1
LOC113642919	dnttip1
LOC113642944	doc2b
LOC113642972	dock10
LOC113642992	dock11
LOC113643047	dok3
LOC113643066	dok7
LOC113643105	dolpp1
LOC113643112	dop1a
LOC113643251	dop1b
LOC113643425	dpagt1
LOC113643438	dph2
LOC113643457	dph6
LOC113643462	dpm2
LOC113643478	dpy19l1
LOC113643489	dram1
LOC113643511	drgx
LOC113643514	dtna
LOC113643538	dtwd2
LOC113643556	duox1
LOC113643635	dusp11
LOC113643689	dusp12
LOC113643735	dusp26
LOC113643785	dusp8
LOC113643789	dxo
LOC113643802	dync2li1
LOC113643819	dyrk2
LOC113643885	e2f4
LOC113644015	echdc1
LOC113644025	echdc3
LOC113644075	eci2
LOC113644092	ect2
LOC113644249	edc3
LOC113644264	edc4
LOC113644271	eea1
LOC113644378	eef1akmt1
LOC113644401	eef1akmt4
LOC113644475	efcab14
LOC113644702	egfl7
LOC113644790	egln3
LOC113644857	egr3
LOC113644977	ehbp1
LOC113644994	ei24
LOC113645049	eif2ak4
LOC113645184	eif2b5
LOC113645201	eif4a3
LOC113645208	eif4e3
LOC113645298	eif4enif1
LOC113645383	eif4h
LOC113645392	eipr1
LOC113645540	elavl2
LOC113645553	elavl3
LOC113645564	elf3
LOC113645605	elk3
LOC113645665	ell
LOC113645821	elmsan1
LOC113645869	eloa
LOC113646116	eloc
LOC113646353	elovl2
LOC113646402	emc2
LOC113646442	emc9
LOC113646482	emg1
LOC113646545	eml6
LOC113646634	emsy
LOC113646665	enc1
LOC113646742	enoph1
LOC113646914	enox2
LOC113646927	enpp4
LOC113646941	enpp6
LOC113647003	epn3
LOC113647027	eps15
LOC113647063	eral1
LOC113647075	erbin
LOC113647138	ercc1
LOC113647219	ercc6
LOC113647419	ercc6l
LOC113647456	erg28
LOC113647475	erich1
LOC113647497	ern2
LOC113647539	erp44
LOC113647554	esco2
LOC113647556	espl1
LOC113647613	esr2
LOC113647649	esrra
LOC113647689	ess2
LOC113647728	evi2b
LOC113647817	exoc5
LOC113647935	exoc6b
LOC113647939	exoc8
LOC113647941	exosc10
LOC113647981	exosc3
LOC113648023	exosc9
LOC113648042	extl3
LOC113648052	eys
LOC113648093	f13a1
LOC113648136	f2r
LOC113648179	fads2
LOC113648484	fahd1
LOC113648490	fam102a
LOC113648520	fam117a
LOC113648538	fam124b
LOC113648545	fam129a
LOC113648562	fam151a
LOC113648611	fam151b
LOC113648620	fam160b1
LOC113648684	fam162a
LOC113648877	fam171a1
LOC113648896	fam174a
LOC113648952	fam181a
LOC113648965	fam199x
LOC113649054	fam19a5
LOC113649057	fam204a
LOC113649095	fam208a
LOC113649173	fam20a
LOC113649214	fam20b
LOC113649216	fam210b
LOC113649261	fan1
LOC113649280	fancc
LOC113649315	fancl
LOC113649316	faslg
LOC113649451	fastkd1
LOC113649470	fastkd3
LOC113649479	fbh1
LOC113649497	fbln1
LOC113649506	fbn2
LOC113649525	fbxl12
LOC113649570	fbxl8
LOC113649596	fbxo42
LOC113649604	fbxo43
LOC113649638	fbxo45
LOC113649696	fbxw4
LOC113649739	fcf1
LOC113649755	fcho2
LOC113649782	fdx2
LOC113649820	fgd6
LOC113649827	fgf19
LOC113649844	fgf6
LOC113649851	fgfr1op2
LOC113649939	fgfr2
LOC113650059	fhit
LOC113650083	fhl1
LOC113650133	fitm2
LOC113650160	fjx1
LOC113650171	fkbp6
LOC113650234	fkbp8
LOC113650244	flot2
LOC113650294	flrt1
LOC113650345	flrt3
LOC113650353	flt1
LOC113650364	fmnl1
LOC113650433	fmnl2
LOC113650436	fmr1
LOC113650626	fndc4
LOC113650639	folh1b
LOC113650687	foxa3
LOC113650701	foxf1
LOC113650716	foxi1
LOC113650719	foxi3
LOC113650739	foxn1
LOC113650756	foxn2
LOC113650760	foxo4
LOC113650761	foxred2
LOC113650804	fras1
LOC113650823	frmd4b
LOC113650923	frmd5
LOC113651163	frmd8
LOC113651165	frmpd1
LOC113651220	frmpd3
LOC113651293	frrs1
LOC113651500	frrs1l
LOC113651501	fry
LOC113651506	frzb
LOC113651563	fsbp
LOC113651607	fscn1
LOC113651631	fscn2
LOC113651633	fsd1
LOC113651637	fth1
LOC113651645	ftsj3
LOC113651696	fuca2
LOC113651715	fundc1
LOC113651716	fundc2
LOC113651720	fuom
LOC113651771	fxr1
LOC113651779	g6pc
LOC113651850	g6pd
LOC113651915	gab2
LOC113652101	gabarapl2
LOC113652209	gabpb1
LOC113652244	gabrg2
LOC113652279	gadd45a
LOC113652326	gale
LOC113652429	gamt
LOC113652502	gars
LOC113652525	gask1a
LOC113652539	gata5
LOC113652637	gatad2b
LOC113652677	gatb
LOC113652717	gba2
LOC113652784	gbx1
LOC113652842	gcdh
LOC113652860	gchfr
LOC113652898	gcm2
LOC113652929	gcnt4
LOC113653013	gda
LOC113653122	gdpd2
LOC113653123	gen1
LOC113653148	gfm2
LOC113653152	ggact
LOC113653191	ghrhr
LOC113653208	glb1l2
LOC113653319	glmp
LOC113653329	glra1
LOC113653341	gltp
LOC113653378	glyctk
LOC113653381	gmcl1
LOC113653390	gnao1
LOC113653395	gnaz
LOC113653468	gne
LOC113653487	gnpat
LOC113653540	gnpda2
LOC113653551	gnrhr
LOC113653582	gns
LOC113653739	golga5
LOC113653795	gosr1
LOC113653796	gpa33
LOC113653819	gpbar1
LOC113653828	gpc2
LOC113653846	gpc3
LOC113653904	gpc5
LOC113653928	gpcpd1
LOC113654044	gpr101
LOC113654191	gpr135
LOC113654382	gpr153
LOC113654498	gpr161
LOC113654794	gpr3
LOC113654802	gpr39
LOC113654833	gpr6
LOC113654843	gpr61
LOC113654878	gps1
LOC113654919	gpx2
LOC113654952	gpx3
LOC113655042	greb1
LOC113655053	gria2
LOC113655056	grk1
LOC113655066	gtf2h4
LOC113655088	gucd1
LOC113655103	gucy1a2
LOC113655109	gusb
LOC113655149	gys1
LOC113655197	haao
LOC113655255	habp2
LOC113655279	hal
LOC113655287	hapln4
LOC113655301	has2
LOC113655327	has3
LOC113655328	haus6
LOC113655342	hdhd2
LOC113655369	heatr1
LOC113655426	hectd3
LOC113655493	helz
LOC113655527	hemk1
LOC113655586	herc3
LOC113655632	hesx1
LOC113655668	hexb
LOC113655710	hhip
LOC113655713	hhipl1
LOC113655956	hhla1
LOC113656006	hic2
LOC113656064	hid1
LOC113656087	hikeshi
LOC113656109	hmbox1
LOC113656228	hmg20a
LOC113656247	hmga2
LOC113656425	hmgn2
LOC113656459	hmgn3
LOC113656469	hmgxb4
LOC113656509	hnf1a
LOC113656556	hnmt
LOC113656585	hnrnph1
LOC113656676	hnrnpm
LOC113656687	hook3
LOC113656741	hoxa2
LOC113656761	hoxb1
LOC113656789	hoxc8
LOC113656830	hoxd4
LOC113656860	hpd
LOC113656902	hpdl
LOC113656903	hs2st1
LOC113656916	hs3st6
LOC113656975	hsdl2
LOC113657024	hspa9
LOC113657093	hspb3
LOC113657139	hspe1
LOC113657259	htr1a
LOC113657276	htr2b
LOC113657291	htra3
LOC113657321	htt
LOC113657332	hyal4
LOC113657351	hypk
LOC113657407	iapp
LOC113657517	id3
LOC113657604	ide
LOC113657616	ift122
LOC113657624	ift22
LOC113657713	igf1r
LOC113657777	igf2bp2
LOC113657794	ikbkb
LOC113657834	ikzf4
LOC113657838	il17rd
LOC113657851	il34
LOC113657859	ildr2
LOC113657860	immt
LOC113657888	imp4
LOC113657997	impa2
LOC113657999	impact
LOC113658000	impad1
LOC113658001	impdh2
LOC113658019	inafm2
LOC113658069	ing1
LOC113658099	inip
LOC113658148	inpp5b
LOC113658154	insig1
LOC113658161	insig2
LOC113658228	insm2
LOC113658232	ints1
LOC113658317	ints10
LOC113658364	ints2
LOC113658433	ints4
LOC113658459	ipmk
LOC113658463	ipo5
LOC113658507	ipo9
LOC113658510	iqsec1
LOC113658545	iqsec3
LOC113658612	isca1
LOC113658669	isoc1
LOC113658675	isoc2
LOC113658738	ispd
LOC113658767	ist1
LOC113658907	isyna1
LOC113658975	itga8
LOC113659024	itgb1
LOC113659124	itih3
LOC113659226	itm2c
LOC113659475	itpa
LOC113659544	itpr3
LOC113659550	iws1
LOC113659594	izumo1
LOC113659604	jade1
LOC113659634	jmjd1c
LOC113659726	josd2
LOC113659764	kank4
LOC113659784	kat2b
LOC113659788	kat8
LOC113659796	katna1
LOC113659811	katnbl1
LOC113659892	kbtbd13
LOC113659913	kcna4
LOC113659915	kcnd1
LOC113659941	kcne2
LOC113659957	kcng1
LOC113660010	kcnj3
LOC113660028	kcnmb4
LOC113660044	kcnq3
LOC113660054	kctd16
LOC113660058	kctd4
LOC113660088	kdm2a
LOC113660125	kdm8
LOC113660127	keap1
LOC113660168	khsrp
LOC113660197	kiaa0040
LOC113660198	kiaa0319l
LOC113660266	kiaa0355
LOC113660313	kiaa0408
LOC113660355	kiaa0753
LOC113660439	kiaa0825
LOC113660446	kiaa1109
LOC113660476	kiaa1211
LOC113660509	kiaa1217
LOC113660516	kiaa1328
LOC113660525	kiaa1958
LOC113660558	kif13a
LOC113660566	kif1b
LOC113660577	kif20a
LOC113660671	kif22
LOC113660705	kif23
LOC113660859	kif5c
LOC113660888	kiz
LOC113661006	klc2
LOC113661028	klhdc10
LOC113661030	klhdc8b
LOC113661118	klhl12
LOC113661212	klhl14
LOC113661303	klhl17
LOC113661318	klhl20
LOC113661371	klhl28
LOC113661373	klhl3
LOC113661451	klhl36
LOC113661479	kncn
LOC113661528	kpna2
LOC113661535	kptn
LOC113661567	krit1
LOC113661703	krt222
LOC113661732	ktn1
LOC113661761	lactb
LOC113661861	lamp5
LOC113661877	lamtor3
LOC113661881	lancl2
LOC113661912	larp4b
LOC113661917	larp6
LOC113661919	lbh
LOC113661923	lbx1
LOC113661964	lclat1
LOC113661979	ldb1
LOC113661995	ldb2
LOC113662019	letm1
LOC113662021	lfng
LOC113662044	lgalsl
LOC113662153	lhx8
LOC113662164	lig4
LOC113662234	limd2
LOC113662282	lin52
LOC113662331	lipg
LOC113662349	lipt1
LOC113662370	lkaaear1
LOC113662373	lman2l
LOC113662375	lmbr1l
LOC113662379	lmbrd2
LOC113662380	lmln
LOC113662402	lmnb1
LOC113662429	lmo2
LOC113662465	lmtk2
LOC113662472	LOC113633897
LOC113662525	LOC113633901
LOC113662529	LOC113633916
LOC113662623	LOC113633918
LOC113662636	LOC113633924
LOC113662679	LOC113633954
LOC113662725	LOC113633956
LOC113662751	LOC113633958
LOC113662776	LOC113633971
LOC113662789	LOC113633983
LOC113662796	LOC113633992
LOC113662878	LOC113633995
LOC113662903	LOC113633997
LOC113662907	LOC113634000
LOC113662933	LOC113634003
LOC113662943	LOC113634005
LOC113663004	LOC113634006
LOC113663125	LOC113634020
LOC113663147	LOC113634036
LOC113663157	LOC113634049
LOC113663176	LOC113634054
LOC113663178	LOC113634066
LOC113663259	LOC113634079
LOC113663265	LOC113634080
LOC113663271	LOC113634134
LOC113663314	LOC113634156
LOC113663320	LOC113634162
LOC113663340	LOC113634164
LOC113663345	LOC113634181
LOC113663401	LOC113634184
LOC113663582	LOC113634194
LOC113663620	LOC113634203
LOC113663652	LOC113634240
LOC113663653	LOC113634253
LOC113663743	LOC113634256
LOC113663756	LOC113634281
LOC113663865	LOC113634303
LOC113663873	LOC113634335
LOC113663945	LOC113634352
LOC113664007	LOC113634353
lpgat1	LOC113634356
lrrc14b	LOC113634363
lrrc41	LOC113634379
lrrc56	LOC113634404
lrrc72	LOC113634409
lrwd1	LOC113634422
lsamp	LOC113634432
lsm3	LOC113634450
lsm6	LOC113634452
lta4h	LOC113634462
maml3	LOC113634488
mansc4	LOC113634491
map4	LOC113634493
mapkapk2	LOC113634497
marf1	LOC113634505
mbd5	LOC113634528
mcoln2	LOC113634530
mctp2	LOC113634571
mdfic2	LOC113634604
med26	LOC113634610
med4	LOC113634614
meiob	LOC113634625
memo1	LOC113634628
mettl14	LOC113634646
mfsd11	LOC113634672
mgst1	LOC113634801
mks1	LOC113634802
mlip	LOC113634813
mlycd	LOC113634844
mmgt1	LOC113634880
mmp2	LOC113634897
mmp23b	LOC113634899
mocos	LOC113634918
morc2	LOC113634921
mpv17	LOC113634933
mrm1	LOC113634937
mrm2	LOC113634950
mrpl13	LOC113634956
mrpl27	LOC113634957
mrpl28	LOC113634977
mrpl30	LOC113635016
mrpl41	LOC113635018
mrpl49	LOC113635023
msmo1	LOC113635028
mtfr1	LOC113635036
mtm1	LOC113635052
mybl1	LOC113635054
myl7	LOC113635098
myo1d	LOC113635118
myo1e	LOC113635144
nagk	LOC113635165
nckap1	LOC113635170
ND3	LOC113635182
ndufa12	LOC113635224
ndufa2	LOC113635226
ndufa6	LOC113635235
ndufaf3	LOC113635258
ndufaf6	LOC113635269
ndufb8	LOC113635272
ndufc1	LOC113635291
nelfcd	LOC113635298
nfasc	LOC113635313
nfatc2ip	LOC113635315
nfib	LOC113635323
nicn1	LOC113635331
nsmf	LOC113635336
ntn4	LOC113635345
nudt2	LOC113635378
nutf2	LOC113635379
nwd2	LOC113635390
ocln	LOC113635418
ocrl	LOC113635445
odf3l2	LOC113635457
ogdh	LOC113635464
oit3	LOC113635467
opa3	LOC113635481
orc5	LOC113635488
pank2	LOC113635491
panx2	LOC113635510
paqr9	LOC113635514
parp8	LOC113635522
pars2	LOC113635528
pbk	LOC113635583
pcgf3	LOC113635585
pcgf6	LOC113635590
pcsk7	LOC113635598
pde2a	LOC113635605
pdhb	LOC113635607
pet117	LOC113635623
pex11g	LOC113635652
pfdn1	LOC113635653
pfdn4	LOC113635668
pfkl	LOC113635701
pif1	LOC113635726
pigu	LOC113635734
pinx1	LOC113635747
pithd1	LOC113635755
pitpnc1	LOC113635784
pitpnm2	LOC113635786
pkp4	LOC113635794
plbd1	LOC113635798
pld6	LOC113635801
plk2	LOC113635836
pm20d1	LOC113635860
pnpla8	LOC113635887
poldip2	LOC113635903
poll	LOC113635915
polr3b	LOC113635927
pomgnt2	LOC113635965
pou2f3	LOC113635986
ppl	LOC113635991
ppp1r13b	LOC113635993
ppp1r32	LOC113636013
prkch	LOC113636016
prkrip1	LOC113636026
prokr1	LOC113636035
prpf40a	LOC113636037
prrt3	LOC113636057
psmc3	LOC113636068
psph	LOC113636109
ptar1	LOC113636110
ptk2	LOC113636116
ptrh2	LOC113636117
ptrhd1	LOC113636128
pudp	LOC113636134
pus7l	LOC113636145
pygl	LOC113636159
qars	LOC113636160
rab20	LOC113636161
racgap1	LOC113636167
rad51d	LOC113636199
rad54l	LOC113636201
rasgrf2	LOC113636202
rassf2	LOC113636251
rbck1	LOC113636252
rbfa	LOC113636255
rccd1	LOC113636264
rchy1	LOC113636267
recql5	LOC113636280
relb	LOC113636285
rfesd	LOC113636315
rhobtb2	LOC113636346
rhpn2	LOC113636351
ripply1	LOC113636360
rlim	LOC113636362
rmc1	LOC113636406
rnf111	LOC113636461
rnf166	LOC113636505
rnf216	LOC113636506
rnf6	LOC113636525
rnps1	LOC113636551
rock1	LOC113636555
rpl13a	LOC113636557
rpl14	LOC113636564
rpl27a	LOC113636568
rpl34	LOC113636569
rps10	LOC113636581
rpusd2	LOC113636587
rrp9	LOC113636629
rtel1	LOC113636632
rufy1	LOC113636634
rwdd3	LOC113636645
rxylt1	LOC113636666
ryr3	LOC113636675
saal1	LOC113636687
samd13	LOC113636708
scaf4	LOC113636709
scfd1	LOC113636717
sdcbp	LOC113636730
sdccag8	LOC113636756
sdf4	LOC113636757
sec23ip	LOC113636771
sec61b	LOC113636772
serpini1	LOC113636777
setd9	LOC113636781
setx	LOC113636807
sez6l	LOC113636851
sft2d1	LOC113636861
sgcb	LOC113636869
sgpp2	LOC113636873
shcbp1	LOC113636894
sigmar1	LOC113636909
sirt1	LOC113636948
siva1	LOC113636957
slc10a4	LOC113636966
slc22a13	LOC113636967
slc22a15	LOC113636970
slc25a36	LOC113636973
slc25a40	LOC113636978
slc25a47	LOC113636984
slc2a13	LOC113636985
slc30a5	LOC113636995
slc39a6	LOC113636999
slc4a11	LOC113637004
slco2b1	LOC113637014
sln	LOC113637063
smad2	LOC113637080
smim19	LOC113637111
smpx	LOC113637118
snapc5	LOC113637142
snrpa	LOC113637149
snx29	LOC113637156
socs7	LOC113637201
sox8	LOC113637204
spast	LOC113637223
spata1	LOC113637228
sphk2	LOC113637238
spr	LOC113637240
srd5a3	LOC113637245
srgap1	LOC113637249
srpk1	LOC113637251
stx7	LOC113637252
sugct	LOC113637253
sugp1	LOC113637297
surf2	LOC113637314
svep1	LOC113637356
svil	LOC113637393
syn2	LOC113637395
syt16	LOC113637401
tacr2	LOC113637405
taf2	LOC113637410
tanc2	LOC113637429
tarbp2	LOC113637440
tardbp	LOC113637511
tbccd1	LOC113637517
tcf25	LOC113637518
tdp1	LOC113637524
tdrd6	LOC113637534
tecr	LOC113637558
tekt2	LOC113637565
tgfb3	LOC113637566
thbd	LOC113637571
thbs1	LOC113637573
thyn1	LOC113637575
ticrr	LOC113637594
tlx1	LOC113637654
tmcc2	LOC113637674
tmem100	LOC113637689
tmem117	LOC113637710
tmem161a	LOC113637723
tmem19	LOC113637730
tmem196	LOC113637739
tmem200a	LOC113637752
tmem201	LOC113637753
tmem67	LOC113637756
tmem9b	LOC113637759
tnk2	LOC113637773
tp53	LOC113637778
tp53inp1	LOC113637786
trak1	LOC113637795
trappc4	LOC113637839
trmt5	LOC113637854
ttc38	LOC113637863
ttc8	LOC113637934
ttll1	LOC113637949
tymp	LOC113637952
uba5	LOC113637960
ube2m	LOC113637971
ufd1	LOC113637978
ugt1a1	LOC113637982
umodl1	LOC113638000
unc119	LOC113638007
unc79	LOC113638029
usp44	LOC113638042
utp20	LOC113638043
utrn	LOC113638054
vash1	LOC113638091
vax1	LOC113638096
wbp11	LOC113638108
wbp1l	LOC113638129
wdr82	LOC113638145
wdr91	LOC113638168
wipi2	LOC113638174
wnt2	LOC113638175
xpo4	LOC113638179
ypel1	LOC113638196
ywhaq	LOC113638198
zdhhc7	LOC113638243
zeb2	LOC113638244
zfr	LOC113638301
zfyve21	LOC113638303
zmym2	LOC113638304
znf524	LOC113638313
zswim2	LOC113638331
zzz3	LOC113638343
	LOC113638355
	LOC113638359
	LOC113638360
	LOC113638364
	LOC113638375
	LOC113638383
	LOC113638408
	LOC113638422
	LOC113638430
	LOC113638433
	LOC113638439
	LOC113638463
	LOC113638464
	LOC113638467
	LOC113638468
	LOC113638474
	LOC113638482
	LOC113638487
	LOC113638531
	LOC113638544
	LOC113638568
	LOC113638572
	LOC113638578
	LOC113638581
	LOC113638582
	LOC113638592
	LOC113638594
	LOC113638616
	LOC113638617
	LOC113638619
	LOC113638629
	LOC113638635
	LOC113638639
	LOC113638656
	LOC113638659
	LOC113638670
	LOC113638678
	LOC113638685
	LOC113638689
	LOC113638691
	LOC113638696
	LOC113638697
	LOC113638703
	LOC113638706
	LOC113638709
	LOC113638710
	LOC113638712
	LOC113638717
	LOC113638733
	LOC113638745
	LOC113638801
	LOC113638807
	LOC113638810
	LOC113638814
	LOC113638815
	LOC113638816
	LOC113638818
	LOC113638827
	LOC113638844
	LOC113638850
	LOC113638854
	LOC113638864
	LOC113638882
	LOC113638910
	LOC113638922
	LOC113638947
	LOC113638948
	LOC113638969
	LOC113638994
	LOC113638996
	LOC113638997
	LOC113639000
	LOC113639006
	LOC113639017
	LOC113639023
	LOC113639030
	LOC113639032
	LOC113639050
	LOC113639058
	LOC113639081
	LOC113639090
	LOC113639100
	LOC113639126
	LOC113639129
	LOC113639134
	LOC113639173
	LOC113639181
	LOC113639183
	LOC113639200
	LOC113639203
	LOC113639211
	LOC113639214
	LOC113639216
	LOC113639244
	LOC113639247
	LOC113639248
	LOC113639251
	LOC113639274
	LOC113639305
	LOC113639309
	LOC113639322
	LOC113639358
	LOC113639366
	LOC113639377
	LOC113639431
	LOC113639445
	LOC113639457
	LOC113639458
	LOC113639465
	LOC113639474
	LOC113639498
	LOC113639503
	LOC113639524
	LOC113639530
	LOC113639531
	LOC113639558
	LOC113639572
	LOC113639584
	LOC113639588
	LOC113639619
	LOC113639622
	LOC113639627
	LOC113639628
	LOC113639630
	LOC113639632
	LOC113639635
	LOC113639680
	LOC113639681
	LOC113639686
	LOC113639690
	LOC113639703
	LOC113639764
	LOC113639770
	LOC113639788
	LOC113639793
	LOC113639799
	LOC113639804
	LOC113639811
	LOC113639829
	LOC113639853
	LOC113639869
	LOC113639889
	LOC113639893
	LOC113639898
	LOC113639901
	LOC113639904
	LOC113639918
	LOC113639919
	LOC113639923
	LOC113639935
	LOC113639939
	LOC113639949
	LOC113639950
	LOC113639956
	LOC113639960
	LOC113639961
	LOC113640014
	LOC113640015
	LOC113640022
	LOC113640026
	LOC113640039
	LOC113640058
	LOC113640060
	LOC113640061
	LOC113640070
	LOC113640075
	LOC113640076
	LOC113640082
	LOC113640096
	LOC113640097
	LOC113640103
	LOC113640109
	LOC113640114
	LOC113640116
	LOC113640125
	LOC113640127
	LOC113640138
	LOC113640149
	LOC113640161
	LOC113640174
	LOC113640178
	LOC113640180
	LOC113640184
	LOC113640189
	LOC113640195
	LOC113640221
	LOC113640230
	LOC113640238
	LOC113640251
	LOC113640258
	LOC113640259
	LOC113640294
	LOC113640296
	LOC113640301
	LOC113640331
	LOC113640332
	LOC113640341
	LOC113640345
	LOC113640361
	LOC113640362
	LOC113640363
	LOC113640377
	LOC113640391
	LOC113640396
	LOC113640402
	LOC113640405
	LOC113640422
	LOC113640486
	LOC113640505
	LOC113640524
	LOC113640525
	LOC113640559
	LOC113640562
	LOC113640566
	LOC113640585
	LOC113640587
	LOC113640588
	LOC113640613
	LOC113640624
	LOC113640628
	LOC113640629
	LOC113640630
	LOC113640634
	LOC113640645
	LOC113640673
	LOC113640719
	LOC113640750
	LOC113640751
	LOC113640772
	LOC113640773
	LOC113640793
	LOC113640796
	LOC113640802
	LOC113640805
	LOC113640806
	LOC113640824
	LOC113640826
	LOC113640827
	LOC113640828
	LOC113640831
	LOC113640832
	LOC113640833
	LOC113640836
	LOC113640849
	LOC113640851
	LOC113640862
	LOC113640947
	LOC113640957
	LOC113640961
	LOC113640985
	LOC113641111
	LOC113641132
	LOC113641146
	LOC113641152
	LOC113641167
	LOC113641195
	LOC113641228
	LOC113641232
	LOC113641245
	LOC113641252
	LOC113641254
	LOC113641260
	LOC113641272
	LOC113641274
	LOC113641300
	LOC113641305
	LOC113641322
	LOC113641337
	LOC113641338
	LOC113641351
	LOC113641352
	LOC113641356
	LOC113641358
	LOC113641406
	LOC113641432
	LOC113641471
	LOC113641472
	LOC113641479
	LOC113641497
	LOC113641507
	LOC113641510
	LOC113641511
	LOC113641512
	LOC113641518
	LOC113641523
	LOC113641535
	LOC113641536
	LOC113641537
	LOC113641538
	LOC113641548
	LOC113641571
	LOC113641577
	LOC113641578
	LOC113641594
	LOC113641598
	LOC113641604
	LOC113641605
	LOC113641610
	LOC113641652
	LOC113641654
	LOC113641657
	LOC113641664
	LOC113641668
	LOC113641683
	LOC113641722
	LOC113641730
	LOC113641742
	LOC113641748
	LOC113641795
	LOC113641797
	LOC113641801
	LOC113641804
	LOC113641840
	LOC113641879
	LOC113641883
	LOC113641886
	LOC113641899
	LOC113641903
	LOC113641904
	LOC113641926
	LOC113641927
	LOC113641937
	LOC113641942
	LOC113641943
	LOC113641948
	LOC113641983
	LOC113641984
	LOC113642008
	LOC113642018
	LOC113642039
	LOC113642051
	LOC113642068
	LOC113642082
	LOC113642085
	LOC113642087
	LOC113642091
	LOC113642117
	LOC113642127
	LOC113642128
	LOC113642134
	LOC113642136
	LOC113642138
	LOC113642148
	LOC113642186
	LOC113642200
	LOC113642202
	LOC113642204
	LOC113642206
	LOC113642216
	LOC113642252
	LOC113642254
	LOC113642281
	LOC113642301
	LOC113642312
	LOC113642313
	LOC113642326
	LOC113642364
	LOC113642375
	LOC113642393
	LOC113642401
	LOC113642402
	LOC113642407
	LOC113642413
	LOC113642414
	LOC113642419
	LOC113642420
	LOC113642423
	LOC113642436
	LOC113642441
	LOC113642449
	LOC113642455
	LOC113642467
	LOC113642511
	LOC113642567
	LOC113642620
	LOC113642630
	LOC113642636
	LOC113642639
	LOC113642640
	LOC113642645
	LOC113642655
	LOC113642667
	LOC113642680
	LOC113642683
	LOC113642687
	LOC113642695
	LOC113642696
	LOC113642705
	LOC113642706
	LOC113642710
	LOC113642720
	LOC113642722
	LOC113642734
	LOC113642760
	LOC113642789
	LOC113642811
	LOC113642815
	LOC113642820
	LOC113642825
	LOC113642849
	LOC113642878
	LOC113642882
	LOC113642888
	LOC113642898
	LOC113642912
	LOC113642927
	LOC113642928
	LOC113642941
	LOC113642950
	LOC113642970
	LOC113642995
	LOC113643008
	LOC113643026
	LOC113643027
	LOC113643032
	LOC113643037
	LOC113643038
	LOC113643040
	LOC113643045
	LOC113643048
	LOC113643049
	LOC113643053
	LOC113643072
	LOC113643089
	LOC113643101
	LOC113643103
	LOC113643114
	LOC113643118
	LOC113643129
	LOC113643132
	LOC113643138
	LOC113643139
	LOC113643150
	LOC113643175
	LOC113643187
	LOC113643202
	LOC113643205
	LOC113643227
	LOC113643292
	LOC113643295
	LOC113643296
	LOC113643297
	LOC113643300
	LOC113643316
	LOC113643318
	LOC113643334
	LOC113643380
	LOC113643405
	LOC113643412
	LOC113643426
	LOC113643451
	LOC113643458
	LOC113643459
	LOC113643461
	LOC113643468
	LOC113643471
	LOC113643493
	LOC113643499
	LOC113643513
	LOC113643541
	LOC113643550
	LOC113643558
	LOC113643573
	LOC113643575
	LOC113643579
	LOC113643585
	LOC113643596
	LOC113643603
	LOC113643618
	LOC113643619
	LOC113643625
	LOC113643633
	LOC113643690
	LOC113643705
	LOC113643730
	LOC113643751
	LOC113643758
	LOC113643770
	LOC113643791
	LOC113643804
	LOC113643814
	LOC113643823
	LOC113643834
	LOC113643838
	LOC113643850
	LOC113643855
	LOC113643856
	LOC113643863
	LOC113643879
	LOC113643886
	LOC113643888
	LOC113643900
	LOC113643901
	LOC113643902
	LOC113643918
	LOC113643920
	LOC113643921
	LOC113643927
	LOC113643931
	LOC113644005
	LOC113644008
	LOC113644018
	LOC113644030
	LOC113644034
	LOC113644042
	LOC113644047
	LOC113644058
	LOC113644062
	LOC113644071
	LOC113644072
	LOC113644076
	LOC113644077
	LOC113644107
	LOC113644143
	LOC113644155
	LOC113644163
	LOC113644183
	LOC113644192
	LOC113644206
	LOC113644212
	LOC113644252
	LOC113644262
	LOC113644286
	LOC113644297
	LOC113644298
	LOC113644312
	LOC113644321
	LOC113644324
	LOC113644329
	LOC113644342
	LOC113644351
	LOC113644359
	LOC113644377
	LOC113644385
	LOC113644396
	LOC113644442
	LOC113644454
	LOC113644456
	LOC113644503
	LOC113644509
	LOC113644523
	LOC113644525
	LOC113644529
	LOC113644530
	LOC113644534
	LOC113644535
	LOC113644540
	LOC113644549
	LOC113644554
	LOC113644555
	LOC113644561
	LOC113644570
	LOC113644582
	LOC113644605
	LOC113644606
	LOC113644616
	LOC113644617
	LOC113644632
	LOC113644651
	LOC113644663
	LOC113644666
	LOC113644671
	LOC113644677
	LOC113644689
	LOC113644697
	LOC113644703
	LOC113644708
	LOC113644725
	LOC113644727
	LOC113644750
	LOC113644758
	LOC113644772
	LOC113644775
	LOC113644777
	LOC113644791
	LOC113644793
	LOC113644799
	LOC113644801
	LOC113644804
	LOC113644821
	LOC113644829
	LOC113644838
	LOC113644840
	LOC113644843
	LOC113644844
	LOC113644859
	LOC113644875
	LOC113644915
	LOC113644916
	LOC113644932
	LOC113644935
	LOC113644936
	LOC113644937
	LOC113644950
	LOC113644953
	LOC113644970
	LOC113644976
	LOC113644989
	LOC113645001
	LOC113645045
	LOC113645082
	LOC113645085
	LOC113645089
	LOC113645095
	LOC113645101
	LOC113645102
	LOC113645111
	LOC113645116
	LOC113645126
	LOC113645135
	LOC113645137
	LOC113645140
	LOC113645143
	LOC113645160
	LOC113645162
	LOC113645167
	LOC113645180
	LOC113645187
	LOC113645193
	LOC113645198
	LOC113645214
	LOC113645225
	LOC113645237
	LOC113645250
	LOC113645265
	LOC113645269
	LOC113645271
	LOC113645272
	LOC113645287
	LOC113645301
	LOC113645311
	LOC113645316
	LOC113645318
	LOC113645321
	LOC113645328
	LOC113645329
	LOC113645339
	LOC113645345
	LOC113645354
	LOC113645358
	LOC113645370
	LOC113645372
	LOC113645375
	LOC113645379
	LOC113645389
	LOC113645395
	LOC113645397
	LOC113645398
	LOC113645400
	LOC113645413
	LOC113645418
	LOC113645421
	LOC113645428
	LOC113645435
	LOC113645437
	LOC113645447
	LOC113645449
	LOC113645471
	LOC113645493
	LOC113645495
	LOC113645500
	LOC113645505
	LOC113645510
	LOC113645541
	LOC113645545
	LOC113645554
	LOC113645556
	LOC113645576
	LOC113645586
	LOC113645594
	LOC113645596
	LOC113645597
	LOC113645599
	LOC113645603
	LOC113645617
	LOC113645619
	LOC113645632
	LOC113645635
	LOC113645648
	LOC113645666
	LOC113645668
	LOC113645678
	LOC113645685
	LOC113645699
	LOC113645702
	LOC113645738
	LOC113645744
	LOC113645777
	LOC113645795
	LOC113645810
	LOC113645814
	LOC113645820
	LOC113645837
	LOC113645878
	LOC113645881
	LOC113645891
	LOC113645892
	LOC113645914
	LOC113645917
	LOC113645922
	LOC113645925
	LOC113645931
	LOC113645938
	LOC113645940
	LOC113645966
	LOC113645969
	LOC113645971
	LOC113645978
	LOC113645984
	LOC113646017
	LOC113646020
	LOC113646021
	LOC113646028
	LOC113646031
	LOC113646032
	LOC113646039
	LOC113646043
	LOC113646048
	LOC113646056
	LOC113646058
	LOC113646061
	LOC113646064
	LOC113646067
	LOC113646073
	LOC113646082
	LOC113646100
	LOC113646102
	LOC113646108
	LOC113646111
	LOC113646114
	LOC113646117
	LOC113646122
	LOC113646127
	LOC113646130
	LOC113646134
	LOC113646170
	LOC113646179
	LOC113646188
	LOC113646192
	LOC113646195
	LOC113646200
	LOC113646215
	LOC113646219
	LOC113646263
	LOC113646289
	LOC113646291
	LOC113646310
	LOC113646404
	LOC113646405
	LOC113646406
	LOC113646438
	LOC113646449
	LOC113646450
	LOC113646501
	LOC113646529
	LOC113646533
	LOC113646536
	LOC113646537
	LOC113646577
	LOC113646578
	LOC113646587
	LOC113646590
	LOC113646611
	LOC113646624
	LOC113646628
	LOC113646635
	LOC113646660
	LOC113646663
	LOC113646674
	LOC113646678
[truncated: 2,410 more rows]
