# Supplementary material for: Integrated miRNA and mRNA Sequencing Reveals the Sterility Mechanism in Hybrid Yellow Catfish Resulting from Pelteobagrus fulvidraco (♀) × Pelteobagrus vachelli (♂)
Source: Animals (Basel). 2024 May 27;14(11):1586. doi: 10.3390/ani14111586 (PMC11171309; doi:10.3390/ani14111586)
Supplement: Supplementary file 1 [file animals-14-01586-s001.zip › Tables/Table S13.xlsx]

## Sheet: Sheet2
Table S13. The intersection genes between up-regulated DEGs and the target genes of down-regulated DEmiRNAs, and between down-regulated DEGs and the target genes of up-regulated DEmiRNAs. DEGs and DEmiRNAs were both identified between hybrid and two pure yellow catfishes.

## Sheet: hybrid_vs_pure
The enrichment analysis result of DEmiRNAs between hybrid and two pure yellow catfishes.
source	term_name	term_id	adjusted_p_value	negative_log10_of_adjusted_p_value	term_size	query_size	intersection_size	effective_domain_size	intersections
GO:MF	catalytic activity	GO:0003824	2.54915e-05	4.5936	5494	1785	749	15245	AADACL4,AADAT,AANAT,AARS,AASDHPPT,ABCC2,ABCC9,ABCD3,ABCD4,ABCF1,ABHD14A,ABHD3,ABHD5,ABHD8,ACAD10,ACAD11,ACAD9,ACADVL,ACAT1,ACE,ACER3,ACLY,ACOT11,ACSF3,ACSM3,ACSS2,ACVR1,ADAM22,ADAM23,ADAMTS17,ADAMTS3,ADAT2,ADAT3,ADCY2,ADCY3,ADPGK,ADPRM,AGAP3,AGBL5,AGK,AGMO,AGO2,AGPAT5,AGXT2,AHCY,AICDA,AIFM1,AK8,AKAP17A,AKR1A1,AKT3,ALDH1L2,ALDH4A1,ALDH5A1,ALDH7A1,ALG1,ALG11,ALG12,ALG6,ALG8,ALG9,ALKBH7,ALLC,ALPL,AM…
GO:MF	catalytic activity, acting on DNA	GO:0140097	0.00893133	2.04908	93	1785	26	15245	BRIP1,CHD1L,CHD6,DFFB,DMC1,DNASE1L3,DNASE2B,DNMT1,ERCC4,FBH1,FEN1,LIG4,MPG,PGBD5,PIF1,POLA1,POLB,POLG,POLK,POLL,POLM,POLN,RECQL,RTEL1,TOP3B,UNG
GO:MF	DNA-directed DNA polymerase activity	GO:0003887	0.0245806	1.60941	11	1785	7	15245	POLA1,POLB,POLG,POLK,POLL,POLM,POLN
GO:MF	nucleotidyltransferase activity	GO:0016779	0.0251348	1.59973	92	1785	24	15245	CENPL,CTU1,ISPD,NMNAT1,PAPOLA,PAPOLG,POLA1,POLB,POLG,POLK,POLL,POLM,POLN,POLR1A,POLR1B,POLR1C,POLR3B,POLR3D,POLR3H,TENT4B,TENT5B,TENT5C,UAP1,UGP2
GO:MF	RNA binding	GO:0003723	0.0251348	1.59973	608	1785	102	15245	A1CF,AARS,AGO2,AKAP17A,ALYREF,CPEB4,CTU1,CTU2,DAZL,DDX43,DHX29,DIS3,DIS3L,EDC3,EEFSEC,EIF2A,EIF3I,EIF4E3,EIF4ENIF1,EIF4H,EIF5A,ELAVL2,ELAVL3,ELAVL4,ELL,ELOC,EMG1,ERAL1,EXOSC3,FMR1,FXR1,HNRNPA3,HNRNPH1,HNRNPM,IFI35,IGF2BP2,KHDRBS2,KHSRP,LARP1,LARP6,LSM3,LSM6,LUC7L3,MARF1,MCRS1,MEX3B,MRM1,MSI1,MTRF1L,N4BP1,NCBP3,NELFB,NOP2,NSUN5,PAN3,PAPOLA,PAPOLG,PCBP2,PHAX,PRKRIP1,PURA,PUS1,PUS3,PUS7L,RBM17,RBM34…
GO:MF	DNA polymerase activity	GO:0034061	0.0265068	1.57664	12	1785	7	15245	POLA1,POLB,POLG,POLK,POLL,POLM,POLN
GO:MF	thiol-dependent ubiquitin-specific protease activity	GO:0004843	0.0409739	1.38749	53	1785	16	15245	BRCC3,JOSD2,MYSM1,OTUB1,OTUD1,UCHL1,USP12,USP13,USP25,USP30,USP36,USP4,USP44,USP54,VCPIP1,YOD1
GO:BP	cellular response to DNA damage stimulus	GO:0006974	5.62869e-06	5.24959	210	1632	59	12850	ALKBH7,APEX2,ATR,ATRIP,BRAT1,BRCC3,CHD1L,CHEK2,DCLRE1B,DDIAS,DMC1,EIF2AK4,ERCC1,ERCC4,ERCC6,FAN1,FANCC,FANCL,FEN1,GTF2H4,HIC1,INIP,INO80,LIG4,MGMT,MLH1,MLH3,MPG,MRE11,MSH3,MSH4,PAXX,PIF1,POLB,POLH,POLK,POLL,POLM,POLN,PRKDC,PSME4,RAD1,RAD18,RAD23B,RAD51D,RAD9B,RECQL,RNF168,RPA3,RTEL1,SAMHD1,SMC5,SUPT16H,SWI5,TDP1,TIPIN,TXNDC12,UNG,USP1
GO:BP	cellular metabolic process	GO:0044237	7.48706e-06	5.12569	5337	1632	786	12850	A1CF,AARS,ACER3,ACLY,ACSS2,ACVR1,ADCY2,ADCY3,ADPGK,AGK,AGO2,AHCY,AICDA,AIDA,AK8,AKAP17A,AKT3,ALDH1L2,ALDH4A1,ALDH5A1,ALG11,ALG12,ALG6,ALG8,ALG9,ALLC,ALPL,ALX1,AMD1,AMDHD1,AMPD3,ANAPC2,ANAPC4,ANK3,APEX2,APRT,AREL1,ARID5B,ARIH2,ARMT1,ARNTL,ASAH1,ASH1L,ASL,ASPG,ASS1,ATAD2,ATG2A,ATG4B,ATG4C,ATG5,ATP5F1D,ATP5PF,ATP6V1A,ATP8,B3GALT4,B3GAT2,B3GNT7,BACH2,BATF,BATF3,BAZ1B,BBOX1,BBS4,BCAT1,BCKDHA,BCL2,BCL2…
GO:BP	cellular nitrogen compound metabolic process	GO:0034641	1.12636e-05	4.94832	2795	1632	445	12850	A1CF,AARS,ACER3,ACLY,ACSS2,ADCY2,ADCY3,ADPGK,AGO2,AICDA,AK8,AKAP17A,ALDH1L2,ALLC,ALX1,AMD1,AMDHD1,AMPD3,ANK3,APEX2,APRT,ARID5B,ARNTL,ATAD2,ATP5F1D,ATP5PF,ATP6V1A,ATP8,BACH2,BATF,BATF3,BBOX1,BPGM,BRCC3,BRIP1,CBFA2T3,CBX4,CCNC,CCNH,CCNL1,CCNQ,CDA,CDC45,CDC5L,CDC73,CDCA7L,CEBPG,CHD1L,CHDH,CHURC1,CIPC,CLNS1A,CNOT1,CNOT8,COMT,CPEB4,CREB1,CREB3L3,CREBL2,CRY1,CTDP1,CTU1,CTU2,DAZL,DCAKD,DCLRE1B,DCP1A,DDA…
GO:BP	metabolic process	GO:0008152	5.11052e-05	4.29154	6556	1632	933	12850	A1CF,AADAT,AARS,ACAD11,ACAD9,ACADVL,ACE,ACER3,ACLY,ACSS2,ACVR1,ADAM22,ADAM23,ADAMTS17,ADAMTS3,ADCY2,ADCY3,ADPGK,AGBL5,AGK,AGMO,AGO2,AHCY,AICDA,AIDA,AIFM1,AK8,AKAP17A,AKR1A1,AKT3,ALDH1L2,ALDH4A1,ALDH5A1,ALDH7A1,ALG11,ALG12,ALG6,ALG8,ALG9,ALKBH7,ALLC,ALPL,ALX1,AMD1,AMDHD1,AMDHD2,AMPD3,ANAPC2,ANAPC4,ANK3,APEH,APEX2,APRT,AREL1,ARID5B,ARIH2,ARMT1,ARNTL,ASAH1,ASH1L,ASL,ASPG,ASS1,ASZ1,ATAD2,ATG2A,ATG4B,…
GO:BP	cell cycle	GO:0007049	6.2195e-05	4.20624	357	1632	81	12850	ANAPC15,ANAPC2,ANAPC4,ARHGEF10,ASZ1,ATRIP,BIRC6,BRINP1,BRINP2,BUB1B,CABLES2,CCDC151,CCNC,CCNG2,CCNI,CCNL1,CCNQ,CCNYL1,CDC16,CDC23,CDC25B,CDC26,CDCA5,CDK1,CDK5RAP3,CDK6,CDKN3,CEP126,CEP135,CEP192,CHTF8,DMC1,E2F4,ECT2,EIF2AK4,ESCO2,FKBP6,GADD45A,GADD45GIP1,HAUS2,HAUS3,HAUS6,IKBKB,KIAA0753,KIF20A,KIF23,KIZ,LZTS2,MARF1,MDM1,MDM2,MEI4,MLH1,MRE11,NCAPD2,PBK,PKP4,PPP1R13B,PRC1,PRICKLE1,RACGAP1,RAD1,RAD9…
GO:BP	cellular response to stress	GO:0033554	0.000114471	3.9413	305	1632	71	12850	AIDA,ALKBH7,APEX2,ATR,ATRIP,BRAT1,BRCC3,CHD1L,CHEK2,CNTN2,CREB3L3,DCLRE1B,DDIAS,DMC1,EIF2AK4,ERCC1,ERCC4,ERCC6,FAN1,FANCC,FANCL,FEN1,GTF2H4,HIC1,INIP,INO80,LIG4,MAP3K12,MGMT,MLH1,MLH3,MPG,MRE11,MSH3,MSH4,NEUROG1,NFE2L1,NPRL3,NRF1,PAXX,PIF1,POLB,POLH,POLK,POLL,POLM,POLN,PRKDC,PSME4,RAD1,RAD18,RAD23B,RAD51D,RAD9B,RECQL,RNF168,RPA3,RTEL1,RWDD3,SAMHD1,SMC5,SUPT16H,SWI5,SYVN1,TDP1,TIPIN,TRAPPC11,TXNDC…
GO:BP	DNA repair	GO:0006281	0.000240962	3.61805	172	1632	46	12850	APEX2,BRCC3,CHD1L,DMC1,ERCC1,ERCC4,FAN1,FANCC,FANCL,FEN1,GTF2H4,INIP,INO80,LIG4,MGMT,MLH1,MLH3,MPG,MRE11,MSH3,MSH4,PAXX,PIF1,POLB,POLH,POLK,POLL,POLM,POLN,PRKDC,PSME4,RAD1,RAD18,RAD23B,RAD51D,RECQL,RNF168,RPA3,RTEL1,SAMHD1,SMC5,SUPT16H,SWI5,TDP1,UNG,USP1
GO:BP	catabolic process	GO:0009056	0.000240962	3.61805	544	1632	109	12850	ADPGK,ALDH1L2,ALDH4A1,ALDH5A1,ALLC,AMDHD1,ANAPC2,ANAPC4,ATG2A,ATG4B,ATG4C,ATG5,BCKDHA,BPGM,CACUL1,CAT,CDA,CDC26,CISD2,COMT,CTNS,CUL3,DCP1A,DDAH1,DFFB,DIS3L,DNASE1L3,DRAM1,EDC3,ELOC,ENPP6,ETFA,FASTKD1,FASTKD3,FEN1,FNBP1L,GBA2,GCAT,GDA,GGACT,GM2A,GPCPD1,GPD1L,HAAO,HAL,HSPB7,IMPA1,IMPA2,IMPAD1,INPP1,ITPA,LAMP2,LONP1,LSM3,MMP2,MTCL1,MTM1,NEDD4L,NRBF2,PAN3,PATL2,PCYOX1L,PFKL,PGK1,PLA2G6,PLAA,PLCL2,PLD…
GO:BP	nucleobase-containing compound metabolic process	GO:0006139	0.000240962	3.61805	2412	1632	380	12850	A1CF,AARS,ACLY,ACSS2,ADCY2,ADCY3,ADPGK,AGO2,AICDA,AK8,AKAP17A,ALX1,AMD1,AMPD3,ANK3,APEX2,APRT,ARID5B,ARNTL,ATAD2,ATP5F1D,ATP5PF,ATP6V1A,ATP8,BACH2,BATF,BATF3,BPGM,BRCC3,BRIP1,CBFA2T3,CBX4,CCNC,CCNH,CCNL1,CCNQ,CDA,CDC45,CDC5L,CDC73,CDCA7L,CEBPG,CHD1L,CHURC1,CIPC,CLNS1A,CNOT8,CREB1,CREB3L3,CREBL2,CRY1,CTDP1,CTU1,CTU2,DCAKD,DCLRE1B,DCP1A,DFFB,DHX33,DIS3,DIS3L,DLST,DLX3,DLX5,DMC1,DNASE1L3,DNASE2B,DNM…
GO:BP	cellular catabolic process	GO:0044248	0.000287822	3.54088	424	1632	89	12850	ALDH1L2,ALDH4A1,ALDH5A1,ALLC,AMDHD1,ANAPC2,ANAPC4,ATG2A,ATG4B,ATG4C,ATG5,BCKDHA,CACUL1,CAT,CDA,CDC26,CISD2,COMT,CTNS,CUL3,DCP1A,DDAH1,DFFB,DIS3L,DNASE1L3,DRAM1,EDC3,ELOC,ETFA,FASTKD1,FASTKD3,FEN1,FNBP1L,GBA2,GCAT,GDA,GM2A,GPCPD1,HAAO,HAL,HSPB7,ITPA,LAMP2,LONP1,LSM3,MTCL1,MTM1,NEDD4L,NRBF2,PAN3,PATL2,PLAA,PLEKHM1,PRODH2,PSMA7,PSMB1,PSMB2,RAD23B,RMC1,SAMD4A,SIAH1,SKIV2L,SKP1,SMG5,SMG8,SNX14,SYVN1,T…
GO:BP	organic cyclic compound metabolic process	GO:1901360	0.000295791	3.52901	2552	1632	398	12850	A1CF,AARS,ACLY,ACSS2,ADCY2,ADCY3,ADPGK,AGO2,AICDA,AK8,AKAP17A,ALDH1L2,ALLC,ALX1,AMD1,AMPD3,ANK3,APEX2,APRT,ARID5B,ARNTL,ATAD2,ATP5F1D,ATP5PF,ATP6V1A,ATP8,BACH2,BATF,BATF3,BPGM,BRCC3,BRIP1,CBFA2T3,CBX4,CCNC,CCNH,CCNL1,CCNQ,CDA,CDC45,CDC5L,CDC73,CDCA7L,CEBPG,CHD1L,CHURC1,CIPC,CLNS1A,CNOT8,COMT,CREB1,CREB3L3,CREBL2,CRY1,CTDP1,CTU1,CTU2,DCAKD,DCLRE1B,DCP1A,DCT,DFFB,DHCR7,DHX33,DIS3,DIS3L,DLST,DLX3,DL…
GO:BP	heterocycle metabolic process	GO:0046483	0.000430686	3.36584	2484	1632	387	12850	A1CF,AARS,ACLY,ACSS2,ADCY2,ADCY3,ADPGK,AGO2,AICDA,AK8,AKAP17A,ALDH1L2,ALLC,ALX1,AMD1,AMPD3,ANK3,APEX2,APRT,ARID5B,ARNTL,ATAD2,ATP5F1D,ATP5PF,ATP6V1A,ATP8,BACH2,BATF,BATF3,BPGM,BRCC3,BRIP1,CBFA2T3,CBX4,CCNC,CCNH,CCNL1,CCNQ,CDA,CDC45,CDC5L,CDC73,CDCA7L,CEBPG,CHD1L,CHURC1,CIPC,CLNS1A,CNOT8,CREB1,CREB3L3,CREBL2,CRY1,CTDP1,CTU1,CTU2,DCAKD,DCLRE1B,DCP1A,DFFB,DHX33,DIS3,DIS3L,DLST,DLX3,DLX5,DMC1,DNASE1L…
GO:BP	cellular aromatic compound metabolic process	GO:0006725	0.000430686	3.36584	2499	1632	389	12850	A1CF,AARS,ACLY,ACSS2,ADCY2,ADCY3,ADPGK,AGO2,AICDA,AK8,AKAP17A,ALDH1L2,ALX1,AMD1,AMPD3,ANK3,APEX2,APRT,ARID5B,ARNTL,ATAD2,ATP5F1D,ATP5PF,ATP6V1A,ATP8,BACH2,BATF,BATF3,BPGM,BRCC3,BRIP1,CBFA2T3,CBX4,CCNC,CCNH,CCNL1,CCNQ,CDA,CDC45,CDC5L,CDC73,CDCA7L,CEBPG,CHD1L,CHURC1,CIPC,CLNS1A,CNOT8,COMT,CREB1,CREB3L3,CREBL2,CRY1,CTDP1,CTU1,CTU2,DCAKD,DCLRE1B,DCP1A,DCT,DFFB,DHX33,DIS3,DIS3L,DLST,DLX3,DLX5,DMC1,DNA…
GO:BP	nucleic acid metabolic process	GO:0090304	0.000443583	3.35303	2139	1632	339	12850	A1CF,AARS,AGO2,AICDA,AKAP17A,ALX1,ANK3,APEX2,ARID5B,ARNTL,ATAD2,BACH2,BATF,BATF3,BRCC3,CBFA2T3,CBX4,CCNC,CCNH,CCNL1,CCNQ,CDC45,CDC5L,CDC73,CDCA7L,CEBPG,CHD1L,CHURC1,CIPC,CLNS1A,CNOT8,CREB1,CREB3L3,CREBL2,CRY1,CTDP1,CTU1,CTU2,DCLRE1B,DCP1A,DFFB,DHX33,DIS3,DIS3L,DLX3,DLX5,DMC1,DNASE1L3,DNASE2B,DNMT1,DRGX,DTWD2,E2F4,EBF1,EDC3,ELF3,ELK3,ELL,ELOA,EMSY,EMX2,ERBIN,ERCC1,ERCC4,ERN2,ESR2,ESRRA,EVX2,EXOSC1…
GO:BP	anatomical structure morphogenesis	GO:0009653	0.000655128	3.18367	1292	1632	218	12850	ACTN2,ACVR1,ALX1,ARHGAP18,ASAH1,ATR,ATXN7,BBS12,BBS4,BLZF1,BMP3,BMPER,BRCC3,CAV3,CCBE1,CCDC85B,CCM2,CCT3,CDK5R1,CDK5RAP3,CHCHD10,CHD5,CHN1,CHSY1,CLNS1A,CLRN1,CNR1,CNTN2,COLEC12,CRKL,CTSZ,CYTH3,DAAM1,DCDC2B,DHDDS,DLST,DNMT1,EGFL7,EIF3I,ELL,EMX2,EPHB4,ESRRA,ETFA,EXOC5,EXTL3,F2R,FAM20B,FGF19,FHL1,FLOT2,FLT1,FMNL1,FMNL2,FMR1,FOXA3,FOXF1,FOXI1,FRAS1,FRY,FSCN1,FXR1,G6PD,GATA5,GBA2,GBX1,GCM2,GNA12,GPC3,…
GO:BP	developmental process	GO:0032502	0.00114269	2.94207	2829	1632	430	12850	ACADVL,ACTN2,ACVR1,ADD3,AGO2,AGRP,AHCTF1,AIDA,AKNA,ALDH7A1,ALX1,AMIGO1,AP2A1,APPL1,ARHGAP18,ARHGEF10,ARID5B,ARL13B,ASAH1,ASZ1,ATG5,ATR,ATXN7,AXIN2,BAG3,BATF,BBS12,BBS4,BCL11A,BCL2L1,BLOC1S2,BLZF1,BMP3,BMP5,BMPER,BRCC3,BRINP1,BRINP2,BTK,CAV3,CBL,CC2D2A,CCBE1,CCDC151,CCDC78,CCDC85B,CCM2,CCN1,CCN6,CCNA2,CCNC,CCR7,CCT3,CDC73,CDH7,CDK1,CDK5R1,CDK5RAP3,CDK6,CEP41,CFDP1,CHCHD10,CHD3,CHD4,CHD5,CHN1,CHSY1…
GO:BP	multicellular organism development	GO:0007275	0.0013115	2.88223	2563	1632	393	12850	ACTN2,ACVR1,ADD3,AGO2,AHCTF1,AIDA,AKNA,ALDH7A1,ALX1,AMIGO1,AP2A1,APPL1,ARHGAP18,ARHGEF10,ARID5B,ARL13B,ASAH1,ASZ1,ATG5,ATR,ATXN7,AXIN2,BAG3,BBS12,BBS4,BCL11A,BCL2L1,BLOC1S2,BLZF1,BMP3,BMP5,BMPER,BRCC3,BRINP1,BRINP2,BTK,CAV3,CBL,CC2D2A,CCBE1,CCDC151,CCDC78,CCDC85B,CCM2,CCN6,CCNA2,CCNC,CCR7,CCT3,CDC73,CDH7,CDK1,CDK5R1,CDK5RAP3,CEP41,CFDP1,CHCHD10,CHD3,CHD5,CHN1,CHSY1,CHURC1,CIB2,CIC,CLNS1A,CLRN1,CN…
GO:BP	organic substance metabolic process	GO:0071704	0.0013115	2.88223	5840	1632	824	12850	A1CF,AARS,ACE,ACER3,ACLY,ACSS2,ACVR1,ADAM22,ADAM23,ADAMTS17,ADAMTS3,ADCY2,ADCY3,ADPGK,AGBL5,AGMO,AGO2,AHCY,AICDA,AIDA,AK8,AKAP17A,AKT3,ALDH1L2,ALDH4A1,ALDH5A1,ALG11,ALG12,ALG6,ALG8,ALG9,ALLC,ALX1,AMD1,AMDHD1,AMDHD2,AMPD3,ANAPC2,ANAPC4,ANK3,APEH,APEX2,APRT,AREL1,ARID5B,ARIH2,ARMT1,ARNTL,ASAH1,ASH1L,ASL,ASPG,ASS1,ASZ1,ATAD2,ATG4B,ATG4C,ATP5F1D,ATP5PF,ATP6V1A,ATP8,B3GALT4,B3GAT2,B3GNT7,BACE1,BACH2,B…
GO:BP	primary metabolic process	GO:0044238	0.0013115	2.88223	5598	1632	793	12850	A1CF,AARS,ACE,ACER3,ACLY,ACSS2,ACVR1,ADAM22,ADAM23,ADAMTS17,ADAMTS3,ADCY2,ADCY3,ADPGK,AGBL5,AGMO,AGO2,AICDA,AIDA,AK8,AKAP17A,AKT3,ALDH4A1,ALDH5A1,ALG11,ALG12,ALG6,ALG8,ALG9,ALX1,AMD1,AMDHD1,AMPD3,ANAPC2,ANAPC4,ANK3,APEH,APEX2,APRT,AREL1,ARID5B,ARIH2,ARMT1,ARNTL,ASAH1,ASH1L,ASL,ASPG,ASS1,ATAD2,ATG4B,ATG4C,ATP5F1D,ATP5PF,ATP6V1A,ATP8,B3GALT4,B3GAT2,B3GNT7,BACE1,BACH2,BATF,BATF3,BBS4,BCAT1,BCL2,BCL2…
GO:BP	anatomical structure development	GO:0048856	0.00181826	2.74034	2751	1632	417	12850	ACADVL,ACTN2,ACVR1,ADD3,AGO2,AHCTF1,AIDA,AKNA,ALDH7A1,ALX1,AMIGO1,AP2A1,APPL1,ARHGAP18,ARHGEF10,ARID5B,ARL13B,ASAH1,ASZ1,ATG5,ATR,ATXN7,AXIN2,BAG3,BBS12,BBS4,BCL11A,BCL2L1,BLOC1S2,BLZF1,BMP3,BMP5,BMPER,BRCC3,BRINP1,BRINP2,BTK,CAV3,CBL,CC2D2A,CCBE1,CCDC151,CCDC78,CCDC85B,CCM2,CCN1,CCN6,CCNA2,CCNC,CCR7,CCT3,CDC73,CDH7,CDK1,CDK5R1,CDK5RAP3,CEP41,CFDP1,CHCHD10,CHD3,CHD4,CHD5,CHN1,CHSY1,CHURC1,CIB2,CI…
GO:BP	nitrogen compound metabolic process	GO:0006807	0.00205424	2.68735	5173	1632	736	12850	A1CF,AARS,ACE,ACER3,ACLY,ACSS2,ACVR1,ADAM22,ADAM23,ADAMTS17,ADAMTS3,ADCY2,ADCY3,ADPGK,AGBL5,AGO2,AICDA,AIDA,AK8,AKAP17A,AKT3,ALDH1L2,ALDH4A1,ALDH5A1,ALG11,ALG12,ALG6,ALG8,ALG9,ALLC,ALX1,AMD1,AMDHD1,AMPD3,ANAPC2,ANAPC4,ANK3,APEH,APEX2,APRT,AREL1,ARID5B,ARIH2,ARMT1,ARNTL,ASH1L,ASL,ASPG,ASS1,ATAD2,ATG4B,ATG4C,ATP5F1D,ATP5PF,ATP6V1A,ATP8,B3GALT4,B3GAT2,B3GNT7,BACE1,BACH2,BATF,BATF3,BBOX1,BBS4,BCAT1,B…
GO:BP	system development	GO:0048731	0.00249435	2.60304	2226	1632	344	12850	ACTN2,ACVR1,ADD3,AGO2,AHCTF1,AKNA,ALDH7A1,ALX1,AMIGO1,AP2A1,APPL1,ARHGAP18,ARHGEF10,ARID5B,ARL13B,ASAH1,ATG5,ATR,ATXN7,AXIN2,BAG3,BBS4,BCL11A,BCL2L1,BLOC1S2,BLZF1,BMP3,BMP5,BMPER,BRCC3,BRINP1,BRINP2,CAV3,CBL,CC2D2A,CCBE1,CCDC151,CCDC78,CCDC85B,CCM2,CCN6,CCNA2,CCNC,CCT3,CDC73,CDH7,CDK5R1,CEP41,CFDP1,CHCHD10,CHD3,CHD5,CHN1,CHSY1,CIB2,CIC,CLNS1A,CLRN1,CNOT8,CNR1,CNTN2,COL1A2,COLEC12,CRKL,CTSZ,DCDC2B…
GO:BP	gene expression	GO:0010467	0.00288206	2.5403	2107	1632	327	12850	AARS,AGO2,AKAP17A,ALX1,ARID5B,ARNTL,ASZ1,ATAD2,BACH2,BATF,BATF3,CBFA2T3,CBX4,CCNC,CCNH,CCNL1,CCNQ,CDC5L,CDC73,CDCA7L,CEBPG,CHURC1,CIPC,CLNS1A,CNOT1,CNOT8,CPEB4,CREB1,CREB3L3,CREBL2,CRY1,CTDP1,CTU1,CTU2,DAZL,DCP1A,DHPS,DHX29,DHX33,DLX3,DLX5,DPH2,DPH6,DRGX,DTWD2,E2F4,EBF1,EDC3,EEFSEC,EIF2A,EIF2AK4,EIF3I,EIF4E3,EIF4ENIF1,EIF4H,EIF5A,ELF3,ELK3,ELL,ELOA,ELOC,EMSY,EMX2,ERBIN,ERN2,ESR2,ESRRA,EVX2,EXOSC1…
GO:BP	DNA metabolic process	GO:0006259	0.00333309	2.47715	315	1632	66	12850	AICDA,ANK3,APEX2,BRCC3,CDC45,CHD1L,DFFB,DMC1,DNASE1L3,DNASE2B,DNMT1,ERCC1,ERCC4,FAN1,FANCC,FANCL,FEN1,GTF2H4,INIP,INO80,LIG4,MCM10,MEI4,MGMT,MLH1,MLH3,MPG,MRE11,MSH3,MSH4,PAXX,PGBD5,PIF1,POLA1,POLB,POLG,POLH,POLK,POLL,POLM,POLN,PRDM14,PRKDC,PSME4,RAD1,RAD18,RAD23B,RAD51D,RAG2,RECQL,RECQL5,RNF168,RPA3,RTEL1,RTF2,SAMHD1,SMC5,SUPT16H,SWI5,TCF7,TDP1,TIPIN,TOP3B,UHRF1,UNG,USP1
GO:BP	biosynthetic process	GO:0009058	0.00434121	2.36239	2500	1632	379	12850	AADAT,AARS,ACLY,ACSS2,ADCY2,ADCY3,AGMO,AGO2,AK8,ALDH1L2,ALG11,ALG12,ALG6,ALG8,ALG9,ALX1,AMD1,AMPD3,APRT,ARID5B,ARNTL,ASL,ASS1,ATAD2,ATP5F1D,ATP5PF,ATP6V1A,ATP8,B3GALT4,B3GAT2,B3GNT7,BACH2,BATF,BATF3,BBOX1,BCAT1,CBFA2T3,CBX4,CCNC,CCNH,CCNL1,CCNQ,CDC45,CDC73,CDCA7L,CEBPG,CENPL,CH25H,CHDH,CHST10,CHST14,CHSY1,CHURC1,CIPC,CNOT1,CNOT8,CNR1,COQ5,COQ6,CPEB4,CREB1,CREB3L3,CREBL2,CRY1,CTDP1,DAZL,DCAKD,DCT,…
GO:BP	organic substance biosynthetic process	GO:1901576	0.0100121	1.99948	2443	1632	368	12850	AARS,ACLY,ACSS2,ADCY2,ADCY3,AGMO,AGO2,AK8,ALG11,ALG12,ALG6,ALG8,ALG9,ALX1,AMD1,AMPD3,APRT,ARID5B,ARNTL,ASL,ASS1,ATAD2,ATP5F1D,ATP5PF,ATP6V1A,ATP8,B3GALT4,B3GAT2,B3GNT7,BACH2,BATF,BATF3,BBOX1,BCAT1,CBFA2T3,CBX4,CCNC,CCNH,CCNL1,CCNQ,CDC45,CDC73,CDCA7L,CEBPG,CH25H,CHDH,CHST10,CHST14,CHSY1,CHURC1,CIPC,CNOT1,CNOT8,CNR1,COQ5,COQ6,CPEB4,CREB1,CREB3L3,CREBL2,CRY1,CTDP1,DAZL,DCAKD,DCT,DHCR7,DHX29,DHX33,DL…
GO:BP	microtubule cytoskeleton organization	GO:0000226	0.0136553	1.8647	139	1632	34	12850	ARHGEF10,CCDC151,CCDC39,CEP126,CEP135,CEP192,CEP41,CLIP1,DRC1,FOPNL,HAUS2,HAUS3,HAUS6,HOOK2,HOOK3,KATNA1,KIAA0753,KIZ,LZTS2,MAP6D1,MAP7,MAP7D1,MDM1,PIH1D3,PRC1,PRICKLE1,RACGAP1,SCRIB,SDCCAG8,SPAST,STK36,STMN1,TBC1D32,TMEM67
GO:BP	RNA processing	GO:0006396	0.0137214	1.8626	356	1632	70	12850	AGO2,AKAP17A,CCNL1,CDC5L,CLNS1A,CTU1,CTU2,DTWD2,ERN2,EXOSC10,EXOSC3,EXOSC9,FMR1,FTSJ3,HNRNPM,INTS1,INTS10,INTS2,INTS9,KIAA0391,LARP6,LSM3,LSM6,LUC7L3,MRM1,MRPL44,NOL11,NOP2,OSGEP,OSGEPL1,PAN3,PAPOLA,PAPOLG,POP5,PRPF3,PRPF4,PRPF40A,PUS1,PUS3,RBFA,RBM17,RBM25,RCL1,RPF2,RRP36,RRP9,SCNM1,SF1,SF3A2,SF3B1,SLU7,SNRPA,SNRPD3,SNW1,SREK1,SUGP1,TARBP2,TARDBP,TFB2M,TFIP11,TRMT13,TRMT1L,TRMT2A,TRMT2B,TRMT5,WB…
GO:BP	cell cycle process	GO:0022402	0.0172707	1.76269	193	1632	43	12850	ANAPC15,ANAPC4,ARHGEF10,BIRC6,BRINP2,BUB1B,CCDC151,CDC23,CDC25B,CDC26,CEP126,CEP135,CEP192,CHTF8,DMC1,ECT2,ESCO2,HAUS2,HAUS3,HAUS6,IKBKB,KIAA0753,KIF20A,KIF23,KIZ,LZTS2,MDM1,MDM2,MEI4,MLH1,NCAPD2,PKP4,PRC1,PRICKLE1,RACGAP1,RTF2,SCRIB,SDCCAG8,SMC5,SNX9,TICRR,TMEM67,TP73
GO:BP	cellular biosynthetic process	GO:0044249	0.018486	1.73316	2377	1632	356	12850	AARS,ACLY,ACSS2,ADCY2,ADCY3,AGO2,AK8,ALG11,ALG12,ALG6,ALG8,ALG9,ALX1,AMD1,AMPD3,APRT,ARID5B,ARNTL,ASL,ASS1,ATAD2,ATP5F1D,ATP5PF,ATP6V1A,ATP8,B3GALT4,B3GAT2,B3GNT7,BACH2,BATF,BATF3,BBOX1,BCAT1,CBFA2T3,CBX4,CCNC,CCNH,CCNL1,CCNQ,CDC45,CDC73,CDCA7L,CEBPG,CHDH,CHSY1,CHURC1,CIPC,CNOT1,CNOT8,COQ5,COQ6,CPEB4,CREB1,CREB3L3,CREBL2,CRY1,CTDP1,DAZL,DCAKD,DCT,DDAH1,DHX29,DHX33,DLST,DLX3,DLX5,DPAGT1,DPH2,DPH6,…
GO:BP	cellular macromolecule metabolic process	GO:0044260	0.018486	1.73316	3848	1632	552	12850	AARS,ACVR1,AGO2,AICDA,AIDA,AKT3,ALG11,ALG12,ALG6,ALG8,ALG9,ALX1,ANAPC2,ANAPC4,ANK3,APEX2,AREL1,ARID5B,ARIH2,ARMT1,ARNTL,ASH1L,ATAD2,B3GALT4,B3GAT2,B3GNT7,BACH2,BATF,BATF3,BBS4,BCL2,BCL2L1,BMP2K,BMP5,BMX,BRCC3,BTK,CACUL1,CAMK2N1,CBFA2T3,CBL,CBX4,CCNC,CCNH,CCNL1,CCNQ,CCNYL1,CDC25B,CDC26,CDC45,CDC73,CDCA7L,CDK1,CDK14,CDK2,CDK20,CDK6,CDKN3,CEBPG,CEP41,CHD1L,CHEK2,CHSY1,CHURC1,CIPC,CLK2,CNOT1,CNOT8,CO…
GO:BP	cellular macromolecule catabolic process	GO:0044265	0.0200882	1.69706	220	1632	47	12850	ANAPC2,ANAPC4,CACUL1,CDC26,CUL3,DCP1A,DFFB,DIS3L,DNASE1L3,EDC3,ELOC,FASTKD1,FASTKD3,FEN1,LONP1,LSM3,NEDD4L,PAN3,PATL2,PLAA,PSMA7,PSMB1,PSMB2,RAD23B,SAMD4A,SIAH1,SKIV2L,SKP1,SMG5,SMG8,SYVN1,TBP,UBE3A,UBR1,UCHL1,UFD1,USP1,USP12,USP13,USP25,USP30,USP34,USP36,USP4,USP44,USP45,YOD1
GO:BP	organic substance catabolic process	GO:1901575	0.0200882	1.69706	460	1632	85	12850	ADPGK,ALDH1L2,ALDH4A1,ALDH5A1,ALLC,AMDHD1,ANAPC2,ANAPC4,BCKDHA,BPGM,CACUL1,CDA,CDC26,CUL3,DCP1A,DDAH1,DFFB,DIS3L,DNASE1L3,EDC3,ELOC,ENPP6,ETFA,FASTKD1,FASTKD3,FEN1,GBA2,GCAT,GDA,GGACT,GM2A,GPCPD1,GPD1L,HAAO,HAL,IMPA1,IMPA2,IMPAD1,INPP1,ITPA,LONP1,LSM3,NEDD4L,PAN3,PATL2,PCYOX1L,PFKL,PGK1,PLA2G6,PLAA,PLCL2,PLD1,PNPLA8,PPT1,PRODH2,PSMA7,PSMB1,PSMB2,PSMC3,RAD23B,SAMD4A,SIAH1,SKIV2L,SKP1,SMG5,SMG8,SYV…
GO:BP	cranial skeletal system development	GO:1904888	0.0200882	1.69706	166	1632	38	12850	ALX1,BMP3,CFDP1,CHD5,FAM20B,FOXI1,FRAS1,FSCN1,HTT,ITGA8,JOSD2,KIAA0753,LBH,MYSM1,NDNF,OCRL,PAK1,POLR1A,POLR1C,PRDM5,PRRX1,RBCK1,SCFD1,SEC23A,SMOC2,SPECC1L,SPHK2,TFAP2A,TMEM165,TP73,USP25,USP36,VCPIP1,WLS,WNT3A,WNT4,WNT9A,ZIC2
GO:BP	tissue homeostasis	GO:0001894	0.0200882	1.69706	39	1632	14	12850	BCL2L1,EXOC5,FRAS1,LEF1,MLLT10,NRF1,NXNL2,PDE6C,PIEZO1,SULF1,SULF2,TCF7L2,UHRF1,USP45
GO:BP	translation	GO:0006412	0.0200882	1.69706	331	1632	65	12850	AARS,AGO2,CNOT1,CPEB4,DAZL,DHX29,DPH2,DPH6,EEFSEC,EIF2A,EIF2AK4,EIF3I,EIF4E3,EIF4ENIF1,EIF4H,EIF5A,ELL,ELOC,FMR1,FXR1,GFM2,KBTBD8,LARP6,MRPL13,MRPL14,MRPL17,MRPL27,MRPL30,MRPL32,MRPL33,MRPL49,MRPL52,MRPS12,MRPS15,MRPS16,MRPS18C,MRPS21,MTRF1L,NELFB,PARS2,QRSL1,RARS2,RPL13A,RPL14,RPL27A,RPL29,RPL32,RPL34,RPL6,RPL8,RPS17,RPS20,RPS24,RPS27A,RPS28,RPS4X,RPS7,SAMD4A,SARS2,SUPT5H,TAF3,TAF7L,TARBP2,TUFM,…
GO:BP	embryo development	GO:0009790	0.0223458	1.6508	785	1632	133	12850	ALX1,ATR,ATXN7,BBS12,BBS4,BMP3,BMPER,CAV3,CCDC85B,CCT3,CDH7,CDK1,CDK5R1,CDK5RAP3,CHD5,CHSY1,CIC,CLRN1,CYTH3,DCDC2B,DIO2,DTWD2,EMX2,ESRRA,EXTL3,FAM20B,FASLG,FLOT2,FMR1,FOXA3,FOXI1,FRAS1,FSCN1,FXR1,GATA5,GBX1,GNA12,GNE,GPC3,GRXCR1,HAS2,HOXC8,HS6ST2,HSPB7,HTT,IFT74,IGF1R,ITGA8,ITGAV,ITPR3,KAT8,KCTD10,KIF23,LARP6,LBH,LBX1,LCLAT1,LEF1,LFNG,LMO2,LTA4H,LZTS2,MAPKAPK2,MCC,MEF2C,MEGF8,MEOX1,MKKS,MKS1,MTM1…
GO:BP	autophagy	GO:0006914	0.0225991	1.64591	74	1632	21	12850	ATG2A,ATG4B,ATG4C,ATG5,CISD2,CTNS,DRAM1,FNBP1L,HSPB7,LAMP2,MTCL1,MTM1,NRBF2,PLEKHM1,RMC1,SNX14,TMEM173,TP53INP1,TP53INP2,WDR45,WIPI2
GO:BP	process utilizing autophagic mechanism	GO:0061919	0.0225991	1.64591	74	1632	21	12850	ATG2A,ATG4B,ATG4C,ATG5,CISD2,CTNS,DRAM1,FNBP1L,HSPB7,LAMP2,MTCL1,MTM1,NRBF2,PLEKHM1,RMC1,SNX14,TMEM173,TP53INP1,TP53INP2,WDR45,WIPI2
GO:BP	peptide biosynthetic process	GO:0043043	0.0225991	1.64591	334	1632	65	12850	AARS,AGO2,CNOT1,CPEB4,DAZL,DHX29,DPH2,DPH6,EEFSEC,EIF2A,EIF2AK4,EIF3I,EIF4E3,EIF4ENIF1,EIF4H,EIF5A,ELL,ELOC,FMR1,FXR1,GFM2,KBTBD8,LARP6,MRPL13,MRPL14,MRPL17,MRPL27,MRPL30,MRPL32,MRPL33,MRPL49,MRPL52,MRPS12,MRPS15,MRPS16,MRPS18C,MRPS21,MTRF1L,NELFB,PARS2,QRSL1,RARS2,RPL13A,RPL14,RPL27A,RPL29,RPL32,RPL34,RPL6,RPL8,RPS17,RPS20,RPS24,RPS27A,RPS28,RPS4X,RPS7,SAMD4A,SARS2,SUPT5H,TAF3,TAF7L,TARBP2,TUFM,…
GO:BP	macromolecule catabolic process	GO:0009057	0.0228823	1.6405	235	1632	49	12850	ANAPC2,ANAPC4,CACUL1,CDC26,CUL3,DCP1A,DFFB,DIS3L,DNASE1L3,EDC3,ELOC,FASTKD1,FASTKD3,FEN1,LONP1,LSM3,NEDD4L,PAN3,PATL2,PLAA,PPT1,PSMA7,PSMB1,PSMB2,PSMC3,RAD23B,SAMD4A,SIAH1,SKIV2L,SKP1,SMG5,SMG8,SYVN1,TBP,UBE3A,UBR1,UCHL1,UFD1,USP1,USP12,USP13,USP25,USP30,USP34,USP36,USP4,USP44,USP45,YOD1
GO:BP	amide biosynthetic process	GO:0043604	0.0228823	1.6405	354	1632	68	12850	AARS,ACLY,ACSS2,AGO2,CNOT1,CPEB4,DAZL,DHX29,DPH2,DPH6,EEFSEC,EIF2A,EIF2AK4,EIF3I,EIF4E3,EIF4ENIF1,EIF4H,EIF5A,ELL,ELOC,FMR1,FXR1,GFM2,KBTBD8,LARP6,MRPL13,MRPL14,MRPL17,MRPL27,MRPL30,MRPL32,MRPL33,MRPL49,MRPL52,MRPS12,MRPS15,MRPS16,MRPS18C,MRPS21,MTRF1L,NELFB,PARS2,PDHB,QRSL1,RARS2,RPL13A,RPL14,RPL27A,RPL29,RPL32,RPL34,RPL6,RPL8,RPS17,RPS20,RPS24,RPS27A,RPS28,RPS4X,RPS7,SAMD4A,SARS2,SUPT5H,TAF3,TA…
GO:BP	multicellular organismal process	GO:0032501	0.0228823	1.6405	2982	1632	435	12850	ABCC9,ACTN2,ACVR1,ADD3,ADRA1B,AGO2,AGT,AHCTF1,AIDA,AKNA,ALDH7A1,ALX1,AMIGO1,AP2A1,APPL1,ARHGAP18,ARHGEF10,ARID5B,ARL13B,ASAH1,ASZ1,ATG5,ATR,ATXN7,AXIN2,BAG3,BBS12,BBS4,BCL11A,BCL2L1,BLOC1S2,BLZF1,BMP3,BMP5,BMPER,BRCC3,BRINP1,BRINP2,BTK,CACNB1,CALD1,CAV3,CBL,CC2D2A,CCBE1,CCDC151,CCDC78,CCDC85B,CCM2,CCN6,CCNA2,CCNC,CCR7,CCT3,CCT8,CDC73,CDH7,CDK1,CDK5R1,CDK5RAP3,CEP41,CFDP1,CHCHD10,CHD3,CHD5,CHN1,CH…
GO:BP	organonitrogen compound biosynthetic process	GO:1901566	0.0233135	1.63239	782	1632	132	12850	AARS,ACLY,ACSS2,ADCY2,ADCY3,AGO2,ALG11,ALG12,ALG6,ALG8,ALG9,AMD1,AMPD3,APRT,ASL,ASS1,ATP5F1D,ATP5PF,ATP6V1A,ATP8,B3GALT4,B3GAT2,B3GNT7,BBOX1,BCAT1,CHDH,CHSY1,CNOT1,CPEB4,DAZL,DCAKD,DHX29,DLST,DPAGT1,DPH2,DPH6,DPM2,DTYMK,EEFSEC,EIF2A,EIF2AK4,EIF3I,EIF4E3,EIF4ENIF1,EIF4H,EIF5A,ELL,ELOC,ENOPH1,EXTL3,FAM20B,FMR1,FUT10,FXR1,GAD2,GAMT,GFM2,GUCY1A2,GUCY2C,HAAO,HAS2,IMPDH2,ISCA1,ISPD,KBTBD8,KCTD10,LARP6,…
GO:BP	organelle assembly	GO:0070925	0.0270488	1.56785	268	1632	54	12850	ACTN2,ARHGEF10,ARL13B,ATG5,ATR,BBS4,CAV3,CCDC151,CCDC39,CDK20,CEP126,CEP135,CEP41,CEP89,CFAP221,CHCHD10,CLRN1,DCDC2,DRC1,DYNC2LI1,EXOC5,FSD1,HAUS2,HAUS3,HAUS6,IFT122,IFT74,INPP5B,INTU,ITGA8,KIAA0753,LZTS2,MCRS1,MDM1,MDN1,MKKS,MYL7,OCRL,PAM,PIH1D3,RER1,RPF2,RSPH6A,STK36,TBC1D32,TDRD6,TEKT1,TEKT3,TMEM67,TMOD4,TTC8,TTC9C,WDR35,WIPI2
GO:BP	DNA replication	GO:0006260	0.0274155	1.562	81	1632	22	12850	CDC45,FEN1,MCM10,NFIA,NFIB,NFIX,ORC5,POLA1,POLA2,POLB,POLD4,POLG,POLN,RECQL,RPA3,RTEL1,RTF2,SAMHD1,SSBP1,SUPT16H,TICRR,TIPIN
GO:BP	embryonic morphogenesis	GO:0048598	0.0280095	1.55269	515	1632	92	12850	ALX1,ATR,BBS12,BBS4,BMP3,BMPER,CCDC85B,CCT3,CDK5R1,CDK5RAP3,CHD5,CHSY1,CLRN1,CYTH3,DCDC2B,EMX2,ESRRA,EXTL3,FAM20B,FLOT2,FOXI1,FRAS1,FSCN1,GATA5,GBX1,GNA12,GPC3,GRXCR1,HAS2,HOXC8,HS6ST2,HSPB7,HTT,IFT74,IGF1R,ITGA8,ITGAV,KCTD10,LBH,LBX1,LCLAT1,LTA4H,LZTS2,MAPKAPK2,MCC,MEF2C,MEGF8,MKKS,MKS1,MYO1D,NDNF,NDRG4,OCRL,PAK1,PDE6C,PI4KA,POLR1A,POLR1C,POPDC2,PRDM5,PRICKLE1,PRRX1,PTPRA,RBCK1,RNF111,RNF207,ROR…
GO:BP	epithelial to mesenchymal transition	GO:0001837	0.0284992	1.54517	24	1632	10	12850	AKNA,BMPER,FMR1,PRRX1,PTPN21,ROCK1,SLC39A6,SNW1,TFAP2A,TFAP2C
GO:BP	canonical Wnt signaling pathway	GO:0060070	0.0287155	1.54188	66	1632	19	12850	APC2,AXIN2,BTK,CCR7,FRMD8,GBX1,GPC3,LBX1,LEF1,LZTS2,MLLT10,NET1,NPHP4,PAK1,PRDM5,PTK7,TCF7,TCF7L2,TMEM198
GO:BP	mesenchymal cell differentiation	GO:0048762	0.0294334	1.53116	98	1632	25	12850	AKNA,ALX1,BMP5,BMPER,CEP41,FMR1,FOXI1,FSCN1,LBH,LEF1,MYF5,OCRL,PAK1,POLR1A,PRICKLE1,PRRX1,PTPN21,RET,ROCK1,SF3B1,SLC39A6,SNW1,TFAP2A,TFAP2C,ZIC2
GO:BP	peptide metabolic process	GO:0006518	0.0294334	1.53116	353	1632	67	12850	AARS,AGO2,CNOT1,CPEB4,DAZL,DHX29,DPH2,DPH6,EEFSEC,EIF2A,EIF2AK4,EIF3I,EIF4E3,EIF4ENIF1,EIF4H,EIF5A,ELL,ELOC,FMR1,FXR1,GFM2,KBTBD8,LARP6,MRPL13,MRPL14,MRPL17,MRPL27,MRPL30,MRPL32,MRPL33,MRPL49,MRPL52,MRPS12,MRPS15,MRPS16,MRPS18C,MRPS21,MTRF1L,NELFB,PAM,PARS2,QRSL1,RARS2,RPL13A,RPL14,RPL27A,RPL29,RPL32,RPL34,RPL6,RPL8,RPS17,RPS20,RPS24,RPS27A,RPS28,RPS4X,RPS7,SAMD4A,SARS2,SPCS2,SUPT5H,TAF3,TAF7L,TA…
GO:BP	macromolecule metabolic process	GO:0043170	0.0294334	1.53116	4767	1632	667	12850	A1CF,AARS,ACE,ACVR1,ADAM22,ADAM23,ADAMTS17,ADAMTS3,AGBL5,AGO2,AICDA,AIDA,AKAP17A,AKT3,ALG11,ALG12,ALG6,ALG8,ALG9,ALX1,ANAPC2,ANAPC4,ANK3,APEH,APEX2,AREL1,ARID5B,ARIH2,ARMT1,ARNTL,ASH1L,ASZ1,ATAD2,ATG4B,ATG4C,B3GALT4,B3GAT2,B3GNT7,BACE1,BACH2,BATF,BATF3,BBS4,BCL2,BCL2L1,BMP2K,BMP5,BMX,BRCC3,BTK,CACUL1,CAMK2N1,CBFA2T3,CBL,CBX4,CCNC,CCNH,CCNL1,CCNQ,CCNYL1,CDC25B,CDC26,CDC45,CDC5L,CDC73,CDCA7L,CDK1,C…
GO:BP	organonitrogen compound catabolic process	GO:1901565	0.0303523	1.51781	246	1632	50	12850	ALDH1L2,ALDH4A1,ALDH5A1,ALLC,AMDHD1,ANAPC2,ANAPC4,BCKDHA,CACUL1,CDA,CDC26,CUL3,DDAH1,ELOC,GBA2,GCAT,GDA,GGACT,GM2A,HAAO,HAL,LONP1,NEDD4L,PCYOX1L,PLAA,PPT1,PRODH2,PSMA7,PSMB1,PSMB2,PSMC3,RAD23B,SIAH1,SKP1,SYVN1,UBE3A,UBR1,UCHL1,UFD1,USP1,USP12,USP13,USP25,USP30,USP34,USP36,USP4,USP44,USP45,YOD1
GO:BP	cellular macromolecule biosynthetic process	GO:0034645	0.0352628	1.45268	1926	1632	290	12850	AARS,AGO2,ALG11,ALG12,ALG6,ALG8,ALG9,ALX1,ARID5B,ARNTL,ATAD2,B3GALT4,B3GAT2,B3GNT7,BACH2,BATF,BATF3,CBFA2T3,CBX4,CCNC,CCNH,CCNL1,CCNQ,CDC45,CDC73,CDCA7L,CEBPG,CHSY1,CHURC1,CIPC,CNOT1,CNOT8,CPEB4,CREB1,CREB3L3,CREBL2,CRY1,CTDP1,DAZL,DHX29,DHX33,DLX3,DLX5,DPAGT1,DPH2,DPH6,DPM2,DRGX,E2F4,EBF1,EEFSEC,EIF2A,EIF2AK4,EIF3I,EIF4E3,EIF4ENIF1,EIF4H,EIF5A,ELF3,ELK3,ELL,ELOA,ELOC,EMSY,EMX2,ERBIN,ESR2,ESRRA,E…
GO:BP	RNA metabolic process	GO:0016070	0.0392254	1.40643	1828	1632	276	12850	A1CF,AARS,AGO2,AKAP17A,ALX1,ARID5B,ARNTL,ATAD2,BACH2,BATF,BATF3,CBFA2T3,CBX4,CCNC,CCNH,CCNL1,CCNQ,CDC5L,CDC73,CDCA7L,CEBPG,CHURC1,CIPC,CLNS1A,CNOT8,CREB1,CREB3L3,CREBL2,CRY1,CTDP1,CTU1,CTU2,DCP1A,DHX33,DIS3,DIS3L,DLX3,DLX5,DRGX,DTWD2,E2F4,EBF1,EDC3,ELF3,ELK3,ELL,ELOA,EMSY,EMX2,ERBIN,ERN2,ESR2,ESRRA,EVX2,EXOSC10,EXOSC3,EXOSC9,FASTKD1,FASTKD3,FEN1,FKBP6,FMR1,FOXA3,FOXF1,FOXI1,FOXI3,FOXN1,FOXN2,FOXN…
GO:BP	cellular amide metabolic process	GO:0043603	0.0392254	1.40643	410	1632	75	12850	AARS,ACER3,ACLY,ACSS2,AGO2,ALLC,AMDHD1,CNOT1,CPEB4,DAZL,DHX29,DPH2,DPH6,EEFSEC,EIF2A,EIF2AK4,EIF3I,EIF4E3,EIF4ENIF1,EIF4H,EIF5A,ELL,ELOC,FMR1,FXR1,GBA2,GFM2,GM2A,KBTBD8,LARP6,MRPL13,MRPL14,MRPL17,MRPL27,MRPL30,MRPL32,MRPL33,MRPL49,MRPL52,MRPS12,MRPS15,MRPS16,MRPS18C,MRPS21,MTRF1L,NELFB,PAM,PARS2,PDHB,QRSL1,RARS2,RPL13A,RPL14,RPL27A,RPL29,RPL32,RPL34,RPL6,RPL8,RPS17,RPS20,RPS24,RPS27A,RPS28,RPS4X,…
GO:BP	cellular component organization or biogenesis	GO:0071840	0.0392254	1.40643	1769	1632	268	12850	ABLIM1,ACTN2,ACTR6,AHCTF1,ALKBH7,AMIGO1,ANAPC15,ANAPC4,ARHGEF10,ARID1A,ARL13B,ARPC2,ARPIN,ASAH1,ASH1L,ATAD2,ATG5,ATP9A,ATPAF1,ATPAF2,ATR,BBS12,BBS4,BFSP2,BIN1,BLZF1,BRK1,BUB1B,CABIN1,CACNB1,CAV3,CC2D2A,CCDC151,CCDC39,CCM2,CDC23,CDC26,CDC73,CDK20,CEBPZ,CEP126,CEP135,CEP192,CEP41,CEP89,CFAP221,CFL2,CHCHD10,CHD1L,CHD5,CHD6,CHTF8,CLIP1,CLNS1A,CLRN1,CLUH,CNR1,CNTN2,COPS8,CYFIP1,DAAM1,DBN1,DCDC2,DFFB,D…
GO:BP	tissue development	GO:0009888	0.0413998	1.383	987	1632	159	12850	ACTN2,AKNA,ALDH7A1,ALX1,ARID5B,ATG5,ATR,BAG3,BBS12,BBS4,BLZF1,BMP5,BMPER,CCDC78,CCDC85B,CCN1,CCN6,CCNC,CDK5RAP3,CEP41,CFDP1,CHD4,CHSY1,CIB2,CLRN1,CYTH3,DAAM1,DCDC2B,DHPS,DNMT1,DOK7,DTWD2,ELF3,EMX2,EPHB4,ESCO2,ESRRA,FHL1,FLOT2,FMR1,FOXA3,FOXI1,FRAS1,FSCN1,FXR1,G6PD,GADD45A,GATA5,GBX1,GCM2,GNA12,GREB1,GRHL1,GRXCR1,HAS2,HNF1A,HS6ST2,HSPA9,HSPB7,HTT,IDE,IFT74,IGF1R,ILDR2,INPP5B,INTU,ITGAV,KAT2B,KCTD1…
GO:BP	cilium assembly	GO:0060271	0.0431829	1.36469	165	1632	36	12850	ARL13B,ATR,BBS4,CCDC151,CCDC39,CDK20,CEP126,CEP41,CEP89,CFAP221,CLRN1,DCDC2,DRC1,DYNC2LI1,EXOC5,FSD1,IFT122,IFT74,INPP5B,INTU,ITGA8,MCRS1,MKKS,OCRL,PAM,PIH1D3,RER1,RSPH6A,STK36,TBC1D32,TEKT1,TEKT3,TMEM67,TTC8,TTC9C,WDR35
GO:BP	multicellular organismal homeostasis	GO:0048871	0.0448049	1.34867	44	1632	14	12850	BCL2L1,EXOC5,FRAS1,LEF1,MLLT10,NRF1,NXNL2,PDE6C,PIEZO1,SULF1,SULF2,TCF7L2,UHRF1,USP45
GO:BP	regulation of translation	GO:0006417	0.0451768	1.34508	54	1632	16	12850	AGO2,CNOT1,CPEB4,DAZL,DHX29,DPH2,DPH6,EIF2A,EIF2AK4,EIF5A,FMR1,FXR1,KBTBD8,LARP6,SAMD4A,TARBP2
GO:BP	regulation of cellular amide metabolic process	GO:0034248	0.0451768	1.34508	54	1632	16	12850	AGO2,CNOT1,CPEB4,DAZL,DHX29,DPH2,DPH6,EIF2A,EIF2AK4,EIF5A,FMR1,FXR1,KBTBD8,LARP6,SAMD4A,TARBP2
GO:CC	intracellular anatomical structure	GO:0005622	3.10823e-18	17.5075	4853	1213	735	10104	A1CF,AARS,ABCD3,ACLY,ACTR6,ADD3,ADRA1B,AGBL5,AGO2,AGPAT5,AHCTF1,ALDH1L2,ALG11,ALG12,ALG6,ALG8,ALG9,ALKBH7,ALX1,AMDHD1,AMPH,ANAPC13,ANAPC15,ANAPC4,ANXA1,AP1M2,AP2A1,AP5Z1,APEX2,APRT,ARHGAP17,ARHGEF10,ARHGEF9,ARID1A,ARID4A,ARID5B,ARMC8,ARNTL,ARPC2,ASAH1,ASH1L,ASZ1,ATG2A,ATG4C,ATG5,ATP5F1D,ATP5PF,ATP8,ATP9A,ATPAF1,AVL9,AXIN2,B3GAT2,B3GNT7,BACE1,BAG3,BATF,BAZ1B,BBOF1,BCAR1,BCKDHA,BCL2,BFSP2,BIN1,BIN2…
GO:CC	organelle	GO:0043226	4.72586e-17	16.3255	4168	1213	646	10104	A1CF,ABCD3,ACLY,ACTR6,ADD3,AGO2,AGPAT5,AHCTF1,ALG11,ALG12,ALG6,ALG8,ALG9,ALKBH7,ALX1,ANAPC13,ANAPC15,ANAPC4,ANXA1,AP2A1,APEX2,ARHGEF10,ARHGEF9,ARID1A,ARID4A,ARID5B,ARL13B,ARMC8,ARNTL,ARPC2,ASAH1,ASH1L,ATG2A,ATP5PF,ATP8,ATP9A,ATPAF1,AVL9,B3GAT2,B3GNT7,BACE1,BAG3,BAZ1B,BBOF1,BCKDHA,BCL2,BFSP2,BMI1,BNIP3,BORCS5,BRCC3,BRI3,BTBD11,CACYBP,CAV3,CBFA2T3,CBX4,CC2D2A,CCDC102A,CCDC151,CCDC39,CCDC66,CCDC90B,…
GO:CC	intracellular organelle	GO:0043229	1.15899e-13	12.9359	3930	1213	601	10104	A1CF,ABCD3,ACLY,ACTR6,ADD3,AGO2,AGPAT5,AHCTF1,ALG11,ALG12,ALG6,ALG8,ALG9,ALKBH7,ALX1,ANAPC13,ANAPC15,ANAPC4,ANXA1,APEX2,ARHGEF10,ARID1A,ARID4A,ARID5B,ARMC8,ARNTL,ARPC2,ASAH1,ASH1L,ATG2A,ATP5PF,ATP8,ATP9A,ATPAF1,B3GAT2,B3GNT7,BACE1,BAG3,BAZ1B,BBOF1,BCKDHA,BCL2,BFSP2,BMI1,BNIP3,BORCS5,BRCC3,BRI3,BTBD11,CACYBP,CAV3,CBFA2T3,CBX4,CCDC102A,CCDC151,CCDC39,CCDC66,CCDC90B,CCNC,CCNH,CDC23,CDC26,CDC5L,CDC73…
GO:CC	membrane-bounded organelle	GO:0043227	2.39398e-10	9.62088	3292	1213	504	10104	A1CF,ABCD3,ACLY,ACTR6,AGPAT5,AHCTF1,ALG11,ALG12,ALG6,ALG8,ALG9,ALKBH7,ALX1,ANAPC13,ANAPC15,ANAPC4,ANXA1,AP2A1,APEX2,ARID1A,ARID4A,ARID5B,ARMC8,ARNTL,ASAH1,ASH1L,ATP5PF,ATP8,ATP9A,ATPAF1,AVL9,B3GAT2,B3GNT7,BACE1,BAZ1B,BCKDHA,BCL2,BMI1,BNIP3,BORCS5,BRCC3,BRI3,CACYBP,CAV3,CBFA2T3,CBX4,CCDC90B,CCNC,CCNH,CCR7,CDC23,CDC26,CDC5L,CDC73,CDCA5,CDCA7L,CDYL,CDYL2,CENPL,CENPM,CHD4,CHD6,CHST10,CHST7,CHSY1,CHSY…
GO:CC	intracellular membrane-bounded organelle	GO:0043231	7.71036e-10	9.11293	3105	1213	477	10104	A1CF,ABCD3,ACLY,ACTR6,AGPAT5,AHCTF1,ALG11,ALG12,ALG6,ALG8,ALG9,ALKBH7,ALX1,ANAPC13,ANAPC15,ANAPC4,ANXA1,APEX2,ARID1A,ARID4A,ARID5B,ARMC8,ARNTL,ASAH1,ASH1L,ATP5PF,ATP8,ATP9A,ATPAF1,B3GAT2,B3GNT7,BACE1,BAZ1B,BCKDHA,BCL2,BMI1,BNIP3,BORCS5,BRCC3,BRI3,CACYBP,CAV3,CBFA2T3,CBX4,CCDC90B,CCNC,CCNH,CDC23,CDC26,CDC5L,CDC73,CDCA5,CDCA7L,CDYL,CDYL2,CENPL,CENPM,CHD4,CHD6,CHST10,CHST7,CHSY1,CHSY3,CIC,CISD2,CLNS…
GO:CC	nucleus	GO:0005634	3.98961e-07	6.39907	2047	1213	324	10104	A1CF,ACTR6,AHCTF1,ALX1,ANAPC13,ANAPC15,ANAPC4,ANXA1,APEX2,ARID1A,ARID4A,ARID5B,ARMC8,ARNTL,ASH1L,BAZ1B,BCL2,BMI1,BRCC3,CACYBP,CBFA2T3,CBX4,CCNC,CCNH,CDC23,CDC26,CDC5L,CDC73,CDCA5,CDCA7L,CDYL,CDYL2,CENPL,CENPM,CHD4,CHD6,CIC,CLNS1A,COPS6,COPS8,CPSF6,CREB1,CREBL2,CRY1,CSRNP2,CTDP1,DCAF1,DCLRE1B,DCP1A,DFFB,DIS3,DLX3,DLX5,DMC1,DNMT1,DNTTIP1,DRGX,EBF1,ECT2,EIF5A,ELF3,ELL,ELMSAN1,ELOA,EMC2,EMX2,ENOPH1,E…
GO:CC	cytoplasm	GO:0005737	3.14745e-06	5.50204	2524	1213	381	10104	AARS,ABCD3,ACLY,ADRA1B,AGBL5,AGO2,AGPAT5,ALDH1L2,ALG11,ALG12,ALG6,ALG8,ALG9,ALKBH7,AMDHD1,AMPH,ANXA1,AP1M2,AP2A1,AP5Z1,APEX2,APRT,ARHGAP17,ARHGEF10,ARHGEF9,ARMC8,ARNTL,ASAH1,ASZ1,ATG2A,ATG4C,ATG5,ATP5PF,ATP8,ATP9A,ATPAF1,AVL9,AXIN2,B3GAT2,B3GNT7,BACE1,BAG3,BATF,BBOF1,BCAR1,BCKDHA,BCL2,BIN1,BIN2,BIN3,BNIP3,BORCS5,BRI3,BRK1,BTBD2,CACYBP,CAV3,CBL,CCDC39,CCDC90B,CCR7,CCT3,CCT6A,CCT8,CDCA7L,CDKN3,CEP4…
GO:CC	cilium	GO:0005929	0.000803348	3.0951	111	1213	30	10104	ANXA1,ARL13B,BBOF1,CC2D2A,CCDC151,CCDC39,CEP126,CFAP157,CFAP221,CFAP45,CFAP57,CFAP70,CLRN1,DCDC2,DRC1,HYLS1,IFT122,IFT22,IFT74,KIF6,NPHP4,RHO,RSPH6A,SPEF1,TEKT1,TEKT3,TMEM237,TMEM67,TTC8,WDR35
GO:CC	plasma membrane bounded cell projection	GO:0120025	0.00145504	2.83713	208	1213	46	10104	ANXA1,ARL13B,BACE1,BBOF1,CC2D2A,CCDC151,CCDC39,CEP126,CFAP157,CFAP221,CFAP45,CFAP57,CFAP70,CLRN1,DCDC2,DRC1,ELAVL4,FGF13,FMR1,GLRA1,HYLS1,IFT122,IFT22,IFT74,ITGB1,KCNA4,KCND1,KIF6,MARK3,MTM1,MYO9A,NPHP4,PACSIN2,PANX1,PICK1,RHO,RSPH6A,SNX2,SPEF1,SPTAN1,TEKT1,TEKT3,TMEM237,TMEM67,TTC8,WDR35
GO:CC	cell projection	GO:0042995	0.00234656	2.62957	225	1213	48	10104	ANXA1,ARL13B,BACE1,BBOF1,CC2D2A,CCDC151,CCDC39,CEP126,CFAP157,CFAP221,CFAP45,CFAP57,CFAP70,CLRN1,DCDC2,DRC1,ELAVL4,FGF13,FMR1,GLRA1,HYLS1,IFT122,IFT22,IFT74,ITGB1,KCNA4,KCND1,KIF6,KIZ,MARK3,MTM1,MYO9A,NPHP4,PACSIN2,PANX1,PICK1,PTK2,RHO,RSPH6A,SNX2,SPEF1,SPTAN1,TEKT1,TEKT3,TMEM237,TMEM67,TTC8,WDR35
GO:CC	ribonucleoprotein complex	GO:1990904	0.00334391	2.47575	138	1213	33	10104	AGO2,CDC5L,DAP3,EIF3I,ELAVL2,ELAVL3,ELAVL4,FCF1,FTSJ3,LARP6,LSM6,LUC7L3,MRPL30,MRPL32,MRPL52,MRPS12,MRPS26,PRPF3,PRPF4,RPL13A,RPL27A,RPL8,RPS20,SF3A2,SF3B1,SLU7,SND1,SNRPD3,SNW1,SRP72,TARBP2,TFIP11,ZMAT2
GO:CC	ribosome	GO:0005840	0.00491762	2.30824	159	1213	36	10104	DAP3,GADD45GIP1,MRPL13,MRPL14,MRPL17,MRPL27,MRPL28,MRPL30,MRPL32,MRPL33,MRPL41,MRPL44,MRPL49,MRPL52,MRPS12,MRPS15,MRPS16,MRPS18C,MRPS21,MRPS26,RPL13A,RPL14,RPL27A,RPL29,RPL32,RPL34,RPL6,RPL8,RPS10,RPS17,RPS20,RPS24,RPS27A,RPS28,RPS4X,RPS7
GO:CC	nuclear protein-containing complex	GO:0140513	0.00651861	2.18584	361	1213	67	10104	A1CF,ANAPC13,ANAPC15,ANAPC4,ARID1A,BRCC3,CCNC,CCNH,CDC23,CDC26,CDC5L,CDC73,CHD4,COPS6,COPS8,CPSF6,EIF5A,ELL,ELOA,EXOSC10,FANCC,FANCL,GPS1,GTF2H4,INIP,INO80,INO80C,INTS1,INTS10,INTS2,INTS9,KAT8,LIN52,LSM6,LUC7L3,MCRS1,MED11,MED13L,MED18,MED21,MED22,MED26,MED4,MED9,MORF4L1,MRE11,MTA2,PCGF6,POLR3D,POLR3F,PRPF3,PRPF4,RAD9B,SF3A2,SF3B1,SLU7,SMARCA5,SNRPD3,SNW1,SUPT16H,SUPT20H,TAF2,TAF6L,TAF7L,TFIP11,W…
GO:CC	phagophore assembly site	GO:0000407	0.00805093	2.09415	4	1213	4	10104	ATG2A,ATG5,WDR45,WIPI2
GO:CC	microtubule organizing center	GO:0005815	0.0188602	1.72445	82	1213	21	10104	ARHGEF10,BBOF1,CCDC151,CCDC66,CEP126,CEP44,CEP76,CEP85,CEP89,CEP95,FOPNL,HYLS1,KAT2B,KIZ,LZTS2,MDM1,NEDD1,SASS6,SDCCAG8,TBCCD1,WDR35
GO:CC	non-membrane-bounded organelle	GO:0043228	0.0202712	1.69312	1166	1213	175	10104	ADD3,AGO2,ARHGEF10,ARID1A,ARNTL,ARPC2,ATG2A,BAG3,BBOF1,BFSP2,BTBD11,CCDC102A,CCDC151,CCDC39,CCDC66,CDCA5,CENPL,CENPM,CEP126,CEP44,CEP76,CEP85,CEP89,CEP95,CFDP1,CFL2,CHD4,CHTF8,CLIP1,CTNNAL1,DAP3,DCTN6,DNAH12,DRC1,DYNC2LI1,EDC3,FEN1,FGF13,FHL1,FMR1,FOPNL,FRMD4B,FRMD5,FRMD8,FSCN1,FSCN2,FTSJ3,GADD45GIP1,HAUS2,HAUS3,HAUS6,HMGA2,HMGN3,HYLS1,IMP4,INO80,INO80C,KAT2B,KATNBL1,KBTBD8,KIF20A,KIF23,KIZ,KLC1,…
GO:CC	intracellular non-membrane-bounded organelle	GO:0043232	0.0202712	1.69312	1166	1213	175	10104	ADD3,AGO2,ARHGEF10,ARID1A,ARNTL,ARPC2,ATG2A,BAG3,BBOF1,BFSP2,BTBD11,CCDC102A,CCDC151,CCDC39,CCDC66,CDCA5,CENPL,CENPM,CEP126,CEP44,CEP76,CEP85,CEP89,CEP95,CFDP1,CFL2,CHD4,CHTF8,CLIP1,CTNNAL1,DAP3,DCTN6,DNAH12,DRC1,DYNC2LI1,EDC3,FEN1,FGF13,FHL1,FMR1,FOPNL,FRMD4B,FRMD5,FRMD8,FSCN1,FSCN2,FTSJ3,GADD45GIP1,HAUS2,HAUS3,HAUS6,HMGA2,HMGN3,HYLS1,IMP4,INO80,INO80C,KAT2B,KATNBL1,KBTBD8,KIF20A,KIF23,KIZ,KLC1,…
GO:CC	exosome (RNase complex)	GO:0000178	0.0306643	1.51337	8	1213	5	10104	DIS3,DIS3L,EXOSC10,EXOSC3,EXOSC9
GO:CC	phagophore assembly site membrane	GO:0034045	0.047046	1.32748	3	1213	3	10104	ATG2A,ATG5,WIPI2
GO:CC	centrosome	GO:0005813	0.047046	1.32748	25	1213	9	10104	ARHGEF10,CCDC66,CEP126,CEP85,CEP95,KIZ,LZTS2,NEDD1,SDCCAG8

## Sheet: hybrid_vs_sexes
The enrichment analysis result of DEmiRNAs between hybrid and male or female yellow catfishes.
source	term_name	term_id	adjusted_p_value	negative_log10_of_adjusted_p_value	term_size	query_size	intersection_size	effective_domain_size	intersections
GO:MF	catalytic activity	GO:0003824	0.000589409	3.22958	5494	1251	531	15245	AADACL4,AADAT,ABCC2,ABCD4,ACAA1,ACACB,ACADVL,ACAT1,ACCS,ACE,ACER3,ACOT13,ACOX1,ACSF3,ACSM3,ADAM22,ADAMTS14,ADAMTS16,ADAMTS17,ADAMTS3,ADAMTS9,ADAT2,ADAT3,ADCY2,ADCY8,ADPGK,ADPRHL1,AGK,AGMO,AGO2,AICDA,AIFM1,AK8,ALDH1L2,ALDH4A1,ALDH7A1,ALDOA,ALG1,ALG11,ALG9,ALKBH7,ALLC,ALPL,AMDHD2,AMPD3,ANKK1,APEH,APEX2,AREL1,ARIH2,ARL4A,ARMT1,ASH1L,ASPG,ASS1,ATAD2,ATE1,ATG4B,ATP6V1A,ATR,B3GALT6,B3GAT2,BAZ1B,BCAT1,B…
GO:MF	structural constituent of ribosome	GO:0003735	0.0389849	1.4091	142	1251	26	15245	MRPL13,MRPL27,MRPL28,MRPL30,MRPL32,MRPL49,MRPS16,MRPS21,MRPS31,RPL13A,RPL14,RPL17,RPL18,RPL18A,RPL27A,RPL29,RPL32,RPL34,RPL35A,RPL6,RPS15A,RPS17,RPS24,RPS27A,RPS28,RPS4X
GO:BP	organelle assembly	GO:0070925	0.0321365	1.493	268	1176	46	12850	ARHGEF10,ATG12,ATG5,ATR,BBS1,BBS4,CAV3,CCDC151,CCDC39,CDK20,CENPK,CEP135,CEP152,CEP41,CEP89,CFAP221,CHCHD10,DCDC2,DRC1,HAUS2,HAUS3,IFT122,INTU,IQCB1,JAZF1,KIAA0753,LZTS2,MCM7,MYL7,NPHP3,OCRL,PAM,PAN2,RER1,RSPH6A,SPICE1,STIL,STK36,TDRD6,TEKT1,TMEM138,TMEM67,TMOD4,TTC8,WDR35,WIPI2
GO:BP	microtubule cytoskeleton organization	GO:0000226	0.0321365	1.493	139	1176	29	12850	ARHGEF10,CCDC151,CCDC39,CEP135,CEP152,CEP192,CEP41,CLIP1,CLSTN1,DRC1,FOPNL,HAUS2,HAUS3,HOOK2,KIAA0753,KIZ,LZTS2,MAP6D1,MAP7,NUSAP1,PRKCI,RACGAP1,SDCCAG8,SPAST,SPICE1,STIL,STK36,TMEM67,TPX2
GO:BP	metabolic process	GO:0008152	0.0485153	1.31412	6556	1176	663	12850	A1CF,AADAT,ACACB,ACADVL,ACCS,ACE,ACER3,ACOX1,ADAM22,ADAMTS14,ADAMTS16,ADAMTS17,ADAMTS3,ADAMTS9,ADCY2,ADCY8,ADPGK,ADPRHL1,AGK,AGMO,AGO2,AHR,AICDA,AIFM1,AK8,ALDH1L2,ALDH4A1,ALDH7A1,ALDOA,ALG11,ALG9,ALKBH7,ALLC,ALPL,ALX3,AMDHD2,AMPD3,ANAPC2,ANAPC4,ANGPTL4,ANKK1,APEH,APEX2,AREL1,ARID5B,ARIH2,ARMT1,ARNTL,ASH1L,ASPG,ASS1,ATAD2,ATE1,ATF2,ATG12,ATG2A,ATG4B,ATG5,ATP5PB,ATP5PF,ATP6,ATP6V1A,B3GALT6,B3GAT2,B…
GO:BP	cellular metabolic process	GO:0044237	0.0485153	1.31412	5337	1176	552	12850	A1CF,ACACB,ACER3,ACOX1,ADCY2,ADCY8,ADPGK,ADPRHL1,AGK,AGO2,AHR,AICDA,AK8,ALDH1L2,ALDH4A1,ALDOA,ALG11,ALG9,ALLC,ALPL,ALX3,AMPD3,ANAPC2,ANAPC4,ANKK1,APEX2,AREL1,ARID5B,ARIH2,ARMT1,ARNTL,ASH1L,ASPG,ASS1,ATAD2,ATE1,ATF2,ATG12,ATG2A,ATG4B,ATG5,ATP5PB,ATP5PF,ATP6,ATP6V1A,B3GALT6,B3GAT2,BATF3,BAZ1B,BBS4,BCAT1,BMP2K,BMX,BPGM,BUB1B,CACUL1,CAMK2N1,CAT,CBFA2T3,CBL,CBX4,CCNH,CCNL1,CCNQ,CCNYL1,CDC25B,CDC26,CDC…
GO:BP	cell cycle	GO:0007049	0.0489081	1.31062	357	1176	55	12850	ANAPC1,ANAPC15,ANAPC2,ANAPC4,ARHGEF10,BIRC6,BRINP1,BUB1B,CABLES2,CCDC151,CCNG2,CCNI,CCNL1,CCNQ,CCNYL1,CDC25B,CDC26,CDCA8,CDK5RAP3,CDKN1A,CDKN3,CEP135,CEP152,CEP192,CNPPD1,ESCO2,GADD45GIP1,HAUS2,HAUS3,KIAA0753,KIZ,LZTS2,M1AP,MARF1,MEI4,MRE11,NUSAP1,PBK,PKP4,PPP1R13B,PRKCI,PSMC3IP,RACGAP1,RGCC,RPS15A,SASS6,SDCCAG8,SNX18,SPC25,SPICE1,STIL,TICRR,TMEM67,TPX2,ZWILCH
GO:CC	intracellular anatomical structure	GO:0005622	3.39232e-10	9.4695	4853	900	534	10104	A1CF,ACOX1,ADD1,ADD3,AGO2,AHCTF1,AHR,ALDH1L2,ALG11,ALG9,ALKBH7,AMOTL2,ANAPC1,ANAPC15,ANAPC4,ANKRD13B,ANKZF1,AP1M2,AP3B2,AP5Z1,APEX2,ARFGEF1,ARHGAP17,ARHGEF10,ARHGEF28,ARHGEF38,ARID1A,ARID5B,ARMC8,ARNTL,ARPC5,ASH1L,ATF2,ATG12,ATG2A,ATG5,ATP5MPL,ATP5PB,ATP5PF,ATP6,ATP9A,ATPAF1,AXIN2,B3GALT6,B3GAT2,BAZ1B,BCAP29,BIN2,BIN3,BLOC1S1,BNC2,BRD8,BRPF3,BTBD2,CAV3,CBFA2T3,CBL,CBX4,CCDC151,CCDC39,CCDC90B,CCNH…
GO:CC	organelle	GO:0043226	3.99264e-08	7.39874	4168	900	461	10104	A1CF,ACOX1,ADD1,ADD3,AGO2,AHCTF1,AHR,ALG11,ALG9,ALKBH7,AMOTL2,ANAPC1,ANAPC15,ANAPC4,ANKRD13B,APEX2,ARFGEF1,ARHGEF10,ARID1A,ARID5B,ARMC8,ARNTL,ARPC5,ASH1L,ATF2,ATG2A,ATP5MPL,ATP5PB,ATP5PF,ATP6,ATP9A,ATPAF1,B3GALT6,B3GAT2,BAZ1B,BBS1,BCAP29,BNC2,BRD8,BRPF3,CAV3,CBFA2T3,CBX4,CC2D2A,CCDC151,CCDC39,CCDC90B,CCNH,CCR7,CDC26,CDC73,CDCA7L,CDCA8,CDKN1A,CDYL2,CENPK,CEP152,CEP85,CEP89,CFAP221,CFAP57,CFAP70,CF…
GO:CC	intracellular organelle	GO:0043229	1.39527e-06	5.85534	3930	900	430	10104	A1CF,ACOX1,ADD1,ADD3,AGO2,AHCTF1,AHR,ALG11,ALG9,ALKBH7,AMOTL2,ANAPC1,ANAPC15,ANAPC4,APEX2,ARFGEF1,ARHGEF10,ARID1A,ARID5B,ARMC8,ARNTL,ARPC5,ASH1L,ATF2,ATG2A,ATP5MPL,ATP5PB,ATP5PF,ATP6,ATP9A,ATPAF1,B3GALT6,B3GAT2,BAZ1B,BCAP29,BNC2,BRD8,BRPF3,CAV3,CBFA2T3,CBX4,CCDC151,CCDC39,CCDC90B,CCNH,CDC26,CDC73,CDCA7L,CDCA8,CDKN1A,CDYL2,CENPK,CEP152,CEP85,CEP89,CFDP1,CFL2,CGNL1,CHD6,CHPF,CHPF2,CHST2,CLIP1,CLSTN…
GO:CC	membrane-bounded organelle	GO:0043227	6.87977e-05	4.16243	3292	900	360	10104	A1CF,ACOX1,AHCTF1,AHR,ALG11,ALG9,ALKBH7,ANAPC1,ANAPC15,ANAPC4,ANKRD13B,APEX2,ARFGEF1,ARID1A,ARID5B,ARMC8,ARNTL,ASH1L,ATF2,ATP5MPL,ATP5PB,ATP5PF,ATP6,ATP9A,ATPAF1,B3GALT6,B3GAT2,BAZ1B,BCAP29,BNC2,BRD8,BRPF3,CAV3,CBFA2T3,CBX4,CCDC90B,CCNH,CCR7,CDC26,CDC73,CDCA7L,CDCA8,CDKN1A,CDYL2,CENPK,CHD6,CHPF,CHPF2,CHST2,CLSTN1,CLTC,CLVS2,COG1,COG2,COG5,COPS4,COPS5,COPS6,COQ5,CREB1,CREB5,CSRNP2,CSTF3,CTDP1,CTSC…
GO:CC	intracellular membrane-bounded organelle	GO:0043231	0.000133915	3.87317	3105	900	340	10104	A1CF,ACOX1,AHCTF1,AHR,ALG11,ALG9,ALKBH7,ANAPC1,ANAPC15,ANAPC4,APEX2,ARFGEF1,ARID1A,ARID5B,ARMC8,ARNTL,ASH1L,ATF2,ATP5MPL,ATP5PB,ATP5PF,ATP6,ATP9A,ATPAF1,B3GALT6,B3GAT2,BAZ1B,BCAP29,BNC2,BRD8,BRPF3,CAV3,CBFA2T3,CBX4,CCDC90B,CCNH,CDC26,CDC73,CDCA7L,CDCA8,CDKN1A,CDYL2,CENPK,CHD6,CHPF,CHPF2,CHST2,CLSTN1,CLTC,CLVS2,COG1,COG2,COG5,COPS4,COPS5,COPS6,COQ5,CREB1,CREB5,CSRNP2,CSTF3,CTDP1,CTSC,CYTB,DAP3,DCL…
GO:CC	cytoplasm	GO:0005737	0.000147749	3.83047	2524	900	284	10104	ACOX1,AGO2,ALDH1L2,ALG11,ALG9,ALKBH7,AMOTL2,ANKRD13B,ANKZF1,AP1M2,AP3B2,AP5Z1,APEX2,ARFGEF1,ARHGAP17,ARHGEF10,ARHGEF28,ARHGEF38,ARMC8,ARNTL,ATG12,ATG2A,ATG5,ATP5MPL,ATP5PB,ATP5PF,ATP6,ATP9A,ATPAF1,AXIN2,B3GALT6,B3GAT2,BCAP29,BIN2,BIN3,BLOC1S1,BTBD2,CAV3,CBL,CCDC39,CCDC90B,CCR7,CCT3,CDCA7L,CDKN3,CHPF,CHPF2,CHST2,CLIC4,CLSTN1,CLTC,CLVS2,COG1,COG2,COG5,COPS4,COPS5,COPS6,COQ5,CSE1L,CTNNAL1,CTSC,CTU1,…
GO:CC	ribosome	GO:0005840	0.000214009	3.66957	159	900	33	10104	DAP3,GADD45GIP1,MRPL13,MRPL27,MRPL28,MRPL30,MRPL32,MRPL41,MRPL44,MRPL49,MRPL57,MRPS16,MRPS21,MRPS26,MRPS31,RPL13A,RPL14,RPL17,RPL18,RPL18A,RPL27A,RPL29,RPL32,RPL34,RPL35A,RPL6,RPS10,RPS15A,RPS17,RPS24,RPS27A,RPS28,RPS4X
GO:CC	spliceosomal snRNP complex	GO:0097525	0.0172326	1.76365	12	900	6	10104	LSM8,LUC7L,LUC7L3,PRPF3,SF3B5,TXNL4B
GO:CC	small nuclear ribonucleoprotein complex	GO:0030532	0.0263106	1.57987	13	900	6	10104	LSM8,LUC7L,LUC7L3,PRPF3,SF3B5,TXNL4B
GO:CC	nuclear protein-containing complex	GO:0140513	0.0288206	1.5403	361	900	51	10104	A1CF,ANAPC1,ANAPC15,ANAPC4,ARID1A,BRD8,CCNH,CDC26,CDC73,COPS4,COPS5,COPS6,DR1,EIF5A,ELL,EPC1,EXOSC10,GPS1,GTF2H1,INIP,INO80,INO80C,INTS10,INTS9,LSM6,LSM8,LUC7L,LUC7L3,MEAF6,MED18,MED21,MED22,MED26,MED4,MORF4L1,MRE11,MRGBP,MSL2,NUP93,PCGF6,PRPF3,PRPF4,RSF1,SF3B5,SUN1,TAF2,TAF7L,TFIP11,THOC7,TXNL4B,ZMAT2
GO:CC	phagophore assembly site membrane	GO:0034045	0.0311294	1.50683	3	900	3	10104	ATG2A,ATG5,WIPI2
KEGG	Ribosome	KEGG:03010	0.00897587	2.04692	125	589	26	6361	MRPL13,MRPL27,MRPL28,MRPL30,MRPL32,MRPS16,MRPS21,RPL13A,RPL14,RPL17,RPL18,RPL18A,RPL27A,RPL29,RPL32,RPL34,RPL35A,RPL6,RPS10,RPS15A,RPS17,RPS2,RPS24,RPS27A,RPS28,RPS4X
