# Supplementary material for: Integrated miRNA and mRNA Sequencing Reveals the Sterility Mechanism in Hybrid Yellow Catfish Resulting from Pelteobagrus fulvidraco (♀) × Pelteobagrus vachelli (♂)
Source: Animals (Basel). 2024 May 27;14(11):1586. doi: 10.3390/ani14111586 (PMC11171309; doi:10.3390/ani14111586)
Supplement: Supplementary file 1 [file animals-14-01586-s001.zip › Tables/Table S14.xlsx]

## Sheet: Sheet2
Table S14. The intersection genes between up-regulated DEGs and the target genes of down-regulated DEmiRNAs, and between down-regulated DEGs and the target genes of up-regulated DEmiRNAs. DEGs and DEmiRNAs were both identified between hybrid and two pure yellow catfishes.
DEG_up|down_target	DEG_down|up_target
LOC113650564	LOC113636039
LOC113639301	LOC113635294
LOC113653320	LOC113636659
tp73	cdk20
c7	LOC113659085
LOC113638661	spata7
LOC113653105	intu
LOC113663702	LOC113662757
LOC113653916	tchp
LOC113653543	cfap70
apom	iqch
LOC113638904	spef1
LOC113644745	stk36
LOC113653564	cunh5orf49
LOC113638886	morn2
LOC113650552	LOC113653950
kcnmb2	LOC113637911
LOC113662237	fsip1
LOC113643709	cdk5r1
LOC113647222	ak8
tnfaip2	spata4
LOC113650579	LOC113650560
LOC113649605	LOC113636470
LOC113648629	rsph6a
LOC113655790	LOC113639862
LOC113648727	cfap221
il2rb	fndc11
LOC113640638	LOC113636898
LOC113637849	LOC113651451
LOC113645231	lrp2bp
LOC113648746	LOC113654256
LOC113654930	LOC113663773
LOC113661221	cunh3orf14
LOC113647845	spata17
LOC113635038	erich2
LOC113648445	LOC113634526
LOC113650566	LOC113642080
LOC113658318	LOC113650073
LOC113662986	LOC113636896
LOC113644876	cfi
LOC113661701	LOC113651096
dio2	LOC113658925
LOC113653204
tlr2
LOC113650453
LOC113658893
LOC113637888
LOC113638566
LOC113640569
LOC113653730
lpin2
cgas
emx2
LOC113641844
wnt4
LOC113655245
cxcl14
il4i1
LOC113634938
LOC113646557
LOC113636450
LOC113636580
LOC113646393
LOC113653067
LOC113638862
LOC113655243
LOC113641616
LOC113658527
gpr84
LOC113641710
LOC113646581
mef2b
LOC113661723
LOC113639284
LOC113661529
LOC113641492
LOC113635592
cacna2d1
LOC113639754
LOC113648053
inpp5d
LOC113646616
LOC113657284
LOC113664023
LOC113636451
LOC113652185
LOC113637791
syk
osbpl7
ccbe1
il6
LOC113652448
lcp1
plekhn1
runx1
rps6kl1
LOC113644226
zbtb32
LOC113641992
LOC113648328
LOC113649752
LOC113639535
LOC113647908
LOC113641660
LOC113649413
LOC113646613
ash1l
LOC113636124
LOC113651871
LOC113643963
pdpn
LOC113639876
LOC113642741
LOC113642619
LOC113642169
LOC113641043
LOC113643665
LOC113636423
tshz3
LOC113642454
LOC113646498
LOC113653164
LOC113639340
LOC113662734
LOC113650220
LOC113653281
LOC113660163
runx2
LOC113642470
LOC113642469
LOC113658659
mafa
LOC113640600
LOC113635572
LOC113644382
znf516
LOC113663331
c1ql2
LOC113639661
LOC113647470
LOC113638965
c1qtnf5
selplg
LOC113650150
LOC113644012
LOC113657437
LOC113644564
nxph4
p2ry1
LOC113638366
LOC113652221
LOC113644510
plvap
LOC113654854
LOC113644295
LOC113652605
ncf4
LOC113650586
LOC113647192
thrb
fgr
LOC113634729
LOC113661264
gpr171
LOC113647932
LOC113660595
LOC113655446
adamts3
tcf7
LOC113645506
tagap
LOC113652180
LOC113663189
rtn4rl2
ism2
LOC113640126
LOC113641643
LOC113644718
map3k8
LOC113642361
znf608
LOC113645056
LOC113634386
reck
LOC113654067
LOC113662786
LOC113656334
grhl1
LOC113639005
LOC113662850
inpp4b
LOC113642007
LOC113636069
hic1
sulf2
LOC113653528
LOC113658183
LOC113647259
LOC113656481
LOC113662160
syt11
LOC113643246
LOC113647546
LOC113650382
LOC113637553
cbfa2t3
LOC113663805
LOC113648072
LOC113658599
LOC113648269
dbn1
LOC113648242
LOC113656322
sh3kbp1
pip5k1b
LOC113658120
kcnq5
LOC113642841
LOC113663740
kctd12
LOC113659064
bcl2
foxp1
LOC113651805
LOC113656359
LOC113660631
LOC113638031
LOC113649053
LOC113647428
agr2
LOC113653167
dnase2b
LOC113643501
ebf1
LOC113661704
LOC113658580
LOC113640329
LOC113636716
LOC113639774
LOC113638192
il17rel
tfap2c
ccdc85a
LOC113654656
LOC113643249
