# Supplementary material for: Integrated miRNA and mRNA Sequencing Reveals the Sterility Mechanism in Hybrid Yellow Catfish Resulting from Pelteobagrus fulvidraco (♀) × Pelteobagrus vachelli (♂)
Source: Animals (Basel). 2024 May 27;14(11):1586. doi: 10.3390/ani14111586 (PMC11171309; doi:10.3390/ani14111586)
Supplement: Supplementary file 1 [file animals-14-01586-s001.zip › Tables/Table S15.xlsx]

## Sheet: Sheet1
Table S15. The enrichment analyses result of 287 intersection genes.
source	term_name	term_id	adjusted_p_value	negative_log10_of_adjusted_p_value	term_size	query_size	intersection_size	effective_domain_size	intersections
GO:BP	localization of cell	GO:0051674	0.0132877	1.87655	352	61	9	12850	WNT4,CXCL14,INPP5D,SYK,CCBE1,SELPLG,FGR,RTN4RL2,RSPH6A
GO:BP	cell motility	GO:0048870	0.0132877	1.87655	352	61	9	12850	WNT4,CXCL14,INPP5D,SYK,CCBE1,SELPLG,FGR,RTN4RL2,RSPH6A
GO:BP	regulation of RNA metabolic process	GO:0051252	0.0289891	1.53777	1263	61	15	12850	TP73,EMX2,WNT4,MEF2B,RUNX1,TSHZ3,RUNX2,THRB,TCF7,GRHL1,HIC1,CBFA2T3,FOXP1,EBF1,TFAP2C
GO:BP	RNA biosynthetic process	GO:0032774	0.0289891	1.53777	1354	61	15	12850	TP73,EMX2,WNT4,MEF2B,RUNX1,TSHZ3,RUNX2,THRB,TCF7,GRHL1,HIC1,CBFA2T3,FOXP1,EBF1,TFAP2C
GO:BP	locomotion	GO:0040011	0.0289891	1.53777	510	61	9	12850	WNT4,CXCL14,INPP5D,SYK,CCBE1,SELPLG,FGR,RTN4RL2,RSPH6A
GO:BP	lymphocyte activation	GO:0046649	0.0289891	1.53777	37	61	3	12850	IL6,RUNX1,TCF7
GO:BP	regulation of biological process	GO:0050789	0.0289891	1.53777	5048	61	36	12850	TP73,C7,DIO2,TLR2,EMX2,WNT4,CXCL14,GPR84,MEF2B,INPP5D,SYK,CCBE1,IL6,PLEKHN1,RUNX1,TSHZ3,RUNX2,P2RY1,PLVAP,THRB,GPR171,TCF7,TAGAP,RTN4RL2,RECK,GRHL1,HIC1,CBFA2T3,KCNQ5,KCTD12,BCL2,FOXP1,EBF1,IL17REL,TFAP2C,STK36
GO:BP	regulation of nitrogen compound metabolic process	GO:0051171	0.0289891	1.53777	1550	61	17	12850	TP73,EMX2,WNT4,MEF2B,RUNX1,TSHZ3,RUNX2,THRB,TCF7,RECK,GRHL1,HIC1,CBFA2T3,BCL2,FOXP1,EBF1,TFAP2C
GO:BP	plasma membrane bounded cell projection assembly	GO:0120031	0.0289891	1.53777	174	61	5	12850	CDK20,INTU,STK36,RSPH6A,CFAP221
GO:BP	cilium assembly	GO:0060271	0.0289891	1.53777	165	61	5	12850	CDK20,INTU,STK36,RSPH6A,CFAP221
GO:BP	regulation of primary metabolic process	GO:0080090	0.0289891	1.53777	1562	61	17	12850	TP73,EMX2,WNT4,MEF2B,RUNX1,TSHZ3,RUNX2,THRB,TCF7,RECK,GRHL1,HIC1,CBFA2T3,BCL2,FOXP1,EBF1,TFAP2C
GO:BP	nucleic acid-templated transcription	GO:0097659	0.0289891	1.53777	1348	61	15	12850	TP73,EMX2,WNT4,MEF2B,RUNX1,TSHZ3,RUNX2,THRB,TCF7,GRHL1,HIC1,CBFA2T3,FOXP1,EBF1,TFAP2C
GO:BP	regulation of cellular biosynthetic process	GO:0031326	0.0289891	1.53777	1309	61	15	12850	TP73,EMX2,WNT4,MEF2B,RUNX1,TSHZ3,RUNX2,THRB,TCF7,GRHL1,HIC1,CBFA2T3,FOXP1,EBF1,TFAP2C
GO:BP	plasma membrane bounded cell projection organization	GO:0120036	0.0289891	1.53777	442	61	8	12850	EMX2,WNT4,KCTD12,CDK20,INTU,STK36,RSPH6A,CFAP221
GO:BP	mononuclear cell differentiation	GO:1903131	0.0289891	1.53777	28	61	3	12850	IL6,RUNX1,TCF7
GO:BP	regulation of nucleic acid-templated transcription	GO:1903506	0.0289891	1.53777	1222	61	15	12850	TP73,EMX2,WNT4,MEF2B,RUNX1,TSHZ3,RUNX2,THRB,TCF7,GRHL1,HIC1,CBFA2T3,FOXP1,EBF1,TFAP2C
GO:BP	regulation of cellular macromolecule biosynthetic process	GO:2000112	0.0289891	1.53777	1269	61	15	12850	TP73,EMX2,WNT4,MEF2B,RUNX1,TSHZ3,RUNX2,THRB,TCF7,GRHL1,HIC1,CBFA2T3,FOXP1,EBF1,TFAP2C
GO:BP	regulation of RNA biosynthetic process	GO:2001141	0.0289891	1.53777	1223	61	15	12850	TP73,EMX2,WNT4,MEF2B,RUNX1,TSHZ3,RUNX2,THRB,TCF7,GRHL1,HIC1,CBFA2T3,FOXP1,EBF1,TFAP2C
GO:BP	regulation of macromolecule metabolic process	GO:0060255	0.0289891	1.53777	1644	61	17	12850	TP73,EMX2,WNT4,MEF2B,RUNX1,TSHZ3,RUNX2,THRB,TCF7,RECK,GRHL1,HIC1,CBFA2T3,BCL2,FOXP1,EBF1,TFAP2C
GO:BP	regulation of cellular metabolic process	GO:0031323	0.0289891	1.53777	1600	61	17	12850	TP73,EMX2,WNT4,MEF2B,RUNX1,TSHZ3,RUNX2,THRB,TCF7,RECK,GRHL1,HIC1,CBFA2T3,BCL2,FOXP1,EBF1,TFAP2C
GO:BP	cell activation	GO:0001775	0.0289891	1.53777	68	61	4	12850	IL6,RUNX1,P2RY1,TCF7
GO:BP	cilium organization	GO:0044782	0.0289891	1.53777	170	61	5	12850	CDK20,INTU,STK36,RSPH6A,CFAP221
GO:BP	immune system process	GO:0002376	0.0289891	1.53777	656	61	10	12850	C7,TLR2,CXCL14,INPP5D,SYK,IL6,RUNX1,SELPLG,FGR,TCF7
GO:BP	adaptive immune response based on somatic recombination of immune receptors built from immunoglobulin superfamily domains	GO:0002460	0.0289891	1.53777	11	61	2	12850	C7,IL6
GO:BP	cell projection organization	GO:0030030	0.0289891	1.53777	458	61	8	12850	EMX2,WNT4,KCTD12,CDK20,INTU,STK36,RSPH6A,CFAP221
GO:BP	transcription, DNA-templated	GO:0006351	0.0289891	1.53777	1327	61	15	12850	TP73,EMX2,WNT4,MEF2B,RUNX1,TSHZ3,RUNX2,THRB,TCF7,GRHL1,HIC1,CBFA2T3,FOXP1,EBF1,TFAP2C
GO:BP	regulation of transcription, DNA-templated	GO:0006355	0.0289891	1.53777	1201	61	15	12850	TP73,EMX2,WNT4,MEF2B,RUNX1,TSHZ3,RUNX2,THRB,TCF7,GRHL1,HIC1,CBFA2T3,FOXP1,EBF1,TFAP2C
GO:BP	movement of cell or subcellular component	GO:0006928	0.0289891	1.53777	595	61	10	12850	WNT4,CXCL14,INPP5D,SYK,CCBE1,SELPLG,FGR,RTN4RL2,RSPH6A,CFAP221
GO:BP	regulation of biosynthetic process	GO:0009889	0.0289891	1.53777	1317	61	15	12850	TP73,EMX2,WNT4,MEF2B,RUNX1,TSHZ3,RUNX2,THRB,TCF7,GRHL1,HIC1,CBFA2T3,FOXP1,EBF1,TFAP2C
GO:BP	lymphocyte differentiation	GO:0030098	0.0289891	1.53777	25	61	3	12850	IL6,RUNX1,TCF7
GO:BP	regulation of macromolecule biosynthetic process	GO:0010556	0.0289891	1.53777	1293	61	15	12850	TP73,EMX2,WNT4,MEF2B,RUNX1,TSHZ3,RUNX2,THRB,TCF7,GRHL1,HIC1,CBFA2T3,FOXP1,EBF1,TFAP2C
GO:BP	cell migration	GO:0016477	0.0289891	1.53777	327	61	8	12850	WNT4,CXCL14,INPP5D,SYK,CCBE1,SELPLG,FGR,RTN4RL2
GO:BP	regulation of nucleobase-containing compound metabolic process	GO:0019219	0.0289891	1.53777	1288	61	15	12850	TP73,EMX2,WNT4,MEF2B,RUNX1,TSHZ3,RUNX2,THRB,TCF7,GRHL1,HIC1,CBFA2T3,FOXP1,EBF1,TFAP2C
GO:BP	cell projection assembly	GO:0030031	0.0294533	1.53087	176	61	5	12850	CDK20,INTU,STK36,RSPH6A,CFAP221
GO:BP	response to molecule of bacterial origin	GO:0002237	0.0307744	1.51181	13	61	2	12850	TLR2,GPR84
GO:BP	positive regulation of immune system process	GO:0002684	0.0307744	1.51181	50	61	3	12850	C7,TLR2,RUNX1
GO:BP	leukocyte activation	GO:0045321	0.0307744	1.51181	50	61	3	12850	IL6,RUNX1,TCF7
GO:BP	regulation of gene expression	GO:0010468	0.0307744	1.51181	1384	61	15	12850	TP73,EMX2,WNT4,MEF2B,RUNX1,TSHZ3,RUNX2,THRB,TCF7,GRHL1,HIC1,CBFA2T3,FOXP1,EBF1,TFAP2C
GO:BP	nucleobase-containing compound biosynthetic process	GO:0034654	0.0321885	1.4923	1557	61	16	12850	TP73,EMX2,WNT4,MEF2B,RUNX1,TSHZ3,RUNX2,THRB,TCF7,GRHL1,HIC1,CBFA2T3,FOXP1,EBF1,TFAP2C,AK8
GO:BP	habenula development	GO:0021986	0.0321885	1.4923	14	61	2	12850	WNT4,KCTD12
GO:BP	regulation of immune system process	GO:0002682	0.0321885	1.4923	112	61	4	12850	C7,TLR2,INPP5D,RUNX1
GO:BP	regulation of metabolic process	GO:0019222	0.0321885	1.4923	1710	61	17	12850	TP73,EMX2,WNT4,MEF2B,RUNX1,TSHZ3,RUNX2,THRB,TCF7,RECK,GRHL1,HIC1,CBFA2T3,BCL2,FOXP1,EBF1,TFAP2C
GO:BP	leukocyte differentiation	GO:0002521	0.0376946	1.42372	56	61	3	12850	IL6,RUNX1,TCF7
GO:BP	CD4-positive or CD8-positive, alpha-beta T cell lineage commitment	GO:0043369	0.0379215	1.42112	1	61	1	12850	IL6
GO:BP	hematopoietic stem cell migration to bone marrow	GO:0097241	0.0379215	1.42112	1	61	1	12850	SELPLG
GO:BP	toll-like receptor 2 signaling pathway	GO:0034134	0.0379215	1.42112	1	61	1	12850	TLR2
GO:BP	positive regulation of myeloid leukocyte differentiation	GO:0002763	0.0379215	1.42112	1	61	1	12850	RUNX1
GO:BP	organic cyclic compound biosynthetic process	GO:1901362	0.0379215	1.42112	1639	61	16	12850	TP73,EMX2,WNT4,MEF2B,RUNX1,TSHZ3,RUNX2,THRB,TCF7,GRHL1,HIC1,CBFA2T3,FOXP1,EBF1,TFAP2C,AK8
GO:BP	regulation of metalloendopeptidase activity	GO:1904683	0.0379215	1.42112	1	61	1	12850	RECK
GO:BP	negative regulation of metalloendopeptidase activity	GO:1904684	0.0379215	1.42112	1	61	1	12850	RECK
GO:BP	regulation of metallopeptidase activity	GO:1905048	0.0379215	1.42112	1	61	1	12850	RECK
GO:BP	negative regulation of metallopeptidase activity	GO:1905049	0.0379215	1.42112	1	61	1	12850	RECK
GO:BP	positive regulation of granulocyte differentiation	GO:0030854	0.0379215	1.42112	1	61	1	12850	RUNX1
GO:BP	alpha-beta T cell lineage commitment	GO:0002363	0.0379215	1.42112	1	61	1	12850	IL6
GO:BP	T cell lineage commitment	GO:0002360	0.0379215	1.42112	1	61	1	12850	IL6
GO:BP	T-helper cell lineage commitment	GO:0002295	0.0379215	1.42112	1	61	1	12850	IL6
GO:BP	CD4-positive, alpha-beta T cell differentiation involved in immune response	GO:0002294	0.0379215	1.42112	1	61	1	12850	IL6
GO:BP	alpha-beta T cell differentiation involved in immune response	GO:0002293	0.0379215	1.42112	1	61	1	12850	IL6
GO:BP	T cell differentiation involved in immune response	GO:0002292	0.0379215	1.42112	1	61	1	12850	IL6
GO:BP	alpha-beta T cell activation involved in immune response	GO:0002287	0.0379215	1.42112	1	61	1	12850	IL6
GO:BP	adaptive immune response	GO:0002250	0.0379215	1.42112	18	61	2	12850	C7,IL6
GO:BP	regulation of cell migration	GO:0030334	0.0379215	1.42112	68	61	3	12850	INPP5D,SYK,RTN4RL2
GO:BP	T-helper 17 cell lineage commitment	GO:0072540	0.0379215	1.42112	1	61	1	12850	IL6
GO:BP	positive T cell selection	GO:0043368	0.0379215	1.42112	1	61	1	12850	IL6
GO:BP	T-helper 17 cell differentiation	GO:0072539	0.0379215	1.42112	1	61	1	12850	IL6
GO:BP	biological regulation	GO:0065007	0.0379215	1.42112	5418	61	37	12850	TP73,C7,DIO2,TLR2,EMX2,WNT4,CXCL14,GPR84,MEF2B,INPP5D,SYK,CCBE1,IL6,PLEKHN1,RUNX1,TSHZ3,RUNX2,P2RY1,PLVAP,THRB,GPR171,TCF7,TAGAP,RTN4RL2,RECK,GRHL1,HIC1,SULF2,CBFA2T3,KCNQ5,KCTD12,BCL2,FOXP1,EBF1,IL17REL,TFAP2C,STK36
GO:BP	CD4-positive, alpha-beta T cell lineage commitment	GO:0043373	0.0379215	1.42112	1	61	1	12850	IL6
GO:BP	blood vessel endothelial cell migration	GO:0043534	0.0379215	1.42112	18	61	2	12850	SYK,CCBE1
GO:BP	endothelial cell migration	GO:0043542	0.0379215	1.42112	20	61	2	12850	SYK,CCBE1
GO:BP	aromatic compound biosynthetic process	GO:0019438	0.0379215	1.42112	1598	61	16	12850	TP73,EMX2,WNT4,MEF2B,RUNX1,TSHZ3,RUNX2,THRB,TCF7,GRHL1,HIC1,CBFA2T3,FOXP1,EBF1,TFAP2C,AK8
GO:BP	T cell selection	GO:0045058	0.0379215	1.42112	1	61	1	12850	IL6
GO:BP	CD4-positive, alpha-beta T cell differentiation	GO:0043367	0.0379215	1.42112	1	61	1	12850	IL6
GO:BP	positive regulation of neutrophil differentiation	GO:0045660	0.0379215	1.42112	1	61	1	12850	RUNX1
GO:BP	alpha-beta T cell activation	GO:0046631	0.0379215	1.42112	1	61	1	12850	IL6
GO:BP	alpha-beta T cell differentiation	GO:0046632	0.0379215	1.42112	1	61	1	12850	IL6
GO:BP	negative regulation of cellular process	GO:0048523	0.0379215	1.42112	651	61	9	12850	TP73,INPP5D,RUNX1,TSHZ3,RTN4RL2,RECK,HIC1,CBFA2T3,BCL2
GO:BP	T-helper 17 type immune response	GO:0072538	0.0379215	1.42112	1	61	1	12850	IL6
GO:BP	heterocycle biosynthetic process	GO:0018130	0.0379215	1.42112	1604	61	16	12850	TP73,EMX2,WNT4,MEF2B,RUNX1,TSHZ3,RUNX2,THRB,TCF7,GRHL1,HIC1,CBFA2T3,FOXP1,EBF1,TFAP2C,AK8
GO:BP	T cell differentiation	GO:0030217	0.0379215	1.42112	17	61	2	12850	IL6,TCF7
GO:BP	T-helper cell differentiation	GO:0042093	0.0379215	1.42112	1	61	1	12850	IL6
GO:BP	vestibular receptor cell morphogenesis	GO:0060116	0.0379215	1.42112	1	61	1	12850	EMX2
GO:BP	vestibular receptor cell stereocilium organization	GO:0060121	0.0379215	1.42112	1	61	1	12850	EMX2
GO:BP	epithalamus development	GO:0021538	0.0379215	1.42112	16	61	2	12850	WNT4,KCTD12
GO:BP	CD4-positive, alpha-beta T cell activation	GO:0035710	0.0379215	1.42112	1	61	1	12850	IL6
GO:BP	cell chemotaxis	GO:0060326	0.0379215	1.42112	62	61	3	12850	CXCL14,INPP5D,FGR
GO:BP	regulation of cellular process	GO:0050794	0.0379215	1.42112	4803	61	34	12850	TP73,TLR2,EMX2,WNT4,CXCL14,GPR84,MEF2B,INPP5D,SYK,CCBE1,IL6,PLEKHN1,RUNX1,TSHZ3,RUNX2,P2RY1,PLVAP,THRB,GPR171,TCF7,TAGAP,RTN4RL2,RECK,GRHL1,HIC1,CBFA2T3,KCNQ5,KCTD12,BCL2,FOXP1,EBF1,IL17REL,TFAP2C,STK36
GO:BP	response to chemical	GO:0042221	0.0404524	1.39306	693	61	9	12850	DIO2,TLR2,WNT4,CXCL14,GPR84,INPP5D,CCBE1,FGR,IL17REL
GO:BP	regulation of cell motility	GO:2000145	0.0405483	1.39203	74	61	3	12850	INPP5D,SYK,RTN4RL2
GO:BP	negative regulation of cell migration	GO:0030336	0.0405998	1.39148	23	61	2	12850	INPP5D,RTN4RL2
GO:BP	negative regulation of cell motility	GO:2000146	0.0431856	1.36466	24	61	2	12850	INPP5D,RTN4RL2
GO:BP	negative regulation of cellular component movement	GO:0051271	0.0431856	1.36466	24	61	2	12850	INPP5D,RTN4RL2
GO:BP	negative regulation of nitrogen compound metabolic process	GO:0051172	0.0455387	1.34162	246	61	5	12850	TSHZ3,RECK,HIC1,CBFA2T3,BCL2
GO:BP	negative regulation of locomotion	GO:0040013	0.0455387	1.34162	25	61	2	12850	INPP5D,RTN4RL2
GO:BP	regulation of cellular component movement	GO:0051270	0.0455387	1.34162	79	61	3	12850	INPP5D,SYK,RTN4RL2
GO:BP	regulation of locomotion	GO:0040012	0.0482912	1.31613	81	61	3	12850	INPP5D,SYK,RTN4RL2
HP	Recurrent sinusitis	HP:0011108	0.0248118	1.60534	43	27	4	4751	NCF4,SH3KBP1,RSPH6A,CFI
HP	Sinusitis	HP:0000246	0.0248118	1.60534	122	27	6	4751	RUNX2,NCF4,SH3KBP1,STK36,RSPH6A,CFI
HP	Abnormal pleura morphology	HP:0002103	0.0248118	1.60534	87	27	5	4751	CCBE1,PLVAP,ADAMTS3,BCL2,CFI
HP	Abnormality of the paranasal sinuses	HP:0000245	0.0248118	1.60534	140	27	6	4751	RUNX2,NCF4,SH3KBP1,STK36,RSPH6A,CFI
HP	Protein-losing enteropathy	HP:0002243	0.0248118	1.60534	15	27	3	4751	CCBE1,PLVAP,ADAMTS3
HP	Pleural effusion	HP:0002202	0.0248118	1.60534	72	27	5	4751	CCBE1,PLVAP,ADAMTS3,BCL2,CFI
HP	Abnormal lung morphology	HP:0002088	0.0255947	1.59185	1039	27	15	4751	IL2RB,LPIN2,WNT4,CCBE1,RUNX1,RUNX2,PLVAP,NCF4,ADAMTS3,SH3KBP1,BCL2,INTU,STK36,RSPH6A,CFI
HP	Pulmonary lymphangiectasia	HP:0006521	0.0255947	1.59185	4	27	2	4751	CCBE1,ADAMTS3
HP	Abnormal pulmonary lymphatics	HP:0006529	0.0255947	1.59185	4	27	2	4751	CCBE1,ADAMTS3
HP	Abnormal respiratory system morphology	HP:0012252	0.0255947	1.59185	1201	27	16	4751	IL2RB,LPIN2,WNT4,CCBE1,RUNX1,RUNX2,PLVAP,NCF4,ADAMTS3,SH3KBP1,BCL2,FOXP1,INTU,STK36,RSPH6A,CFI
HP	Abnormality of humoral immunity	HP:0005368	0.0268537	1.571	229	27	7	4751	C7,IL2RB,CCBE1,PLVAP,ADAMTS3,SH3KBP1,CFI
HP	Short middle phalanx of the 2nd finger	HP:0009577	0.0354235	1.45071	5	27	2	4751	RUNX2,INTU
