# Supplementary material for: Integrated miRNA and mRNA Sequencing Reveals the Sterility Mechanism in Hybrid Yellow Catfish Resulting from Pelteobagrus fulvidraco (♀) × Pelteobagrus vachelli (♂)
Source: Animals (Basel). 2024 May 27;14(11):1586. doi: 10.3390/ani14111586 (PMC11171309; doi:10.3390/ani14111586)
Supplement: Supplementary file 1 [file animals-14-01586-s001.zip › Tables/Table S2.xlsx]

## Sheet: Table S2
Table S2. The DEGs in different groups.

## Sheet: hybrid_vs_pure
The DEGs between hybrid and two pure yellow catfishes (P. fulvidraco and P. vachelli).
	baseMean	log2FoldChange	lfcSE	stat	pvalue	padj
LOC113634516	1164.37	8.18432	1.90486	4.29655	1.73e-05	0.000402578
LOC113661715	394.281	7.60153	1.32101	5.75434	8.7e-09	8.92e-07
LOC113659391	14.9119	7.58134	1.98683	3.8158	0.000135743	0.00191121
LOC113650215	79.6659	7.40726	1.3463	5.50196	3.76e-08	2.96e-06
LOC113657192	65.9904	7.32189	1.34435	5.44644	5.14e-08	3.81e-06
LOC113662909	106.8	7.28238	1.11271	6.54471	5.96e-11	1.32e-08
LOC113650115	54.6126	7.28162	1.8071	4.02946	5.59e-05	0.0009788
LOC113663323	17.8051	7.10238	1.18324	6.00247	1.94e-09	2.57e-07
LOC113648455	8.76933	7.07954	1.668	4.24432	2.19e-05	0.000481096
LOC113660468	52.834	7.05362	1.142	6.17654	6.55e-10	1.04e-07
LOC113650564	224.723	6.97004	1.54374	4.51502	6.33e-06	0.000184257
LOC113662939	10.9885	6.85418	1.85345	3.69807	0.000217248	0.00271414
LOC113656946	17.4795	6.83922	1.34976	5.06701	4.04e-07	2.09e-05
LOC113659685	29.4284	6.78075	1.19737	5.66303	1.49e-08	1.39e-06
LOC113662366	19.922	6.62125	0.97228	6.81003	9.76e-12	2.72e-09
LOC113638180	22.7873	6.46847	1.22909	5.26282	1.42e-07	8.67e-06
LOC113648057	226.558	6.39395	0.766703	8.33955	7.46e-17	9.86e-14
LOC113658894	42.5559	6.38319	1.71521	3.72152	0.000198028	0.00252551
LOC113642663	676.127	6.28106	1.34799	4.65956	3.17e-06	0.000105449
LOC113648185	51.2553	6.16937	1.4867	4.14972	3.33e-05	0.000664981
LOC113638769	49.412	6.11952	1.74165	3.51363	0.000442025	0.00457578
LOC113662905	906.233	6.01398	1.53177	3.92616	8.63e-05	0.00135617
LOC113643840	8.13433	5.93585	1.10415	5.37594	7.62e-08	5.38e-06
dpys	29.5788	5.83803	1.64169	3.55612	0.000376372	0.00403638
LOC113637180	17.7485	5.81833	1.60864	3.61693	0.000298121	0.00341074
LOC113657807	386.431	5.75675	1.25265	4.59566	4.31e-06	0.000136326
LOC113639301	19.2962	5.66583	1.34221	4.22128	2.43e-05	0.000518964
LOC113646124	35.6124	5.6444	1.14929	4.9112	9.05e-07	3.92e-05
LOC113653320	129.029	5.61572	1.51591	3.70452	0.000211793	0.00266545
LOC113654908	788.202	5.56313	1.37131	4.05679	4.98e-05	0.000896043
LOC113658909	52.9979	5.54142	1.14052	4.85867	1.18e-06	4.83e-05
LOC113638261	19.8085	5.53701	1.45067	3.81686	0.000135159	0.00190558
aldh1a3	5765.06	5.52977	0.657324	8.41256	4.01e-17	7.2e-14
LOC113659553	807.128	5.48763	0.964876	5.68739	1.29e-08	1.24e-06
LOC113640065	1188.38	5.48293	1.31514	4.16909	3.06e-05	0.000621682
LOC113650878	373.273	5.44533	1.29201	4.21463	2.5e-05	0.000530882
LOC113656578	35.286	5.44057	1.25092	4.34927	1.37e-05	0.000332538
LOC113656604	41.1398	5.43768	1.50171	3.62098	0.000293489	0.00336388
LOC113636907	162.314	5.43721	1.07302	5.0672	4.04e-07	2.09e-05
tp73	213.634	5.41585	0.872523	6.20712	5.4e-10	8.75e-08
c7	1888.95	5.41297	0.743539	7.28001	3.34e-13	1.91e-10
LOC113663546	91.6162	5.40083	1.09325	4.94017	7.81e-07	3.48e-05
LOC113654211	137.025	5.3219	0.790477	6.73252	1.67e-11	4.55e-09
LOC113650399	2575.96	5.29608	1.43776	3.68356	0.000229999	0.00281741
LOC113654513	64.0337	5.23918	0.809838	6.46942	9.84e-11	2.11e-08
LOC113642161	372.399	5.22901	0.88957	5.87813	4.15e-09	4.74e-07
LOC113637792	104.64	5.22808	0.921025	5.67637	1.38e-08	1.3e-06
LOC113658609	30.2277	5.22725	1.54962	3.37325	0.000742854	0.0067966
LOC113658276	87.9402	5.21191	1.2304	4.23594	2.28e-05	0.000496371
LOC113638661	27.8133	5.19024	1.46254	3.54877	0.00038703	0.00412898
LOC113658320	282.431	5.16387	1.48951	3.46683	0.000526629	0.00524001
cd79a	872.558	5.15145	0.723565	7.11954	1.08e-12	4.77e-10
LOC113644575	194.885	5.13968	0.783579	6.55924	5.41e-11	1.24e-08
LOC113653105	145.742	5.13356	0.987417	5.19898	2e-07	1.15e-05
LOC113637712	70.8881	5.0992	1.03813	4.91189	9.02e-07	3.91e-05
LOC113658302	56.2251	5.07574	1.17115	4.33399	1.46e-05	0.00035104
LOC113638824	11.8547	5.06718	1.10627	4.58041	4.64e-06	0.000143408
LOC113647064	18.8843	5.05566	1.12231	4.5047	6.65e-06	0.000191284
LOC113650546	261.291	5.02566	0.996712	5.04224	4.6e-07	2.34e-05
LOC113644722	2286.03	5.02262	0.808571	6.21173	5.24e-10	8.59e-08
cckar	98.5732	4.99461	0.945569	5.28212	1.28e-07	7.97e-06
LOC113639725	16.0724	4.99058	1.15073	4.3369	1.45e-05	0.000348054
LOC113653321	3507.08	4.98635	0.691013	7.21601	5.35e-13	2.8e-10
LOC113663702	11.3668	4.9719	1.30184	3.81915	0.000133914	0.00189333
pou2af1	275.461	4.9691	1.03468	4.80256	1.57e-06	6.05e-05
LOC113637528	163.548	4.96711	0.875034	5.67647	1.37e-08	1.3e-06
LOC113661780	913.676	4.9463	1.38797	3.56369	0.000365681	0.00395837
LOC113653916	296.829	4.93224	1.33258	3.70126	0.000214528	0.00268704
phox2a	14.9031	4.90872	1.3359	3.67445	0.000238359	0.00289861
hapln3	601.104	4.90507	0.545863	8.98589	2.57e-19	8.06e-16
LOC113645525	664.04	4.88734	0.98604	4.95653	7.18e-07	3.24e-05
sema3a	2433.31	4.88672	0.485925	10.0565	8.6e-24	1.08e-19
LOC113652463	88.4104	4.82638	0.900605	5.35904	8.37e-08	5.73e-06
LOC113648747	292.507	4.81259	0.84293	5.70936	1.13e-08	1.12e-06
LOC113653543	201.943	4.79875	1.22557	3.91552	9.02e-05	0.0013967
LOC113641412	48.515	4.78633	1.27461	3.75515	0.000173241	0.00226811
vgll1	16.6013	4.76375	1.24641	3.82199	0.000132379	0.00187585
LOC113663643	79.5254	4.75863	0.986648	4.82302	1.41e-06	5.53e-05
LOC113663548	7.71553	4.75001	1.27851	3.71528	0.000202982	0.00257691
LOC113652136	187.452	4.74517	1.07662	4.40746	1.05e-05	0.00027021
apom	79.5637	4.73002	1.1179	4.23117	2.32e-05	0.000504833
LOC113638904	176.212	4.72555	1.19219	3.96374	7.38e-05	0.00121243
LOC113644051	74.5064	4.7194	1.29601	3.64149	0.000271064	0.00317789
LOC113646648	109.88	4.70337	1.22944	3.82563	0.000130437	0.00185254
LOC113650703	151.508	4.70046	1.16639	4.02991	5.58e-05	0.000977591
LOC113663228	362.497	4.67268	0.882039	5.29758	1.17e-07	7.58e-06
LOC113643674	1852.1	4.66751	0.827127	5.64304	1.67e-08	1.53e-06
LOC113649662	6.45819	4.65863	1.25204	3.72084	0.000198563	0.00253105
LOC113650354	275.962	4.65304	0.827156	5.62535	1.85e-08	1.67e-06
LOC113650551	523.195	4.64948	1.0801	4.30468	1.67e-05	0.000391198
LOC113644745	193.354	4.64924	1.06859	4.35082	1.36e-05	0.000331469
plau	86.2225	4.64549	0.866848	5.35906	8.37e-08	5.73e-06
LOC113647936	159.353	4.63757	1.11331	4.16556	3.11e-05	0.000629283
LOC113653564	102.713	4.637	1.19734	3.87276	0.000107609	0.00159974
LOC113634394	23.8687	4.63437	0.654633	7.07934	1.45e-12	5.92e-10
LOC113649245	30.1284	4.6291	1.12515	4.11421	3.89e-05	0.00074256
LOC113654582	452.038	4.62864	0.953808	4.8528	1.22e-06	4.92e-05
apoc1	147.653	4.60439	1.09135	4.21897	2.45e-05	0.000523433
LOC113656237	8.68257	4.55328	1.40407	3.24291	0.00118314	0.00965417
LOC113651027	13.8546	4.5304	1.01285	4.47291	7.72e-06	0.000213745
LOC113646503	17.9931	4.52843	1.19265	3.79695	0.000146485	0.00201108
LOC113659824	110.578	4.52393	0.915557	4.94118	7.77e-07	3.47e-05
LOC113648218	294.161	4.52222	1.31663	3.43469	0.000593237	0.00574575
LOC113637840	40.3252	4.5161	1.27344	3.54639	0.000390547	0.00415767
LOC113635190	1371.19	4.51563	0.595902	7.57781	3.51e-14	2.6e-11
LOC113638886	303.241	4.51158	0.874123	5.16126	2.45e-07	1.38e-05
LOC113655752	28.1759	4.4925	0.711108	6.3176	2.66e-10	4.87e-08
LOC113655966	640.934	4.48692	0.730149	6.14521	7.99e-10	1.22e-07
LOC113643586	435.479	4.48572	0.869527	5.15881	2.49e-07	1.4e-05
LOC113640950	110.266	4.47805	1.21321	3.69109	0.000223295	0.00276494
LOC113647039	98.9179	4.47014	0.647798	6.90052	5.18e-12	1.66e-09
LOC113637040	1007.59	4.4625	0.727648	6.13277	8.64e-10	1.31e-07
LOC113652546	4.63612	4.45851	1.24113	3.59229	0.000327781	0.00365358
LOC113654135	531.57	4.45378	1.12105	3.97285	7.1e-05	0.00117771
LOC113652093	28.8082	4.45323	0.788795	5.64562	1.65e-08	1.52e-06
LOC113650552	225.008	4.44744	1.34173	3.3147	0.000917407	0.00795744
kcnmb2	30.5182	4.44478	1.1542	3.85096	0.000117655	0.00171559
LOC113650532	10.0257	4.43017	1.29587	3.41868	0.000629255	0.00599068
LOC113637551	232.212	4.42609	0.852057	5.19459	2.05e-07	1.17e-05
LOC113662237	28.9811	4.42516	0.933819	4.73878	2.15e-06	7.84e-05
LOC113643709	702.249	4.39745	0.685796	6.41218	1.43e-10	2.87e-08
LOC113659584	287.315	4.39688	1.32786	3.31125	0.000928786	0.00803332
pax5	794.523	4.39474	0.906221	4.84952	1.24e-06	4.97e-05
LOC113661429	1088.1	4.38506	0.848198	5.16985	2.34e-07	1.33e-05
LOC113643654	603.383	4.3751	0.987679	4.42968	9.44e-06	0.000249613
LOC113663031	610.15	4.36992	0.653267	6.68932	2.24e-11	5.75e-09
LOC113639727	97.4791	4.3634	0.976512	4.46836	7.88e-06	0.000217822
LOC113637684	2936.29	4.35182	0.884936	4.91767	8.76e-07	3.83e-05
LOC113647222	310.011	4.3473	1.28118	3.3932	0.000690822	0.00641825
LOC113641045	142.827	4.34652	1.13864	3.81727	0.000134935	0.00190456
LOC113658642	164.474	4.34437	0.825694	5.26148	1.43e-07	8.71e-06
LOC113657195	15.6649	4.29753	1.28988	3.33174	0.000863045	0.00760323
LOC113643655	202.397	4.28228	0.663406	6.45499	1.08e-10	2.27e-08
LOC113640859	133.424	4.27454	1.05663	4.04543	5.22e-05	0.000927985
LOC113634620	61.5113	4.27362	1.27565	3.35016	0.000807655	0.00724438
LOC113647215	82.0234	4.25625	1.00641	4.22914	2.35e-05	0.00050765
LOC113662057	27.827	4.25456	1.23477	3.44563	0.000569729	0.00557394
LOC113639254	641.314	4.25251	0.804989	5.2827	1.27e-07	7.97e-06
tnfaip2	883.904	4.25042	0.801818	5.30097	1.15e-07	7.46e-06
LOC113637527	2069.62	4.24947	1.18626	3.58222	0.00034068	0.00376172
LOC113643677	353.727	4.23596	0.779688	5.4329	5.54e-08	4.06e-06
LOC113641025	130.252	4.23375	0.872095	4.85469	1.21e-06	4.89e-05
LOC113659345	672.07	4.23322	0.598145	7.07724	1.47e-12	5.92e-10
LOC113648222	157.061	4.23236	0.962261	4.39835	1.09e-05	0.000279069
LOC113662768	33.2134	4.23033	1.22562	3.45159	0.000557291	0.00548213
rhoh	628.13	4.22374	0.689465	6.12612	9e-10	1.36e-07
LOC113634113	148.073	4.22306	1.19619	3.53042	0.000414906	0.00435841
ccr7	382.232	4.21977	1.15898	3.64093	0.000271651	0.00318328
LOC113638287	13.5455	4.2138	1.23996	3.39834	0.000677967	0.00633441
LOC113662728	73.702	4.20812	1.10547	3.80663	0.000140873	0.00195433
LOC113650579	71.9965	4.20417	1.04001	4.04242	5.29e-05	0.000936644
p4ha3	89.4304	4.19996	1.16662	3.60009	0.000318106	0.00357936
LOC113650266	182.471	4.19672	1.14201	3.67486	0.000237985	0.00289546
LOC113660631	25.814	4.19633	0.958009	4.38026	1.19e-05	0.000300212
LOC113640414	229.286	4.19607	1.02725	4.08475	4.41e-05	0.000819352
LOC113647638	27.0844	4.19448	1.14648	3.65856	0.00025364	0.00303161
LOC113637714	53.3104	4.19127	0.8429	4.97244	6.61e-07	3.07e-05
cunhxorf21	50.3102	4.18637	1.10584	3.78571	0.000153273	0.00207192
LOC113662060	41.2558	4.18632	0.966271	4.33245	1.47e-05	0.000353163
LOC113651078	41.1224	4.18444	0.871029	4.80402	1.56e-06	6.03e-05
LOC113646216	55.2212	4.17421	1.02321	4.07952	4.51e-05	0.000831968
sp5	176.091	4.17149	0.708107	5.89105	3.84e-09	4.44e-07
LOC113661708	44.1466	4.16707	1.01101	4.1217	3.76e-05	0.000726941
LOC113638031	228.852	4.16282	0.659058	6.31631	2.68e-10	4.88e-08
LOC113638876	165.255	4.16116	1.15784	3.59388	0.000325786	0.00363939
LOC113662733	64.0231	4.15746	1.09036	3.81293	0.00013733	0.00191712
LOC113652312	93.574	4.15666	0.831776	4.99732	5.81e-07	2.82e-05
LOC113649605	270.759	4.15375	1.19595	3.47318	0.000514323	0.00515843
fezf1	185.169	4.15229	0.705342	5.88692	3.93e-09	4.53e-07
LOC113637794	224.108	4.14506	1.18085	3.51023	0.000447722	0.00461764
LOC113656221	833.183	4.14274	0.717174	5.77648	7.63e-09	8.02e-07
LOC113641738	117.145	4.14047	0.831882	4.97723	6.45e-07	3.03e-05
LOC113635568	194.141	4.14005	0.720258	5.74802	9.03e-09	9.18e-07
gsc	34.466	4.14	0.883847	4.68407	2.81e-06	9.68e-05
LOC113650205	138.333	4.13574	1.0245	4.03683	5.42e-05	0.000955213
LOC113657991	357.46	4.12365	0.946195	4.35814	1.31e-05	0.000322933
LOC113664073	357.792	4.1181	1.04592	3.9373	8.24e-05	0.00130941
LOC113658028	291.355	4.11219	0.658899	6.24099	4.35e-10	7.39e-08
LOC113648629	12.7777	4.112	1.09236	3.76435	0.000166985	0.00221273
LOC113662797	48.4675	4.11033	0.961508	4.27488	1.91e-05	0.000434024
LOC113650084	789.619	4.10545	0.695962	5.89896	3.66e-09	4.29e-07
LOC113643839	476.935	4.08285	1.00345	4.06881	4.73e-05	0.000860921
LOC113634920	32.9047	4.08159	1.13856	3.58488	0.000337231	0.00373571
LOC113662730	37.0581	4.07949	0.874557	4.66464	3.09e-06	0.000103297
hnf4a	44.5855	4.07471	1.00509	4.05408	5.03e-05	0.000904053
LOC113655790	657.869	4.06653	0.739683	5.49767	3.85e-08	3e-06
LOC113649720	92.508	4.0653	1.12066	3.62758	0.000286088	0.00330047
LOC113644878	192.934	4.06465	0.838586	4.84703	1.25e-06	5.01e-05
LOC113634667	9.48185	4.05803	0.976541	4.15552	3.25e-05	0.000652844
LOC113648727	63.9178	4.0528	0.840827	4.82002	1.44e-06	5.59e-05
il2rb	396.674	4.05106	0.782005	5.18034	2.21e-07	1.26e-05
LOC113637797	148.834	4.04973	1.07151	3.77944	0.000157181	0.0021129
LOC113640638	47.1404	4.04408	1.17851	3.43152	0.000600201	0.00579533
pcsk2	805.31	4.04264	0.770373	5.24764	1.54e-07	9.28e-06
LOC113655980	5.82459	4.04179	1.23614	3.26969	0.00107666	0.0089927
ncf1	2937.52	4.0349	0.724916	5.56603	2.61e-08	2.18e-06
LOC113637711	48.457	4.03296	0.972277	4.14795	3.35e-05	0.000668372
LOC113642432	141.573	4.0272	1.19169	3.37942	0.000726402	0.00668258
LOC113638762	37.9443	4.02038	1.19073	3.3764	0.000734414	0.00674152
LOC113637849	30.9606	4.01682	0.817203	4.91532	8.86e-07	3.86e-05
LOC113643587	158.756	4.00751	1.08843	3.68191	0.000231495	0.00283021
LOC113642675	306.841	4.00357	0.824446	4.85607	1.2e-06	4.88e-05
LOC113645231	18.909	4.00069	1.11027	3.60335	0.000314145	0.00354323
LOC113648746	54.8214	3.99803	0.88274	4.52912	5.92e-06	0.000174659
LOC113659086	385.373	3.99505	0.678075	5.89175	3.82e-09	4.44e-07
cdkn1a	327.023	3.9938	1.19382	3.34539	0.000821655	0.00732032
LOC113638444	548.313	3.99181	0.736305	5.42141	5.91e-08	4.31e-06
LOC113650183	406.096	3.99129	1.10404	3.61516	0.000300157	0.00343091
susd3	438.346	3.98756	0.844811	4.72007	2.36e-06	8.45e-05
sash3	728.075	3.9869	0.454909	8.76418	1.88e-18	4.73e-15
lgals3bp	3392.73	3.9859	0.930711	4.28264	1.85e-05	0.000422923
LOC113655792	259.788	3.97539	1.16959	3.39895	0.000676455	0.00633169
LOC113645127	351.881	3.9712	0.800918	4.95831	7.11e-07	3.23e-05
LOC113657552	424.971	3.97079	1.08877	3.64703	0.000265286	0.00312899
LOC113658200	776.845	3.96667	0.577934	6.86355	6.72e-12	2.03e-09
LOC113635741	9.69734	3.9629	1.1733	3.37758	0.000731279	0.00672007
LOC113654930	16.5075	3.96276	1.19051	3.32863	0.000872749	0.00766409
LOC113655745	22.8566	3.96172	0.779405	5.083	3.72e-07	1.95e-05
LOC113650053	346.955	3.96097	1.15838	3.41939	0.000627619	0.00597964
LOC113656458	15.9594	3.96081	1.15283	3.43574	0.000590938	0.00573232
LOC113639447	29.6584	3.93668	1.18739	3.31541	0.000915072	0.00794961
tlr7	35.5138	3.93332	0.719402	5.46749	4.56e-08	3.49e-06
LOC113652880	124.103	3.93242	0.58628	6.7074	1.98e-11	5.13e-09
LOC113636383	5.52405	3.93189	1.0936	3.59536	0.000323941	0.00362687
LOC113644461	238.689	3.91767	0.561217	6.98067	2.94e-12	1.03e-09
LOC113635611	511.999	3.90917	0.604452	6.46728	9.98e-11	2.12e-08
LOC113661221	455.916	3.90759	0.884738	4.41667	1e-05	0.000261232
LOC113656575	30.5575	3.89816	0.730946	5.33303	9.66e-08	6.47e-06
LOC113644372	402.161	3.89569	1.17472	3.31626	0.000912317	0.00793116
LOC113648807	1883.41	3.89512	0.795278	4.89781	9.69e-07	4.13e-05
LOC113663007	115.403	3.89498	0.953863	4.08337	4.44e-05	0.000821191
LOC113656981	1130.61	3.8872	0.734082	5.29533	1.19e-07	7.62e-06
LOC113642451	83.0045	3.88065	1.10272	3.51916	0.000432922	0.00450568
LOC113652457	161.918	3.87895	1.06366	3.6468	0.000265523	0.00312899
LOC113647845	42.9984	3.87735	0.753925	5.14288	2.71e-07	1.5e-05
LOC113635038	9141.26	3.87629	0.819186	4.73188	2.22e-06	8.06e-05
mab21l1	250.09	3.87337	0.691469	5.60166	2.12e-08	1.83e-06
gpr18	250.722	3.87278	0.689964	5.61301	1.99e-08	1.74e-06
LOC113638724	29.9863	3.86124	1.13602	3.39893	0.000676507	0.00633169
LOC113637706	200.982	3.85945	0.942761	4.09377	4.24e-05	0.000794564
LOC113648445	11.4864	3.856	1.11749	3.45059	0.000559352	0.00549381
LOC113648840	85.2667	3.85585	0.946025	4.07585	4.58e-05	0.000840781
LOC113656210	9862.61	3.85365	0.847018	4.54966	5.37e-06	0.000161406
LOC113637793	56.1291	3.85362	0.980868	3.92878	8.54e-05	0.00134485
LOC113650566	59.9763	3.85273	1.08418	3.5536	0.000379992	0.00407119
LOC113642654	2379.48	3.84426	0.684622	5.61515	1.96e-08	1.73e-06
col4a5	19334.4	3.84042	0.501973	7.65065	2e-14	1.57e-11
LOC113647864	873.782	3.83912	0.571226	6.72084	1.81e-11	4.78e-09
LOC113651483	417.808	3.83585	0.596912	6.42616	1.31e-10	2.7e-08
LOC113656919	77.7494	3.83456	0.993623	3.85917	0.000113775	0.00167162
LOC113658318	42.0982	3.8313	0.811135	4.72338	2.32e-06	8.34e-05
LOC113649053	79.2623	3.82957	0.717224	5.33943	9.32e-08	6.26e-06
LOC113662986	149.597	3.82641	0.72501	5.27773	1.31e-07	8.1e-06
LOC113638176	121.458	3.82566	0.806413	4.74405	2.09e-06	7.66e-05
LOC113643884	274.23	3.82243	1.06956	3.57383	0.000351793	0.00384453
khdrbs3	407.061	3.81869	0.583559	6.54379	6e-11	1.32e-08
LOC113642167	12.0787	3.81718	0.914454	4.17427	2.99e-05	0.00061111
LOC113636023	723.454	3.81703	0.558719	6.83175	8.39e-12	2.42e-09
LOC113640791	8.31608	3.8151	1.17896	3.23599	0.00121222	0.0098308
LOC113644294	145.609	3.8114	0.670673	5.68295	1.32e-08	1.26e-06
LOC113657059	20.6359	3.811	1.02295	3.72549	0.000194933	0.00250128
LOC113643676	377.318	3.80938	0.972903	3.91548	9.02e-05	0.0013967
cytip	405.649	3.79577	0.664557	5.71173	1.12e-08	1.11e-06
LOC113659468	64.5861	3.7881	0.852605	4.44297	8.87e-06	0.000237903
dhrs3	751.62	3.78552	0.938091	4.03534	5.45e-05	0.000958584
LOC113644835	23.8149	3.78153	1.16292	3.25174	0.001147	0.00944824
vit	2345.7	3.78148	0.575349	6.5725	4.95e-11	1.15e-08
LOC113644876	86.7402	3.77815	0.867262	4.35642	1.32e-05	0.000325012
LOC113636643	107.83	3.77303	0.751771	5.01885	5.2e-07	2.58e-05
LOC113643504	55.4434	3.75621	1.15357	3.25616	0.00112929	0.00934035
LOC113634259	1404.62	3.75444	0.677137	5.54458	2.95e-08	2.42e-06
LOC113639929	74.6202	3.74887	0.608873	6.15706	7.41e-10	1.15e-07
LOC113661444	607.301	3.74859	0.937797	3.99723	6.41e-05	0.00109088
itga2b	236.561	3.74842	1.13915	3.29055	0.000999915	0.00850148
LOC113655619	137.253	3.74441	0.896796	4.17531	2.98e-05	0.000608817
LOC113635236	8.2952	3.74428	1.04777	3.57357	0.000352153	0.00384506
il20rb	44.2314	3.74285	0.979541	3.82103	0.000132895	0.00188211
LOC113661701	32.0204	3.74271	1.07821	3.47122	0.000518091	0.00518719
LOC113648839	766.409	3.73314	1.06767	3.49652	0.000471371	0.00481216
pfkfb1	59.7655	3.73241	0.752055	4.96295	6.94e-07	3.18e-05
LOC113659928	27.5944	3.73131	0.645705	5.77866	7.53e-09	7.95e-07
LOC113648309	676.001	3.72468	0.539855	6.89941	5.22e-12	1.66e-09
LOC113643503	60.89	3.71704	1.04114	3.57018	0.000356741	0.00388241
LOC113663422	48.1695	3.71602	1.11514	3.33234	0.000861198	0.00759717
rbp7	49.5937	3.71283	0.942731	3.93838	8.2e-05	0.00130608
LOC113639975	1618.56	3.71058	0.851959	4.35535	1.33e-05	0.000326284
LOC113660555	94.0154	3.71043	1.00415	3.69508	0.000219815	0.00273804
il7r	829.571	3.71006	1.08229	3.42797	0.000608113	0.00584925
LOC113656692	2727.47	3.70829	0.701256	5.28807	1.24e-07	7.78e-06
LOC113636965	250.037	3.70569	0.769471	4.81589	1.47e-06	5.7e-05
dio2	183.687	3.70298	0.525295	7.04934	1.8e-12	6.84e-10
LOC113660915	840.438	3.702	0.53733	6.88961	5.59e-12	1.74e-09
LOC113653204	39.336	3.6991	0.747006	4.95191	7.35e-07	3.31e-05
LOC113655616	188.451	3.6967	0.63431	5.82791	5.61e-09	6.18e-07
LOC113659200	93.9076	3.69464	0.918487	4.02253	5.76e-05	0.00100384
nkx2-5	44.9118	3.6925	1.11983	3.29738	0.00097592	0.00835686
hoxb9	23.2018	3.6907	1.07338	3.43839	0.000585179	0.00569625
tlr2	92.8283	3.68261	0.779089	4.72681	2.28e-06	8.21e-05
LOC113650525	117.094	3.67301	1.02286	3.59091	0.000329525	0.00366814
LOC113638437	294.821	3.67231	0.813829	4.51238	6.41e-06	0.000186189
LOC113650453	93.5366	3.67219	0.839888	4.37223	1.23e-05	0.000309601
LOC113658893	25.6684	3.67172	1.13403	3.23777	0.00120469	0.00978488
LOC113663510	46.7262	3.67079	0.96864	3.78963	0.00015087	0.00205
LOC113658027	153.471	3.66655	0.674155	5.43874	5.37e-08	3.94e-06
LOC113637888	988.042	3.66165	0.775934	4.71902	2.37e-06	8.47e-05
LOC113638566	95.0638	3.66017	0.890079	4.11218	3.92e-05	0.000745982
LOC113657355	552.398	3.65816	0.604885	6.04769	1.47e-09	2.03e-07
LOC113638711	276.973	3.65803	0.718831	5.08886	3.6e-07	1.91e-05
slc2a6	274.292	3.65744	0.849012	4.30788	1.65e-05	0.000387743
LOC113640569	26.4064	3.65098	0.866789	4.21207	2.53e-05	0.000535131
slc24a1	889.909	3.64673	1.0203	3.57418	0.000351323	0.00384268
LOC113655265	19.2923	3.64437	0.992771	3.67091	0.000241691	0.0029292
skap1	275.745	3.64259	0.541667	6.72476	1.76e-11	4.75e-09
LOC113655307	41.6391	3.63904	1.07395	3.38846	0.000702863	0.00650413
LOC113636837	16.0904	3.63889	0.800389	4.5464	5.46e-06	0.000163024
LOC113653730	633.905	3.63255	0.341669	10.6318	2.12e-26	5.33e-22
themis	143.588	3.63123	0.724559	5.01164	5.4e-07	2.66e-05
LOC113644128	1284.71	3.63115	0.530791	6.84102	7.86e-12	2.32e-09
lpin2	283.306	3.62385	0.728518	4.97427	6.55e-07	3.05e-05
LOC113638286	43.1908	3.62305	0.900105	4.02514	5.69e-05	0.000995549
LOC113645531	68.4834	3.6224	0.507809	7.13339	9.79e-13	4.47e-10
LOC113638897	138.418	3.62152	1.00025	3.62062	0.000293895	0.00336699
cgas	1287.93	3.62139	0.627258	5.77336	7.77e-09	8.07e-07
cpn1	467.97	3.61808	0.649342	5.57192	2.52e-08	2.12e-06
LOC113641752	26.7415	3.61796	0.94998	3.80846	0.000139833	0.00194385
emx2	742.797	3.61459	0.652427	5.54022	3.02e-08	2.46e-06
LOC113646113	59.0303	3.61305	0.488152	7.40148	1.35e-13	8.06e-11
LOC113637832	78.7101	3.6077	1.04929	3.43824	0.000585507	0.00569724
blnk	745.467	3.60341	0.589287	6.11487	9.66e-10	1.44e-07
LOC113645893	320.323	3.60286	0.539747	6.67509	2.47e-11	6.15e-09
LOC113641844	85.95	3.60084	0.702488	5.12583	2.96e-07	1.62e-05
wnt4	202.461	3.59741	0.560196	6.42169	1.35e-10	2.75e-08
LOC113657680	217.722	3.59716	0.794746	4.52617	6.01e-06	0.000176284
LOC113655245	92.8536	3.59245	0.835826	4.29809	1.72e-05	0.000400401
cxcl14	2856.49	3.58718	0.767564	4.67346	2.96e-06	0.0001011
LOC113647428	926.94	3.58424	0.389508	9.20199	3.51e-20	1.26e-16
wnt6	149.121	3.58251	0.848552	4.22191	2.42e-05	0.000518402
lyz	975.419	3.58064	0.590747	6.06121	1.35e-09	1.9e-07
LOC113648403	25.4411	3.57624	0.899298	3.9767	6.99e-05	0.00116191
LOC113635394	101.49	3.56858	0.983319	3.62912	0.000284392	0.00328798
LOC113660614	256.513	3.56696	0.847137	4.2106	2.55e-05	0.000536458
LOC113662972	86.6153	3.56008	0.779873	4.56495	5e-06	0.000152705
LOC113647850	56.5899	3.55529	1.07291	3.3137	0.00092071	0.00797927
sall1	1949.32	3.5488	0.478173	7.42158	1.16e-13	7.09e-11
agr2	102.783	3.54744	0.97004	3.65701	0.000255178	0.00304565
LOC113658166	3945.44	3.54558	0.63477	5.58561	2.33e-08	1.97e-06
LOC113656559	46.2878	3.54213	0.73352	4.82895	1.37e-06	5.41e-05
otx2	43.2878	3.53977	0.866398	4.08562	4.4e-05	0.000816905
LOC113643326	50.8016	3.53861	0.798479	4.43168	9.35e-06	0.000248581
srgn	4155.82	3.53232	0.725774	4.86697	1.13e-06	4.66e-05
LOC113643201	1487.18	3.52892	1.04644	3.37231	0.00074541	0.00681254
il4i1	480.459	3.52819	0.994999	3.54592	0.000391242	0.00416331
LOC113640204	75.2251	3.52405	0.809766	4.35194	1.35e-05	0.000330432
LOC113648442	238.067	3.52208	0.598943	5.8805	4.09e-09	4.69e-07
LOC113634938	371.641	3.51638	0.79375	4.43008	9.42e-06	0.000249613
LOC113639083	21.8323	3.51617	1.07665	3.26583	0.00109142	0.00909482
ncf2	829.302	3.51533	0.620128	5.66872	1.44e-08	1.35e-06
LOC113657987	120.433	3.51257	0.684365	5.13259	2.86e-07	1.57e-05
gmip	536.333	3.50979	0.681369	5.15108	2.59e-07	1.44e-05
LOC113643640	85.4418	3.50874	1.02316	3.4293	0.000605137	0.00582731
lamp3	80.9137	3.50593	1.01934	3.4394	0.000583004	0.00567948
six2	153.237	3.50545	0.448776	7.81114	5.67e-15	5.09e-12
LOC113642156	56.733	3.50293	0.790412	4.43178	9.35e-06	0.000248581
LOC113648833	4048.4	3.5021	0.698204	5.01587	5.28e-07	2.61e-05
LOC113653777	75.019	3.5014	0.945795	3.70208	0.000213843	0.00268361
lck	335.529	3.50119	0.761558	4.59741	4.28e-06	0.000135532
LOC113661210	135.108	3.50103	0.870487	4.02192	5.77e-05	0.00100577
smtnl2	677.259	3.49963	0.755186	4.63413	3.58e-06	0.000116803
LOC113646557	403.308	3.49744	0.666642	5.24636	1.55e-07	9.32e-06
LOC113644358	75.7533	3.49638	1.08001	3.23736	0.00120642	0.00979323
LOC113651988	20.54	3.49474	1.06779	3.27286	0.00106463	0.00891597
bcl11b	168.427	3.49423	0.68739	5.08333	3.71e-07	1.95e-05
rasgrp3	831.771	3.49352	0.406153	8.60147	7.87e-18	1.52e-14
LOC113636450	6909.34	3.49147	1.05943	3.29559	0.00098214	0.00839867
p2ry8	153.712	3.49064	0.704127	4.9574	7.14e-07	3.24e-05
LOC113638735	8.84556	3.48209	0.923123	3.77207	0.000161897	0.00216357
LOC113649029	2190.85	3.47657	0.618586	5.62019	1.91e-08	1.7e-06
LOC113635115	225.661	3.47568	0.849572	4.0911	4.29e-05	0.000801382
upk3b	36.7311	3.47439	1.05805	3.28376	0.00102431	0.00865327
LOC113662238	47.462	3.47384	0.583271	5.9558	2.59e-09	3.25e-07
LOC113646935	362.514	3.46296	0.785961	4.40602	1.05e-05	0.000271173
arhgap25	325.893	3.45633	0.652872	5.29405	1.2e-07	7.62e-06
cd44	1049.28	3.45521	0.616017	5.60896	2.04e-08	1.77e-06
LOC113634083	462.751	3.45323	0.665002	5.19281	2.07e-07	1.18e-05
tbxt	325.942	3.45219	0.838373	4.11773	3.83e-05	0.000735508
LOC113636580	232.309	3.44782	0.794606	4.33903	1.43e-05	0.000345395
olfml2b	123.227	3.4462	0.769479	4.47861	7.51e-06	0.000209263
LOC113654588	243.341	3.44048	0.730349	4.71073	2.47e-06	8.72e-05
LOC113647033	641.792	3.436	0.480539	7.15031	8.66e-13	4.03e-10
LOC113655614	393.32	3.43309	0.880748	3.89793	9.7e-05	0.00147193
LOC113646393	64.2512	3.43155	1.01014	3.39711	0.000681014	0.00635344
LOC113656584	31.3052	3.43006	0.790758	4.33769	1.44e-05	0.000347174
LOC113661999	117.065	3.4236	1.03827	3.2974	0.000975841	0.00835686
cxxc4	89.2317	3.42258	0.830387	4.12167	3.76e-05	0.000726941
LOC113635687	65.0127	3.42187	0.728468	4.69734	2.64e-06	9.18e-05
LOC113634560	5326.19	3.41917	0.898829	3.80402	0.000142365	0.00197176
LOC113654658	691.673	3.41778	0.500867	6.82374	8.87e-12	2.53e-09
LOC113640203	902.996	3.41414	0.770979	4.42831	9.5e-06	0.00025064
tnfaip8l3	196.103	3.41088	0.510961	6.67542	2.47e-11	6.15e-09
LOC113635372	168.75	3.41022	0.540383	6.31075	2.78e-10	5.02e-08
LOC113655508	98.8768	3.40755	0.701237	4.85934	1.18e-06	4.82e-05
LOC113646757	468.145	3.40648	0.843315	4.03939	5.36e-05	0.000948162
LOC113641013	117.362	3.40596	0.73409	4.6397	3.49e-06	0.000114593
LOC113662938	146.085	3.39611	0.863659	3.93223	8.42e-05	0.00132918
LOC113662474	1093.42	3.39302	0.719531	4.7156	2.41e-06	8.55e-05
LOC113634110	55.3601	3.3922	0.968161	3.50376	0.000458734	0.0047061
LOC113639341	436.525	3.39096	0.860551	3.94045	8.13e-05	0.00129754
LOC113636075	145.706	3.38885	0.702188	4.82613	1.39e-06	5.46e-05
LOC113636690	206.716	3.38809	0.5455	6.21097	5.27e-10	8.59e-08
LOC113662936	309.271	3.38656	0.537055	6.30581	2.87e-10	5.14e-08
LOC113653067	1200.19	3.37125	0.552761	6.09893	1.07e-09	1.55e-07
LOC113648748	131.199	3.37003	0.855953	3.93716	8.25e-05	0.00130941
LOC113640761	515.819	3.36967	1.02992	3.27177	0.00106876	0.00894155
LOC113644117	652.106	3.36633	0.771056	4.36586	1.27e-05	0.000315598
cd247	224.55	3.3641	0.930625	3.61488	0.000300487	0.00343313
LOC113654265	216.334	3.36221	0.815429	4.12324	3.74e-05	0.000723108
LOC113656567	33.1969	3.35529	1.00878	3.32608	0.000880755	0.0077182
LOC113648336	470.316	3.35045	0.482102	6.94967	3.66e-12	1.26e-09
LOC113661750	192.7	3.34937	0.681447	4.91508	8.87e-07	3.86e-05
ptprc	5556.64	3.34316	0.592309	5.64428	1.66e-08	1.53e-06
LOC113660625	8.41814	3.34219	0.847233	3.94483	7.99e-05	0.00128035
LOC113646500	57.4793	3.34144	0.920758	3.62901	0.000284511	0.00328798
LOC113647931	131.48	3.34143	0.766066	4.36181	1.29e-05	0.00031929
LOC113639187	5215	3.34137	0.798938	4.18226	2.89e-05	0.000593891
LOC113638869	120.876	3.33461	0.613872	5.43209	5.57e-08	4.07e-06
LOC113663508	20.9485	3.32964	0.8438	3.94601	7.95e-05	0.0012749
LOC113662310	739.855	3.32895	0.41676	7.9877	1.37e-15	1.38e-12
LOC113656065	366.535	3.32828	0.704905	4.72159	2.34e-06	8.4e-05
LOC113638862	172.636	3.32681	0.732134	4.54398	5.52e-06	0.000164321
LOC113655243	50.3946	3.32427	1.00241	3.31627	0.000912267	0.00793116
parvg	130.035	3.32139	0.866627	3.83255	0.000126823	0.00181143
LOC113652149	301.449	3.32133	0.627355	5.29417	1.2e-07	7.62e-06
LOC113641616	44.0282	3.32093	0.850467	3.90483	9.43e-05	0.00143924
LOC113634013	326.081	3.3206	0.979889	3.38875	0.000702116	0.00650201
LOC113644865	301.302	3.31215	0.69208	4.78579	1.7e-06	6.5e-05
nrros	699.991	3.30928	0.607072	5.45122	5e-08	3.76e-06
LOC113636522	118.948	3.30169	0.68356	4.83013	1.36e-06	5.4e-05
LOC113643748	64.6452	3.3011	0.985175	3.35078	0.00080585	0.00723078
LOC113639475	188.916	3.29582	0.875673	3.76375	0.000167383	0.00221449
LOC113654165	2345.53	3.29185	0.632906	5.20116	1.98e-07	1.15e-05
LOC113661326	1309.16	3.28823	1.01231	3.24824	0.00116123	0.00953109
LOC113658527	705.308	3.2851	0.53846	6.10092	1.05e-09	1.55e-07
LOC113648921	52.7998	3.28388	0.937779	3.50176	0.000462189	0.00473768
LOC113641641	45.5826	3.28209	0.863395	3.80138	0.000143892	0.00198525
gpr84	518.573	3.27993	0.713534	4.59674	4.29e-06	0.000135792
npdc1	270.769	3.27644	0.655033	5.00194	5.68e-07	2.77e-05
LOC113646399	140.522	3.2761	0.610919	5.36257	8.2e-08	5.69e-06
LOC113636689	168.842	3.27432	0.580492	5.64059	1.69e-08	1.54e-06
LOC113638282	236.163	3.27289	0.696555	4.69868	2.62e-06	9.16e-05
rinl	373.914	3.27168	0.619256	5.28324	1.27e-07	7.97e-06
LOC113642621	91.7428	3.27014	0.666534	4.90619	9.29e-07	3.99e-05
LOC113651521	750.426	3.26955	0.57474	5.68875	1.28e-08	1.24e-06
LOC113641710	304.38	3.26749	0.676013	4.83348	1.34e-06	5.33e-05
LOC113635442	32.6708	3.26512	1.00055	3.26331	0.00110117	0.00916178
LOC113638720	50.6332	3.25876	0.967044	3.36981	0.000752187	0.00686449
LOC113638281	140.396	3.25655	0.596866	5.45607	4.87e-08	3.67e-06
LOC113663977	1262.26	3.25513	0.697508	4.66679	3.06e-06	0.000103052
LOC113646269	328.379	3.2539	0.560929	5.80092	6.6e-09	7.14e-07
arhgap30	700.847	3.2531	0.789419	4.12088	3.77e-05	0.000728308
fyb1	681.142	3.24866	0.696128	4.66676	3.06e-06	0.000103052
LOC113647747	345.223	3.2459	0.837365	3.87632	0.000106047	0.00158026
LOC113660053	634.104	3.2397	0.786145	4.121	3.77e-05	0.000728308
LOC113663166	92.6484	3.23662	0.537966	6.0164	1.78e-09	2.41e-07
LOC113653057	195.295	3.23507	0.576775	5.6089	2.04e-08	1.77e-06
LOC113644486	37.7544	3.23282	0.642158	5.03431	4.8e-07	2.41e-05
LOC113649086	422.445	3.23135	0.9646	3.34993	0.000808316	0.00724773
LOC113657300	549.236	3.2235	0.681037	4.73323	2.21e-06	8.02e-05
LOC113645185	599.932	3.22298	0.721934	4.46437	8.03e-06	0.000220499
LOC113646581	70.5631	3.22192	0.980687	3.28538	0.00101847	0.00861837
vstm4	134.59	3.21665	0.755162	4.25955	2.05e-05	0.000455024
mef2b	77.3165	3.21538	0.877606	3.66381	0.000248493	0.00299
LOC113656419	491.353	3.21318	0.464074	6.92386	4.4e-12	1.45e-09
kcnk18	708.909	3.20689	0.869027	3.6902	0.000224075	0.00276645
LOC113638502	20.2437	3.20529	0.942888	3.39944	0.000675247	0.00632783
LOC113651409	133.389	3.20502	0.841571	3.80837	0.000139885	0.00194385
LOC113655738	67.3702	3.20393	0.778263	4.11678	3.84e-05	0.000737987
il16	1427.48	3.20392	0.696348	4.60103	4.2e-06	0.00013353
LOC113661723	205.482	3.2002	0.80618	3.96958	7.2e-05	0.00119005
LOC113639284	245.545	3.19908	0.905753	3.53195	0.000412504	0.00434721
LOC113661529	396.383	3.19876	0.642359	4.9797	6.37e-07	3e-05
alox5	330.821	3.19653	0.743575	4.29886	1.72e-05	0.00039975
LOC113640734	49.3071	3.19613	0.862753	3.70457	0.000211751	0.00266545
enpep	303.791	3.19476	0.795707	4.01499	5.94e-05	0.00102933
LOC113661298	9031.38	3.18768	0.788215	4.04417	5.25e-05	0.000930984
LOC113658338	30.4991	3.18627	0.919799	3.46409	0.000532027	0.00528117
LOC113649688	14.4145	3.18401	0.714376	4.45705	8.31e-06	0.000226426
LOC113656588	7.77328	3.18098	0.963041	3.30306	0.00095635	0.00822291
LOC113634015	58.1546	3.18076	0.785701	4.04831	5.16e-05	0.000919235
LOC113641492	61.8833	3.1805	0.873181	3.64243	0.000270073	0.0031707
LOC113635592	165.437	3.17989	0.685154	4.64114	3.46e-06	0.000113945
mlkl	112.765	3.17521	0.53588	5.92523	3.12e-09	3.77e-07
LOC113643539	85.7584	3.1739	0.61038	5.19987	1.99e-07	1.15e-05
fst	157.504	3.17274	0.706718	4.48939	7.14e-06	0.000202313
misp	1124.23	3.16937	0.924854	3.42689	0.000610535	0.00586523
cacna2d1	1859.39	3.1689	0.649361	4.88003	1.06e-06	4.44e-05
LOC113645788	301.547	3.16369	0.695836	4.5466	5.45e-06	0.000163024
LOC113655615	103.881	3.16262	0.70443	4.48962	7.14e-06	0.000202313
LOC113634763	1786.56	3.15855	0.454702	6.94642	3.75e-12	1.27e-09
LOC113639754	44.1343	3.1574	0.897092	3.51959	0.000432207	0.00450041
LOC113654954	48154.1	3.15733	0.735326	4.29379	1.76e-05	0.000405385
LOC113639786	1025.24	3.15673	0.669325	4.71629	2.4e-06	8.54e-05
LOC113644681	93.7289	3.15583	0.813096	3.88126	0.000103918	0.00155778
LOC113638173	60.4698	3.15514	0.87065	3.62389	0.000290206	0.00333996
LOC113644094	194.808	3.15383	0.693023	4.55082	5.34e-06	0.000160976
LOC113661699	323.782	3.15159	0.953561	3.30508	0.000949501	0.00816961
csf3r	716.76	3.15129	0.575975	5.47122	4.47e-08	3.43e-06
LOC113657606	214.603	3.15128	0.77633	4.0592	4.92e-05	0.000889003
LOC113648053	155.346	3.14865	0.587265	5.36154	8.25e-08	5.71e-06
LOC113645094	395.75	3.14508	0.775359	4.0563	4.99e-05	0.000897285
inpp5d	1183.64	3.14261	0.702002	4.47664	7.58e-06	0.000210737
vsir	1674.38	3.14143	0.478706	6.56235	5.3e-11	1.22e-08
LOC113648674	35.2618	3.1411	0.842009	3.73048	0.000191118	0.00245986
LOC113654456	648.487	3.14008	0.623438	5.03672	4.74e-07	2.39e-05
LOC113646616	685.285	3.13817	0.547122	5.73579	9.71e-09	9.72e-07
tnfrsf19	387.501	3.13636	0.491976	6.37503	1.83e-10	3.48e-08
LOC113648975	824.871	3.13535	0.573187	5.47003	4.5e-08	3.45e-06
LOC113654900	1144.84	3.13382	0.671809	4.66474	3.09e-06	0.000103297
grhl3	141.237	3.13092	0.868119	3.60655	0.000310291	0.0035116
LOC113657284	41.0582	3.13038	0.883391	3.5436	0.00039471	0.00418508
LOC113652410	108.565	3.12647	0.825704	3.78643	0.000152829	0.00207139
LOC113664023	17.208	3.12639	0.932371	3.35316	0.000798949	0.00717654
LOC113642539	142.263	3.1244	0.902548	3.46175	0.000536673	0.00532519
LOC113636847	115.139	3.12347	0.898214	3.47742	0.000506265	0.00509795
LOC113640029	391.587	3.12272	0.87597	3.56487	0.000364033	0.00395075
LOC113661565	441.528	3.12093	0.627731	4.97177	6.63e-07	3.07e-05
nkx3-1	49.6353	3.11857	0.936426	3.33029	0.000867565	0.00762923
sla2	307.525	3.11791	0.686091	4.54446	5.51e-06	0.000164144
LOC113646868	1775.4	3.11713	0.753634	4.13613	3.53e-05	0.000692756
LOC113646936	4998.55	3.11521	0.399423	7.79926	6.23e-15	5.22e-12
LOC113636945	17.1329	3.11442	0.833187	3.73795	0.000185523	0.0024007
LOC113641487	151.241	3.11263	0.578663	5.379	7.49e-08	5.3e-06
LOC113648630	106.266	3.11249	0.832756	3.73758	0.0001858	0.00240125
LOC113636451	16577.3	3.11221	0.863667	3.60348	0.000313988	0.00354323
LOC113643554	909.269	3.1102	0.860596	3.61401	0.000301496	0.00343995
LOC113634494	349.448	3.10864	0.7085	4.38763	1.15e-05	0.000291102
tbx1	180.688	3.10821	0.45088	6.89366	5.44e-12	1.71e-09
LOC113652185	1213.91	3.10667	0.509631	6.09591	1.09e-09	1.57e-07
LOC113655492	468.037	3.10591	0.685871	4.52841	5.94e-06	0.000174976
LOC113638182	83.6368	3.10404	0.761486	4.07629	4.58e-05	0.000839777
LOC113663352	165.404	3.10334	0.754196	4.11477	3.88e-05	0.000742156
LOC113637791	33.1483	3.0997	0.749871	4.13364	3.57e-05	0.000697934
LOC113660392	4923.01	3.09878	0.761273	4.07052	4.69e-05	0.000855852
adamts5	385.217	3.09769	0.784542	3.94841	7.87e-05	0.0012654
LOC113638006	209.24	3.09698	0.414913	7.46418	8.38e-14	5.4e-11
syk	1261.24	3.0964	0.697341	4.4403	8.98e-06	0.000240107
osbpl7	28.8543	3.09387	0.910704	3.39723	0.00068072	0.00635344
LOC113654316	2540.49	3.09096	0.460506	6.71209	1.92e-11	5.02e-09
LOC113658136	1148.9	3.08913	0.605904	5.09838	3.43e-07	1.84e-05
LOC113658687	122.457	3.08831	0.758172	4.07336	4.63e-05	0.000847146
ttn	3043.48	3.08826	0.831029	3.71619	0.000202251	0.00257023
LOC113653539	176.489	3.08643	0.928788	3.32307	0.000890337	0.0077913
LOC113653167	6707.12	3.08632	0.504828	6.11361	9.74e-10	1.44e-07
LOC113653639	7981.95	3.08626	0.740512	4.16774	3.08e-05	0.000624311
LOC113637819	216.77	3.08305	0.495706	6.21952	4.99e-10	8.24e-08
LOC113654901	388.03	3.08022	0.694827	4.43307	9.29e-06	0.00024751
dnase2b	296.669	3.0793	0.800973	3.84445	0.000120825	0.00174963
LOC113646147	12.8245	3.0781	0.840859	3.66066	0.000251566	0.00301436
cunh2orf40	292.755	3.07763	0.645973	4.76433	1.89e-06	7.12e-05
egr2	129.217	3.07669	0.852995	3.60692	0.000309853	0.0035098
LOC113657637	139.133	3.07615	0.745498	4.12631	3.69e-05	0.000715184
ccbe1	1033.96	3.07604	0.46446	6.62284	3.52e-11	8.51e-09
il6	239.868	3.07539	0.713812	4.3084	1.64e-05	0.000387197
was	379.127	3.075	0.700089	4.3923	1.12e-05	0.000285785
ptafr	283.231	3.0742	0.700514	4.38849	1.14e-05	0.000290256
LOC113661840	50.5744	3.06802	0.755519	4.06082	4.89e-05	0.000883878
naaa	1270.57	3.06581	0.721997	4.2463	2.17e-05	0.000478548
LOC113652416	111.631	3.0551	0.681567	4.48247	7.38e-06	0.000207354
LOC113635319	114.133	3.05261	0.649789	4.69785	2.63e-06	9.18e-05
LOC113638718	1412.68	3.05202	0.908434	3.35965	0.000780415	0.00705028
LOC113663825	50.9668	3.05099	0.654005	4.66508	3.08e-06	0.000103297
nkx1-1	47.2177	3.04992	0.783072	3.89481	9.83e-05	0.00148839
LOC113662509	266.829	3.04951	0.88256	3.4553	0.000549678	0.00543064
LOC113652448	53.2786	3.04924	0.780838	3.90509	9.42e-05	0.00143924
LOC113643895	32.2078	3.04839	0.878161	3.47133	0.000517885	0.00518719
rhof	326.088	3.04721	0.675559	4.51064	6.46e-06	0.000187289
LOC113655607	20.318	3.04089	0.866629	3.50887	0.000450012	0.00463365
plekhg2	918.991	3.03845	0.561017	5.41597	6.1e-08	4.43e-06
LOC113663926	822.35	3.03405	0.83737	3.62331	0.000290855	0.00334437
lcp1	4154.35	3.03188	0.581804	5.21117	1.88e-07	1.11e-05
LOC113657048	33.7258	3.03113	0.890146	3.40521	0.000661133	0.00623744
LOC113633961	80.0846	3.02918	0.879814	3.44298	0.000575347	0.00562234
LOC113653028	171.094	3.02749	0.899672	3.3651	0.000765146	0.00695749
LOC113640458	3256.45	3.02463	0.502023	6.0249	1.69e-09	2.3e-07
LOC113634596	316.784	3.02461	0.724088	4.17713	2.95e-05	0.000605453
LOC113634827	764.968	3.02097	0.486986	6.20341	5.53e-10	8.9e-08
LOC113634578	620.92	3.01836	0.56831	5.31111	1.09e-07	7.13e-06
tnfaip6	124.349	3.01813	0.728916	4.14057	3.46e-05	0.000682683
plekhn1	318.453	3.01321	0.890672	3.38308	0.000716789	0.00660866
runx1	150.521	3.01187	0.559946	5.37886	7.5e-08	5.3e-06
LOC113656201	143.057	3.01122	0.514442	5.85336	4.82e-09	5.4e-07
rps6kl1	285.787	3.0064	0.8264	3.63795	0.000274822	0.00320843
LOC113644226	76.639	3.00364	0.602852	4.98238	6.28e-07	2.97e-05
prrt4	173.279	3.00076	0.563357	5.32657	1e-07	6.64e-06
LOC113636682	100.517	2.99838	0.757439	3.95858	7.54e-05	0.00123081
fn1	20900.6	2.99712	0.536564	5.58577	2.33e-08	1.97e-06
LOC113643193	628.304	2.99679	0.699373	4.28496	1.83e-05	0.00042051
apbb1ip	225.778	2.9962	0.590708	5.07222	3.93e-07	2.05e-05
samsn1	337.057	2.99619	0.728998	4.11001	3.96e-05	0.000750189
LOC113642925	1275.11	2.99515	0.677909	4.41822	9.95e-06	0.000260692
zbtb32	104.418	2.99513	0.806704	3.7128	0.000204976	0.0025996
nrip2	162.598	2.99459	0.696998	4.29641	1.74e-05	0.000402578
itk	474.956	2.99357	0.793753	3.77141	0.000162326	0.00216699
LOC113641992	996.65	2.99223	0.755711	3.95949	7.51e-05	0.00122972
LOC113648328	183.494	2.98962	0.4163	7.18142	6.9e-13	3.36e-10
LOC113661623	156.384	2.98631	0.419648	7.11623	1.11e-12	4.8e-10
dock2	2440.69	2.98355	0.5415	5.5098	3.59e-08	2.85e-06
LOC113655333	133.201	2.98354	0.829289	3.59771	0.000321028	0.00360228
LOC113638705	482.115	2.98284	0.851092	3.50472	0.000457085	0.00469109
LOC113642157	45.0231	2.98283	0.730572	4.08286	4.45e-05	0.00082238
LOC113647597	545.525	2.98083	0.75385	3.95414	7.68e-05	0.00124824
fga	87.5208	2.98065	0.922619	3.23064	0.00123513	0.00998358
LOC113641237	794.543	2.98039	0.648638	4.59485	4.33e-06	0.000136687
LOC113634955	1540.08	2.97975	0.524175	5.68464	1.31e-08	1.26e-06
LOC113649752	204.897	2.97944	0.724271	4.11371	3.89e-05	0.00074256
LOC113643501	65.5679	2.97897	0.898656	3.31492	0.000916709	0.00795558
LOC113649517	4978.93	2.97753	0.35566	8.37185	5.67e-17	9.17e-14
LOC113651151	19.9972	2.97693	0.885977	3.36005	0.00077928	0.00704774
LOC113639535	3566.36	2.97313	0.794844	3.74052	0.000183644	0.00238073
LOC113660611	99.2226	2.97229	0.798061	3.72439	0.000195786	0.00250558
mme	523.642	2.97195	0.781635	3.80222	0.000143406	0.00198181
LOC113654694	3837.84	2.97078	0.690325	4.30345	1.68e-05	0.000393004
LOC113661328	19.1891	2.96992	0.914676	3.24696	0.00116644	0.00955513
spi1	1128.06	2.96903	0.514268	5.77331	7.77e-09	8.07e-07
LOC113642727	41.0942	2.96721	0.809839	3.66395	0.000248357	0.0029898
LOC113640459	1433.56	2.96277	0.583141	5.08071	3.76e-07	1.97e-05
LOC113643432	620.873	2.96084	0.534242	5.54214	2.99e-08	2.45e-06
LOC113647908	71.3207	2.95972	0.701386	4.21981	2.45e-05	0.000521914
LOC113654755	8461.56	2.95771	0.483502	6.11726	9.52e-10	1.42e-07
shisa3	348.952	2.95647	0.634542	4.65922	3.17e-06	0.000105483
LOC113641634	113.567	2.95448	0.883403	3.34443	0.000824525	0.00733721
LOC113641660	835.115	2.95032	0.708546	4.1639	3.13e-05	0.000633367
LOC113662666	889.454	2.94752	0.674246	4.37157	1.23e-05	0.000309611
LOC113649413	57055.3	2.94748	0.808724	3.64461	0.000267797	0.0031484
cdh24	166.27	2.94416	0.852705	3.45273	0.000554948	0.00546645
snx10	57.4634	2.94368	0.817489	3.60088	0.000317138	0.0035715
LOC113654933	91.3329	2.94194	0.832521	3.53377	0.00040968	0.00432107
LOC113648936	20.1599	2.94165	0.645881	4.55448	5.25e-06	0.000158967
LOC113642781	2124.44	2.94098	0.638395	4.60684	4.09e-06	0.000130087
LOC113663940	369.008	2.93974	0.532966	5.51581	3.47e-08	2.79e-06
LOC113637351	39.8748	2.93964	0.876212	3.35494	0.000793822	0.00714056
adm2	427.69	2.93834	0.415217	7.07663	1.48e-12	5.92e-10
LOC113638283	122.759	2.93574	0.822209	3.57055	0.000356227	0.00388112
LOC113641607	56.2064	2.93448	0.735828	3.98799	6.66e-05	0.00112131
LOC113646613	59.1366	2.93161	0.761415	3.85021	0.000118016	0.00171986
klhl6	243.29	2.93067	0.827002	3.54373	0.000394516	0.00418508
cxcr3	372.069	2.9301	0.601318	4.8728	1.1e-06	4.55e-05
ash1l	4247.63	2.92979	0.621139	4.7168	2.4e-06	8.53e-05
LOC113656302	4765.6	2.92951	0.601914	4.86699	1.13e-06	4.66e-05
LOC113634904	1461.42	2.92775	0.458512	6.38534	1.71e-10	3.33e-08
pde1c	131.036	2.92754	0.481153	6.08442	1.17e-09	1.68e-07
LOC113636074	243.111	2.92263	0.710389	4.11412	3.89e-05	0.00074256
LOC113652178	70.8578	2.92039	0.852076	3.42738	0.000609442	0.00585978
LOC113648065	7252.98	2.92026	0.359124	8.13161	4.24e-16	4.63e-13
LOC113637474	81.4984	2.91758	0.798581	3.65346	0.000258733	0.00307493
LOC113634906	1646.74	2.91614	0.519367	5.6148	1.97e-08	1.73e-06
LOC113649847	550.405	2.91309	0.689582	4.22442	2.4e-05	0.000515387
ebf1	300.404	2.91277	0.75926	3.83633	0.000124887	0.00178885
ptprf	2469.02	2.91076	0.487985	5.96487	2.45e-09	3.09e-07
LOC113636124	182.185	2.91063	0.718251	4.05238	5.07e-05	0.000907226
LOC113633998	464.251	2.91	0.854111	3.40705	0.000656698	0.00620657
LOC113646974	26.7093	2.90896	0.875343	3.32322	0.000889835	0.00778962
LOC113651871	1211.1	2.90827	0.619761	4.69256	2.7e-06	9.34e-05
LOC113637513	7332.98	2.90535	0.76855	3.7803	0.00015664	0.00211015
fam43b	16.6711	2.90389	0.806403	3.60103	0.000316953	0.0035715
LOC113658499	909.865	2.90369	0.728397	3.98641	6.71e-05	0.0011273
adgre5	2164.19	2.90298	0.78414	3.70212	0.000213803	0.00268361
LOC113644778	2924.83	2.90268	0.49411	5.87456	4.24e-09	4.82e-07
LOC113659727	124.093	2.90007	0.71168	4.07496	4.6e-05	0.000843368
def6	676.271	2.90006	0.574604	5.04706	4.49e-07	2.29e-05
LOC113655647	41.7958	2.89933	0.625907	4.63221	3.62e-06	0.000117437
LOC113643963	2224	2.89682	0.483264	5.9943	2.04e-09	2.65e-07
sema3g	1872.07	2.89591	0.470176	6.15921	7.31e-10	1.15e-07
LOC113661436	491.434	2.89561	0.597808	4.84372	1.27e-06	5.08e-05
LOC113659641	181.015	2.8934	0.649551	4.45446	8.41e-06	0.000228441
pdpn	892.298	2.8917	0.519552	5.56575	2.61e-08	2.18e-06
znf385b	20.2363	2.88677	0.765528	3.77095	0.000162624	0.00216867
pdgfrb	6631.32	2.88644	0.428664	6.73357	1.66e-11	4.55e-09
tbx21	264.655	2.88373	0.506219	5.69662	1.22e-08	1.19e-06
LOC113634007	135.45	2.88282	0.68076	4.23471	2.29e-05	0.000498224
gpr183	168.991	2.87995	0.662144	4.34944	1.36e-05	0.000332538
ptprr	249.405	2.8783	0.695267	4.13985	3.48e-05	0.000684275
LOC113639876	12684.7	2.8777	0.65875	4.36842	1.25e-05	0.000313166
LOC113642741	194.4	2.8767	0.604551	4.7584	1.95e-06	7.28e-05
LOC113642619	15.3129	2.87641	0.710199	4.05015	5.12e-05	0.00091332
LOC113646944	1877.9	2.87594	0.488083	5.89232	3.81e-09	4.44e-07
LOC113636350	709.711	2.87328	0.581516	4.94102	7.77e-07	3.47e-05
LOC113648461	67.8004	2.87096	0.684021	4.19718	2.7e-05	0.000563018
LOC113638376	62.6479	2.8692	0.68711	4.17575	2.97e-05	0.000608643
LOC113642169	49.9254	2.86913	0.649137	4.41991	9.87e-06	0.00025954
LOC113649194	307.438	2.86878	0.788169	3.63981	0.000272843	0.00319286
LOC113645281	399.471	2.8686	0.581552	4.93267	8.11e-07	3.59e-05
LOC113661704	64.3635	2.86676	0.832911	3.44185	0.000577745	0.00563919
LOC113663500	140.348	2.8657	0.863868	3.31729	0.000908939	0.00791548
nlrc5	2795.11	2.86529	0.720425	3.97722	6.97e-05	0.00116014
LOC113655491	155.964	2.86411	0.692696	4.13472	3.55e-05	0.00069549
tcf21	98.9373	2.86392	0.6295	4.54951	5.38e-06	0.000161406
plek2	46.3999	2.85085	0.835866	3.41066	0.00064806	0.00613716
LOC113661588	1310.85	2.84894	0.651698	4.37157	1.23e-05	0.000309611
helz2	499.782	2.84848	0.769477	3.70184	0.000214039	0.00268474
LOC113657324	1392.26	2.8474	0.759929	3.74693	0.000179013	0.00232911
LOC113642857	301.851	2.84497	0.750054	3.79303	0.000148823	0.00203097
LOC113641043	327.976	2.84458	0.608162	4.67735	2.91e-06	9.95e-05
LOC113649020	602.949	2.84379	0.786285	3.61674	0.000298334	0.00341162
edar	182.926	2.84008	0.760659	3.73371	0.000188682	0.00243474
LOC113646964	216.304	2.83914	0.825432	3.43958	0.000582608	0.00567783
LOC113654174	76.7932	2.83557	0.739625	3.83379	0.000126186	0.00180438
LOC113657986	46.9385	2.83556	0.874246	3.24344	0.00118097	0.00964271
LOC113662729	40.9174	2.83237	0.806834	3.51048	0.000447305	0.00461744
lrrc17	866.025	2.82344	0.734564	3.8437	0.000121193	0.00175395
LOC113643665	4694.09	2.82154	0.74113	3.80708	0.000140618	0.00195187
wif1	480.793	2.8179	0.425746	6.61872	3.62e-11	8.67e-09
LOC113636423	623.138	2.80728	0.555794	5.05093	4.4e-07	2.25e-05
LOC113645347	925.33	2.80715	0.398378	7.04646	1.84e-12	6.88e-10
LOC113639775	953.31	2.80683	0.670762	4.18454	2.86e-05	0.000589888
tshz3	1604.09	2.80587	0.434379	6.45949	1.05e-10	2.22e-08
LOC113658580	234.652	2.80351	0.694822	4.03486	5.46e-05	0.000959896
LOC113642454	314.729	2.80303	0.820892	3.41462	0.000638717	0.00606239
LOC113659494	642.005	2.80282	0.848811	3.30206	0.000959787	0.00824964
rhag	605.823	2.80225	0.867442	3.23047	0.00123585	0.0099838
tal1	508.803	2.80023	0.776463	3.60639	0.00031049	0.00351227
LOC113635037	7596.9	2.79684	0.408952	6.83904	7.97e-12	2.33e-09
LOC113646498	190.439	2.79632	0.4075	6.86214	6.78e-12	2.03e-09
ets1	4042.88	2.79315	0.437444	6.38516	1.71e-10	3.33e-08
LOC113640100	24.7304	2.79029	0.700051	3.98584	6.72e-05	0.00112925
LOC113637825	114.695	2.78798	0.81485	3.42146	0.000622864	0.00595466
LOC113653516	1644.04	2.78773	0.452719	6.15774	7.38e-10	1.15e-07
LOC113653164	122.044	2.78154	0.780347	3.56449	0.00036456	0.0039538
LOC113658621	67.5859	2.78137	0.515025	5.40046	6.65e-08	4.79e-06
LOC113648449	72.3383	2.7789	0.727684	3.81883	0.000134085	0.00189469
LOC113649869	17.6541	2.77863	0.749392	3.70785	0.000209026	0.00263897
LOC113645138	1197.24	2.77719	0.850697	3.26461	0.00109614	0.00912809
LOC113639340	36.395	2.7762	0.812541	3.4167	0.00063386	0.00602083
LOC113634002	257.675	2.776	0.616386	4.50368	6.68e-06	0.000191989
LOC113662734	24.4193	2.77523	0.805475	3.44546	0.000570085	0.00557525
LOC113641636	835.33	2.77504	0.703924	3.94224	8.07e-05	0.00129259
LOC113638451	476.664	2.77482	0.629286	4.40948	1.04e-05	0.000268317
zic5	15.4186	2.77241	0.803982	3.44835	0.00056403	0.00553748
LOC113647516	39.5052	2.76629	0.707753	3.90855	9.29e-05	0.0014233
alpl	1545.26	2.76212	0.591806	4.66727	3.05e-06	0.000103052
plek	298.927	2.75709	0.798536	3.45268	0.000555043	0.00546645
LOC113653550	403.219	2.7565	0.645672	4.2692	1.96e-05	0.000440466
LOC113650220	79.9667	2.75607	0.746826	3.69038	0.000223922	0.00276645
LOC113653281	21.2726	2.75165	0.802935	3.42699	0.000610311	0.00586523
LOC113649283	453.492	2.75107	0.542998	5.06644	4.05e-07	2.1e-05
LOC113660163	3840.24	2.75037	0.437351	6.28869	3.2e-10	5.6e-08
LOC113651621	870.225	2.7495	0.333653	8.2406	1.71e-16	2.05e-13
tie1	664.393	2.74894	0.540485	5.08607	3.66e-07	1.93e-05
runx2	1210.42	2.74751	0.389468	7.05454	1.73e-12	6.69e-10
LOC113656023	214.507	2.74427	0.27502	9.97844	1.89e-23	1.59e-19
nkd1	328.757	2.73734	0.589121	4.64649	3.38e-06	0.000111323
LOC113657016	1159.98	2.73727	0.430523	6.358	2.04e-10	3.86e-08
LOC113642470	900.328	2.73682	0.665704	4.11116	3.94e-05	0.000747879
LOC113636343	48172.3	2.73367	0.812562	3.36426	0.000767499	0.00696628
LOC113641682	580.296	2.73274	0.504779	5.41373	6.17e-08	4.47e-06
LOC113642700	1789.62	2.72855	0.758829	3.59573	0.000323481	0.0036234
LOC113661880	3584.44	2.72436	0.451457	6.0346	1.59e-09	2.18e-07
LOC113642469	585.593	2.72355	0.735591	3.70253	0.000213461	0.0026815
LOC113658659	276.806	2.72327	0.561125	4.85323	1.21e-06	4.91e-05
LOC113660602	1852.01	2.72299	0.556748	4.89088	1e-06	4.24e-05
mafa	73.3828	2.72245	0.75019	3.62902	0.000284502	0.00328798
LOC113636691	903.695	2.72241	0.664433	4.09734	4.18e-05	0.000784148
rel	2928.25	2.71988	0.522855	5.20198	1.97e-07	1.15e-05
LOC113660445	29.3656	2.71858	0.712568	3.81519	0.000136078	0.00191175
LOC113662362	141.259	2.71747	0.6809	3.99099	6.58e-05	0.00111021
LOC113641838	236.208	2.71746	0.703051	3.86524	0.000110981	0.00163536
ciita	934.756	2.71648	0.653263	4.15832	3.21e-05	0.00064592
agtr1	351.46	2.71569	0.574377	4.72806	2.27e-06	8.17e-05
samd11	235.577	2.71561	0.661808	4.10332	4.07e-05	0.000768613
LOC113640600	38.0264	2.71436	0.694156	3.91029	9.22e-05	0.00141681
LOC113648323	274.016	2.71125	0.505892	5.35935	8.35e-08	5.73e-06
steap3	201.412	2.71112	0.729453	3.71665	0.000201884	0.00256687
LOC113640329	1563.35	2.7104	0.482365	5.61897	1.92e-08	1.71e-06
LOC113642632	311.298	2.70766	0.698056	3.87886	0.000104946	0.00156945
LOC113650314	149.348	2.70603	0.541872	4.99386	5.92e-07	2.85e-05
LOC113650347	64.7965	2.70586	0.731041	3.70138	0.000214434	0.00268704
LOC113641239	1154.17	2.70376	0.654763	4.12937	3.64e-05	0.000707351
LOC113649881	20.5102	2.69844	0.788764	3.4211	0.000623686	0.00595844
LOC113662687	15187.9	2.69792	0.717462	3.76036	0.000169668	0.00223971
LOC113635572	206.081	2.69727	0.815157	3.3089	0.00093664	0.0080811
LOC113663875	380.856	2.69546	0.639684	4.21374	2.51e-05	0.000532089
LOC113650432	219.218	2.69409	0.557794	4.8299	1.37e-06	5.4e-05
LOC113644382	215.38	2.69129	0.731935	3.67695	0.000236042	0.00287617
LOC113662239	74.7502	2.68842	0.737391	3.64585	0.000266509	0.00313767
LOC113635774	533.72	2.68798	0.543247	4.948	7.5e-07	3.38e-05
LOC113642135	1267.67	2.68748	0.648507	4.1441	3.41e-05	0.000675406
LOC113634775	1153.67	2.68522	0.291648	9.20707	3.35e-20	1.26e-16
znf516	444.563	2.68473	0.560324	4.79138	1.66e-06	6.34e-05
LOC113641953	607.606	2.68162	0.638503	4.19986	2.67e-05	0.000557786
LOC113663331	112.503	2.68108	0.790312	3.39244	0.00069274	0.00643178
steap4	8690.91	2.68021	0.678132	3.95234	7.74e-05	0.00125323
LOC113638759	1273.56	2.67926	0.714082	3.75204	0.000175403	0.00229522
c1ql2	49.9197	2.67907	0.720468	3.71851	0.000200402	0.00255061
lhx9	719.046	2.67622	0.588146	4.55027	5.36e-06	0.00016121
arpc1b	2581.81	2.67562	0.523624	5.1098	3.22e-07	1.76e-05
LOC113648142	3786.12	2.67561	0.806625	3.31704	0.000909759	0.00791988
ramp2	2144.19	2.67549	0.677183	3.95091	7.79e-05	0.00125789
vcam1	926.31	2.67368	0.61496	4.34773	1.38e-05	0.000334543
LOC113634191	615.162	2.67283	0.68937	3.87721	0.000105661	0.00157731
pou3f4	62.6389	2.67195	0.666665	4.00793	6.13e-05	0.00105262
slit1	3444.23	2.67024	0.655489	4.07366	4.63e-05	0.000846863
clcnka	107.938	2.6698	0.805172	3.31581	0.000913788	0.0079412
LOC113639661	864.048	2.66877	0.815059	3.27433	0.00105915	0.0088759
LOC113647470	273.326	2.6673	0.525554	5.07521	3.87e-07	2.02e-05
f2rl3	112.265	2.66708	0.58143	4.5871	4.49e-06	0.000140095
LOC113650790	1250.86	2.66545	0.440039	6.05731	1.38e-09	1.93e-07
fkbp5	41032.8	2.66477	0.603192	4.41779	9.97e-06	0.000260692
fam181b	135.531	2.66446	0.546721	4.87352	1.1e-06	4.55e-05
LOC113635424	198.783	2.66346	0.620123	4.29505	1.75e-05	0.000404424
LOC113658995	2366.89	2.65826	0.622068	4.27327	1.93e-05	0.000436001
LOC113638965	93.8966	2.65792	0.692111	3.84031	0.000122877	0.00176915
LOC113646934	203.293	2.65656	0.74161	3.58215	0.000340777	0.00376172
bicc1	1263.4	2.65627	0.367878	7.22053	5.18e-13	2.77e-10
c1qtnf5	277.398	2.65622	0.43158	6.15465	7.52e-10	1.16e-07
LOC113662984	252.461	2.65528	0.644415	4.12045	3.78e-05	0.0007291
LOC113657026	312.762	2.65223	0.619145	4.2837	1.84e-05	0.000422133
selplg	315.871	2.64735	0.618099	4.28305	1.84e-05	0.000422923
LOC113657319	54.7816	2.64691	0.721563	3.6683	0.000244168	0.00294786
LOC113650150	2792.67	2.64592	0.60819	4.35048	1.36e-05	0.000331668
LOC113644012	560.546	2.64475	0.734832	3.59912	0.000319291	0.00358759
LOC113653195	2987.86	2.64396	0.616793	4.28663	1.81e-05	0.000417749
LOC113646695	64.9449	2.64285	0.534576	4.94382	7.66e-07	3.44e-05
LOC113641024	1022.44	2.64202	0.460421	5.73827	9.56e-09	9.61e-07
LOC113652893	193.983	2.64195	0.712016	3.71052	0.000206836	0.00261395
LOC113638739	78.6606	2.63966	0.770359	3.42653	0.000611353	0.00586918
LOC113640031	19.681	2.638	0.695262	3.79426	0.000148085	0.00202642
LOC113657437	1369.28	2.6355	0.633675	4.15907	3.2e-05	0.000644335
fli1	722.891	2.63442	0.461462	5.70886	1.14e-08	1.12e-06
LOC113643442	64.1216	2.63372	0.714814	3.68449	0.000229162	0.00281177
bcl6b	901.011	2.63099	0.432809	6.07887	1.21e-09	1.72e-07
wnt2b	33.2569	2.62817	0.799253	3.28828	0.001008	0.00854999
LOC113644849	468.405	2.62686	0.785209	3.34543	0.000821555	0.00732032
atp8b2	1286	2.62588	0.395474	6.63984	3.14e-11	7.67e-09
tnfrsf11a	70.7184	2.62442	0.592466	4.42965	9.44e-06	0.000249613
LOC113644564	386.976	2.62134	0.785363	3.33774	0.000844636	0.00747654
LOC113646268	1450.48	2.62075	0.437189	5.99455	2.04e-09	2.65e-07
LOC113661581	699.974	2.61969	0.586793	4.46442	8.03e-06	0.000220499
LOC113634883	563.071	2.61824	0.474503	5.51785	3.43e-08	2.77e-06
LOC113657988	97.6516	2.61668	0.710198	3.68444	0.000229203	0.00281177
nxph4	59.7508	2.61499	0.616013	4.24502	2.19e-05	0.000480028
LOC113634503	376.894	2.61474	0.754425	3.46586	0.000528533	0.00525479
LOC113656239	85.719	2.61431	0.427156	6.12026	9.34e-10	1.41e-07
sema5a	399.358	2.61102	0.587833	4.44177	8.92e-06	0.000238722
cdk18	479.723	2.61022	0.767466	3.40109	0.000671185	0.0062968
LOC113651538	236.625	2.60989	0.634032	4.11633	3.85e-05	0.000738287
LOC113647069	1850.68	2.6086	0.457013	5.70793	1.14e-08	1.12e-06
hoxb6	34.4162	2.60628	0.626425	4.16057	3.17e-05	0.000641143
LOC113664070	1710.33	2.60527	0.650998	4.00196	6.28e-05	0.00107438
LOC113650221	76.7958	2.60454	0.622488	4.18409	2.86e-05	0.000590098
LOC113635393	1349.34	2.60314	0.678274	3.83789	0.000124096	0.00178212
LOC113660550	627.712	2.60216	0.724964	3.58937	0.00033148	0.0036829
p2ry1	165.457	2.59861	0.553169	4.69768	2.63e-06	9.18e-05
LOC113638366	181.772	2.59626	0.784266	3.31044	0.000931503	0.00804841
LOC113652221	155.818	2.59578	0.467222	5.55578	2.76e-08	2.3e-06
hemgn	421.189	2.5953	0.759774	3.41589	0.000635747	0.00603648
LOC113650723	255.237	2.59517	0.595255	4.35975	1.3e-05	0.000321668
tbx2	532.597	2.59292	0.450944	5.74998	8.93e-09	9.12e-07
LOC113644510	316.516	2.58904	0.686741	3.77004	0.00016322	0.0021743
stard13	938.755	2.58717	0.414918	6.23539	4.51e-10	7.6e-08
LOC113636716	70.9813	2.58536	0.725875	3.56172	0.000368436	0.00397619
plvap	6075.97	2.58444	0.490722	5.26661	1.39e-07	8.52e-06
LOC113653560	75.1119	2.58034	0.513778	5.02229	5.11e-07	2.56e-05
LOC113644237	69.3953	2.58004	0.657226	3.92566	8.65e-05	0.00135793
klf12	208.983	2.57522	0.790777	3.25657	0.00112769	0.00933355
LOC113644169	301.49	2.57478	0.623465	4.12979	3.63e-05	0.0007066
LOC113640678	687.235	2.57248	0.609021	4.22396	2.4e-05	0.000515387
LOC113654854	250.057	2.57118	0.688971	3.73192	0.000190027	0.00244707
sipa1	2393.23	2.56899	0.71467	3.59465	0.000324832	0.00363361
LOC113644295	1772.48	2.56854	0.685184	3.74869	0.000177761	0.00231643
LOC113644969	1969.72	2.56604	0.525913	4.87922	1.07e-06	4.45e-05
LOC113639955	2753.92	2.56358	0.41078	6.24076	4.35e-10	7.39e-08
LOC113639774	489.12	2.56129	0.572078	4.47717	7.56e-06	0.000210447
LOC113652605	587.046	2.55602	0.629402	4.06103	4.89e-05	0.000883726
LOC113639152	120.287	2.55219	0.650479	3.92356	8.73e-05	0.00136438
LOC113655094	64.2361	2.55146	0.743944	3.42964	0.000604375	0.00582634
LOC113640655	2733.29	2.55017	0.660798	3.85923	0.000113745	0.00167162
emilin2	509.269	2.54949	0.766619	3.32562	0.000882207	0.00772823
LOC113663131	3446.89	2.54561	0.333438	7.63444	2.27e-14	1.73e-11
erg	639.889	2.54403	0.550178	4.62402	3.76e-06	0.000120768
LOC113650293	53.3173	2.54254	0.622586	4.08384	4.43e-05	0.000820823
ncf4	586.17	2.54024	0.398376	6.3765	1.81e-10	3.47e-08
LOC113662937	147.853	2.53864	0.646969	3.9239	8.71e-05	0.00136387
hamp	62.2639	2.53488	0.624818	4.05698	4.97e-05	0.000895941
c1qtnf1	678.614	2.53306	0.479572	5.28193	1.28e-07	7.97e-06
LOC113646110	7612.24	2.53227	0.437877	5.78305	7.34e-09	7.78e-07
LOC113654568	639.815	2.53068	0.58111	4.35491	1.33e-05	0.000326616
rhog	1756.5	2.52939	0.69184	3.65604	0.000256143	0.00305426
lrrn3	345.595	2.52739	0.743103	3.40112	0.000671098	0.0062968
LOC113662900	1445.42	2.52608	0.514673	4.90813	9.2e-07	3.98e-05
LOC113642791	213.882	2.52309	0.699992	3.60446	0.0003128	0.00353204
tbc1d2	485.618	2.52272	0.451407	5.58858	2.29e-08	1.95e-06
LOC113651038	132.02	2.52145	0.478133	5.27353	1.34e-07	8.24e-06
LOC113650586	10714.4	2.52011	0.712326	3.53786	0.000403381	0.00426965
rgs4	1788.99	2.51423	0.611706	4.11019	3.95e-05	0.000750168
mxra8	2276.51	2.51193	0.441057	5.69525	1.23e-08	1.19e-06
LOC113648780	124.847	2.51086	0.672405	3.73414	0.000188356	0.00243179
LOC113655079	240.239	2.50959	0.756649	3.31672	0.000910822	0.00792639
LOC113647192	135.026	2.50939	0.53643	4.67795	2.9e-06	9.93e-05
selenop	22513.5	2.50781	0.613761	4.08597	4.39e-05	0.000816246
thrb	760.295	2.50755	0.612746	4.09232	4.27e-05	0.000798358
LOC113653147	3690.76	2.50692	0.662093	3.78636	0.000152868	0.00207139
adrb1	130.129	2.50683	0.496167	5.05239	4.36e-07	2.24e-05
LOC113650283	842.157	2.50594	0.675108	3.71191	0.0002057	0.00260677
fgr	2985.73	2.50366	0.480818	5.20708	1.92e-07	1.13e-05
LOC113634729	693.941	2.50298	0.270079	9.26759	1.9e-20	9.57e-17
LOC113642536	153.547	2.50296	0.725051	3.45211	0.000556214	0.00547583
LOC113656382	8233.62	2.50177	0.633332	3.95016	7.81e-05	0.00126021
LOC113640171	67.8993	2.50013	0.650652	3.8425	0.000121786	0.00175746
LOC113648655	761.203	2.49989	0.677197	3.69153	0.000222911	0.00276155
LOC113634081	153.895	2.49858	0.741956	3.36756	0.000758359	0.00690412
LOC113640858	400.5	2.49842	0.743707	3.35942	0.000781075	0.00705129
LOC113661264	123.508	2.49835	0.64916	3.84859	0.000118799	0.00172919
LOC113653224	1921.57	2.49779	0.509972	4.8979	9.69e-07	4.13e-05
ppargc1a	176.422	2.49735	0.639618	3.90443	9.44e-05	0.00144072
gpr171	284.3	2.4953	0.686685	3.63383	0.000279241	0.00324648
LOC113663972	381.747	2.49509	0.467247	5.33997	9.3e-08	6.26e-06
LOC113637555	92.1705	2.49045	0.757781	3.2865	0.00101441	0.00859854
LOC113658094	67.2908	2.48842	0.717084	3.4702	0.000520076	0.0051943
LOC113645469	516.458	2.48753	0.606569	4.10099	4.11e-05	0.000774214
LOC113647932	362.659	2.48708	0.637132	3.90356	9.48e-05	0.00144474
LOC113658137	122.268	2.4856	0.6744	3.68565	0.000228124	0.00280538
LOC113645630	55.377	2.48215	0.720335	3.44583	0.000569305	0.00557196
LOC113640118	172.992	2.48176	0.617898	4.01646	5.91e-05	0.00102508
LOC113635595	236.982	2.47805	0.527023	4.70198	2.58e-06	9.05e-05
LOC113663578	679.871	2.47648	0.681323	3.63482	0.000278175	0.00324009
LOC113658348	133.997	2.47525	0.644013	3.84347	0.000121305	0.00175455
themis2	207.448	2.47419	0.520782	4.75092	2.02e-06	7.48e-05
LOC113646937	22848.4	2.47344	0.598842	4.13037	3.62e-05	0.00070539
LOC113656702	4592.92	2.47068	0.725761	3.40427	0.000663423	0.00624966
LOC113639940	879.644	2.46974	0.296556	8.32806	8.22e-17	1.03e-13
LOC113660595	470.393	2.46939	0.694413	3.55609	0.000376422	0.00403638
LOC113655446	546.935	2.46929	0.493626	5.00236	5.66e-07	2.77e-05
LOC113654146	295.529	2.46372	0.691525	3.56273	0.000367022	0.00396776
LOC113641919	70.6284	2.4634	0.551322	4.46816	7.89e-06	0.000217822
adamts3	2395.77	2.46293	0.527502	4.66904	3.03e-06	0.000102599
fgl2	1255.68	2.46244	0.636019	3.87164	0.000108106	0.00160333
sox21	247.287	2.46091	0.433822	5.67263	1.41e-08	1.32e-06
LOC113659535	211.871	2.4593	0.659579	3.72859	0.000192552	0.00247578
megf10	269.656	2.4584	0.546784	4.49611	6.92e-06	0.000197591
LOC113657587	1032.56	2.45622	0.664816	3.69458	0.000220247	0.00274071
tcf7	532.182	2.45445	0.745376	3.2929	0.000991598	0.00845385
LOC113634196	824.999	2.45095	0.644638	3.80206	0.000143497	0.00198198
cldn19	710.067	2.44987	0.688581	3.55785	0.000373904	0.00402139
LOC113661925	187.136	2.44244	0.740578	3.29802	0.000973679	0.00834336
card11	801.466	2.44116	0.604828	4.03612	5.43e-05	0.000956472
LOC113663421	569.974	2.43981	0.491588	4.96311	6.94e-07	3.18e-05
osr1	214.098	2.4393	0.580026	4.2055	2.61e-05	0.000545863
LOC113653693	2041.77	2.43808	0.613489	3.97412	7.06e-05	0.00117269
LOC113657633	1395.44	2.43693	0.517235	4.71145	2.46e-06	8.7e-05
LOC113645506	55.953	2.43629	0.558368	4.36323	1.28e-05	0.000318168
LOC113647008	10992.8	2.43307	0.39894	6.09883	1.07e-09	1.55e-07
LOC113659087	137.173	2.43228	0.471032	5.16373	2.42e-07	1.37e-05
LOC113651416	156.472	2.43051	0.582735	4.17087	3.03e-05	0.000618804
LOC113635587	750.808	2.42822	0.529633	4.58473	4.55e-06	0.000141047
LOC113636597	954.559	2.42646	0.655636	3.70093	0.000214815	0.00268909
LOC113647236	105.981	2.42542	0.743243	3.26329	0.00110128	0.00916178
LOC113648626	209.588	2.4243	0.530787	4.56736	4.94e-06	0.000151328
LOC113663154	760.982	2.42394	0.74425	3.25689	0.0011264	0.00933119
LOC113643487	728.153	2.42047	0.668325	3.62169	0.000292684	0.00335772
schip1	535.7	2.4189	0.408018	5.92841	3.06e-09	3.71e-07
LOC113640086	354.849	2.41805	0.656479	3.68337	0.000230173	0.00281816
acod1	47.5072	2.41492	0.691239	3.49361	0.000476542	0.00485115
LOC113644093	1316.03	2.41397	0.678406	3.5583	0.000373257	0.0040166
LOC113634342	85.2292	2.41367	0.737197	3.27411	0.00105993	0.00887956
LOC113659265	503.818	2.41352	0.472882	5.10385	3.33e-07	1.8e-05
wt1	3574.61	2.41265	0.396803	6.08021	1.2e-09	1.71e-07
LOC113654950	222.325	2.40768	0.491487	4.89877	9.64e-07	4.13e-05
apln	201.531	2.40535	0.681252	3.53078	0.000414337	0.00435683
LOC113663250	20.4755	2.40494	0.736275	3.26636	0.00108941	0.00908105
pi15	379.909	2.40407	0.739445	3.25118	0.00114927	0.00946226
LOC113639665	679.957	2.4009	0.514653	4.66509	3.08e-06	0.000103297
LOC113638192	5143	2.40065	0.416555	5.7631	8.26e-09	8.5e-07
tagap	2150.56	2.40017	0.427611	5.61297	1.99e-08	1.74e-06
LOC113647471	1377.38	2.396	0.449536	5.32995	9.82e-08	6.56e-06
LOC113652115	338.16	2.3957	0.286795	8.35335	6.64e-17	9.26e-14
LOC113636736	86.6137	2.39473	0.538434	4.44757	8.68e-06	0.000234615
LOC113658595	695.271	2.39471	0.543445	4.40653	1.05e-05	0.000270943
bgn	202.332	2.39455	0.645905	3.70727	0.000209503	0.00264367
LOC113652180	1921.59	2.39368	0.590551	4.05329	5.05e-05	0.000906289
bin2	123.397	2.38937	0.617384	3.87015	0.00010877	0.00161129
LOC113633986	18.9457	2.38871	0.730222	3.27121	0.00107087	0.00895627
myrf	3143.77	2.3881	0.502797	4.74963	2.04e-06	7.52e-05
jam2	512.567	2.38618	0.444507	5.36815	7.96e-08	5.56e-06
sox18	348.773	2.38577	0.42304	5.63958	1.7e-08	1.55e-06
LOC113652482	918.125	2.38566	0.477687	4.9942	5.91e-07	2.85e-05
LOC113663189	70.0943	2.38536	0.59275	4.02423	5.72e-05	0.000997314
prss35	166.667	2.38445	0.609603	3.91149	9.17e-05	0.00141365
LOC113663629	236.92	2.38259	0.527251	4.5189	6.22e-06	0.000181601
LOC113652943	330.025	2.38222	0.526081	4.52824	5.95e-06	0.000174976
LOC113659903	9202.8	2.38131	0.431969	5.51269	3.53e-08	2.82e-06
rtn4rl2	159.693	2.38019	0.475767	5.00284	5.65e-07	2.77e-05
LOC113649645	88.551	2.3799	0.639898	3.71919	0.000199866	0.00254508
LOC113640215	749.738	2.37893	0.556325	4.27615	1.9e-05	0.000432739
tll1	545.709	2.37884	0.590217	4.03044	5.57e-05	0.000976066
mpp1	2713.79	2.37772	0.457236	5.20021	1.99e-07	1.15e-05
LOC113648662	661.312	2.37768	0.652296	3.64509	0.000267298	0.003144
tns3	610.408	2.37639	0.363426	6.53886	6.2e-11	1.35e-08
ism2	721.525	2.37512	0.453566	5.23656	1.64e-07	9.74e-06
afap1l2	1387.7	2.37372	0.427469	5.55297	2.81e-08	2.33e-06
LOC113634347	431.496	2.37365	0.488845	4.85562	1.2e-06	4.88e-05
LOC113635854	650.074	2.37088	0.624651	3.79553	0.000147328	0.0020212
dysf	2882.65	2.37003	0.586791	4.03898	5.37e-05	0.000949175
LOC113657532	1237.77	2.36984	0.639928	3.70328	0.000212828	0.00267488
LOC113634185	17.4842	2.36465	0.703849	3.3596	0.000780563	0.00705028
LOC113656151	35.5034	2.36289	0.701559	3.36805	0.000757014	0.00689852
nfatc2	533.131	2.35818	0.596468	3.95357	7.7e-05	0.00125012
LOC113663659	564.704	2.35729	0.441431	5.34012	9.29e-08	6.26e-06
LOC113650943	523.343	2.35691	0.62722	3.75771	0.000171474	0.00225235
LOC113640126	2388.87	2.35582	0.542421	4.34317	1.4e-05	0.000339932
LOC113641643	101.508	2.35426	0.557434	4.2234	2.41e-05	0.000515436
LOC113645386	1654.19	2.35254	0.341859	6.88161	5.92e-12	1.81e-09
LOC113640168	47.3797	2.35162	0.624407	3.76616	0.000165778	0.00220021
LOC113644718	252.429	2.35152	0.619567	3.79543	0.000147386	0.0020212
map3k8	3133.84	2.3505	0.401757	5.85054	4.9e-09	5.47e-07
LOC113638018	177.121	2.34952	0.568695	4.13142	3.61e-05	0.000702696
LOC113637836	302.137	2.34939	0.446568	5.26099	1.43e-07	8.72e-06
LOC113658585	1195.44	2.34904	0.611436	3.84185	0.000122113	0.00176078
il17rel	57.0406	2.34833	0.66526	3.52994	0.000415651	0.00436208
LOC113640033	56.2103	2.34694	0.655218	3.58192	0.000341077	0.00376173
LOC113642361	92.7739	2.3447	0.514497	4.55727	5.18e-06	0.000157381
LOC113662473	35.0327	2.34356	0.592906	3.95266	7.73e-05	0.00125274
plxdc2	721.32	2.34112	0.534915	4.37663	1.21e-05	0.000304036
LOC113637124	447.798	2.33647	0.479128	4.8765	1.08e-06	4.5e-05
LOC113644558	611.057	2.33571	0.703928	3.31811	0.000906292	0.00789791
znf608	117.097	2.33424	0.468139	4.9862	6.16e-07	2.91e-05
gpr151	157.976	2.33374	0.371529	6.28146	3.35e-10	5.81e-08
LOC113647937	3103.8	2.3302	0.477595	4.87903	1.07e-06	4.45e-05
ushbp1	489.158	2.32994	0.610638	3.81558	0.000135863	0.00191121
LOC113658671	39.4179	2.32783	0.466322	4.9919	5.98e-07	2.87e-05
nfkbia	3044.55	2.32585	0.366149	6.3522	2.12e-10	3.95e-08
LOC113645056	547.559	2.32228	0.462578	5.0203	5.16e-07	2.57e-05
LOC113634386	450.39	2.32129	0.703697	3.2987	0.000971331	0.00832891
reck	2197.61	2.3198	0.401658	5.77556	7.67e-09	8.03e-07
LOC113660366	94.1349	2.31857	0.712064	3.25613	0.00112944	0.00934035
LOC113644440	725.964	2.31734	0.392243	5.90793	3.46e-09	4.14e-07
LOC113654067	50.5038	2.31713	0.627442	3.69298	0.000221642	0.00275125
lurap1	123.612	2.31539	0.710136	3.26049	0.00111221	0.00923745
LOC113658227	1045.3	2.31422	0.563582	4.10627	4.02e-05	0.000760734
LOC113660344	445.84	2.31165	0.36219	6.38244	1.74e-10	3.37e-08
LOC113660484	1412.4	2.31072	0.666238	3.4683	0.000523757	0.00522292
LOC113662786	710.615	2.30894	0.639391	3.61116	0.000304833	0.00347301
LOC113656334	1098.58	2.30768	0.526744	4.38103	1.18e-05	0.000299456
grhl1	1092.33	2.30718	0.6455	3.57425	0.000351227	0.00384268
cunh19orf66	644.851	2.30347	0.553682	4.16028	3.18e-05	0.000641422
LOC113639005	404.263	2.30249	0.554832	4.14989	3.33e-05	0.000664981
LOC113644583	5936.49	2.302	0.366082	6.28822	3.21e-10	5.6e-08
obsl1	535.3	2.30087	0.587028	3.91951	8.87e-05	0.00138031
lzts2	1575.19	2.29766	0.479326	4.79353	1.64e-06	6.29e-05
LOC113661546	232.48	2.29754	0.475735	4.82945	1.37e-06	5.4e-05
nmi	1107.53	2.29696	0.495381	4.63677	3.54e-06	0.000115774
LOC113662850	302.75	2.29588	0.656498	3.49716	0.000470238	0.00480255
LOC113652626	229.99	2.29553	0.612229	3.74947	0.00017721	0.00231165
LOC113638660	197.12	2.29544	0.67001	3.42599	0.000612573	0.00587864
LOC113644662	687.467	2.29501	0.68544	3.34823	0.000813304	0.00727867
LOC113651860	181.591	2.29144	0.684375	3.34822	0.000813331	0.00727867
inpp4b	400.317	2.29117	0.591751	3.87184	0.000108016	0.00160294
LOC113646618	1564.81	2.29104	0.304615	7.52108	5.43e-14	3.86e-11
nr3c1	860.642	2.28947	0.558902	4.09638	4.2e-05	0.000786246
LOC113636465	937.117	2.28827	0.435219	5.25775	1.46e-07	8.85e-06
smo	1182.27	2.28816	0.258553	8.84987	8.76e-19	2.45e-15
LOC113642007	87.6324	2.28692	0.534623	4.27764	1.89e-05	0.000430637
LOC113643537	189.528	2.28405	0.636366	3.5892	0.000331689	0.0036829
LOC113646782	79.1941	2.28148	0.615837	3.70469	0.000211651	0.00266545
LOC113644257	90.494	2.27925	0.548587	4.15477	3.26e-05	0.000654452
LOC113641772	255.866	2.27849	0.622589	3.6597	0.000252513	0.00302139
LOC113636069	204.523	2.278	0.573985	3.96875	7.22e-05	0.00119342
hic1	1570.77	2.27603	0.573675	3.96745	7.26e-05	0.00119917
LOC113639480	174.94	2.27434	0.412448	5.51424	3.5e-08	2.8e-06
sulf2	780.947	2.27305	0.526684	4.31579	1.59e-05	0.000376456
ackr3	2503.97	2.27268	0.42288	5.3743	7.69e-08	5.41e-06
tet3	1531.15	2.27268	0.481709	4.71795	2.38e-06	8.5e-05
LOC113653528	65.505	2.27162	0.672971	3.3755	0.000736805	0.00675601
LOC113637821	57.2276	2.27087	0.504963	4.4971	6.89e-06	0.000197116
LOC113651306	129.402	2.27048	0.508562	4.46452	8.02e-06	0.000220499
LOC113641233	145.701	2.27042	0.595266	3.81413	0.000136661	0.00191493
LOC113649269	601.51	2.26869	0.430386	5.2713	1.35e-07	8.32e-06
LOC113656363	602.676	2.26758	0.493746	4.5926	4.38e-06	0.000137824
irf2	826.263	2.26565	0.527668	4.29371	1.76e-05	0.000405385
LOC113656867	1382.75	2.26416	0.536842	4.21755	2.47e-05	0.000525842
LOC113658183	887.843	2.26273	0.67352	3.35955	0.000780684	0.00705028
LOC113649461	153.482	2.26093	0.696697	3.24522	0.00117362	0.00959204
LOC113660102	559.917	2.25745	0.458888	4.91939	8.68e-07	3.81e-05
LOC113644597	1247.99	2.25641	0.532832	4.23475	2.29e-05	0.000498224
LOC113658592	192.571	2.25453	0.614241	3.67043	0.000242142	0.00293204
mmrn2	1212.44	2.25372	0.434668	5.18491	2.16e-07	1.23e-05
LOC113647259	173.647	2.25298	0.463793	4.85773	1.19e-06	4.84e-05
LOC113651453	1172.58	2.25246	0.46047	4.89166	1e-06	4.23e-05
LOC113645483	1004.36	2.24968	0.6644	3.38603	0.000709104	0.00655024
ralgds	3690.58	2.24873	0.422078	5.32775	9.94e-08	6.63e-06
tfap2c	370.68	2.24739	0.566857	3.96465	7.35e-05	0.00121093
satb1	720.758	2.24615	0.655213	3.42812	0.000607768	0.00584816
LOC113643421	138.959	2.24606	0.475912	4.71948	2.36e-06	8.46e-05
LOC113646150	680.535	2.24604	0.677533	3.31502	0.000916367	0.00795536
LOC113649861	539.232	2.2453	0.431129	5.20795	1.91e-07	1.13e-05
ptges	839.682	2.24416	0.465505	4.82092	1.43e-06	5.57e-05
LOC113646452	542.548	2.24232	0.523842	4.28052	1.86e-05	0.00042586
LOC113658602	190.822	2.24231	0.588116	3.8127	0.000137454	0.00191729
LOC113640460	4052.77	2.24198	0.624451	3.59032	0.000330268	0.00367152
lxn	3326.32	2.24132	0.594767	3.7684	0.000164296	0.00218708
cxcr5	113.32	2.2413	0.569673	3.93437	8.34e-05	0.00132224
camkv	76.4983	2.24117	0.687698	3.25894	0.00111827	0.00927857
LOC113650522	228.45	2.2396	0.559455	4.00318	6.25e-05	0.00107104
LOC113640172	75.2239	2.23823	0.568254	3.93879	8.19e-05	0.00130469
nhsl2	290.849	2.23592	0.659847	3.38854	0.000702665	0.00650413
hgf	113.04	2.23496	0.476387	4.69148	2.71e-06	9.37e-05
LOC113661042	1484.26	2.23478	0.447633	4.99243	5.96e-07	2.86e-05
ccdc85a	183.735	2.23225	0.537638	4.15196	3.3e-05	0.000660445
LOC113663633	288.212	2.23142	0.656544	3.39873	0.000676999	0.00633244
LOC113636721	37.3732	2.23096	0.666725	3.34614	0.000819443	0.0073128
LOC113654656	1088.58	2.2298	0.592042	3.76628	0.000165699	0.00220021
LOC113638458	1342.41	2.22805	0.654839	3.40244	0.000667864	0.00627922
LOC113660594	1567.49	2.22679	0.579787	3.8407	0.000122682	0.00176736
LOC113657503	812.849	2.22335	0.523748	4.24508	2.19e-05	0.000480028
LOC113636663	2186.02	2.22268	0.525903	4.22641	2.37e-05	0.000512519
LOC113662916	434.441	2.22209	0.578405	3.84176	0.000122156	0.00176078
LOC113645202	1398.33	2.21626	0.652048	3.39892	0.000676522	0.00633169
LOC113650646	1348.22	2.21546	0.441343	5.01982	5.17e-07	2.57e-05
tnip2	1125.82	2.20729	0.45268	4.87605	1.08e-06	4.5e-05
card9	516.277	2.20692	0.533726	4.13492	3.55e-05	0.00069549
prkcq	156.598	2.20637	0.648482	3.40236	0.00066806	0.00627922
LOC113650189	2087.85	2.20551	0.643847	3.42551	0.000613639	0.00588437
xk	222.736	2.20537	0.516428	4.27043	1.95e-05	0.00043922
LOC113641703	493.748	2.20506	0.669726	3.29247	0.000993099	0.00845927
LOC113653687	62.5017	2.20464	0.620377	3.55371	0.000379838	0.00407119
sfmbt2	627.565	2.20247	0.5114	4.30675	1.66e-05	0.000389004
irf1	4719.84	2.20014	0.515336	4.26933	1.96e-05	0.000440466
LOC113654831	118.504	2.19786	0.646973	3.39714	0.000680942	0.00635344
kctd1	122.306	2.19544	0.498308	4.40579	1.05e-05	0.000271173
LOC113635221	1649.66	2.19528	0.385229	5.69862	1.21e-08	1.18e-06
epha3	1667.24	2.19457	0.593675	3.69659	0.000218513	0.00272453
LOC113656481	545.469	2.19364	0.568563	3.85822	0.000114215	0.00167712
LOC113663505	51.2295	2.19312	0.667959	3.28332	0.00102592	0.00866105
LOC113662160	43.1048	2.19271	0.65811	3.33183	0.000862759	0.00760323
LOC113658096	719.343	2.19165	0.601636	3.64281	0.000269674	0.0031675
ndp	464.611	2.19159	0.645585	3.39474	0.000686938	0.00639816
LOC113651825	115.285	2.19156	0.401593	5.45716	4.84e-08	3.66e-06
syt11	470.356	2.18953	0.368472	5.94218	2.81e-09	3.5e-07
LOC113643246	230.335	2.1885	0.622029	3.51833	0.000434275	0.00451416
LOC113657460	1677.3	2.18695	0.499909	4.37469	1.22e-05	0.000306437
tgfbr2	1147.5	2.18648	0.490098	4.46132	8.15e-06	0.00022221
LOC113654721	570.668	2.18523	0.527952	4.13908	3.49e-05	0.000685509
LOC113643718	406.6	2.18196	0.604824	3.6076	0.000309045	0.00350381
LOC113634930	5261.21	2.1818	0.406108	5.37246	7.77e-08	5.45e-06
LOC113664037	1254.37	2.1811	0.55038	3.96289	7.4e-05	0.00121512
LOC113647848	189.16	2.17538	0.670933	3.24232	0.00118563	0.00966404
LOC113655927	190.259	2.17195	0.278372	7.80235	6.08e-15	5.22e-12
LOC113647546	229.845	2.17108	0.543209	3.99677	6.42e-05	0.00109206
sema3f	425.549	2.16736	0.397951	5.44629	5.14e-08	3.81e-06
LOC113663998	455.046	2.16648	0.467738	4.63183	3.62e-06	0.000117496
arhgap6	3028.49	2.16416	0.489728	4.4191	9.91e-06	0.000259931
LOC113643073	3379.35	2.16233	0.523926	4.12716	3.67e-05	0.000713071
LOC113646623	183.072	2.1611	0.537909	4.01759	5.88e-05	0.00102156
wfdc1	121.822	2.16042	0.621857	3.47413	0.000512508	0.00514639
LOC113638333	2014.75	2.16009	0.584907	3.69305	0.000221585	0.00275125
adgrl4	1167.75	2.15907	0.565095	3.82072	0.000133063	0.00188342
hmgcr	1056.23	2.15616	0.59732	3.60972	0.000306528	0.00348786
nrp1	1608.66	2.15535	0.587627	3.66788	0.000244566	0.00295096
tnfsf12	1843.84	2.15026	0.494864	4.34516	1.39e-05	0.000337835
LOC113646832	523.846	2.14908	0.406115	5.29179	1.21e-07	7.65e-06
LOC113643121	422.011	2.14886	0.474969	4.52421	6.06e-06	0.00017772
LOC113635690	1414.22	2.14634	0.64613	3.32184	0.000894267	0.00781934
LOC113664017	2244.01	2.14562	0.420244	5.10566	3.3e-07	1.79e-05
LOC113657225	62.7358	2.14422	0.6285	3.41165	0.000645703	0.00611976
tspan18	1034.66	2.14115	0.325232	6.58346	4.6e-11	1.08e-08
LOC113639373	482.414	2.14089	0.500761	4.27528	1.91e-05	0.000434024
podxl	2396.67	2.14031	0.558003	3.83565	0.000125231	0.00179175
LOC113650382	3683.72	2.1403	0.536603	3.98861	6.65e-05	0.00111916
LOC113638999	1420.36	2.1386	0.50559	4.2299	2.34e-05	0.000506371
LOC113637553	284.822	2.13811	0.644205	3.31899	0.000903421	0.00787563
fam13a	2236.53	2.13598	0.355214	6.01321	1.82e-09	2.44e-07
mkx	413.941	2.13447	0.361461	5.90512	3.52e-09	4.2e-07
foxo3	3762.53	2.13361	0.533137	4.00199	6.28e-05	0.00107438
cbfa2t3	523.333	2.12951	0.589745	3.61091	0.000305125	0.00347347
LOC113663805	322.807	2.12933	0.628954	3.38551	0.000710451	0.00655986
LOC113648072	159.728	2.12774	0.576314	3.69198	0.000222511	0.00275795
LOC113642450	167.572	2.1274	0.505276	4.21037	2.55e-05	0.000536458
LOC113658599	97.8846	2.12668	0.575822	3.6933	0.00022136	0.00275047
LOC113648269	889.479	2.12283	0.614416	3.45504	0.000550204	0.0054337
dbn1	3993.18	2.12055	0.548302	3.86749	0.000109962	0.00162703
arhgef26	526.959	2.11834	0.450672	4.70041	2.6e-06	9.1e-05
dffa	3952.48	2.11793	0.362696	5.8394	5.24e-09	5.8e-07
LOC113661044	5179.66	2.11497	0.452771	4.67117	2.99e-06	0.000101883
LOC113648242	835.231	2.11381	0.481833	4.38702	1.15e-05	0.00029163
LOC113648536	43.0991	2.1135	0.504908	4.18592	2.84e-05	0.0005873
LOC113650237	500.68	2.11315	0.509001	4.15156	3.3e-05	0.000661061
LOC113656322	728.374	2.11186	0.576031	3.66623	0.000246156	0.00296757
kcnq2	156.051	2.11135	0.649433	3.25106	0.00114975	0.00946226
LOC113656821	5665.88	2.10412	0.547995	3.83968	0.000123194	0.0017727
LOC113641985	74.2673	2.10395	0.592754	3.54944	0.000386047	0.00412199
LOC113638297	1537.01	2.10388	0.55951	3.76023	0.000169759	0.00223971
tfec	75.5715	2.10349	0.545739	3.85439	0.000116017	0.0016986
matk	337.484	2.103	0.638216	3.29512	0.000983803	0.00840506
scube1	515.659	2.10094	0.611783	3.43413	0.000594466	0.00575544
LOC113656809	591.14	2.10053	0.340911	6.16153	7.2e-10	1.14e-07
sh3kbp1	975.031	2.10043	0.409722	5.12647	2.95e-07	1.62e-05
LOC113637321	1043.76	2.09963	0.440207	4.76963	1.85e-06	6.97e-05
pip5k1b	1829.75	2.098	0.326067	6.43428	1.24e-10	2.58e-08
LOC113641988	472.75	2.09546	0.399992	5.23875	1.62e-07	9.65e-06
LOC113638246	402.695	2.09424	0.543378	3.85411	0.000116151	0.00169958
LOC113658120	3772.64	2.09322	0.531093	3.94135	8.1e-05	0.00129494
LOC113649512	4154.92	2.09229	0.552723	3.78542	0.000153448	0.00207271
LOC113642794	978.508	2.08875	0.56915	3.66994	0.000242606	0.00293463
LOC113639782	2093.75	2.08824	0.36026	5.79647	6.77e-09	7.27e-07
LOC113643002	631.684	2.08805	0.641927	3.25279	0.00114278	0.00941972
LOC113657334	316.057	2.08769	0.598078	3.49066	0.000481821	0.004893
LOC113635160	398.997	2.08735	0.351983	5.93025	3.02e-09	3.69e-07
LOC113636669	332.923	2.08356	0.527624	3.94894	7.85e-05	0.00126423
LOC113647640	398.132	2.08279	0.562948	3.69978	0.000215784	0.00269854
hnf1b	265.872	2.08178	0.61524	3.3837	0.000715172	0.00659618
LOC113649863	1383.21	2.08034	0.473609	4.39253	1.12e-05	0.000285777
LOC113648071	1140.24	2.07899	0.498119	4.17367	3e-05	0.000612225
LOC113643249	396.03	2.07819	0.581171	3.57587	0.000349067	0.003828
LOC113660897	2244.33	2.07754	0.487114	4.26499	2e-05	0.000446055
LOC113658673	1302.07	2.07515	0.564156	3.67833	0.000234767	0.00286603
LOC113656418	512.872	2.07478	0.585201	3.54541	0.000392004	0.00416964
LOC113646220	149.897	2.07467	0.592816	3.49969	0.0004658	0.00476885
thsd1	1518.89	2.07082	0.35641	5.81023	6.24e-09	6.82e-07
dennd2a	770.669	2.06998	0.542889	3.81289	0.000137352	0.00191712
endou	83.2752	2.06982	0.450505	4.59446	4.34e-06	0.000136772
kcnq5	771.523	2.06947	0.485027	4.26671	1.98e-05	0.000443414
LOC113662988	1071.45	2.06938	0.517985	3.99505	6.47e-05	0.00109723
mical2	1102.01	2.06722	0.53128	3.89102	9.98e-05	0.00150717
vegfc	232.196	2.06525	0.449867	4.59079	4.42e-06	0.000138501
LOC113642841	465.05	2.06519	0.479649	4.30563	1.67e-05	0.000390243
angpt2	718.964	2.0646	0.47779	4.32114	1.55e-05	0.000369655
LOC113644680	627.107	2.06244	0.560245	3.68132	0.000232033	0.0028354
eng	557.135	2.0606	0.626315	3.29004	0.00100174	0.00851121
LOC113638622	602.344	2.05925	0.576486	3.57207	0.000354169	0.00386204
rbms3	1875.37	2.05889	0.512555	4.01691	5.9e-05	0.00102381
LOC113650660	130.559	2.05781	0.527498	3.90108	9.58e-05	0.00145554
LOC113641478	1479.46	2.05296	0.402921	5.09518	3.48e-07	1.86e-05
LOC113663740	548.621	2.05268	0.516089	3.97737	6.97e-05	0.00116014
kctd12	1237.83	2.05257	0.47214	4.34738	1.38e-05	0.000334756
LOC113640393	244.964	2.05142	0.597759	3.43184	0.000599501	0.00579302
LOC113652609	141.626	2.0512	0.584417	3.50982	0.000448404	0.00461975
LOC113639300	98.8539	2.04945	0.485237	4.22361	2.4e-05	0.000515387
LOC113650880	483.33	2.04805	0.520841	3.9322	8.42e-05	0.00132918
LOC113641313	118.675	2.04731	0.563064	3.63602	0.000276878	0.00322647
tshz1	1435.32	2.04632	0.56492	3.62231	0.000291979	0.00335269
LOC113641909	204.299	2.04285	0.554524	3.68396	0.000229636	0.0028157
LOC113636313	54.1233	2.04155	0.563261	3.62451	0.000289505	0.00333342
she	989.61	2.03859	0.551062	3.69938	0.000216125	0.00270146
vwf	2013.71	2.0368	0.500657	4.06825	4.74e-05	0.00086175
LOC113637227	478.65	2.03653	0.311165	6.54487	5.95e-11	1.32e-08
LOC113640400	1762.16	2.03616	0.44839	4.54105	5.6e-06	0.000166082
LOC113652332	95.5505	2.03487	0.520927	3.90625	9.37e-05	0.00143431
LOC113659064	330.418	2.03321	0.573499	3.54526	0.00039222	0.00417018
bcl2	1492.61	2.0329	0.436574	4.65648	3.22e-06	0.000106473
LOC113638132	656.518	2.03223	0.532074	3.81945	0.000133749	0.00189207
LOC113635478	1756.13	2.02934	0.275168	7.3749	1.64e-13	9.61e-11
LOC113634087	538.56	2.0284	0.624157	3.24983	0.00115474	0.00949027
foxp1	1548	2.0266	0.30331	6.6816	2.36e-11	6e-09
LOC113640648	6404.49	2.0251	0.305002	6.63962	3.15e-11	7.67e-09
LOC113642431	488.457	2.02211	0.410057	4.93128	8.17e-07	3.61e-05
emilin1	2632.48	2.02143	0.41219	4.90411	9.39e-07	4.03e-05
snx8	1002.14	2.02079	0.425554	4.7486	2.05e-06	7.55e-05
glcci1	1018.78	2.01955	0.514958	3.92177	8.79e-05	0.00136997
LOC113635382	284.701	2.01547	0.379188	5.31523	1.07e-07	6.99e-06
itpripl2	53.5024	2.01531	0.509084	3.95869	7.54e-05	0.00123081
st6galnac6	547.48	2.01332	0.60436	3.33133	0.00086433	0.00760877
LOC113662136	131.872	2.00934	0.46665	4.30589	1.66e-05	0.000390153
nlrc3	416.626	2.00831	0.561521	3.57655	0.000348155	0.00381967
LOC113661568	154.544	2.0079	0.600007	3.34646	0.000818518	0.00731001
LOC113634831	1081.55	2.00731	0.491528	4.08382	4.43e-05	0.000820823
LOC113649687	4701.26	2.00682	0.346886	5.78524	7.24e-09	7.74e-07
LOC113651805	160.887	2.00584	0.544726	3.68228	0.000231154	0.00282741
LOC113639897	596.506	2.00505	0.512442	3.91274	9.13e-05	0.00140913
synpo	686.191	2.00485	0.507131	3.95331	7.71e-05	0.00125014
scarf1	266.857	2.00456	0.56289	3.56118	0.000369186	0.00398258
psme2	1664.65	2.0041	0.559164	3.58411	0.000338234	0.00374249
LOC113652957	873.209	2.00322	0.59635	3.35913	0.000781875	0.00705597
LOC113634789	561.131	2.00292	0.496867	4.03109	5.55e-05	0.000974052
LOC113656359	1872.88	2.00034	0.424055	4.71716	2.39e-06	8.52e-05
LOC113657418	33907.8	-2.00065	0.362062	-5.52571	3.28e-08	2.66e-06
LOC113636039	10600.6	-2.00399	0.46217	-4.33604	1.45e-05	0.000348447
LOC113635294	11415	-2.01072	0.405676	-4.95647	7.18e-07	3.24e-05
LOC113641872	2769.7	-2.01338	0.523389	-3.84682	0.00011966	0.00173777
LOC113662279	11270.9	-2.02028	0.51238	-3.94294	8.05e-05	0.00128967
usp11	13725.7	-2.02514	0.556932	-3.63625	0.000276638	0.00322518
LOC113636659	7327.05	-2.02585	0.42614	-4.75395	1.99e-06	7.4e-05
cluap1	3193.01	-2.02981	0.556585	-3.64691	0.000265415	0.00312899
aacs	2115.16	-2.03783	0.519482	-3.92282	8.75e-05	0.00136655
armc9	2489.54	-2.04508	0.581058	-3.51958	0.000432236	0.00450041
cep19	1355.93	-2.05105	0.586344	-3.49803	0.000468702	0.00479076
LOC113655841	853.204	-2.06328	0.566502	-3.64214	0.000270382	0.00317285
map9	953.69	-2.06485	0.543239	-3.801	0.000144116	0.00198616
lrp2bp	411.546	-2.06696	0.63689	-3.2454	0.00117287	0.00959204
ccdc173	895.182	-2.07011	0.402975	-5.13707	2.79e-07	1.54e-05
ift81	5120.74	-2.07103	0.444749	-4.65663	3.21e-06	0.000106473
LOC113661702	1632.83	-2.09765	0.621286	-3.3763	0.000734687	0.00674152
r3hcc1	1332.61	-2.09831	0.509463	-4.11866	3.81e-05	0.00073366
meig1	678.477	-2.10923	0.459604	-4.58923	4.45e-06	0.000139021
fanci	11438.4	-2.1217	0.47431	-4.47324	7.7e-06	0.000213647
poc1a	614.571	-2.12476	0.601795	-3.5307	0.000414457	0.00435683
cdk20	762.145	-2.12495	0.519802	-4.08799	4.35e-05	0.000810378
LOC113653838	81934.8	-2.12515	0.612408	-3.47015	0.000520174	0.0051943
nme7	2821.08	-2.13346	0.484596	-4.40256	1.07e-05	0.000274543
LOC113641813	8983.74	-2.13828	0.623099	-3.43168	0.000599856	0.00579423
dzank1	866.31	-2.14679	0.643201	-3.33767	0.000844845	0.00747654
LOC113645443	2631.92	-2.14888	0.541296	-3.96988	7.19e-05	0.00119005
uchl1	40827.8	-2.14926	0.531484	-4.04389	5.26e-05	0.000931464
LOC113659085	198.807	-2.16085	0.541912	-3.98745	6.68e-05	0.00112315
dnali1	897.656	-2.16562	0.633766	-3.41707	0.000632998	0.00601527
cdkn2d	4716.51	-2.17918	0.613984	-3.54924	0.000386337	0.00412334
tpp2	23398.5	-2.19476	0.526508	-4.16851	3.07e-05	0.000622702
nphp4	2490.44	-2.19584	0.527137	-4.1656	3.11e-05	0.000629283
LOC113660813	161.17	-2.21895	0.627585	-3.5357	0.000406689	0.00429758
hddc2	3854.11	-2.2243	0.489226	-4.54658	5.45e-06	0.000163024
cby1	1412.81	-2.2247	0.453418	-4.90651	9.27e-07	3.99e-05
LOC113654256	27873.7	-2.23284	0.573953	-3.89028	0.000100129	0.00151089
LOC113643870	3113.66	-2.23946	0.539673	-4.14966	3.33e-05	0.000664981
spata7	1067.81	-2.24635	0.376032	-5.97384	2.32e-09	2.96e-07
efhc2	1782.45	-2.26428	0.661708	-3.42188	0.000621908	0.00594778
hspb11	1127.57	-2.26711	0.586979	-3.86233	0.00011231	0.001653
pih1d2	2547.66	-2.28447	0.691083	-3.30563	0.000947617	0.00815899
cfap298	3093.59	-2.30747	0.589155	-3.91658	8.98e-05	0.00139289
intu	2034.43	-2.31367	0.602671	-3.83903	0.00012352	0.00177536
ttc26	1461.29	-2.31741	0.647012	-3.58171	0.000341347	0.00376285
LOC113663773	29819.4	-2.34869	0.532667	-4.40931	1.04e-05	0.000268317
LOC113663798	37265.5	-2.37473	0.521528	-4.55342	5.28e-06	0.000159576
cunh11orf88	478.619	-2.38672	0.55283	-4.31729	1.58e-05	0.000375099
rec8	4656.67	-2.39403	0.674814	-3.54769	0.000388628	0.00414075
btbd16	1469.32	-2.3971	0.634303	-3.7791	0.000157395	0.00211465
mindy4	3951.28	-2.4024	0.686191	-3.50107	0.000463401	0.00474816
LOC113662757	1934.7	-2.4055	0.626873	-3.8373	0.000124394	0.00178282
tchp	1884.69	-2.40624	0.689246	-3.49112	0.000480996	0.00488659
wdr26	19477.6	-2.40703	0.557023	-4.32123	1.55e-05	0.000369655
jhy	1338.78	-2.41854	0.535535	-4.51612	6.3e-06	0.000183568
ift74	3106.37	-2.44089	0.433098	-5.63588	1.74e-08	1.57e-06
LOC113644892	315.714	-2.47166	0.739647	-3.34167	0.000832754	0.00739297
LOC113651225	3141.25	-2.47661	0.701734	-3.52926	0.000416716	0.00436596
cep89	2709.21	-2.49226	0.539298	-4.6213	3.81e-06	0.00012205
LOC113660474	2084.1	-2.49227	0.580806	-4.29104	1.78e-05	0.000409901
LOC113647701	2353.17	-2.50569	0.712302	-3.51774	0.000435236	0.00452228
LOC113637129	4280.08	-2.52695	0.513834	-4.91782	8.75e-07	3.83e-05
majin	464.182	-2.55154	0.71907	-3.54838	0.000387608	0.00413339
ccdc103	717.986	-2.56151	0.690506	-3.70961	0.000207582	0.00262207
LOC113637453	6242.94	-2.56275	0.575264	-4.45491	8.39e-06	0.000228204
LOC113651945	1643.33	-2.56505	0.716977	-3.5776	0.00034677	0.0038078
cunh3orf14	939.093	-2.57174	0.768126	-3.34807	0.000813758	0.00727867
lig3	12741.8	-2.58378	0.655436	-3.94207	8.08e-05	0.0012927
LOC113636991	150.318	-2.58588	0.746331	-3.4648	0.000530635	0.00527152
LOC113635718	826.573	-2.59797	0.522529	-4.97191	6.63e-07	3.07e-05
ulk4	5720.63	-2.60086	0.707993	-3.67357	0.000239185	0.00290585
ppp4r4	2452.97	-2.65227	0.767909	-3.45388	0.000552574	0.00544854
pgm2	15078.1	-2.65617	0.719288	-3.69277	0.000221821	0.00275211
lrrc49	1505.08	-2.66678	0.781632	-3.41181	0.000645335	0.00611976
cfap70	3385.88	-2.67767	0.819718	-3.26657	0.0010886	0.00907731
LOC113638851	74.4473	-2.68611	0.732014	-3.66948	0.000243042	0.00293708
cfap99	1831	-2.72895	0.815984	-3.34436	0.00082472	0.00733721
wdr35	3171.23	-2.74062	0.846038	-3.23935	0.00119802	0.00973763
LOC113652911	188.68	-2.75105	0.559307	-4.91868	8.71e-07	3.82e-05
iqch	659.937	-2.79403	0.814734	-3.42938	0.000604966	0.00582731
LOC113652904	74.2895	-2.81718	0.686575	-4.10324	4.07e-05	0.000768613
lrrc61	1390.37	-2.82331	0.40307	-7.0045	2.48e-12	8.9e-10
katnal2	858.391	-2.89222	0.834785	-3.46462	0.000530974	0.0052728
lrrc34	405.748	-2.89614	0.865711	-3.34539	0.000821656	0.00732032
chd1l	3814.19	-2.89907	0.851881	-3.40314	0.000666149	0.00627064
LOC113634545	78.8958	-2.95767	0.802633	-3.68496	0.000228735	0.00281038
stpg1	759.019	-2.97266	0.830032	-3.58139	0.000341777	0.00376285
spef1	1203.69	-2.98225	0.713219	-4.18139	2.9e-05	0.000595692
LOC113634435	687.36	-3.00492	0.884648	-3.39674	0.000681937	0.00635968
pacrg	1080.67	-3.00648	0.780284	-3.85306	0.000116651	0.0017059
LOC113642159	623.87	-3.0668	0.893122	-3.4338	0.000595187	0.0057602
LOC113639115	5178.46	-3.08188	0.886563	-3.47622	0.00050854	0.00511267
LOC113663780	9168.23	-3.08246	0.810638	-3.80251	0.00014324	0.0019806
tctex1d1	357.968	-3.10716	0.807654	-3.84715	0.000119501	0.00173746
lrriq1	894.232	-3.10876	0.922645	-3.36941	0.000753305	0.00687123
mns1	2397.82	-3.12071	0.457849	-6.81603	9.36e-12	2.64e-09
LOC113663772	9149.01	-3.14459	0.743267	-4.23076	2.33e-05	0.000505302
cunh22orf23	1036.03	-3.14551	0.871463	-3.60947	0.000306827	0.00348933
ccdc96	1970.53	-3.15695	0.786494	-4.01395	5.97e-05	0.00103316
lrrc9	1718.37	-3.17073	0.975789	-3.2494	0.00115649	0.00950148
ccdc24	665.862	-3.20007	0.947043	-3.37901	0.000727467	0.00668992
LOC113634611	637.71	-3.21728	0.982091	-3.27595	0.00105309	0.00884874
LOC113649111	295.2	-3.25793	0.890698	-3.65773	0.000254459	0.00303996
stk36	15371.1	-3.25909	0.730076	-4.46405	8.04e-06	0.000220593
gpx7	340.05	-3.25935	0.947886	-3.43854	0.000584855	0.00569531
LOC113640571	919.985	-3.26382	0.823593	-3.9629	7.4e-05	0.00121512
ccdc191	1608.12	-3.26426	0.883583	-3.69435	0.000220454	0.00274119
cunh5orf49	785.174	-3.26838	0.793682	-4.118	3.82e-05	0.000735204
lrrc6	1358.97	-3.28324	0.866336	-3.7898	0.000150769	0.00205
spata17	1345.84	-3.29437	0.753847	-4.37008	1.24e-05	0.000311413
LOC113653948	317.142	-3.29768	0.995625	-3.31217	0.000925756	0.00801471
morn2	496.191	-3.3024	0.870684	-3.79288	0.000148909	0.00203105
efcab2	620.521	-3.31654	0.922357	-3.59573	0.000323487	0.0036234
LOC113638497	373.844	-3.32448	0.832335	-3.99416	6.49e-05	0.00110066
wdr19	4508.02	-3.3252	0.972581	-3.41894	0.000628651	0.0059872
LOC113655674	2136.58	-3.33125	0.939987	-3.54394	0.000394199	0.00418497
ccdc40	2364.09	-3.33302	0.808989	-4.11998	3.79e-05	0.000730044
LOC113657422	714.459	-3.33382	0.987697	-3.37534	0.000737236	0.00675751
LOC113635828	851.156	-3.33964	1.00538	-3.32177	0.000894475	0.00781934
ppp1r42	965.147	-3.37863	0.747351	-4.5208	6.16e-06	0.000180185
LOC113639861	14533.3	-3.40004	0.95433	-3.56275	0.000366985	0.00396776
LOC113635121	1271.35	-3.41596	0.878758	-3.88727	0.00010138	0.00152611
mdh1b	1566.92	-3.44123	0.892692	-3.85489	0.000115782	0.00169615
LOC113647913	1853.21	-3.45285	0.978228	-3.5297	0.000416039	0.00436421
dpysl5	5732.94	-3.45887	1.03051	-3.35646	0.000789471	0.0071111
mok	1692.22	-3.47323	0.764562	-4.54278	5.55e-06	0.000165069
LOC113660996	2727.38	-3.48261	1.04149	-3.34386	0.000826212	0.00734528
LOC113648450	628.181	-3.50691	1.06673	-3.28754	0.00101067	0.0085697
LOC113658070	1644.07	-3.50937	0.878159	-3.99629	6.43e-05	0.00109303
LOC113634537	1992.69	-3.51728	0.892329	-3.94168	8.09e-05	0.00129397
ppil6	1091.16	-3.52284	0.65633	-5.36748	7.98e-08	5.56e-06
tctex1d2	854.999	-3.53162	0.642293	-5.49846	3.83e-08	3e-06
armc4	1604.16	-3.53525	0.911728	-3.87752	0.000105526	0.00157624
LOC113639209	956.987	-3.53766	0.853855	-4.14316	3.43e-05	0.000676601
armh1	1066.85	-3.53891	0.713193	-4.96206	6.98e-07	3.19e-05
LOC113650908	896.805	-3.54317	0.997953	-3.55044	0.000384594	0.00410822
dnah2	18872.7	-3.5447	0.902416	-3.928	8.57e-05	0.00134835
fam161a	774.987	-3.55482	0.986079	-3.60501	0.000312142	0.00352619
LOC113653946	1473.72	-3.55578	0.952422	-3.7334	0.000188909	0.00243642
ccdc158	2589.66	-3.59383	0.600263	-5.98709	2.14e-09	2.75e-07
spef2	5662.1	-3.62219	0.835252	-4.33665	1.45e-05	0.000348054
cunh18orf63	980.318	-3.62516	0.981287	-3.69429	0.000220504	0.00274119
LOC113652144	1297.33	-3.62883	0.960306	-3.77883	0.00015757	0.00211579
LOC113644629	1578.76	-3.67884	1.06308	-3.46054	0.000539091	0.00534285
LOC113649345	1455.19	-3.70985	1.07431	-3.45323	0.000553922	0.00545969
LOC113644057	1331.99	-3.7259	0.864672	-4.30903	1.64e-05	0.000386463
erich2	572.833	-3.74245	0.956037	-3.91455	9.06e-05	0.00140121
LOC113653952	884.066	-3.75656	0.834578	-4.50115	6.76e-06	0.000194064
wdr63	451.09	-3.76966	0.848284	-4.44387	8.84e-06	0.000237563
brd3os	917.701	-3.78045	0.877728	-4.30709	1.65e-05	0.000388768
LOC113651891	4265.77	-3.8051	1.17519	-3.23786	0.00120431	0.00978488
samd15	233.025	-3.81807	1.06243	-3.59371	0.000325999	0.00363939
LOC113662256	1690.44	-3.81984	0.853378	-4.47615	7.6e-06	0.000210994
dnaaf2	1247.46	-3.82157	1.03673	-3.68619	0.00022764	0.0028008
LOC113661287	1715.55	-3.82554	0.917313	-4.17038	3.04e-05	0.000619636
cunh15orf65	456.62	-3.83446	0.909682	-4.21517	2.5e-05	0.00053007
LOC113637113	1940.15	-3.83508	1.17111	-3.27473	0.00105763	0.00886921
LOC113653950	604.695	-3.84278	1.09126	-3.52142	0.000429249	0.00448231
LOC113642499	1429.76	-3.85935	1.1357	-3.39821	0.000678295	0.00633512
LOC113637911	4110.7	-3.88065	1.06069	-3.65862	0.000253578	0.00303161
spag17	1789.54	-3.9095	0.981486	-3.98324	6.8e-05	0.00114017
fbxo16	1132.69	-3.94301	0.882796	-4.4665	7.95e-06	0.000219031
LOC113650499	3694.59	-3.94736	1.08232	-3.64711	0.000265203	0.00312899
capsl	2100.76	-3.953	1.11765	-3.53689	0.000404867	0.0042811
dnaaf3	1567.44	-3.97763	1.04569	-3.80385	0.000142463	0.00197202
mylk4	664.695	-4.0054	1.21151	-3.30613	0.000945949	0.00814742
fsip1	1623.15	-4.00761	1.05048	-3.81503	0.000136168	0.00191175
dnah10	19298.3	-4.02112	1.22031	-3.29517	0.000983632	0.00840506
fbxo15	1967.87	-4.04034	0.852315	-4.74043	2.13e-06	7.79e-05
LOC113643342	110.01	-4.04451	1.02877	-3.93142	8.44e-05	0.00133266
LOC113648563	11450	-4.04892	1.1101	-3.64735	0.000264962	0.00312899
kif6	1428.36	-4.05113	1.24387	-3.25687	0.00112647	0.00933119
efhb	803.713	-4.07328	1.25693	-3.24067	0.00119248	0.00970206
LOC113637194	2721.57	-4.07958	1.17011	-3.48648	0.000489417	0.00495212
ccdc148	713.425	-4.08494	0.924757	-4.41731	9.99e-06	0.000260722
enkur	1499.28	-4.09524	0.967524	-4.2327	2.31e-05	0.00050183
LOC113644841	2678.75	-4.12345	1.26579	-3.2576	0.00112358	0.00931335
cfap52	863.717	-4.12982	1.00456	-4.11107	3.94e-05	0.000747879
cfap69	3963.81	-4.1455	0.896389	-4.62466	3.75e-06	0.000120546
LOC113661757	1176.28	-4.14798	1.25533	-3.3043	0.000952136	0.00818948
cdk5r1	945.277	-4.16294	1.28678	-3.23516	0.00121577	0.0098532
tex36	740.625	-4.19006	1.08354	-3.86703	0.000110171	0.00162915
catip	1282.64	-4.19723	1.03167	-4.06838	4.73e-05	0.00086175
adgb	2609.85	-4.20602	0.907444	-4.63502	3.57e-06	0.000116451
LOC113660228	3731.08	-4.21263	1.05315	-4.00001	6.33e-05	0.00108181
LOC113662158	301.136	-4.22076	1.27641	-3.30674	0.000943899	0.00813255
LOC113653061	663.225	-4.2354	1.16384	-3.63915	0.00027354	0.00319945
LOC113654839	631.884	-4.24503	1.19654	-3.54775	0.000388535	0.00414075
cunh2orf81	1484.83	-4.25183	0.957129	-4.44227	8.9e-06	0.000238419
ankar	2468.05	-4.2645	0.892972	-4.77562	1.79e-06	6.81e-05
LOC113656560	57.7358	-4.28033	0.963277	-4.44351	8.85e-06	0.000237563
LOC113635162	1259.96	-4.30407	1.23242	-3.49237	0.000478761	0.00486979
kiaa1257	4886.49	-4.3155	1.1628	-3.71129	0.000206205	0.00260852
fam161b	1287.81	-4.34681	0.907246	-4.79122	1.66e-06	6.34e-05
tex9	1787.67	-4.3491	0.892877	-4.87088	1.11e-06	4.59e-05
dnai1	1413.26	-4.35967	1.15813	-3.76439	0.000166956	0.00221273
LOC113645620	990.362	-4.37252	0.936384	-4.66958	3.02e-06	0.000102472
cfap53	1588.78	-4.3734	1.11878	-3.90908	9.26e-05	0.00142194
LOC113641345	746.511	-4.37585	1.2403	-3.52804	0.000418643	0.0043825
LOC113644036	356.187	-4.39076	1.13386	-3.87241	0.000107766	0.00160113
LOC113647267	1006.12	-4.399	1.3143	-3.34702	0.000816855	0.00730344
ppp1r36	508.245	-4.41893	1.32553	-3.33372	0.000856937	0.0075649
ak8	1498.74	-4.43529	1.14818	-3.86288	0.000112057	0.00165025
LOC113637861	663.859	-4.44738	1.04188	-4.26863	1.97e-05	0.000440717
LOC113655949	789.242	-4.44924	1.18253	-3.76248	0.000168238	0.00222347
LOC113637909	2984.78	-4.45907	1.24028	-3.59522	0.000324115	0.0036272
morn5	867.085	-4.46663	1.03869	-4.30025	1.71e-05	0.00039761
LOC113645970	4044.32	-4.47703	1.16383	-3.84682	0.000119659	0.00173777
iqub	3613.26	-4.50105	1.27853	-3.52049	0.000430743	0.00449118
LOC113652474	10703	-4.52983	1.25099	-3.621	0.000293465	0.00336388
ttll6	1801.85	-4.58365	1.28594	-3.56444	0.000364636	0.0039538
LOC113647967	2900.3	-4.58819	1.14973	-3.99068	6.59e-05	0.00111093
mlf1	4144.09	-4.60692	0.921244	-5.00076	5.71e-07	2.79e-05
LOC113637771	1458.05	-4.61609	1.3313	-3.46735	0.000525626	0.00523417
LOC113634526	7723.69	-4.61696	1.04516	-4.41746	9.99e-06	0.000260722
spata4	1086.57	-4.62646	0.998582	-4.63303	3.6e-06	0.000117274
LOC113642668	2452.48	-4.63206	1.21113	-3.82458	0.000130996	0.0018594
LOC113648070	898.029	-4.65181	1.34207	-3.46615	0.000527969	0.00525126
rsph9	1820.29	-4.65238	1.09776	-4.23806	2.25e-05	0.000492987
armc3	3336.05	-4.72577	1.27324	-3.7116	0.000205956	0.00260677
LOC113649751	2906.49	-4.72664	1.12576	-4.19864	2.69e-05	0.000560339
LOC113652377	12460.2	-4.73036	1.17126	-4.03869	5.38e-05	0.000949687
LOC113645899	2164.54	-4.73101	1.31173	-3.60668	0.000310135	0.00351142
LOC113662773	1372.54	-4.73251	1.21489	-3.89543	9.8e-05	0.00148629
LOC113655441	1559.76	-4.74199	1.32855	-3.56931	0.000357926	0.00389287
LOC113650560	663.062	-4.7453	1.45753	-3.25571	0.00113109	0.00935098
LOC113635759	1789.84	-4.76584	1.41805	-3.36083	0.000777085	0.00704036
LOC113649183	1153.37	-4.77588	1.3028	-3.66587	0.000246501	0.00297031
mycbpap	2058.09	-4.78646	1.45965	-3.27917	0.00104112	0.00876283
LOC113659291	516.848	-4.79061	1.35826	-3.52701	0.00042028	0.00439597
drc3	2107.65	-4.80413	1.27555	-3.76631	0.00016568	0.00220021
rsph1	2519.75	-4.81034	1.06193	-4.52982	5.9e-06	0.000174287
cunh3orf67	3066.44	-4.81834	1.41954	-3.39429	0.000688063	0.00640493
dnah6	13172.4	-4.88871	1.13289	-4.31527	1.59e-05	0.000376456
LOC113655098	3255.06	-4.90059	1.34273	-3.64971	0.000262539	0.00311281
cfap65	2878.12	-4.90684	1.29855	-3.7787	0.000157649	0.00211579
fam187a	914.734	-4.91411	1.06222	-4.62625	3.72e-06	0.000119932
dcst1	1414.44	-4.93068	1.06105	-4.647	3.37e-06	0.000111194
LOC113651187	2166.45	-4.9417	1.41653	-3.48861	0.000485546	0.00492485
eno4	1137.56	-4.99694	1.15667	-4.32009	1.56e-05	0.000371063
LOC113636899	683.99	-4.9982	1.53765	-3.25053	0.00115189	0.009473
tcte1	802.265	-5.00057	1.45075	-3.44689	0.000567074	0.00555229
cib2	99.4559	-5.03298	1.27819	-3.93758	8.23e-05	0.00130882
dnah7	15597.3	-5.05685	1.10149	-4.59092	4.41e-06	0.000138501
efhc1	1844.51	-5.08867	1.4731	-3.45439	0.000551545	0.00544052
ccdc113	1424.89	-5.09004	1.44149	-3.53111	0.00041382	0.0043556
LOC113649349	1978.65	-5.10359	1.56649	-3.25798	0.00112207	0.00930476
LOC113653058	1426.92	-5.10796	1.1932	-4.28089	1.86e-05	0.000425539
LOC113634996	1040.74	-5.12092	1.13925	-4.49499	6.96e-06	0.00019841
LOC113642446	1880.07	-5.12754	1.31422	-3.90159	9.56e-05	0.00145347
LOC113655207	4175.24	-5.12758	1.25736	-4.07806	4.54e-05	0.000835246
LOC113642859	1777.87	-5.13773	1.42496	-3.60554	0.000311508	0.0035218
drc7	3197.8	-5.14975	0.946693	-5.43972	5.34e-08	3.93e-06
LOC113648256	455.268	-5.16155	1.36744	-3.77461	0.000160258	0.0021428
LOC113650621	2646.7	-5.16917	1.12625	-4.58971	4.44e-06	0.000139021
LOC113654245	201.038	-5.18346	1.51416	-3.42332	0.000618614	0.00592304
LOC113661344	1886.3	-5.18745	1.07232	-4.83761	1.31e-06	5.23e-05
LOC113655208	5210.78	-5.19184	1.29996	-3.99385	6.5e-05	0.00110095
LOC113664046	197.434	-5.20873	1.43181	-3.63787	0.000274905	0.00320843
ccdc13	998.473	-5.22844	1.22568	-4.26573	1.99e-05	0.000444966
ube2ql1	5634.65	-5.27054	1.11058	-4.74576	2.08e-06	7.62e-05
LOC113634022	2370.91	-5.27414	1.56776	-3.36412	0.000767884	0.00696725
LOC113645212	3440.21	-5.27535	1.48872	-3.54354	0.000394787	0.00418508
LOC113660264	657.963	-5.31364	1.39352	-3.8131	0.000137237	0.00191712
LOC113642080	908.06	-5.31729	1.43253	-3.71183	0.000205768	0.00260677
LOC113658753	4530.1	-5.3464	1.03672	-5.15703	2.51e-07	1.41e-05
wdr66	3544.96	-5.38094	1.42976	-3.76353	0.000167533	0.00221531
LOC113634998	1641.83	-5.39111	1.09258	-4.93428	8.04e-07	3.56e-05
LOC113636864	1989.1	-5.40512	1.41783	-3.81224	0.000137714	0.00191898
LOC113648492	1378.52	-5.40554	1.39831	-3.86575	0.000110747	0.00163286
LOC113634741	1638.37	-5.42071	1.46065	-3.71117	0.000206302	0.00260852
LOC113636732	383.104	-5.42896	1.56154	-3.47668	0.000507657	0.00510584
dnah3	10565.9	-5.43236	1.08	-5.02996	4.91e-07	2.47e-05
ubb	6083.54	-5.43501	1.51064	-3.59782	0.00032089	0.00360228
LOC113645355	16824.1	-5.44955	1.0764	-5.06275	4.13e-07	2.13e-05
erich6	2938.78	-5.48645	1.48041	-3.70603	0.000210532	0.00265532
spata18	1111.53	-5.49029	1.5066	-3.64416	0.000268264	0.00315241
LOC113645268	667.746	-5.49855	1.4036	-3.91746	8.95e-05	0.00138953
LOC113645213	5573.45	-5.5187	1.35134	-4.08389	4.43e-05	0.000820823
LOC113641278	1587.13	-5.57288	1.50453	-3.70408	0.000212161	0.00266783
LOC113644089	6535.3	-5.59399	1.41249	-3.96038	7.48e-05	0.00122718
LOC113636475	822.591	-5.61211	1.41063	-3.97844	6.94e-05	0.00115803
ak9	4186.35	-5.61793	1.1467	-4.89922	9.62e-07	4.13e-05
rsph14	1480.23	-5.63437	1.47091	-3.83053	0.000127867	0.00182283
LOC113663903	901.911	-5.64444	1.52963	-3.69008	0.000224188	0.00276645
LOC113636470	1114.63	-5.66996	1.63038	-3.4777	0.000505734	0.00509466
LOC113662702	1465.13	-5.67683	1.53422	-3.70013	0.000215485	0.00269614
LOC113645245	2460.64	-5.71259	1.50349	-3.79956	0.000144952	0.00199222
casc1	1883.53	-5.74574	1.58199	-3.63197	0.000281262	0.00326243
LOC113640303	1291.42	-5.77488	1.53628	-3.759	0.000170592	0.00224514
LOC113635361	1710.3	-5.80292	1.6085	-3.60765	0.000308979	0.00350381
LOC113645211	11386.9	-5.80317	1.33033	-4.36219	1.29e-05	0.000319045
rsph6a	4006.44	-5.80342	1.70313	-3.4075	0.000655599	0.0061992
LOC113662516	1370.48	-5.8117	1.51915	-3.82563	0.000130439	0.00185254
LOC113634125	686.855	-5.81886	1.5254	-3.81464	0.000136379	0.00191219
LOC113634206	1446.32	-5.82543	1.51215	-3.85241	0.000116961	0.00170845
LOC113660552	246.484	-5.83665	1.4871	-3.92485	8.68e-05	0.00136101
LOC113642176	1314.71	-5.85114	1.62197	-3.60743	0.000309246	0.00350451
LOC113636607	4924.07	-5.86578	1.65142	-3.55197	0.000382356	0.00409171
ccdc189	987.369	-5.9024	1.46858	-4.01912	5.84e-05	0.00101636
LOC113634600	2686.95	-5.92882	1.7006	-3.48631	0.00048973	0.00495329
cfap44	7604.64	-6.00676	1.03347	-5.81224	6.16e-09	6.76e-07
cfap45	3547.17	-6.03162	1.46998	-4.10319	4.07e-05	0.000768613
spag16	894.884	-6.03504	1.51722	-3.9777	6.96e-05	0.00116011
wdr78	2038.12	-6.0585	1.52595	-3.97033	7.18e-05	0.00118948
iqcg	2647.95	-6.14718	1.22309	-5.02595	5.01e-07	2.51e-05
LOC113653868	945.686	-6.1786	1.89492	-3.26061	0.00111175	0.00923661
dnah12	25001.4	-6.21099	1.45325	-4.27385	1.92e-05	0.00043526
LOC113654911	481.027	-6.21898	1.91755	-3.24319	0.00118198	0.00964781
LOC113645359	1102.63	-6.22472	1.83141	-3.39886	0.000676667	0.00633169
LOC113650151	234.029	-6.25653	1.80748	-3.46147	0.000537238	0.00532869
LOC113645244	2711.03	-6.25997	1.60815	-3.89266	9.92e-05	0.00149884
cfap61	5597.02	-6.27039	1.18421	-5.29499	1.19e-07	7.62e-06
myo1h	2850.29	-6.29896	1.07342	-5.86814	4.41e-09	4.99e-07
LOC113660554	465.028	-6.30195	1.44301	-4.36721	1.26e-05	0.000313976
LOC113662590	2180.37	-6.35794	1.38474	-4.59142	4.4e-06	0.000138428
LOC113662050	788.815	-6.35938	1.9057	-3.33702	0.000846807	0.00749126
LOC113641947	1127.22	-6.38381	1.96691	-3.2456	0.00117205	0.0095886
LOC113636459	910.785	-6.39395	1.19114	-5.36793	7.96e-08	5.56e-06
cfap54	4520.13	-6.45823	1.56052	-4.1385	3.5e-05	0.000686159
LOC113642856	4328.2	-6.48728	1.97273	-3.28848	0.0010073	0.00854977
LOC113634509	470.665	-6.49723	1.72418	-3.7683	0.000164361	0.00218708
LOC113640577	4499.58	-6.53373	1.69205	-3.86142	0.000112728	0.00165818
LOC113662505	1769.34	-6.56398	1.78058	-3.68643	0.000227425	0.00279953
lrrc23	783.124	-6.56953	1.57807	-4.16301	3.14e-05	0.000635346
LOC113660738	5013.16	-6.59584	1.74867	-3.77192	0.000161996	0.00216374
LOC113661078	2026.21	-6.60808	1.36995	-4.8236	1.41e-06	5.53e-05
LOC113661782	948.976	-6.61434	1.59537	-4.14595	3.38e-05	0.000671965
LOC113654915	349.597	-6.63145	1.84965	-3.58525	0.00033675	0.00373203
LOC113639862	16448.5	-6.6577	1.24528	-5.34634	8.98e-08	6.08e-06
LOC113662261	767.695	-6.6797	1.3339	-5.00763	5.51e-07	2.71e-05
LOC113639343	679.211	-6.68653	1.638	-4.08212	4.46e-05	0.000824406
LOC113659349	1358.89	-6.68704	1.69053	-3.95559	7.63e-05	0.00124391
LOC113663615	861.857	-6.69256	1.86363	-3.59115	0.000329228	0.00366746
tsga10	5400.81	-6.703	1.49354	-4.48798	7.19e-06	0.000203198
LOC113642858	3255.88	-6.70476	1.83602	-3.65179	0.000260417	0.00309056
LOC113655206	5075.52	-6.71522	1.57228	-4.27102	1.95e-05	0.000438447
ttc29	1748.06	-6.75464	2.00419	-3.37025	0.000750987	0.00685852
LOC113634465	1747.34	-6.8126	1.61146	-4.22759	2.36e-05	0.000510282
LOC113662494	1289.05	-6.82126	1.66305	-4.10166	4.1e-05	0.000772531
efcab10	683.445	-6.82195	1.75227	-3.89321	9.89e-05	0.00149633
LOC113657933	2140.22	-6.838	1.75974	-3.88579	0.000101997	0.00153215
nme5	1284.2	-6.85068	1.62276	-4.22162	2.43e-05	0.000518622
spaca6	592.446	-6.8558	1.76025	-3.89479	9.83e-05	0.00148839
LOC113649013	804.665	-6.85653	2.04031	-3.36054	0.000777904	0.00704036
LOC113642458	1187.75	-6.88864	1.45686	-4.7284	2.26e-06	8.17e-05
LOC113642723	575.314	-6.89212	1.84391	-3.73777	0.000185662	0.0024007
LOC113640625	6662.54	-6.90645	1.38445	-4.9886	6.08e-07	2.89e-05
LOC113635454	1523.39	-6.93517	1.91095	-3.62917	0.000284331	0.00328798
LOC113654916	456.541	-6.95084	1.91863	-3.62281	0.000291422	0.00334783
LOC113636871	389.011	-6.95812	2.02569	-3.43494	0.00059268	0.00574479
spaca9	4033.89	-6.95974	1.31874	-5.27755	1.31e-07	8.1e-06
LOC113642471	4756.35	-6.96297	1.54224	-4.51484	6.34e-06	0.000184257
LOC113653977	4456.05	-6.97483	1.7777	-3.92351	8.73e-05	0.00136438
LOC113658979	3857.38	-6.99146	1.62012	-4.3154	1.59e-05	0.000376456
LOC113661080	2444.74	-6.99697	1.50132	-4.66055	3.15e-06	0.000105084
LOC113643893	1339.2	-7.00562	1.81662	-3.85639	0.000115072	0.0016887
LOC113649787	1376.7	-7.01698	1.85037	-3.79221	0.000149312	0.00203323
LOC113646350	2675.71	-7.03875	1.96635	-3.5796	0.000344124	0.00378205
LOC113644942	6163.15	-7.04499	1.50907	-4.66842	3.04e-06	0.000102687
cfap221	1926.67	-7.06377	1.89674	-3.72416	0.000195967	0.00250558
LOC113634360	907.681	-7.15447	1.47438	-4.85254	1.22e-06	4.92e-05
LOC113645568	1349.22	-7.20057	1.7633	-4.08357	4.43e-05	0.000821099
fndc11	622.981	-7.20402	2.02055	-3.56537	0.000363343	0.00394496
LOC113641284	632.718	-7.21427	2.07934	-3.4695	0.000521422	0.00520469
LOC113650073	217.156	-7.2341	2.12042	-3.41164	0.000645737	0.00611976
LOC113636896	4235.65	-7.2433	1.45041	-4.99395	5.92e-07	2.85e-05
LOC113634800	72.8219	-7.24587	2.17483	-3.33169	0.000863198	0.00760323
LOC113639621	791.966	-7.26146	1.81579	-3.99907	6.36e-05	0.00108489
LOC113652225	1206.76	-7.32966	2.00164	-3.66182	0.000250429	0.00300467
LOC113657731	2636.31	-7.40449	1.53575	-4.82141	1.43e-06	5.57e-05
LOC113636900	1328.81	-7.41777	1.5164	-4.89171	1e-06	4.23e-05
LOC113660992	2330.72	-7.51931	1.81514	-4.14255	3.43e-05	0.000677851
LOC113648296	1548.52	-7.57396	1.52201	-4.97631	6.48e-07	3.03e-05
cfi	1430.45	-7.61199	1.78331	-4.26847	1.97e-05	0.000440717
LOC113644365	1252.55	-7.65815	2.32798	-3.28961	0.00100327	0.00852132
LOC113636898	2351.04	-7.72611	1.59184	-4.85356	1.21e-06	4.91e-05
cfap58	6424.71	-7.76361	1.77308	-4.37861	1.19e-05	0.00030159
LOC113646645	943.116	-7.77719	1.87694	-4.14355	3.42e-05	0.000676516
LOC113633922	825.27	-7.82048	1.90113	-4.11359	3.9e-05	0.00074256
LOC113651096	3104.6	-7.8602	1.78842	-4.39504	1.11e-05	0.000283061
LOC113659945	26.9893	-7.87359	2.19167	-3.59251	0.000327507	0.00365215
LOC113662092	2920.83	-7.9462	2.37226	-3.34963	0.000809193	0.007253
LOC113638638	2583.66	-8.03069	2.04104	-3.93461	8.33e-05	0.00132172
LOC113646878	1394.2	-8.05314	2.29732	-3.50544	0.000455846	0.00468221
LOC113651451	1778.15	-8.05466	1.97704	-4.07409	4.62e-05	0.000845898
LOC113652223	5893.74	-8.07909	1.8857	-4.2844	1.83e-05	0.000421176
LOC113636954	1152.01	-8.08655	2.04252	-3.95911	7.52e-05	0.00122972
LOC113637064	3034.3	-8.18624	1.82605	-4.48303	7.36e-06	0.000207109
LOC113642860	1461.75	-8.21032	2.365	-3.4716	0.000517373	0.00518487
LOC113655603	1828.53	-8.30634	1.8269	-4.54668	5.45e-06	0.000163024
LOC113638508	6308.99	-8.36098	1.9141	-4.3681	1.25e-05	0.000313313
LOC113653717	2610.99	-8.40005	1.74723	-4.80764	1.53e-06	5.93e-05
LOC113635540	1667.84	-8.40755	1.89166	-4.44453	8.81e-06	0.000237451
odf3b	3397.69	-8.42498	2.32016	-3.6312	0.000282103	0.00327067
LOC113634657	492.579	-8.45887	2.46646	-3.42955	0.000604572	0.00582634
LOC113655605	661.569	-8.56087	2.48295	-3.44786	0.000565037	0.00554098
saxo2	4423.27	-8.65117	1.432	-6.04133	1.53e-09	2.1e-07
LOC113660972	1444.1	-8.76962	1.98274	-4.42299	9.73e-06	0.000256633
LOC113652226	572.336	-8.77504	2.6011	-3.37358	0.000741966	0.00679343
LOC113648470	1700.6	-8.80206	2.6439	-3.3292	0.000870965	0.00765645
LOC113640493	2159.96	-8.8032	2.67451	-3.29151	0.000996497	0.00847816
LOC113642103	1749.09	-8.84467	1.85792	-4.76053	1.93e-06	7.22e-05
LOC113641707	3214.75	-8.9073	1.72799	-5.1547	2.54e-07	1.42e-05
LOC113658925	2975.19	-8.97155	1.70007	-5.27717	1.31e-07	8.1e-06
LOC113647518	598.441	-8.98075	2.08796	-4.3012	1.7e-05	0.000396278
LOC113645394	495.376	-9.04096	2.65546	-3.40467	0.000662438	0.00624272
LOC113638547	2933.9	-9.08863	2.35953	-3.85188	0.000117213	0.00171113
LOC113648294	6589.59	-9.12031	2.32512	-3.92252	8.76e-05	0.00136723
LOC113649781	1037.66	-9.17551	2.61763	-3.50527	0.000456138	0.00468329
LOC113653129	2648.14	-9.25631	2.44081	-3.79231	0.000149252	0.00203323
LOC113648293	7067.03	-9.8441	2.50834	-3.92454	8.69e-05	0.00136107
LOC113648295	5556.58	-10.2395	2.44709	-4.18435	2.86e-05	0.000589897
LOC113633923	589.297	-10.263	2.62464	-3.91025	9.22e-05	0.00141681
LOC113641281	421.694	-10.3353	2.70884	-3.8154	0.000135965	0.00191158
LOC113641007	369.461	-10.5914	3.1267	-3.38741	0.00070557	0.00652438
LOC113637237	585.046	-11.4385	3.02486	-3.78148	0.000155899	0.00210242
LOC113637874	14.3699	-20.0984	3.13317	-6.41471	1.41e-10	2.86e-08
LOC113657519	6.58072	-21.0727	3.13493	-6.72192	1.79e-11	4.78e-09
LOC113653446	10.6422	-21.7287	3.13369	-6.9339	4.09e-12	1.37e-09
LOC113663151	12.9914	-21.9984	3.13333	-7.02077	2.21e-12	8.15e-10
LOC113648729	14.1618	-22.1182	3.13319	-7.05932	1.67e-12	6.57e-10
LOC113651502	17.8603	-22.4258	3.13288	-7.15819	8.18e-13	3.88e-10
LOC113634668	18.6965	-22.4943	3.13283	-7.18018	6.96e-13	3.36e-10
LOC113634857	19.116	-22.5133	3.1328	-7.1863	6.66e-13	3.35e-10
LOC113657939	19.5686	-22.5544	3.13278	-7.19949	6.04e-13	3.1e-10
LOC113644929	22.1571	-22.7111	3.13265	-7.24979	4.17e-13	2.28e-10
LOC113648670	22.1797	-22.7207	2.82399	-8.04563	8.58e-16	8.98e-13
LOC113634786	22.1681	-22.7234	2.78021	-8.17326	3e-16	3.43e-13
LOC113654173	40.73	-23.5508	3.13221	-7.51889	5.52e-14	3.86e-11
LOC113653084	43.6338	-23.5903	2.51241	-9.38949	6.03e-21	3.79e-17
LOC113650049	67.5778	-24.2375	3.132	-7.73868	1e-14	8.14e-12
LOC113658986	94.8748	-24.7008	3.13191	-7.88682	3.1e-15	3e-12
LOC113645277	290.335	-26.1855	3.13176	-8.36127	6.2e-17	9.17e-14
LOC113655579	286.274	-26.2051	3.13176	-8.36755	5.88e-17	9.17e-14
LOC113657938	498.854	-26.9687	3.13173	-8.61144	7.22e-18	1.51e-14
LOC113660426	687.941	-27.1934	3.13172	-8.68324	3.85e-18	8.79e-15

## Sheet: hybrid_vs_P. fulvidraco
The DEGs between hybrid and P. fulvidraco yellow catfish.
	baseMean	log2FoldChange	lfcSE	stat	pvalue	padj
LOC113637843	27.0603	19.4593	2.04219	9.52867	1.59315e-21	4.01045e-18
prss16	18.1226	17.6301	3.51814	5.01118	5.40966e-07	1.82226e-05
LOC113647458	519.806	11.2727	1.31644	8.56301	1.09954e-17	1.45677e-14
LOC113634959	320.59	9.92577	1.4592	6.80222	1.03022e-11	2.07151e-09
LOC113637777	177.475	9.51043	0.929226	10.2348	1.38514e-24	6.9736e-21
LOC113654952	27.1132	9.24956	2.67914	3.45244	0.00055554	0.00465378
th	553.947	9.14896	1.11728	8.18861	2.64256e-16	2.21738e-13
LOC113641539	69.9221	8.28703	1.37449	6.02918	1.64791e-09	1.58332e-07
LOC113634920	32.9047	7.98884	1.20771	6.61487	3.71886e-11	6.32533e-09
LOC113657192	65.9904	7.97144	1.56161	5.10463	3.31444e-07	1.23607e-05
LOC113662939	10.9885	7.91818	2.22638	3.55652	0.000375797	0.00337752
LOC113651499	4569.53	7.77305	1.09783	7.08035	1.43789e-12	3.65615e-10
LOC113662905	906.233	7.75087	1.68507	4.59973	4.23043e-06	9.44084e-05
LOC113648455	8.76933	7.61859	2.02824	3.75625	0.00017248	0.00182968
LOC113634516	1164.37	7.31728	1.92198	3.80716	0.000140573	0.00155613
LOC113646648	109.88	7.30088	1.2505	5.83839	5.27088e-09	4.28012e-07
LOC113641943	480.39	7.26244	1.26451	5.74329	9.2855e-09	6.77518e-07
LOC113660468	52.834	7.10862	1.3282	5.35209	8.6945e-08	4.07573e-06
LOC113661715	394.281	7.03759	1.46021	4.81956	1.43875e-06	4.07858e-05
LOC113641933	22.6422	7.03734	2.0557	3.42334	0.000618573	0.00504743
LOC113651269	261.287	7.03029	0.645836	10.8856	1.35055e-27	1.69986e-23
LOC113663323	17.8051	6.87696	1.37562	4.99916	5.75815e-07	1.90975e-05
LOC113658034	6.06869	6.76787	1.64172	4.12243	3.74901e-05	0.000554162
LOC113640954	7.75864	6.75132	1.75076	3.85622	0.000115154	0.00133584
LOC113650215	79.6659	6.6391	1.44226	4.60326	4.15927e-06	9.31507e-05
LOC113659824	110.578	6.6192	0.815698	8.11477	4.86721e-16	3.60359e-13
trnai-aau_25	6.48991	6.58703	1.59452	4.13104	3.61121e-05	0.000537899
tp73	213.634	6.56231	0.911488	7.19955	6.04113e-13	1.85455e-10
LOC113648057	226.558	6.55592	0.885501	7.40363	1.32512e-13	4.65683e-11
LOC113648727	63.9178	6.53281	0.656462	9.95154	2.48303e-23	8.92933e-20
LOC113662909	106.8	6.51485	1.0794	6.03564	1.58339e-09	1.52715e-07
LOC113660448	4.7251	6.50776	1.69283	3.84431	0.000120893	0.00139088
LOC113656946	17.4795	6.46948	1.53816	4.20599	2.59938e-05	0.000408964
LOC113653388	25.3562	6.46315	1.61258	4.00795	6.1247e-05	0.000810605
LOC113650574	18.9474	6.46106	1.53008	4.2227	2.41398e-05	0.000386068
abcc8	447.38	6.4433	0.857626	7.51294	5.78127e-14	2.23895e-11
lgals3bp	3392.73	6.42013	0.858424	7.47898	7.4903e-14	2.85687e-11
LOC113658636	5.56041	6.38409	1.8945	3.3698	0.00075222	0.00585879
LOC113653852	10.774	6.38049	1.40204	4.55086	5.34271e-06	0.000113304
LOC113654199	72.913	6.32155	1.08936	5.80299	6.5142e-09	5.06117e-07
LOC113656211	1435.05	6.28305	0.896071	7.01178	2.35312e-12	5.64144e-10
LOC113650161	126.475	6.27887	1.00902	6.22275	4.88525e-10	5.64112e-08
LOC113638661	27.8133	6.25135	1.66858	3.74651	0.00017931	0.00188703
LOC113663674	54.5015	6.25036	1.28889	4.8494	1.23836e-06	3.61639e-05
aldh1a3	5765.06	6.18447	0.715179	8.64745	5.2664e-18	7.36506e-15
LOC113638904	176.212	6.17534	1.29278	4.7768	1.78109e-06	4.8055e-05
aldoa	695.732	6.1715	0.871314	7.08297	1.41093e-12	3.62421e-10
LOC113638287	13.5455	6.16811	1.37242	4.49432	6.9792e-06	0.000140438
LOC113639958	74.1907	6.144	1.30534	4.70682	2.51607e-06	6.23396e-05
LOC113659685	29.4284	6.13621	1.27723	4.80431	1.55285e-06	4.3098e-05
LOC113650564	224.723	6.1197	1.55619	3.93249	8.40722e-05	0.00104763
LOC113634357	42.1484	6.11845	1.18982	5.14233	2.71358e-07	1.05253e-05
LOC113662366	19.922	6.10534	1.04521	5.84124	5.18147e-09	4.22114e-07
LOC113640524	441.464	6.09951	1.01268	6.02312	1.71085e-09	1.63753e-07
LOC113650256	17.2478	5.90705	1.42803	4.1365	3.5265e-05	0.00052684
LOC113645384	127.974	5.84574	1.55527	3.75868	0.000170815	0.00181661
LOC113638180	22.7873	5.82543	1.32364	4.40108	1.07715e-05	0.000199669
sgms2	191.743	5.78204	0.991351	5.83249	5.46074e-09	4.40587e-07
LOC113647457	159.57	5.72482	1.51474	3.7794	0.000157205	0.00170354
LOC113647456	490.14	5.71361	1.08123	5.28437	1.26136e-07	5.55108e-06
LOC113659913	208.215	5.70165	1.25127	4.5567	5.19648e-06	0.000111139
LOC113656237	8.68257	5.69981	1.63353	3.48927	0.000484344	0.00416834
LOC113643840	8.13433	5.6894	1.29091	4.40728	1.04679e-05	0.000196292
LOC113647522	680.126	5.67173	0.951731	5.95938	2.53197e-09	2.30099e-07
LOC113642663	676.127	5.61067	1.46715	3.82418	0.000131206	0.00148092
LOC113663508	20.9485	5.53655	0.761052	7.27486	3.46777e-13	1.11916e-10
LOC113634401	26.1058	5.51205	1.67355	3.29363	0.000989032	0.00728221
LOC113659553	807.128	5.51121	1.11558	4.9402	7.80416e-07	2.47423e-05
dlx1	9.7345	5.50438	1.10313	4.98981	6.04389e-07	1.98103e-05
LOC113650517	23.9517	5.4619	1.33513	4.09091	4.2969e-05	0.000617386
LOC113658302	56.2251	5.42937	1.35409	4.00961	6.08199e-05	0.000805521
LOC113663333	7.0504	5.42849	1.55105	3.49988	0.000465469	0.00404182
LOC113644575	194.885	5.42659	0.898951	6.03658	1.57418e-09	1.5241e-07
LOC113647473	725.202	5.42145	1.17845	4.60048	4.21508e-06	9.4233e-05
LOC113644275	22.8157	5.41639	1.56971	3.45058	0.000559392	0.00467826
c7	1888.95	5.41046	0.857045	6.31292	2.73817e-10	3.53477e-08
LOC113652463	88.4104	5.38713	1.01957	5.28373	1.26577e-07	5.55108e-06
LOC113648185	51.2553	5.35617	1.57051	3.41046	0.000648543	0.00523934
dlx2	154.495	5.3392	0.848999	6.28882	3.19883e-10	3.94726e-08
LOC113641623	5.4558	5.32451	1.60863	3.30997	0.000933059	0.00694628
LOC113638591	7736.39	5.30996	0.950753	5.585	2.33696e-08	1.45966e-06
LOC113659921	141.321	5.29081	1.08147	4.89223	9.96973e-07	3.04943e-05
LOC113642748	853.051	5.2798	1.19447	4.42019	9.86147e-06	0.000186527
LOC113663859	33.9758	5.25742	0.710179	7.40295	1.33195e-13	4.65683e-11
LOC113640791	8.31608	5.24667	1.33422	3.93238	8.4108e-05	0.00104763
LOC113662057	27.827	5.24554	1.38755	3.78043	0.000156556	0.00169796
LOC113636308	195.438	5.22896	0.642875	8.13372	4.16324e-16	3.17579e-13
prph	33.223	5.16834	1.40371	3.68191	0.000231495	0.00230881
LOC113648539	13.4858	5.16615	1.5778	3.27427	0.00105936	0.00768733
LOC113636345	236.078	5.14113	1.13199	4.54168	5.58082e-06	0.000117169
LOC113635190	1371.19	5.13854	0.640929	8.01734	1.0806e-15	7.28959e-13
pou2af1	275.461	5.13838	1.19598	4.29638	1.7361e-05	0.000295489
LOC113657324	1392.26	5.12996	0.58024	8.84111	9.47718e-19	1.49106e-15
LOC113657154	68.377	5.10654	1.46298	3.4905	0.00048212	0.00415346
LOC113658756	739.604	5.08124	0.482922	10.5219	6.8509e-26	4.31144e-22
LOC113641639	37.5098	5.0735	1.14655	4.42503	9.64309e-06	0.00018344
LOC113637712	70.8881	5.07321	1.20926	4.19531	2.72498e-05	0.000425006
wdr49	77.4303	5.04346	1.09985	4.58561	4.5267e-06	9.94227e-05
LOC113656961	249.156	5.02334	1.09228	4.59895	4.24617e-06	9.45219e-05
LOC113634349	811.183	4.98616	1.0478	4.75871	1.94832e-06	5.16265e-05
LOC113639915	267.33	4.98569	1.10961	4.4932	7.01623e-06	0.000140957
LOC113638886	303.241	4.98043	0.991267	5.02431	5.0525e-07	1.72573e-05
LOC113640556	608.369	4.98026	0.95715	5.20322	1.95868e-07	7.99122e-06
rhbg	288.491	4.96077	1.30082	3.81359	0.000136964	0.00152895
LOC113639301	19.2962	4.91682	1.45105	3.38845	0.00070288	0.00557147
LOC113637528	163.548	4.90162	1.01197	4.84366	1.2747e-06	3.69677e-05
LOC113657807	386.431	4.89142	0.872278	5.60764	2.05107e-08	1.31044e-06
LOC113640367	23.0238	4.88391	1.45161	3.36448	0.000766884	0.00594725
LOC113646124	35.6124	4.87173	1.11152	4.38295	1.17082e-05	0.000213572
LOC113654211	137.025	4.84525	0.8347	5.80478	6.445e-09	5.02291e-07
LOC113659951	981.025	4.84407	1.3017	3.72134	0.000198166	0.00204864
LOC113649510	112.084	4.80389	0.866518	5.5439	2.95805e-08	1.7197e-06
LOC113649913	47.8836	4.78458	1.45038	3.29885	0.000970817	0.0071713
LOC113638907	91.1554	4.77592	1.49015	3.205	0.00135063	0.00931343
LOC113635000	45.7519	4.76393	1.24665	3.82139	0.000132699	0.0014906
LOC113655614	393.32	4.76294	0.916126	5.199	2.00363e-07	8.16139e-06
cplx1	154.734	4.76197	1.1051	4.30908	1.63935e-05	0.000281688
LOC113653320	129.029	4.75918	1.41169	3.37126	0.000748254	0.00583898
LOC113638053	55.5723	4.75639	1.42646	3.33441	0.000854811	0.00647357
LOC113644301	107.552	4.74925	1.01041	4.70032	2.59754e-06	6.41687e-05
LOC113654513	64.0337	4.74878	0.83664	5.67601	1.37873e-08	9.35493e-07
LOC113658305	243.229	4.74062	0.798947	5.93358	2.96405e-09	2.62726e-07
LOC113658909	52.9979	4.73472	1.05344	4.49454	6.9721e-06	0.000140407
hapln3	601.104	4.72983	0.622498	7.59815	3.00403e-14	1.2817e-11
pax5	794.523	4.72694	1.03622	4.56172	5.07354e-06	0.00010888
smtnl2	677.259	4.72601	0.770431	6.13425	8.55641e-10	9.16556e-08
LOC113650084	789.619	4.72209	0.767176	6.15516	7.50026e-10	8.10317e-08
LOC113661178	32.6855	4.71788	1.34333	3.51208	0.000444613	0.00388755
LOC113654908	788.202	4.69178	0.906005	5.17854	2.23627e-07	8.99257e-06
LOC113644722	2286.03	4.68416	0.914134	5.12416	2.98875e-07	1.13137e-05
LOC113636130	24.5611	4.67678	1.09095	4.2869	1.81184e-05	0.000305283
LOC113647039	98.9179	4.66718	0.74533	6.2619	3.80316e-10	4.51589e-08
kcne2	12.6881	4.65547	1.15994	4.01354	5.98141e-05	0.000796505
LOC113656578	35.286	4.64304	1.26995	3.65609	0.000256095	0.00249388
pitx1	83.5145	4.63091	0.631357	7.33487	2.21945e-13	7.65346e-11
LOC113656400	30.4464	4.62072	1.4207	3.25242	0.00114425	0.00815983
LOC113640065	1188.38	4.6107	0.788254	5.84926	4.93759e-09	4.03552e-07
LOC113644745	193.354	4.6071	1.23708	3.72418	0.000195951	0.00202957
LOC113653328	342.722	4.59496	0.754134	6.09303	1.10796e-09	1.13376e-07
LOC113636907	162.314	4.58719	0.810664	5.65856	1.52645e-08	1.01654e-06
blnk	745.467	4.57968	0.575317	7.96028	1.7165e-15	1.08024e-12
LOC113650878	373.273	4.57825	1.02222	4.47874	7.50855e-06	0.000149181
LOC113657816	106.622	4.57145	0.861151	5.30854	1.10506e-07	4.96746e-06
LOC113663546	91.6162	4.56639	0.963133	4.74118	2.12472e-06	5.51709e-05
LOC113635611	511.999	4.56523	0.647074	7.05519	1.72366e-12	4.29601e-10
cckar	98.5732	4.56062	1.04617	4.35937	1.30439e-05	0.00023304
LOC113637792	104.64	4.54876	0.887457	5.12561	2.9658e-07	1.12437e-05
sema3a	2433.31	4.54757	0.523101	8.69349	3.51488e-18	5.20471e-15
plekhn1	318.453	4.54318	0.883259	5.14365	2.69446e-07	1.04834e-05
LOC113641641	45.5826	4.53921	0.916165	4.95458	7.2488e-07	2.32155e-05
LOC113643298	92.1813	4.53694	0.878507	5.16438	2.41243e-07	9.5937e-06
LOC113639929	74.6202	4.52458	0.631	7.17049	7.47271e-13	2.21306e-10
LOC113638286	43.1908	4.52425	0.985517	4.59074	4.41676e-06	9.74436e-05
LOC113635582	167.046	4.51538	0.972336	4.64385	3.41984e-06	8.06063e-05
LOC113663360	13.6032	4.50687	1.38994	3.24249	0.0011849	0.00837142
emx2	742.797	4.50653	0.677672	6.65001	2.9307e-11	5.15905e-09
LOC113653321	3507.08	4.498	0.738794	6.0883	1.14119e-09	1.15173e-07
LOC113660449	12.4454	4.49652	1.21169	3.71094	0.000206489	0.00211902
LOC113641025	130.252	4.49547	1.00057	4.4929	7.02609e-06	0.000141043
LOC113663842	44.6556	4.49168	0.948789	4.73412	2.20008e-06	5.64552e-05
LOC113642161	372.399	4.49025	0.764933	5.87012	4.35481e-09	3.65412e-07
agr2	102.783	4.48835	1.06432	4.2171	2.47464e-05	0.00039327
cd79a	872.558	4.48677	0.680237	6.59589	4.22699e-11	7.00331e-09
LOC113655966	640.934	4.48472	0.84365	5.31585	1.06161e-07	4.80646e-06
LOC113636690	206.716	4.47038	0.489395	9.13452	6.56982e-20	1.37818e-16
LOC113651027	13.8546	4.46957	1.17372	3.80805	0.000140068	0.00155191
faxdc2	162.5	4.44432	0.502177	8.8501	8.74409e-19	1.46743e-15
LOC113653204	39.336	4.43822	0.818241	5.4241	5.82484e-08	2.93845e-06
LOC113663031	610.15	4.43811	0.754994	5.87833	4.14427e-09	3.52445e-07
LOC113650399	2575.96	4.43508	1.27263	3.48498	0.000492173	0.00422199
LOC113646614	38.4445	4.43372	0.960936	4.61397	3.95056e-06	8.9835e-05
LOC113640725	196.601	4.4231	1.38151	3.20163	0.00136652	0.00938079
LOC113658642	164.474	4.41264	0.95439	4.62352	3.77274e-06	8.6811e-05
LOC113634394	23.8687	4.39635	0.717598	6.12648	8.98441e-10	9.46295e-08
LOC113641738	117.145	4.38821	0.958283	4.57924	4.6667e-06	0.000101798
LOC113660369	170.35	4.38461	1.08884	4.02687	5.65246e-05	0.000763614
LOC113636689	168.842	4.38374	0.536781	8.16673	3.16866e-16	2.57306e-13
LOC113638282	236.163	4.38054	0.7058	6.20649	5.41813e-10	6.08886e-08
LOC113638824	11.8547	4.37677	1.16761	3.7485	0.000177895	0.00187606
LOC113634713	743.99	4.37653	1.2571	3.48145	0.000498702	0.00427146
LOC113648444	239.018	4.37313	0.529336	8.26154	1.43806e-16	1.29286e-13
LOC113658276	87.9402	4.3669	1.10215	3.96219	7.42668e-05	0.000952864
tnfaip2	883.904	4.35745	0.924257	4.71454	2.42259e-06	6.038e-05
LOC113641490	62.1281	4.35545	1.05577	4.12536	3.70149e-05	0.000548104
LOC113643709	702.249	4.34567	0.789931	5.50134	3.76922e-08	2.09454e-06
LOC113640509	370.669	4.33912	0.517789	8.38009	5.28867e-17	5.78833e-14
LOC113654597	41.0143	4.33839	1.26757	3.4226	0.000620248	0.00505848
LOC113651483	417.808	4.3351	0.657873	6.58956	4.41121e-11	7.21062e-09
LOC113658893	25.6684	4.33115	1.29491	3.34476	0.00082354	0.00628142
LOC113655246	66.2149	4.32467	0.74651	5.79318	6.90653e-09	5.28444e-07
LOC113642539	142.263	4.32027	0.961411	4.49367	7.0005e-06	0.000140754
LOC113638713	176.08	4.31902	0.782431	5.52	3.38996e-08	1.92631e-06
LOC113655586	254.475	4.3095	1.11968	3.84888	0.000118658	0.00136892
LOC113647064	18.8843	4.30867	1.11719	3.85669	0.000114932	0.00133437
LOC113650354	275.962	4.30193	0.931454	4.61851	3.86501e-06	8.85295e-05
LOC113633998	464.251	4.30143	0.870255	4.94272	7.70387e-07	2.44861e-05
kcnmb2	30.5182	4.30001	1.34169	3.20492	0.001351	0.00931343
LOC113658320	282.431	4.29572	1.30757	3.28527	0.00101886	0.00747097
LOC113653105	145.742	4.28304	0.601526	7.12028	1.07704e-12	2.97939e-10
LOC113658596	61.8406	4.28157	0.780147	5.48815	4.06156e-08	2.22749e-06
otx2	43.2878	4.27611	0.960772	4.4507	8.55888e-06	0.000165988
LOC113652416	111.631	4.2612	0.64617	6.59455	4.26547e-11	7.01795e-09
gsc	34.466	4.25859	1.02674	4.14766	3.35895e-05	0.000507154
slc7a11	128.007	4.25299	0.801817	5.30419	1.13175e-07	5.0603e-06
LOC113639725	16.0724	4.24511	1.20218	3.53119	0.000413698	0.00366175
LOC113635620	3001.31	4.24121	0.696333	6.09078	1.12364e-09	1.14054e-07
sash3	728.075	4.24046	0.512234	8.27838	1.24867e-16	1.16418e-13
lyz	975.419	4.23865	0.629893	6.72916	1.70651e-11	3.22992e-09
LOC113642167	12.0787	4.23852	1.05269	4.02636	5.66471e-05	0.000764189
LOC113650546	261.291	4.22549	0.778283	5.42925	5.65901e-08	2.87206e-06
LOC113654861	79.0972	4.22002	0.955002	4.41886	9.92226e-06	0.000187377
gbx2	44.1882	4.21662	1.1574	3.64319	0.000269276	0.00259612
LOC113642169	49.9254	4.21389	0.590113	7.14081	9.27835e-13	2.65414e-10
LOC113635568	194.141	4.20961	0.83436	5.04531	4.52784e-07	1.58085e-05
LOC113637706	200.982	4.20812	1.08039	3.895	9.81994e-05	0.00117266
LOC113655752	28.1759	4.20702	0.786783	5.34712	8.93654e-08	4.15822e-06
LOC113661282	936146	4.18545	0.422561	9.90497	3.96073e-23	1.24629e-19
LOC113652457	161.918	4.17896	1.22516	3.41096	0.000647337	0.00523127
dhrs3	751.62	4.17099	1.07101	3.89443	9.84282e-05	0.00117484
LOC113639498	47.5098	4.16808	1.30067	3.20456	0.00135271	0.00931904
LOC113637684	2936.29	4.14925	1.01419	4.09122	4.29115e-05	0.000616911
thsd7a	1368.13	4.14735	1.23365	3.36186	0.000774206	0.00599276
fezf1	185.169	4.14219	0.817643	5.06601	4.06236e-07	1.4588e-05
cxxc4	89.2317	4.13964	0.917272	4.51299	6.39209e-06	0.000130926
LOC113656919	77.7494	4.13838	1.14536	3.61315	0.000302495	0.0028413
apom	79.5637	4.13579	1.19217	3.46914	0.00052213	0.0044389
khdrbs3	407.061	4.13551	0.659807	6.26775	3.66295e-10	4.37205e-08
LOC113634763	1786.56	4.13308	0.352563	11.7229	9.72402e-32	2.44783e-27
LOC113636636	123.045	4.12953	1.05426	3.917	8.96591e-05	0.00109403
LOC113656420	56.6457	4.12825	1.01263	4.07678	4.56638e-05	0.000646147
LOC113650703	151.508	4.12588	1.28854	3.20197	0.00136493	0.00937244
clstn2	1497.16	4.1228	0.739054	5.57848	2.4263e-08	1.48969e-06
LOC113639444	109.623	4.11261	0.934321	4.40171	1.07399e-05	0.00019936
LOC113647428	926.94	4.11241	0.382639	10.7475	6.08956e-27	5.10975e-23
tfap2e	81.5774	4.11124	1.2188	3.3732	0.000742997	0.00580673
LOC113662237	28.9811	4.10519	1.05215	3.90173	9.5509e-05	0.00115236
LOC113656693	1256.11	4.10277	1.24929	3.28408	0.00102314	0.00749144
LOC113645525	664.04	4.1008	0.826551	4.96133	7.00105e-07	2.25656e-05
bcl11b	168.427	4.0972	0.753492	5.43761	5.39989e-08	2.77411e-06
LOC113654900	1144.84	4.09691	0.69373	5.90562	3.51319e-09	3.07075e-07
LOC113643674	1852.1	4.09424	0.882099	4.64147	3.45938e-06	8.11583e-05
lmx1b	137.143	4.09015	0.789969	5.17761	2.24746e-07	9.02318e-06
LOC113648747	292.507	4.08267	0.741932	5.50275	3.73912e-08	2.08703e-06
LOC113653543	201.943	4.07946	1.26977	3.21276	0.00131468	0.00910436
LOC113645893	320.323	4.07906	0.590562	6.90709	4.947e-12	1.06942e-09
LOC113663228	362.497	4.07763	0.909221	4.48475	7.29981e-06	0.000145724
LOC113658760	105.264	4.07689	1.15463	3.53091	0.000414135	0.00366433
sall1	1949.32	4.07417	0.504362	8.07786	6.59146e-16	4.74076e-13
LOC113661780	913.676	4.07389	0.950054	4.28806	1.80237e-05	0.000303892
LOC113644295	1772.48	4.06913	0.619596	6.56739	5.12049e-11	8.1068e-09
LOC113635115	225.661	4.06832	0.951434	4.27598	1.90294e-05	0.000317237
lhx9	719.046	4.06472	0.476444	8.53136	1.44636e-17	1.82046e-14
LOC113653916	296.829	4.06406	1.07201	3.79107	0.00015	0.00164529
LOC113663509	120.208	4.06329	0.870964	4.66528	3.08204e-06	7.43145e-05
LOC113636965	250.037	4.03949	0.877359	4.60415	4.1415e-06	9.28353e-05
LOC113634015	58.1546	4.03453	0.843175	4.78492	1.71052e-06	4.66005e-05
LOC113638444	548.313	4.01852	0.848778	4.73448	2.19617e-06	5.64552e-05
LOC113641620	99.1286	4.01664	0.600974	6.68354	2.33241e-11	4.19471e-09
LOC113650453	93.5366	4.01587	0.960924	4.17918	2.92567e-05	0.000451551
mab21l1	250.09	4.01565	0.796818	5.03961	4.66486e-07	1.61303e-05
ncf1	2937.52	4.01392	0.835702	4.80305	1.56266e-06	4.32748e-05
LOC113654582	452.038	3.99968	1.00384	3.98438	6.76564e-05	0.000880163
LOC113641616	44.0282	3.999	0.949486	4.21176	2.53394e-05	0.000399918
pfkfb1	59.7655	3.99145	0.864405	4.61757	3.88258e-06	8.86897e-05
LOC113655497	20.8857	3.99126	1.19452	3.34132	0.000833819	0.00634322
LOC113648309	676.001	3.98802	0.612206	6.51418	7.30886e-11	1.10171e-08
grhl1	1092.33	3.98717	0.504917	7.89668	2.86437e-15	1.60233e-12
pou3f4	62.6389	3.98556	0.594761	6.70112	2.06829e-11	3.80037e-09
cdh24	166.27	3.98377	0.913748	4.35981	1.30174e-05	0.000232898
LOC113641043	327.976	3.9779	0.570482	6.97286	3.10555e-12	7.23852e-10
LOC113658028	291.355	3.96798	0.756326	5.24639	1.55112e-07	6.59567e-06
LOC113653269	125.509	3.96574	0.698437	5.67802	1.3626e-08	9.27045e-07
hnf4a	44.5855	3.96556	1.16228	3.41187	0.000645195	0.00521899
p2ry8	153.712	3.96546	0.788927	5.02639	4.99795e-07	1.71035e-05
mpl	209.374	3.96494	1.09232	3.62985	0.000283582	0.00270095
LOC113643296	46.6512	3.96002	1.00878	3.92555	8.6531e-05	0.00106898
LOC113644865	301.302	3.95585	0.759193	5.21059	1.88239e-07	7.73007e-06
LOC113641412	48.515	3.94836	1.21684	3.24478	0.00117543	0.00832241
prr18	817.444	3.94814	0.63629	6.20493	5.47223e-10	6.12233e-08
LOC113662322	44.3414	3.94631	0.902388	4.37319	1.22446e-05	0.00022159
LOC113663500	140.348	3.93786	0.924492	4.25948	2.04899e-05	0.00033602
LOC113661429	1088.1	3.93775	0.941526	4.1823	2.88569e-05	0.000445927
plau	86.2225	3.93679	0.76082	5.17441	2.28637e-07	9.14254e-06
LOC113653067	1200.19	3.92124	0.596496	6.5738	4.90482e-11	7.86428e-09
LOC113663643	79.5254	3.9194	0.705063	5.55893	2.71428e-08	1.60015e-06
LOC113661723	205.482	3.91841	0.889464	4.40537	1.05606e-05	0.000197211
LOC113645531	68.4834	3.91725	0.572875	6.83789	8.03705e-12	1.64485e-09
LOC113644128	1284.71	3.91403	0.599707	6.52658	6.7289e-11	1.0204e-08
LOC113656772	5304.6	3.914	1.06028	3.69149	0.000222948	0.00224112
frzb	940.209	3.91192	0.771651	5.06955	3.98762e-07	1.43401e-05
LOC113656221	833.183	3.91022	0.8179	4.78081	1.74592e-06	4.7309e-05
six2	153.237	3.90867	0.486371	8.0364	9.25166e-16	6.46922e-13
LOC113648807	1883.41	3.90402	0.916377	4.26028	2.04167e-05	0.000335258
sp5	176.091	3.90032	0.802227	4.86187	1.1628e-06	3.44368e-05
LOC113638185	111.855	3.89916	1.11306	3.50309	0.000459901	0.00400453
ebf1	300.404	3.89761	0.80576	4.83718	1.31692e-06	3.80171e-05
LOC113652149	301.449	3.89309	0.687601	5.66185	1.49753e-08	9.99929e-07
LOC113638698	9.33368	3.8902	0.890594	4.36809	1.25338e-05	0.000225851
LOC113652136	187.452	3.88349	0.608415	6.38296	1.73703e-10	2.31356e-08
ttc36	204.182	3.874	0.854576	4.53324	5.8086e-06	0.000121445
pax2	124.106	3.86811	1.21711	3.17811	0.00148239	0.00999896
LOC113658137	122.268	3.86665	0.625204	6.18462	6.22524e-10	6.87316e-08
wnt4	202.461	3.85607	0.637154	6.05202	1.43043e-09	1.39566e-07
evx1	13.211	3.84693	1.1881	3.23788	0.0012042	0.00846266
btk	913.978	3.84658	0.645619	5.95796	2.55399e-09	2.30438e-07
LOC113657597	49.7402	3.8449	0.755512	5.08912	3.59723e-07	1.31618e-05
LOC113662986	149.597	3.84489	0.840366	4.57526	4.75631e-06	0.000103394
barx1	54.9538	3.84429	1.17738	3.26512	0.00109416	0.00789433
LOC113657855	414.674	3.84397	0.751672	5.11389	3.15585e-07	1.18748e-05
LOC113656797	123.924	3.84199	1.07883	3.56124	0.000369104	0.00332617
LOC113663884	27.2443	3.83888	0.834633	4.59949	4.23536e-06	9.44346e-05
LOC113643677	353.727	3.83814	0.867973	4.42196	9.78105e-06	0.000185405
LOC113660623	37.7586	3.82964	0.925625	4.13736	3.51328e-05	0.000525177
LOC113661460	82.887	3.82855	1.14731	3.33699	0.000846904	0.00642917
LOC113648461	67.8004	3.82789	0.699156	5.47501	4.37486e-08	2.35821e-06
LOC113650551	523.195	3.82781	0.903364	4.23728	2.2624e-05	0.00036484
LOC113637040	1007.59	3.82469	0.710513	5.383	7.32535e-08	3.53258e-06
pcsk2	805.31	3.82143	0.881185	4.33669	1.44644e-05	0.000252966
LOC113657987	120.433	3.82112	0.780003	4.89886	9.63959e-07	2.95924e-05
LOC113656692	2727.47	3.82098	0.807034	4.7346	2.19492e-06	5.64552e-05
LOC113644461	238.689	3.8193	0.647692	5.89679	3.70649e-09	3.19532e-07
LOC113649245	30.1284	3.819	1.06642	3.58115	0.000342082	0.00313478
LOC113657300	549.236	3.81844	0.75129	5.08252	3.7246e-07	1.351e-05
dock2	2440.69	3.81551	0.533984	7.14536	8.97586e-13	2.62732e-10
LOC113652410	108.565	3.81003	0.918046	4.15015	3.32261e-05	0.000502645
LOC113639727	97.4791	3.80953	1.04837	3.63378	0.000279304	0.00267031
LOC113647597	545.525	3.80918	0.816639	4.66446	3.09432e-06	7.4475e-05
LOC113652880	124.103	3.80844	0.673885	5.65147	1.59084e-08	1.05385e-06
LOC113663861	37.496	3.80804	0.913294	4.16957	3.05171e-05	0.00046728
LOC113648053	155.346	3.80566	0.626483	6.07465	1.24261e-09	1.23637e-07
LOC113663166	92.6484	3.80011	0.575976	6.5977	4.17597e-11	7.00331e-09
LOC113659571	73.0793	3.79448	0.966726	3.92508	8.67015e-05	0.0010704
LOC113635438	72.7765	3.78992	1.05462	3.59363	0.000326103	0.00301579
LOC113661704	64.3635	3.78974	0.895507	4.23195	2.3167e-05	0.00037169
LOC113641844	85.95	3.78003	0.810562	4.66347	3.10919e-06	7.47542e-05
LOC113653564	102.713	3.77968	0.911687	4.1458	3.38625e-05	0.000510126
LOC113647936	159.353	3.77472	0.733966	5.14291	2.70509e-07	1.05085e-05
vwc2	699.257	3.77287	0.485783	7.76659	8.06286e-15	4.05933e-12
LOC113643655	202.397	3.77252	0.654253	5.76615	8.11015e-09	6.09423e-07
LOC113636750	185.924	3.77016	1.16465	3.23717	0.00120723	0.00847923
LOC113642621	91.7428	3.76993	0.741232	5.08604	3.65625e-07	1.33004e-05
LOC113648840	85.2667	3.76972	1.09721	3.43572	0.000590973	0.00487437
LOC113637551	232.212	3.76885	0.811345	4.64518	3.39775e-06	8.02361e-05
misp3	41.1904	3.76713	1.0942	3.44281	0.00057571	0.00477507
LOC113655754	32.5445	3.76523	0.991955	3.79576	0.000147189	0.00161869
LOC113643586	435.479	3.76374	0.734193	5.12636	2.95392e-07	1.12325e-05
LOC113659204	212.729	3.76315	0.444735	8.46156	2.63816e-17	3.01865e-14
LOC113648222	157.061	3.76262	1.0729	3.50694	0.000453287	0.00394967
LOC113655737	187.121	3.76037	0.586209	6.41473	1.41072e-10	1.95121e-08
LOC113645127	351.881	3.7597	0.918659	4.0926	4.26562e-05	0.000613922
LOC113658669	24.384	3.7565	0.793267	4.73548	2.18532e-06	5.63639e-05
LOC113638031	228.852	3.75592	0.715244	5.25124	1.51078e-07	6.46783e-06
rhoh	628.13	3.75019	0.73974	5.06961	3.98636e-07	1.43401e-05
LOC113651791	172.865	3.74749	0.649395	5.77073	7.89283e-09	5.96655e-07
apoc1	147.653	3.74452	0.701277	5.33957	9.31656e-08	4.29534e-06
LOC113648623	47.9632	3.74438	0.862511	4.34126	1.41671e-05	0.000248868
LOC113656575	30.5575	3.74415	0.840494	4.4547	8.40104e-06	0.000163684
hs3st6	91.4934	3.73996	0.689413	5.42485	5.80039e-08	2.93199e-06
wnt6	149.121	3.73177	0.979536	3.80973	0.000139117	0.00154546
LOC113663825	50.9668	3.73006	0.705567	5.28661	1.24604e-07	5.50292e-06
LOC113644876	86.7402	3.72973	1.00626	3.70653	0.000210114	0.00214398
LOC113640109	114.597	3.72276	0.773968	4.80997	1.50955e-06	4.20818e-05
LOC113651078	41.1224	3.72243	0.945993	3.93494	8.32173e-05	0.00104117
fam43b	16.6711	3.70864	0.890865	4.16296	3.14145e-05	0.000479853
ncf2	829.302	3.70811	0.710238	5.22094	1.78021e-07	7.35851e-06
LOC113647864	873.782	3.70669	0.655771	5.65241	1.58211e-08	1.05083e-06
LOC113634259	1404.62	3.70466	0.780294	4.74778	2.05664e-06	5.37608e-05
LOC113646113	59.0303	3.70358	0.562166	6.58805	4.45645e-11	7.23757e-09
dmrta2	16.8721	3.70032	0.94253	3.92595	8.63894e-05	0.00106864
LOC113657812	54.5596	3.69766	1.01718	3.63521	0.000277756	0.00265753
matn4	1542.02	3.69644	1.04058	3.55228	0.000381906	0.00342613
LOC113646399	140.522	3.6896	0.684818	5.3877	7.13638e-08	3.46135e-06
LOC113652093	28.8082	3.68835	0.628042	5.87278	4.28547e-09	3.60796e-07
LOC113640859	133.424	3.68754	1.14855	3.2106	0.00132458	0.00916287
LOC113664022	17.7342	3.68353	0.822737	4.47716	7.5642e-06	0.00015005
LOC113654966	46.0408	3.68027	1.14031	3.22742	0.00124911	0.00872229
LOC113648936	20.1599	3.66979	0.700508	5.23875	1.61666e-07	6.78268e-06
LOC113639774	489.12	3.66834	0.514967	7.12344	1.05263e-12	2.9442e-10
LOC113656210	9862.61	3.66631	0.971222	3.77495	0.000160043	0.00172982
mettl24	116.282	3.66517	1.05597	3.47091	0.000518697	0.00441568
LOC113641243	15.588	3.6583	0.800602	4.56943	4.89052e-06	0.000105921
eomes	243.074	3.65497	0.47092	7.76135	8.40305e-15	4.14764e-12
LOC113643654	603.383	3.65403	0.95583	3.82289	0.000131899	0.00148626
LOC113648218	294.161	3.6529	0.984852	3.70909	0.00020801	0.00213028
itk	474.956	3.65013	0.87924	4.15146	3.30358e-05	0.000500507
LOC113644994	271.291	3.64891	0.550465	6.62879	3.38449e-11	5.87571e-09
LOC113653447	36.1014	3.64877	1.02203	3.57013	0.000356802	0.00324838
tshz3	1604.09	3.64404	0.363583	10.0226	1.21295e-23	5.08894e-20
tlr7	35.5138	3.64021	0.803522	4.53032	5.88938e-06	0.000122726
fn1	20900.6	3.63306	0.562842	6.45485	1.08327e-10	1.54063e-08
LOC113638842	130.391	3.6293	0.74264	4.88702	1.02373e-06	3.1086e-05
LOC113659086	385.373	3.62834	0.753753	4.8137	1.48163e-06	4.16425e-05
skap1	275.745	3.61859	0.628011	5.76199	8.31294e-09	6.20642e-07
LOC113659345	672.07	3.61334	0.525236	6.87945	6.00841e-12	1.28178e-09
LOC113654189	36.2162	3.61126	1.0395	3.47404	0.00051268	0.00437127
inpp5d	1183.64	3.61096	0.787482	4.58545	4.53016e-06	9.94227e-05
prkcq	156.598	3.60962	0.57386	6.29007	3.17327e-10	3.93501e-08
LOC113654135	531.57	3.60927	0.757964	4.7618	1.91876e-06	5.10042e-05
LOC113658200	776.845	3.60746	0.63321	5.6971	1.21861e-08	8.47404e-07
LOC113654854	250.057	3.60369	0.706631	5.09982	3.39978e-07	1.25672e-05
mef2b	77.3165	3.59701	1.00363	3.58399	0.000338389	0.00310772
LOC113634007	135.45	3.59676	0.73825	4.87201	1.10467e-06	3.29869e-05
LOC113635592	165.437	3.59508	0.774327	4.64284	3.43657e-06	8.08831e-05
lck	335.529	3.59442	0.87912	4.08866	4.33868e-05	0.000621261
dio2	183.687	3.58764	0.60284	5.95123	2.66128e-09	2.39259e-07
LOC113639254	641.314	3.58409	0.776767	4.61411	3.94779e-06	8.9835e-05
rbp7	49.5937	3.58365	1.08806	3.29362	0.000989071	0.00728221
LOC113644012	560.546	3.58329	0.779305	4.59805	4.26458e-06	9.46951e-05
LOC113653730	633.905	3.58291	0.394009	9.09347	9.5928e-20	1.72485e-16
LOC113647215	82.0234	3.58254	1.01797	3.5193	0.000432686	0.00380042
tfap2c	370.68	3.58085	0.451011	7.9396	2.02841e-15	1.18747e-12
LOC113638862	172.636	3.58083	0.838885	4.26856	1.9674e-05	0.000325396
LOC113652312	93.574	3.57961	0.851757	4.20261	2.6385e-05	0.000414084
LOC113650552	225.008	3.57879	0.975566	3.66843	0.000244048	0.00240259
LOC113641045	142.827	3.56828	1.04939	3.40033	0.000673047	0.00539399
LOC113659928	27.5944	3.56804	0.733574	4.86391	1.15088e-06	3.41639e-05
LOC113643676	377.318	3.5621	1.11635	3.19084	0.0014186	0.00964362
npdc1	270.769	3.55569	0.746559	4.76278	1.90946e-06	5.09182e-05
LOC113634496	232.395	3.54851	0.841182	4.21849	2.45947e-05	0.000391354
LOC113663731	447.549	3.54773	0.664299	5.34056	9.26607e-08	4.27991e-06
gpr18	250.722	3.54699	0.770623	4.60276	4.16932e-06	9.32928e-05
tmprss6	34.2414	3.54634	0.812288	4.36587	1.26619e-05	0.00022767
LOC113662310	739.855	3.54541	0.470637	7.53322	4.95028e-14	1.94708e-11
LOC113655633	94.0922	3.54148	0.806701	4.39008	1.13307e-05	0.0002079
LOC113658096	719.343	3.53515	0.511839	6.90678	4.95789e-12	1.06942e-09
LOC113654174	76.7932	3.53374	0.809519	4.36524	1.26986e-05	0.000228167
LOC113645541	55.6395	3.53296	0.932734	3.78774	0.000152021	0.00166023
LOC113634827	764.968	3.52964	0.518674	6.80512	1.00967e-11	2.04971e-09
LOC113658027	153.471	3.5279	0.774565	4.55469	5.24636e-06	0.000111921
LOC113659584	287.315	3.5266	0.857237	4.11392	3.88995e-05	0.000570608
LOC113662142	44.2886	3.52413	0.872067	4.04112	5.31963e-05	0.000725805
LOC113660595	470.393	3.52361	0.710855	4.95686	7.16407e-07	2.29734e-05
LOC113646915	86.5055	3.52209	0.497059	7.08584	1.382e-12	3.60322e-10
LOC113646944	1877.9	3.52072	0.495962	7.09876	1.25878e-12	3.40724e-10
cntfr	266.469	3.51931	0.995633	3.53475	0.000408167	0.00362373
LOC113647845	42.9984	3.51888	0.829868	4.2403	2.23225e-05	0.000360902
il2rb	396.674	3.51723	0.818815	4.29551	1.74289e-05	0.000296372
LOC113658621	67.5859	3.51488	0.519814	6.7618	1.36286e-11	2.63901e-09
LOC113636643	107.83	3.5129	0.855735	4.10512	4.04098e-05	0.000588679
LOC113658687	122.457	3.5045	0.859041	4.07954	4.51242e-05	0.00063995
LOC113655745	22.8566	3.50392	0.811772	4.31638	1.58609e-05	0.000273694
LOC113637888	988.042	3.50213	0.891689	3.92752	8.58264e-05	0.00106324
LOC113663331	112.503	3.50097	0.851862	4.10978	3.96033e-05	0.000579276
LOC113655616	188.451	3.49981	0.723742	4.83571	1.3267e-06	3.82116e-05
LOC113654901	388.03	3.49749	0.783791	4.46227	8.10952e-06	0.000158618
vstm4	134.59	3.49269	0.865653	4.03474	5.46628e-05	0.000741793
enpep	303.791	3.49089	0.909933	3.83642	0.00012484	0.00142522
pm20d2	119.099	3.49061	0.725155	4.8136	1.48233e-06	4.16425e-05
LOC113637555	92.1705	3.4905	0.792147	4.40638	1.05111e-05	0.000196579
LOC113644969	1969.72	3.48061	0.492773	7.0633	1.62594e-12	4.09299e-10
LOC113646216	55.2212	3.47991	0.996695	3.49145	0.000480411	0.00414299
was	379.127	3.4779	0.791056	4.39652	1.09999e-05	0.000203049
adamts5	385.217	3.47734	0.891794	3.89927	9.64839e-05	0.00115928
LOC113642654	2379.48	3.47719	0.762109	4.56259	5.05262e-06	0.000108523
LOC113640414	229.286	3.47493	1.02068	3.40452	0.000662794	0.00532712
LOC113644878	192.934	3.47418	0.84729	4.10034	4.12543e-05	0.000599939
LOC113656684	60.1703	3.47407	0.726842	4.77969	1.7557e-06	4.74718e-05
LOC113636373	4098.62	3.47307	0.938912	3.69904	0.000216415	0.00219012
LOC113643963	2224	3.47096	0.50257	6.90642	4.97051e-12	1.06942e-09
LOC113649752	204.897	3.4703	0.81155	4.27614	1.90162e-05	0.000317226
LOC113653167	6707.12	3.46863	0.558302	6.21282	5.20412e-10	5.92775e-08
LOC113656981	1130.61	3.46743	0.811512	4.27281	1.93027e-05	0.000320943
LOC113637714	53.3104	3.46571	0.70921	4.88673	1.02525e-06	3.10948e-05
lcp1	4154.35	3.46294	0.646618	5.35546	8.53394e-08	4.01542e-06
LOC113635443	48.7263	3.4626	0.889307	3.8936	9.8769e-05	0.00117835
LOC113639605	1876.62	3.45388	0.471394	7.32695	2.35444e-13	8.00925e-11
LOC113646616	685.285	3.45356	0.616215	5.60446	2.089e-08	1.3313e-06
LOC113661652	386.096	3.45287	0.915115	3.77316	0.000161195	0.00173912
LOC113661581	699.974	3.45216	0.597791	5.77486	7.70159e-09	5.83952e-07
arhgap25	325.893	3.44985	0.755487	4.5664	4.96173e-06	0.000107212
ushbp1	489.158	3.44768	0.577977	5.96509	2.44496e-09	2.23807e-07
LOC113642004	38.0435	3.44403	1.0647	3.23473	0.00121757	0.00853863
pou2f2	143.635	3.44009	0.839507	4.09775	4.17176e-05	0.00060493
sh2d7	116.75	3.43668	0.62975	5.45722	4.83655e-08	2.55242e-06
col4a5	19334.4	3.43446	0.523038	6.56636	5.15609e-11	8.11214e-09
il34	906.274	3.43021	0.547285	6.26768	3.66465e-10	4.37205e-08
LOC113645907	29.5564	3.42889	0.97276	3.52491	0.00042363	0.00373763
osbpl7	28.8543	3.41893	1.04964	3.25725	0.00112498	0.00805439
LOC113635572	206.081	3.41652	0.899997	3.79614	0.000146964	0.00161693
LOC113636023	723.454	3.41524	0.596796	5.72264	1.04884e-08	7.52207e-07
LOC113646535	29.1677	3.41395	0.864691	3.94817	7.87496e-05	0.000993168
LOC113660915	840.438	3.41109	0.597108	5.71268	1.1121e-08	7.84169e-07
LOC113661221	455.916	3.4106	0.962307	3.54419	0.000393816	0.00351668
cpn1	467.97	3.40341	0.740345	4.59706	4.28502e-06	9.48696e-05
LOC113653889	82.0325	3.40266	0.518869	6.55784	5.45937e-11	8.53594e-09
cytip	405.649	3.40125	0.730421	4.65657	3.21526e-06	7.66455e-05
sipa1	2393.23	3.39994	0.76647	4.43584	9.17119e-06	0.000176099
ccr7	382.232	3.39929	1.00276	3.38994	0.00069909	0.00554973
LOC113660631	25.814	3.39889	0.776992	4.37442	1.21755e-05	0.0002205
LOC113648983	253.913	3.3963	0.767566	4.42477	9.65471e-06	0.00018344
arhgap30	700.847	3.39538	0.908866	3.73584	0.000187087	0.00195626
LOC113646748	27.6531	3.39299	0.891397	3.80637	0.000141019	0.0015597
LOC113638176	121.458	3.39235	0.887496	3.82238	0.000132168	0.00148759
LOC113655619	137.253	3.38985	1.01438	3.34179	0.000832399	0.00633625
LOC113655790	657.869	3.38434	0.648165	5.22142	1.77555e-07	7.3513e-06
LOC113655071	626.71	3.38399	0.688452	4.91536	8.862e-07	2.75752e-05
plekhg2	918.991	3.38204	0.630162	5.36693	8.00874e-08	3.83278e-06
LOC113657991	357.46	3.3809	0.843018	4.01048	6.05963e-05	0.000804107
LOC113654588	243.341	3.37697	0.843416	4.00392	6.23012e-05	0.000821533
LOC113647638	27.0844	3.37503	0.989809	3.40978	0.00065016	0.00524903
LOC113637849	30.9606	3.37375	0.713921	4.72567	2.29362e-06	5.83204e-05
colec11	885.1	3.37289	0.792259	4.25731	2.06902e-05	0.000338644
vit	2345.7	3.37157	0.616163	5.47189	4.45269e-08	2.38484e-06
LOC113662060	41.2558	3.36736	0.746693	4.50969	6.4922e-06	0.000132653
LOC113650219	36.3234	3.36686	0.859106	3.91903	8.89076e-05	0.00109003
LOC113660980	225.458	3.36577	1.02653	3.27879	0.00104253	0.00759673
LOC113641487	151.241	3.36517	0.659334	5.1039	3.32731e-07	1.23903e-05
LOC113639975	1618.56	3.35915	0.962965	3.48834	0.00048603	0.00417783
LOC113634113	148.073	3.35868	0.854456	3.93078	8.46708e-05	0.00105203
LOC113650579	71.9965	3.35707	0.73062	4.59482	4.33122e-06	9.56401e-05
bgn	202.332	3.35357	0.658745	5.09084	3.56474e-07	1.3081e-05
LOC113662797	48.4675	3.35341	0.806447	4.15825	3.20689e-05	0.000488844
LOC113662728	73.702	3.35274	0.69829	4.80135	1.57597e-06	4.35692e-05
ptprc	5556.64	3.35244	0.683481	4.90496	9.34482e-07	2.88635e-05
LOC113641607	56.2064	3.35132	0.833287	4.02181	5.77517e-05	0.000775765
LOC113636714	38.11	3.3507	0.920393	3.64051	0.000272096	0.00261659
LOC113642675	306.841	3.35054	0.796281	4.20773	2.57944e-05	0.000406589
LOC113642741	194.4	3.35025	0.669757	5.00219	5.66831e-07	1.88741e-05
LOC113644294	145.609	3.34834	0.698717	4.79213	1.65019e-06	4.53497e-05
cunhxorf21	50.3102	3.34575	0.842512	3.97116	7.15232e-05	0.000921892
tnfrsf19	387.501	3.34507	0.560211	5.97108	2.35682e-09	2.16526e-07
cldn19	710.067	3.34411	0.725288	4.61074	4.01248e-06	9.07951e-05
LOC113638281	140.396	3.34347	0.68869	4.85482	1.20496e-06	3.54765e-05
LOC113634667	9.48185	3.34308	0.949795	3.51979	0.000431896	0.0037965
LOC113655245	92.8536	3.34189	0.956188	3.49501	0.000474039	0.00409905
LOC113653809	1306.82	3.33933	0.49664	6.72384	1.76996e-11	3.30039e-09
LOC113655738	67.3702	3.33769	0.898078	3.71648	0.000202017	0.00208161
znf516	444.563	3.33731	0.591064	5.64627	1.63966e-08	1.07487e-06
ikzf1	1088.41	3.3362	0.986473	3.38195	0.000719732	0.00567139
LOC113648674	35.2618	3.33547	0.977647	3.41173	0.000645523	0.00521997
LOC113639651	89.0833	3.33454	0.945548	3.52657	0.000420987	0.00371712
alox5	330.821	3.33446	0.855131	3.89935	9.6452e-05	0.00115928
def6	676.271	3.33205	0.637645	5.22556	1.7363e-07	7.22446e-06
LOC113646757	468.145	3.33191	0.974513	3.41905	0.000628407	0.00511276
LOC113661708	44.1466	3.33087	0.669736	4.97341	6.57862e-07	2.13407e-05
LOC113649029	2190.85	3.33077	0.709603	4.69385	2.68117e-06	6.58649e-05
LOC113650205	138.333	3.33072	0.818628	4.06866	4.72837e-05	0.000663845
LOC113650266	182.471	3.32949	0.647992	5.13817	2.77423e-07	1.06782e-05
LOC113658640	102.75	3.32618	0.755681	4.40157	1.07469e-05	0.00019936
LOC113639776	95.0797	3.32494	0.931395	3.56984	0.000357194	0.0032496
LOC113639629	63.0739	3.32449	0.848366	3.9187	8.90283e-05	0.00109003
LOC113638516	803.714	3.32418	0.738151	4.50339	6.68791e-06	0.000135989
LOC113657680	217.722	3.32383	0.905195	3.67195	0.000240711	0.00237718
LOC113642154	57.9271	3.32275	0.76993	4.31565	1.59136e-05	0.000274191
LOC113659110	41.5275	3.32111	0.883086	3.7608	0.000169371	0.0018066
tbx1	180.688	3.31915	0.511593	6.48786	8.70623e-11	1.30454e-08
LOC113636597	954.559	3.31731	0.681937	4.86453	1.14728e-06	3.40974e-05
wif1	480.793	3.31652	0.43975	7.54182	4.63464e-14	1.85187e-11
LOC113656695	3008	3.31435	0.922829	3.59151	0.000328771	0.00303824
gmip	536.333	3.31432	0.779629	4.25115	2.12673e-05	0.000346736
LOC113637797	148.834	3.31309	1.00157	3.30789	0.000940034	0.00698656
LOC113637474	81.4984	3.31147	0.909058	3.64275	0.000269743	0.00259863
LOC113656322	728.374	3.31066	0.50495	6.55641	5.51197e-11	8.56499e-09
LOC113662733	64.0231	3.30654	0.705911	4.68408	2.8122e-06	6.85964e-05
LOC113643839	476.935	3.30282	0.876541	3.76801	0.000164551	0.00176437
tph1	35.9657	3.30108	1.01743	3.24454	0.00117642	0.00832557
LOC113660566	224.344	3.29996	0.66344	4.97402	6.55781e-07	2.13006e-05
LOC113647033	641.792	3.29708	0.549891	5.99588	2.02383e-09	1.90096e-07
LOC113655647	41.7958	3.29664	0.704366	4.68029	2.86474e-06	6.96754e-05
LOC113659383	35.0443	3.29647	0.782372	4.21343	2.51518e-05	0.000398206
LOC113662936	309.271	3.2955	0.618453	5.32862	9.89645e-08	4.5131e-06
LOC113638876	165.255	3.29505	0.716736	4.5973	4.27996e-06	9.48411e-05
syk	1261.24	3.29213	0.799807	4.11615	3.85248e-05	0.000566463
grhl3	141.237	3.28688	1.00201	3.28029	0.00103702	0.00757054
LOC113649605	270.759	3.28497	0.647034	5.07697	3.83501e-07	1.38506e-05
ptprf	2469.02	3.28453	0.53867	6.09748	1.07751e-09	1.10711e-07
LOC113654456	648.487	3.28202	0.716482	4.58074	4.63336e-06	0.000101246
ccbe1	1033.96	3.2804	0.528175	6.21082	5.27105e-10	5.97694e-08
LOC113637794	224.108	3.27555	0.672732	4.86903	1.12145e-06	3.34085e-05
LOC113635393	1349.34	3.27281	0.739438	4.42608	9.59612e-06	0.000182725
susd3	438.346	3.27175	0.751029	4.35636	1.32242e-05	0.00023576
LOC113648833	4048.4	3.27044	0.796086	4.10815	3.98847e-05	0.000582714
LOC113662474	1093.42	3.26865	0.828833	3.94368	8.02411e-05	0.00100995
LOC113662524	1144.02	3.26722	0.947834	3.44704	0.000566759	0.00472105
LOC113656334	1098.58	3.26664	0.483612	6.75469	1.43146e-11	2.75069e-09
LOC113662730	37.0581	3.26188	0.596514	5.46823	4.54543e-08	2.42935e-06
LOC113648442	238.067	3.25929	0.67437	4.83309	1.34432e-06	3.85599e-05
LOC113642239	301012	3.25651	0.552562	5.89348	3.78142e-09	3.2488e-07
gpr183	168.991	3.25362	0.747741	4.35126	1.35357e-05	0.000239111
tbx21	264.655	3.2524	0.561371	5.79368	6.88615e-09	5.28444e-07
neurod4	24.5853	3.25147	0.739093	4.39927	1.08618e-05	0.000201046
LOC113644646	47.7525	3.25053	0.796652	4.08024	4.49898e-05	0.000639495
nkx6-1	168.104	3.24956	0.762644	4.26091	2.03597e-05	0.00033454
LOC113654316	2540.49	3.24548	0.526956	6.15893	7.32403e-10	7.94688e-08
tbxt	325.942	3.24546	0.961513	3.37536	0.000737184	0.00578608
rrad	525.109	3.24513	0.593052	5.47191	4.4521e-08	2.38484e-06
LOC113657355	552.398	3.24265	0.650172	4.98737	6.1207e-07	1.99908e-05
LOC113651521	750.426	3.24253	0.66328	4.88864	1.01537e-06	3.09818e-05
tcf21	98.9373	3.23996	0.70902	4.56962	4.88598e-06	0.000105921
apbb1ip	225.778	3.23571	0.67393	4.80125	1.57675e-06	4.35692e-05
LOC113634002	257.675	3.23509	0.685788	4.71732	2.38967e-06	5.99154e-05
LOC113650220	79.9667	3.23373	0.841503	3.8428	0.000121639	0.0013969
rasgrp3	831.771	3.22988	0.442238	7.30348	2.8042e-13	9.28816e-11
LOC113646935	362.514	3.2248	0.897961	3.59124	0.000329108	0.00304023
LOC113646964	216.304	3.21763	0.940413	3.4215	0.000622764	0.00507341
LOC113662238	47.462	3.21238	0.650026	4.94193	7.73544e-07	2.45554e-05
adm2	427.69	3.20926	0.462427	6.94004	3.91996e-12	8.81045e-10
znf385c	106.247	3.20919	0.718195	4.46841	7.88035e-06	0.000155057
LOC113649720	92.508	3.20864	0.79312	4.04559	5.21922e-05	0.000715006
nos1	3424.86	3.2081	0.780445	4.11061	3.94612e-05	0.000577533
LOC113661565	441.528	3.20691	0.72344	4.43286	9.29899e-06	0.000177875
rhof	326.088	3.20425	0.777962	4.11877	3.80897e-05	0.000561706
LOC113650432	219.218	3.20421	0.608432	5.26634	1.39171e-07	6.00945e-06
fads6	566.615	3.2033	0.639408	5.00979	5.4489e-07	1.82887e-05
gbx1	83.3874	3.20225	0.687435	4.65826	3.18889e-06	7.61611e-05
LOC113642536	153.547	3.20199	0.793338	4.0361	5.43475e-05	0.000738311
LOC113640638	47.1404	3.19784	0.966998	3.30698	0.000943093	0.00700103
LOC113637711	48.457	3.19315	0.661035	4.83053	1.3617e-06	3.87761e-05
LOC113661623	156.384	3.19249	0.47512	6.71933	1.82557e-11	3.37905e-09
LOC113638437	294.821	3.18341	0.88062	3.61496	0.000300392	0.00282261
LOC113636522	118.948	3.17936	0.789812	4.02547	5.68625e-05	0.000766684
runx1	150.521	3.1789	0.642794	4.94544	7.5971e-07	2.42078e-05
LOC113653057	195.295	3.17254	0.667378	4.75374	1.99688e-06	5.2802e-05
LOC113646936	4998.55	3.17007	0.461131	6.87456	6.21793e-12	1.31533e-09
LOC113654658	691.673	3.16897	0.561095	5.64783	1.62481e-08	1.07072e-06
LOC113647747	345.223	3.16634	0.967733	3.27191	0.00106823	0.00774272
LOC113663182	34.6791	3.1663	0.958579	3.30312	0.000956158	0.00708756
LOC113663007	115.403	3.16457	0.846626	3.73787	0.000185589	0.00194174
LOC113635424	198.783	3.16303	0.686423	4.60799	4.06587e-06	9.17116e-05
olig2	98.0302	3.16184	0.544443	5.80748	6.34188e-09	4.97333e-07
LOC113642432	141.573	3.16058	0.806655	3.91813	8.92376e-05	0.00109108
tbx15	83.6234	3.16031	0.877198	3.60273	0.000314891	0.00293149
LOC113636663	2186.02	3.15822	0.488002	6.47174	9.68794e-11	1.42617e-08
LOC113648746	54.8214	3.15191	0.403032	7.82049	5.26192e-15	2.81826e-12
LOC113655627	30.3418	3.14802	0.954283	3.29883	0.000970873	0.0071713
prox1	175.282	3.14761	0.491202	6.40798	1.47456e-10	2.01734e-08
LOC113635687	65.0127	3.1437	0.823831	3.81596	0.000135656	0.00151586
LOC113656201	143.057	3.14181	0.591298	5.31341	1.07595e-07	4.85392e-06
LOC113643587	158.756	3.13953	0.463891	6.76782	1.30734e-11	2.55113e-09
fgf13	167.372	3.13829	0.938309	3.34462	0.000823948	0.00628142
LOC113658318	42.0982	3.1376	0.675495	4.64488	3.4027e-06	8.02775e-05
LOC113661210	135.108	3.13362	0.980742	3.19516	0.00139756	0.00954913
LOC113647931	131.48	3.13152	0.878385	3.56509	0.000363727	0.00329593
LOC113658154	240.062	3.12988	0.443949	7.05009	1.788e-12	4.41268e-10
LOC113646663	213.12	3.12977	0.904932	3.45857	0.000543053	0.004572
LOC113657599	75.0185	3.12947	0.980285	3.19241	0.00141092	0.00961222
tlr2	92.8283	3.12822	0.784161	3.98926	6.62786e-05	0.000865369
LOC113649053	79.2623	3.1278	0.556113	5.6244	1.86155e-08	1.19239e-06
LOC113663154	760.982	3.12669	0.818063	3.82207	0.000132338	0.00148854
cdkn1a	327.023	3.12527	0.49557	6.30641	2.85586e-10	3.6126e-08
LOC113659288	833.358	3.12483	0.368281	8.48489	2.15925e-17	2.58832e-14
LOC113643720	1353.48	3.12206	0.981267	3.18166	0.00146431	0.00990092
lpin2	283.306	3.11805	0.770627	4.04612	5.20731e-05	0.000714352
LOC113641606	50.7368	3.11648	0.779797	3.99653	6.42769e-05	0.000842292
slc10a4	521.681	3.11469	0.807326	3.85804	0.000114302	0.0013284
LOC113663805	322.807	3.11392	0.629911	4.94343	7.67598e-07	2.44282e-05
tbx2	532.597	3.11204	0.46962	6.62673	3.43198e-11	5.91735e-09
LOC113646856	944.936	3.1091	0.649677	4.7856	1.70475e-06	4.65945e-05
themis	143.588	3.10774	0.740638	4.19603	2.71629e-05	0.000424176
LOC113640329	1563.35	3.10769	0.528814	5.87671	4.18491e-09	3.54703e-07
LOC113662473	35.0327	3.10515	0.603625	5.14418	2.68698e-07	1.04705e-05
LOC113652375	204.891	3.10435	0.597384	5.19657	2.03e-07	8.25543e-06
LOC113640458	3256.45	3.10434	0.578582	5.36543	8.07549e-08	3.85692e-06
LOC113655792	259.788	3.10417	0.507202	6.12019	9.34649e-10	9.76262e-08
LOC113636075	145.706	3.10342	0.794269	3.90726	9.33478e-05	0.00113149
prss35	166.667	3.10287	0.645027	4.81044	1.50595e-06	4.20281e-05
irf1	4719.84	3.10068	0.479938	6.46058	1.04303e-10	1.50898e-08
LOC113660163	3840.24	3.10041	0.479604	6.46453	1.01617e-10	1.48721e-08
LOC113659468	64.5861	3.09323	0.718322	4.30618	1.66097e-05	0.000284432
slc2a6	274.292	3.09245	0.89542	3.45363	0.000553094	0.00463947
LOC113648336	470.316	3.09049	0.536216	5.76351	8.238e-09	6.17188e-07
LOC113652185	1213.91	3.0892	0.588546	5.24888	1.5303e-07	6.54027e-06
LOC113649921	537.675	3.08331	0.600958	5.13065	2.88737e-07	1.10294e-05
LOC113660614	256.513	3.08129	0.925191	3.33044	0.000867091	0.00654311
LOC113641909	204.299	3.07958	0.507385	6.06951	1.28301e-09	1.26656e-07
mlkl	112.765	3.07548	0.616273	4.99045	6.02372e-07	1.97793e-05
LOC113655508	98.8768	3.07364	0.781652	3.93223	8.41615e-05	0.00104777
LOC113659200	93.9076	3.07055	0.921026	3.33384	0.000856567	0.00648102
LOC113648403	25.4411	3.06906	0.951198	3.22652	0.00125304	0.00874727
LOC113641682	580.296	3.06753	0.563757	5.44124	5.2912e-08	2.73502e-06
LOC113635038	9141.26	3.06712	0.569048	5.38991	7.0494e-08	3.42576e-06
apln	201.531	3.06651	0.744178	4.12066	3.77785e-05	0.00055777
stard13	938.755	3.06524	0.429385	7.13867	9.42366e-13	2.66541e-10
LOC113661444	607.301	3.06201	0.958343	3.1951	0.00139781	0.00954913
kcnj3	299.133	3.05959	0.401948	7.61191	2.70077e-14	1.17218e-11
LOC113651871	1211.1	3.05933	0.71169	4.29868	1.71817e-05	0.000293032
LOC113654755	8461.56	3.05648	0.556567	5.49167	3.98144e-08	2.1904e-06
LOC113640100	24.7304	3.05377	0.80493	3.79383	0.000148339	0.00162992
ttn	3043.48	3.05345	0.956889	3.19101	0.00141774	0.00964303
LOC113643105	794.872	3.05101	0.784779	3.88773	0.000101188	0.00120265
LOC113659207	44.5433	3.0502	0.816006	3.73796	0.000185517	0.00194174
hic1	1570.77	3.04993	0.589442	5.17427	2.28809e-07	9.14254e-06
LOC113635703	80.9892	3.04844	0.55436	5.49902	3.81902e-08	2.11288e-06
LOC113642157	45.0231	3.0423	0.847252	3.59079	0.000329679	0.00304257
LOC113653191	1764.46	3.04147	0.874355	3.47853	0.000504164	0.00430799
epha3	1667.24	3.04115	0.604769	5.02861	4.94037e-07	1.69896e-05
LOC113644606	264.792	3.03968	0.677161	4.48886	7.16052e-06	0.000143171
LOC113654126	220.845	3.03882	0.893807	3.39986	0.00067421	0.00539647
ets1	4042.88	3.0366	0.492515	6.16551	7.02577e-10	7.65626e-08
LOC113653693	2041.77	3.03625	0.666678	4.5543	5.25599e-06	0.000112031
olfml2b	123.227	3.03574	0.851598	3.56476	0.000364191	0.00329803
LOC113664037	1254.37	3.03411	0.542005	5.59793	2.16925e-08	1.36516e-06
LOC113638869	120.876	3.03209	0.683979	4.43302	9.29221e-06	0.000177875
LOC113658527	705.308	3.02817	0.604913	5.00596	5.55837e-07	1.85326e-05
LOC113638759	1273.56	3.02485	0.811052	3.72953	0.000191836	0.00199199
LOC113645281	399.471	3.02343	0.66764	4.52853	5.93952e-06	0.000123669
LOC113636173	2371.49	3.02242	0.488518	6.18693	6.13482e-10	6.80317e-08
LOC113636857	137302	3.02133	0.583326	5.17948	2.225e-07	8.96159e-06
LOC113642156	56.733	3.02034	0.850556	3.55102	0.000383743	0.00344138
LOC113653224	1921.57	3.01905	0.546102	5.52837	3.23221e-08	1.845e-06
LOC113658296	65.1647	3.01858	0.559362	5.39647	6.79638e-08	3.32851e-06
bhlhe23	200.906	3.01635	0.571875	5.27449	1.33127e-07	5.78792e-06
LOC113657016	1159.98	3.01614	0.480299	6.2797	3.39219e-10	4.14522e-08
LOC113653538	317.229	3.01522	0.562939	5.35622	8.49833e-08	4.00615e-06
LOC113641615	133.778	3.01207	0.711543	4.23316	2.30435e-05	0.000370181
LOC113658592	192.571	3.01176	0.646064	4.66171	3.13596e-06	7.52541e-05
LOC113660110	205.528	3.00967	0.477722	6.30005	2.97551e-10	3.74254e-08
tnfaip8l3	196.103	3.00567	0.530846	5.66204	1.4958e-08	9.99929e-07
LOC113637793	56.1291	3.00526	0.588227	5.10901	3.23858e-07	1.21497e-05
csf3r	716.76	3.00377	0.660435	4.54817	5.41156e-06	0.000114668
LOC113649062	183.129	3.00272	0.483737	6.20734	5.38891e-10	6.08318e-08
LOC113643539	85.7584	3.00246	0.698991	4.29542	1.74364e-05	0.000296372
fam181b	135.531	3.00106	0.614529	4.88351	1.04212e-06	3.14925e-05
LOC113650566	59.9763	3.00015	0.80251	3.73846	0.000185152	0.00193964
LOC113650652	53.8559	2.99879	0.921082	3.25572	0.00113105	0.0080909
LOC113659641	181.015	2.99827	0.75064	3.99428	6.48907e-05	0.00084945
LOC113637707	297.281	2.99628	0.713296	4.20062	2.66189e-05	0.000416975
LOC113641636	835.33	2.99589	0.806221	3.71597	0.000202429	0.002085
LOC113634938	371.641	2.99567	0.841199	3.56119	0.000369178	0.00332617
LOC113646269	328.379	2.99498	0.631004	4.74636	2.07109e-06	5.40264e-05
LOC113634028	70.0243	2.9899	0.556494	5.37274	7.75495e-08	3.72548e-06
LOC113642791	213.882	2.98785	0.785967	3.8015	0.000143825	0.00158586
cgas	1287.93	2.98661	0.558944	5.3433	9.1268e-08	4.22333e-06
LOC113640678	687.235	2.98544	0.681354	4.38163	1.17795e-05	0.000214407
card11	801.466	2.98239	0.662795	4.49972	6.80427e-06	0.000137688
LOC113661529	396.383	2.98137	0.732588	4.06964	4.70851e-05	0.000661425
LOC113641144	336.558	2.97822	0.697888	4.26748	1.97695e-05	0.000326547
LOC113635596	172.778	2.97802	0.647609	4.59848	4.25576e-06	9.46381e-05
LOC113658514	39.3923	2.97651	0.885396	3.36178	0.000774418	0.00599276
LOC113655615	103.881	2.9727	0.805803	3.68912	0.000225033	0.00225777
LOC113643884	274.23	2.97114	0.539639	5.5058	3.67502e-08	2.0558e-06
ash1l	4247.63	2.97082	0.716299	4.14746	3.3618e-05	0.000507154
pde1c	131.036	2.96985	0.555493	5.34633	8.97559e-08	4.16868e-06
fli1	722.891	2.9673	0.511463	5.8016	6.56857e-09	5.08771e-07
tnfsf12	1843.84	2.96656	0.468674	6.32969	2.45647e-10	3.20397e-08
LOC113649488	44.4501	2.96519	0.697103	4.25358	2.1038e-05	0.000343443
samd11	235.577	2.96381	0.756308	3.91879	8.89945e-05	0.00109003
LOC113656584	31.3052	2.96266	0.854425	3.46743	0.000525466	0.00445822
LOC113635372	168.75	2.96264	0.551997	5.36713	7.99989e-08	3.83278e-06
LOC113663833	569.813	2.96228	0.540585	5.47977	4.25888e-08	2.30557e-06
LOC113638711	276.973	2.96222	0.583028	5.08075	3.75953e-07	1.35975e-05
LOC113654058	49.4778	2.96204	0.872341	3.39551	0.000685018	0.0054708
LOC113663875	380.856	2.96181	0.729341	4.06094	4.88764e-05	0.000680136
kcnf1	102.431	2.9604	0.6628	4.46651	7.95063e-06	0.000156116
LOC113652448	53.2786	2.95846	0.902602	3.2777	0.00104656	0.00761416
LOC113650520	182.223	2.95556	0.413808	7.14235	9.17473e-13	2.65414e-10
LOC113636074	243.111	2.9548	0.821258	3.5979	0.000320795	0.00297875
arpc1b	2581.81	2.95442	0.591595	4.99399	5.91452e-07	1.95133e-05
nkd1	328.757	2.95359	0.673287	4.38682	1.15018e-05	0.000210112
nrip2	162.598	2.95143	0.805476	3.66421	0.000248103	0.00243556
LOC113634883	563.071	2.95004	0.527685	5.59053	2.26378e-08	1.4211e-06
dact3	1000.37	2.94887	0.517438	5.69899	1.20519e-08	8.40394e-07
LOC113642135	1267.67	2.94639	0.739799	3.98268	6.81417e-05	0.000884647
drd5	54.2463	2.94631	0.903958	3.25935	0.00111669	0.00801013
nfatc2	533.131	2.94562	0.646559	4.55584	5.21762e-06	0.000111402
slc12a4	2535.32	2.94443	0.498729	5.90388	3.55055e-09	3.09266e-07
LOC113641752	26.7415	2.94009	0.898913	3.27071	0.00107276	0.00777335
LOC113650723	255.237	2.93928	0.671151	4.37947	1.1897e-05	0.000215922
LOC113656419	491.353	2.93918	0.511852	5.74226	9.34239e-09	6.77741e-07
LOC113656559	46.2878	2.93841	0.680677	4.31689	1.5824e-05	0.000273395
emilin2	509.269	2.93815	0.870537	3.3751	0.000737898	0.00578649
vwde	2116.95	2.93807	0.7922	3.70875	0.000208286	0.00213137
LOC113644662	687.467	2.93749	0.751384	3.90944	9.25115e-05	0.00112285
LOC113658166	3945.44	2.93651	0.597063	4.91826	8.73183e-07	2.72375e-05
LOC113641519	278.558	2.93286	0.538301	5.44837	5.08347e-08	2.64393e-06
LOC113645469	516.458	2.93256	0.675664	4.34026	1.42314e-05	0.000249823
LOC113659148	1234.01	2.93193	0.48072	6.09902	1.06718e-09	1.10099e-07
LOC113662972	86.6153	2.93038	0.715657	4.09467	4.22761e-05	0.000610566
LOC113638566	95.0638	2.92854	0.704714	4.15564	3.24374e-05	0.000493381
LOC113656302	4765.6	2.92765	0.694507	4.21544	2.49296e-05	0.000395839
LOC113643193	628.304	2.92233	0.805496	3.62798	0.000285646	0.0027165
LOC113662076	91.7898	2.92043	0.655718	4.45379	8.43672e-06	0.000164252
LOC113646557	403.308	2.91541	0.658887	4.42475	9.65549e-06	0.00018344
LOC113646110	7612.24	2.91437	0.475577	6.12808	8.89482e-10	9.40795e-08
cacna2d1	1859.39	2.91052	0.736566	3.95148	7.76707e-05	0.000984989
il20rb	44.2314	2.90726	0.666196	4.36397	1.27726e-05	0.000229329
LOC113663352	165.404	2.90654	0.866219	3.35544	0.000792394	0.00609998
rinl	373.914	2.90639	0.682292	4.25974	2.04663e-05	0.000335853
LOC113661701	32.0204	2.90462	0.830713	3.49653	0.000471344	0.00408298
LOC113643504	55.4434	2.90005	0.814034	3.56256	0.000367252	0.00331594
LOC113657349	1404.96	2.89985	0.650547	4.45755	8.29009e-06	0.000161773
dock10	3687.18	2.89777	0.372349	7.78241	7.11553e-15	3.6555e-12
LOC113636715	310.073	2.89243	0.664316	4.35399	1.33682e-05	0.000237319
LOC113646695	64.9449	2.89207	0.607297	4.7622	1.91493e-06	5.09687e-05
LOC113644486	37.7544	2.89191	0.705268	4.10043	4.12376e-05	0.000599939
LOC113650221	76.7958	2.88936	0.70894	4.07561	4.58947e-05	0.000648685
cd44	1049.28	2.8868	0.59673	4.83769	1.31355e-06	3.79633e-05
LOC113634904	1461.42	2.88667	0.529375	5.45298	4.9533e-08	2.5923e-06
prdm1	177.431	2.88486	0.871065	3.31187	0.000926733	0.00691424
LOC113650347	64.7965	2.88475	0.841327	3.42881	0.000606242	0.00496452
LOC113648065	7252.98	2.88418	0.415157	6.94722	3.72565e-12	8.52599e-10
LOC113641399	129.475	2.88417	0.729381	3.95427	7.67684e-05	0.000976005
cxcl14	2856.49	2.88386	0.712508	4.04748	5.17714e-05	0.000711377
LOC113658272	453.265	2.88143	0.622861	4.62612	3.72582e-06	8.58097e-05
LOC113646868	1775.4	2.88029	0.860725	3.34635	0.000818832	0.00625567
LOC113636837	16.0904	2.87981	0.643891	4.4725	7.73098e-06	0.000152637
LOC113645185	599.932	2.87506	0.808165	3.55751	0.000374383	0.00336704
LOC113640204	75.2251	2.87292	0.740794	3.87816	0.000105248	0.00124033
sla2	307.525	2.87132	0.780582	3.67844	0.000234664	0.00233026
LOC113653550	403.219	2.87062	0.743375	3.86161	0.000112644	0.00131399
LOC113650293	53.3173	2.86862	0.70626	4.06171	4.87153e-05	0.000679263
LOC113652238	268.084	2.86633	0.526601	5.44308	5.23671e-08	2.71801e-06
LOC113663422	48.1695	2.86586	0.88429	3.24086	0.00119171	0.00840539
LOC113643326	50.8016	2.86555	0.644208	4.44817	8.66061e-06	0.000167574
LOC113649283	453.492	2.86499	0.624931	4.58449	4.55088e-06	9.97035e-05
LOC113659535	211.871	2.8644	0.742676	3.85686	0.000114852	0.00133418
LOC113644117	652.106	2.86382	0.828421	3.45697	0.000546287	0.00459155
LOC113635336	157.109	2.86277	0.421975	6.78421	1.16725e-11	2.31363e-09
il7r	829.571	2.86193	0.661823	4.32432	1.53004e-05	0.000265442
LOC113641643	101.508	2.8606	0.609242	4.69534	2.66168e-06	6.55603e-05
LOC113650525	117.094	2.85975	0.77499	3.69004	0.000224217	0.00225138
LOC113635009	92.8968	2.85795	0.750261	3.80927	0.000139375	0.00154667
LOC113656065	366.535	2.85741	0.753754	3.79091	0.000150098	0.00164565
tagap	2150.56	2.85624	0.450147	6.34514	2.22223e-10	2.91355e-08
LOC113655351	79.298	2.856	0.740931	3.85461	0.000115914	0.00134403
LOC113635587	750.808	2.85448	0.583576	4.89137	1.00138e-06	3.0592e-05
LOC113656023	214.507	2.85301	0.312675	9.12453	7.20498e-20	1.39516e-16
kctd1	122.306	2.85295	0.506216	5.63582	1.74223e-08	1.13034e-06
LOC113655094	64.2361	2.8526	0.851015	3.352	0.000802293	0.00615923
LOC113640569	26.4064	2.85188	0.612882	4.65323	3.26772e-06	7.74561e-05
LOC113639886	280.186	2.85017	0.764036	3.73041	0.000191171	0.00198857
LOC113655877	191.317	2.84883	0.629677	4.52427	6.06047e-06	0.000125564
fmnl1	2272.58	2.84773	0.860737	3.30847	0.000938057	0.00697393
LOC113660445	29.3656	2.84713	0.8284	3.43691	0.000588402	0.00485929
LOC113637124	447.798	2.84618	0.507919	5.6036	2.09945e-08	1.33306e-06
LOC113638182	83.6368	2.84551	0.867475	3.28022	0.00103725	0.00757054
LOC113651313	500.924	2.84467	0.819117	3.47285	0.000514971	0.00438808
LOC113655265	19.2923	2.8441	0.802393	3.54452	0.000393321	0.00351351
fyb1	681.142	2.84337	0.767869	3.70294	0.000213112	0.00216579
LOC113640215	749.738	2.84329	0.611711	4.6481	3.35005e-06	7.93328e-05
LOC113654265	216.334	2.84134	0.869386	3.26822	0.00108228	0.00782207
c1qtnf5	277.398	2.83863	0.491325	5.77749	7.58238e-09	5.7665e-07
LOC113635878	461.838	2.83741	0.508615	5.57871	2.42315e-08	1.48969e-06
LOC113646498	190.439	2.83583	0.470955	6.02144	1.7287e-09	1.64835e-07
ncf4	586.17	2.83552	0.439127	6.45718	1.06675e-10	1.52576e-08
LOC113642781	2124.44	2.83378	0.734358	3.85886	0.000113918	0.00132578
LOC113644257	90.494	2.83273	0.590337	4.79849	1.59865e-06	4.40776e-05
edar	182.926	2.83267	0.878997	3.22262	0.00127026	0.00884081
nwd2	135.321	2.83009	0.820408	3.44961	0.0005614	0.00468572
LOC113661750	192.7	2.82973	0.699921	4.04292	5.2789e-05	0.000720638
nhsl2	290.849	2.82736	0.725166	3.89891	9.6625e-05	0.00115936
LOC113642784	627.082	2.8271	0.562255	5.02814	4.95258e-07	1.69896e-05
tcf7	532.182	2.82703	0.846015	3.34158	0.000833016	0.00633903
LOC113634081	153.895	2.82387	0.846068	3.33764	0.000844931	0.00641697
LOC113660594	1567.49	2.8215	0.624621	4.51713	6.26823e-06	0.000128703
LOC113641237	794.543	2.81928	0.743719	3.79078	0.000150174	0.00164577
LOC113653147	3690.76	2.81005	0.752715	3.73322	0.000189048	0.00196974
LOC113660053	634.104	2.80977	0.869336	3.23209	0.00122887	0.00860463
nrros	699.991	2.80738	0.622673	4.50859	6.52595e-06	0.000133234
LOC113648323	274.016	2.80732	0.582963	4.81561	1.46754e-06	4.13688e-05
LOC113637457	2155.92	2.80405	0.502143	5.58415	2.34839e-08	1.45966e-06
LOC113657311	39.765	2.80315	0.581676	4.81909	1.44212e-06	4.07899e-05
LOC113663131	3446.89	2.8013	0.364588	7.68347	1.54839e-14	7.08685e-12
LOC113647069	1850.68	2.80096	0.520302	5.38334	7.3118e-08	3.53258e-06
srgn	4155.82	2.79988	0.597426	4.68657	2.77822e-06	6.79652e-05
sulf2	780.947	2.79766	0.566761	4.93621	7.96534e-07	2.52216e-05
LOC113648766	114.129	2.79738	0.696679	4.01531	5.93675e-05	0.000791976
LOC113659359	461.746	2.7968	0.66893	4.18101	2.90218e-05	0.0004482
LOC113655307	41.6391	2.78916	0.690846	4.03731	5.40683e-05	0.000735312
LOC113662900	1445.42	2.78832	0.582389	4.78774	1.68671e-06	4.6202e-05
LOC113649517	4978.93	2.78753	0.396423	7.0317	2.04025e-12	4.98633e-10
LOC113634083	462.751	2.78568	0.574811	4.84626	1.25813e-06	3.66137e-05
LOC113649986	59.8916	2.78448	0.686954	4.05338	5.04831e-05	0.000697864
LOC113654165	2345.53	2.783	0.655294	4.24695	2.16696e-05	0.000352383
spi1	1128.06	2.77939	0.584905	4.75186	2.0155e-06	5.29604e-05
LOC113655532	69.2088	2.77884	0.728713	3.81336	0.000137093	0.00152972
LOC113636669	332.923	2.77512	0.540227	5.13694	2.79246e-07	1.0732e-05
LOC113634578	620.92	2.77476	0.642189	4.32078	1.55479e-05	0.000269179
LOC113642925	1275.11	2.77245	0.773057	3.58635	0.000335337	0.00308815
LOC113636105	59.4033	2.77244	0.747198	3.71045	0.000206889	0.00212053
LOC113657988	97.6516	2.77228	0.81891	3.38533	0.000710937	0.00561632
LOC113638666	38.9394	2.77018	0.639651	4.33076	1.48593e-05	0.00025904
LOC113634906	1646.74	2.76939	0.594785	4.65612	3.22219e-06	7.6738e-05
LOC113654831	118.504	2.7682	0.711781	3.88911	0.000100613	0.00119637
LOC113641710	304.38	2.76719	0.700625	3.9496	7.82804e-05	0.000989741
LOC113646934	203.293	2.76713	0.855925	3.23291	0.00122535	0.00858256
LOC113640203	902.996	2.76683	0.768006	3.60261	0.000315038	0.00293177
LOC113654656	1088.58	2.76258	0.647691	4.26528	1.9965e-05	0.000329155
LOC113642236	109243	2.7612	0.548173	5.03711	4.72625e-07	1.63202e-05
cmtm8	33.3097	2.75903	0.844905	3.26549	0.00109276	0.00788647
LOC113640981	69.5338	2.75899	0.861805	3.20141	0.00136759	0.00938302
LOC113651038	132.02	2.75806	0.542019	5.0885	3.60908e-07	1.31777e-05
LOC113635287	90.0366	2.75605	0.642261	4.29117	1.77731e-05	0.000300673
LOC113640171	67.8993	2.75544	0.743696	3.70506	0.000211339	0.00215169
LOC113644778	2924.83	2.75359	0.565246	4.87149	1.10761e-06	3.30352e-05
LOC113638999	1420.36	2.75294	0.525165	5.24205	1.58802e-07	6.70725e-06
LOC113657102	472.326	2.75269	0.696941	3.94967	7.82577e-05	0.000989741
islr2	143.634	2.75228	0.831546	3.30983	0.000933511	0.00694628
LOC113636580	232.309	2.74882	0.681114	4.03578	5.44223e-05	0.000738928
LOC113647471	1377.38	2.74693	0.494396	5.55612	2.75833e-08	1.61854e-06
satb1	720.758	2.74575	0.728456	3.76927	0.000163729	0.00175901
LOC113645869	276.53	2.74176	0.749226	3.65945	0.000252752	0.00246705
LOC113648975	824.871	2.7377	0.617261	4.43525	9.19667e-06	0.000176454
fgr	2985.73	2.73627	0.544888	5.02171	5.12143e-07	1.74691e-05
drgx	22.2429	2.73432	0.791854	3.45306	0.000554275	0.00464583
LOC113656135	395.613	2.73287	0.774342	3.52928	0.0004167	0.00368573
LOC113658770	188.841	2.7323	0.798083	3.42358	0.000618025	0.0050446
LOC113650083	321.229	2.73093	0.680804	4.01133	6.03765e-05	0.000802036
LOC113638006	209.24	2.7307	0.417553	6.53976	6.16186e-11	9.40076e-09
LOC113642632	311.298	2.72855	0.807107	3.38065	0.000723152	0.0056905
LOC113642240	567.552	2.72753	0.610417	4.4683	7.88434e-06	0.000155057
nxph4	59.7508	2.72738	0.711824	3.83153	0.000127348	0.00144663
hras	804.604	2.72638	0.4328	6.29938	2.98832e-10	3.74254e-08
il16	1427.48	2.72514	0.748801	3.63934	0.000273336	0.00262522
LOC113634355	396.249	2.72412	0.377896	7.20865	5.65108e-13	1.77818e-10
LOC113661436	491.434	2.72101	0.683819	3.97913	6.91672e-05	0.000895534
plxdc2	721.32	2.72025	0.595267	4.5698	4.88191e-06	0.000105921
LOC113641013	117.362	2.71932	0.589088	4.61615	3.90924e-06	8.92178e-05
LOC113658595	695.271	2.71638	0.611244	4.44402	8.82952e-06	0.000170318
lbx2	89.5869	2.71432	0.424267	6.39767	1.57761e-10	2.14666e-08
LOC113647229	49.4525	2.71251	0.850583	3.189	0.00142767	0.00969221
LOC113637836	302.137	2.71147	0.48941	5.54028	3.01986e-08	1.74356e-06
vstm2b	102.328	2.7107	0.690896	3.92345	8.729e-05	0.00107713
bcl6b	901.011	2.71051	0.498901	5.43296	5.54271e-08	2.83015e-06
LOC113648328	183.494	2.71031	0.448354	6.04502	1.49388e-09	1.45194e-07
LOC113652221	155.818	2.70892	0.537383	5.04095	4.63233e-07	1.60619e-05
angpt1	308.269	2.70718	0.839434	3.22501	0.00125968	0.00878394
LOC113639187	5215	2.70661	0.816222	3.31602	0.000913098	0.0068348
cxcr5	113.32	2.70647	0.628346	4.30729	1.65267e-05	0.000283205
vsir	1674.38	2.705	0.477052	5.67025	1.42588e-08	9.62294e-07
has2	258.28	2.70272	0.730745	3.69859	0.000216803	0.00219268
arhgap18	322.759	2.70115	0.540608	4.9965	5.83809e-07	1.93372e-05
LOC113647908	71.3207	2.69858	0.795919	3.39052	0.000697599	0.00554238
LOC113647850	56.5899	2.69802	0.734263	3.67446	0.000238355	0.00235949
thrb	760.295	2.69481	0.702051	3.83848	0.000123797	0.00141652
LOC113635619	552.982	2.69472	0.78479	3.43368	0.00059545	0.00490166
tnfaip6	124.349	2.69333	0.819844	3.28517	0.00101919	0.0074712
LOC113663505	51.2295	2.69304	0.742577	3.62662	0.000287156	0.00272468
LOC113658659	276.806	2.69073	0.648151	4.1514	3.30451e-05	0.000500507
LOC113637338	1276.52	2.69072	0.825216	3.26062	0.00111168	0.00798409
foxf1	1055.55	2.6903	0.532455	5.05264	4.35756e-07	1.53631e-05
bin2	123.397	2.68974	0.70131	3.83532	0.000125403	0.00142909
LOC113656239	85.719	2.68932	0.492372	5.46197	4.70877e-08	2.49545e-06
LOC113643640	85.4418	2.68896	0.773008	3.47856	0.000504113	0.00430799
LOC113658275	87.0235	2.68878	0.787204	3.4156	0.000636415	0.00516104
LOC113650110	166.905	2.68826	0.583006	4.61103	4.00679e-06	9.07951e-05
LOC113646268	1450.48	2.68808	0.504337	5.32993	9.82507e-08	4.48868e-06
nkx6-2	219.055	2.68426	0.764259	3.51224	0.00044434	0.00388651
sox18	348.773	2.68288	0.46898	5.72067	1.06105e-08	7.57381e-07
sema5a	399.358	2.6818	0.677948	3.95577	7.62898e-05	0.000971742
LOC113634297	966.074	2.68141	0.827841	3.23904	0.00119931	0.00844011
lurap1	123.612	2.68073	0.805932	3.32625	0.000880245	0.00662235
LOC113645347	925.33	2.67972	0.455205	5.88685	3.9362e-09	3.35885e-07
fst	157.504	2.67651	0.745364	3.59088	0.000329567	0.00304257
gpr84	518.573	2.67551	0.713844	3.74804	0.000178222	0.00187872
LOC113644718	252.429	2.67464	0.701893	3.81061	0.000138622	0.00154151
LOC113645788	301.547	2.67458	0.73393	3.64419	0.000268233	0.00258904
LOC113655492	468.037	2.6737	0.748635	3.57143	0.000355039	0.00323702
LOC113647192	135.026	2.67041	0.615594	4.33794	1.43822e-05	0.000251944
LOC113638451	476.664	2.66925	0.724096	3.68632	0.00022752	0.00227728
cebpd	6269.71	2.66913	0.575569	4.63738	3.52857e-06	8.23976e-05
gsx2	44.4597	2.66803	0.69801	3.82233	0.000132195	0.00148759
LOC113647391	367.389	2.66742	0.435761	6.12128	9.28286e-10	9.73656e-08
LOC113658136	1148.9	2.66498	0.650888	4.09437	4.23317e-05	0.000611018
LOC113650314	149.348	2.66415	0.625519	4.2591	2.05253e-05	0.000336383
LOC113635050	84.6424	2.66069	0.659678	4.03332	5.49954e-05	0.000745504
LOC113657606	214.603	2.65897	0.829663	3.20489	0.00135116	0.00931343
cunh2orf40	292.755	2.6589	0.694222	3.83005	0.000128117	0.00145405
LOC113644654	44.8236	2.6577	0.819083	3.24472	0.00117564	0.00832241
LOC113641838	236.208	2.65325	0.812217	3.26668	0.00108817	0.00785789
nod2	116.581	2.64819	0.777919	3.4042	0.00066358	0.00533173
pdgfrb	6631.32	2.64625	0.475921	5.56028	2.69344e-08	1.5941e-06
LOC113655785	1093.33	2.64576	0.503596	5.25374	1.4904e-07	6.39144e-06
LOC113645056	547.559	2.64497	0.514064	5.14521	2.67222e-07	1.04291e-05
LOC113635774	533.719	2.64425	0.626813	4.21857	2.45859e-05	0.000391354
LOC113663998	455.046	2.63858	0.499696	5.28037	1.28925e-07	5.63444e-06
LOC113644358	75.7533	2.6382	0.640633	4.11811	3.81994e-05	0.000562663
vwf	2013.71	2.63803	0.520784	5.0655	4.07321e-07	1.46061e-05
LOC113649847	550.405	2.63772	0.781752	3.37411	0.000740547	0.00579439
nlrc5	2795.11	2.63328	0.822169	3.20285	0.00136076	0.00935537
LOC113645139	776.96	2.63075	0.825823	3.18561	0.00144451	0.00978282
LOC113638017	170.029	2.63059	0.423232	6.21548	5.11679e-10	5.85477e-08
afap1l2	1387.7	2.6295	0.479194	5.48733	4.08047e-08	2.22815e-06
osr1	214.098	2.62903	0.664317	3.9575	7.57377e-05	0.000966808
LOC113636450	6909.34	2.62848	0.687612	3.82262	0.000132043	0.00148721
LOC113637359	194.358	2.62773	0.58347	4.50362	6.68066e-06	0.000135952
LOC113660986	969.642	2.62591	0.798995	3.28651	0.00101436	0.0074466
LOC113663421	569.974	2.62558	0.561264	4.67798	2.8971e-06	7.03944e-05
LOC113654075	1020.65	2.62333	0.322141	8.14342	3.84264e-16	3.02284e-13
LOC113660625	8.41814	2.62179	0.733338	3.57515	0.000350034	0.00320065
LOC113639876	12684.7	2.61815	0.747483	3.50262	0.000460705	0.00400737
nfkbia	3044.55	2.61773	0.399613	6.55066	5.7285e-11	8.8279e-09
LOC113651621	870.225	2.61535	0.378201	6.91523	4.67116e-12	1.03147e-09
LOC113639775	953.31	2.61383	0.767313	3.40648	0.000658068	0.00529758
LOC113646322	403.443	2.61198	0.779888	3.34917	0.000810528	0.00620673
LOC113640400	1762.16	2.61007	0.455413	5.73122	9.97079e-09	7.17128e-07
LOC113663807	1877.96	2.6098	0.668174	3.90586	9.38896e-05	0.00113684
nfic	810.566	2.60957	0.64944	4.01818	5.8649e-05	0.000784053
cd247	224.55	2.60953	0.787593	3.31329	0.000922042	0.00688945
LOC113658602	190.822	2.60909	0.660741	3.94873	7.85655e-05	0.00099184
LOC113634955	1540.08	2.6065	0.562503	4.63375	3.59094e-06	8.36215e-05
LOC113634087	538.56	2.60493	0.682196	3.81844	0.000134296	0.00150585
LOC113656360	239.286	2.604	0.640383	4.06631	4.77628e-05	0.000668705
LOC113663977	1262.26	2.60275	0.64985	4.00516	6.19754e-05	0.000818095
LOC113644226	76.639	2.59855	0.627015	4.14432	3.40827e-05	0.00051283
LOC113640459	1433.56	2.59845	0.638802	4.06768	4.74827e-05	0.000665154
LOC113634596	316.784	2.59588	0.792197	3.27681	0.00104989	0.00762956
samsn1	337.057	2.5945	0.805031	3.22286	0.00126916	0.0088378
tshz1	1435.32	2.59316	0.612199	4.23581	2.27728e-05	0.000366534
LOC113637553	284.822	2.59213	0.719861	3.60088	0.000317137	0.00294913
LOC113653516	1644.04	2.59122	0.511649	5.06445	4.0958e-07	1.46454e-05
LOC113663940	369.008	2.59013	0.579163	4.4722	7.74202e-06	0.000152691
LOC113645269	155.998	2.58947	0.535854	4.83242	1.34884e-06	3.86138e-05
LOC113639152	120.287	2.58543	0.753189	3.43264	0.000597727	0.00491719
slit1	3444.23	2.58073	0.754739	3.41936	0.000627678	0.00510848
LOC113649164	182.947	2.58007	0.543459	4.7475	2.05949e-06	5.37795e-05
ackr3	2503.97	2.57991	0.467472	5.51885	3.41225e-08	1.92988e-06
LOC113639475	188.916	2.57909	0.808555	3.18975	0.00142397	0.00967232
LOC113644094	194.808	2.57898	0.681303	3.78537	0.00015348	0.00167109
LOC113652482	918.125	2.57854	0.5444	4.73648	2.17459e-06	5.62021e-05
LOC113661465	77.2794	2.57836	0.760904	3.38854	0.000702648	0.00557147
f2rl3	112.265	2.57814	0.669928	3.84839	0.000118897	0.00137104
bicc1	1263.4	2.57726	0.423339	6.08793	1.14382e-09	1.15173e-07
LOC113634729	693.941	2.57677	0.310313	8.30378	1.0085e-16	1.01548e-13
myrf	3143.77	2.57665	0.573998	4.48895	7.15766e-06	0.000143171
prrt4	173.279	2.57627	0.594452	4.33386	1.46518e-05	0.000255776
schip1	535.7	2.57532	0.46557	5.53153	3.17442e-08	1.82442e-06
LOC113634494	349.448	2.57484	0.742664	3.46703	0.000526239	0.00446027
LOC113661074	193.951	2.57279	0.748339	3.438	0.00058603	0.00484153
LOC113646393	64.2512	2.5726	0.480458	5.35449	8.58003e-08	4.02957e-06
coro2b	799.411	2.57154	0.700014	3.67356	0.000239197	0.00236686
LOC113637819	216.77	2.57146	0.446891	5.75412	8.70957e-09	6.4295e-07
dact1	247.98	2.56824	0.37443	6.85905	6.93206e-12	1.44216e-09
LOC113648071	1140.24	2.56802	0.535601	4.79465	1.62956e-06	4.48647e-05
runx2	1210.42	2.56775	0.438559	5.85496	4.77127e-09	3.92507e-07
LOC113639786	1025.24	2.56592	0.6597	3.88953	0.00010044	0.00119546
trpm5	422.847	2.56525	0.728813	3.51976	0.000431938	0.0037965
LOC113651453	1172.58	2.56159	0.513102	4.99236	5.96471e-07	1.96531e-05
LOC113660602	1852.01	2.5607	0.636911	4.0205	5.80753e-05	0.000778036
LOC113647677	669.888	2.55971	0.801713	3.19281	0.00140896	0.00960668
LOC113638605	335.781	2.55879	0.670308	3.81734	0.000134898	0.00151125
LOC113657675	2877.67	2.55803	0.439928	5.81466	6.0756e-09	4.80946e-07
LOC113650943	523.343	2.55491	0.718375	3.55651	0.000375816	0.00337752
LOC113652957	873.209	2.55279	0.651081	3.92085	8.82374e-05	0.00108457
arhgef4	922.551	2.55255	0.539614	4.73032	2.24165e-06	5.71144e-05
LOC113635160	398.997	2.55235	0.344243	7.41436	1.22212e-13	4.4586e-11
LOC113649107	142.151	2.55176	0.445121	5.73272	9.8835e-09	7.12886e-07
LOC113649083	259.749	2.55155	0.582377	4.38126	1.17994e-05	0.00021446
sdk2	352.694	2.55136	0.559962	4.5563	5.20623e-06	0.000111253
LOC113645094	395.75	2.5512	0.789768	3.23031	0.00123655	0.00864415
LOC113635319	114.133	2.55116	0.674481	3.78241	0.000155316	0.00168743
LOC113636423	623.138	2.54971	0.625392	4.07698	4.56251e-05	0.000645962
prkce	387.819	2.54733	0.665722	3.82642	0.00013002	0.00147035
LOC113642594	49.3244	2.54376	0.652357	3.89933	9.64595e-05	0.00115928
matk	337.484	2.54214	0.713937	3.56073	0.00036982	0.00333076
ppargc1a	176.422	2.542	0.738269	3.44318	0.000574907	0.00477156
hamp	62.2639	2.54094	0.720888	3.52474	0.000423904	0.00373763
LOC113640172	75.2239	2.53483	0.643764	3.93751	8.2331e-05	0.00103364
LOC113645789	269.651	2.53384	0.771067	3.28615	0.00101568	0.00744982
LOC113647887	148.45	2.53343	0.526588	4.81102	1.5016e-06	4.19532e-05
npr3	157.694	2.53234	0.515387	4.91347	8.94791e-07	2.78081e-05
il6	239.868	2.53164	0.731059	3.46298	0.000534231	0.00451282
sema7a	1913.51	2.53025	0.523629	4.83214	1.35071e-06	3.86138e-05
tie1	664.393	2.52776	0.612323	4.12815	3.65699e-05	0.000543112
LOC113634013	326.081	2.5277	0.780643	3.23797	0.00120382	0.00846234
LOC113659265	503.818	2.52274	0.543942	4.63789	3.51977e-06	8.23449e-05
LOC113641953	607.606	2.52267	0.732286	3.44492	0.000571222	0.00475194
tbc1d2	485.618	2.52221	0.521975	4.83204	1.3514e-06	3.86138e-05
LOC113654067	50.5038	2.52182	0.720863	3.49833	0.000468177	0.00406253
LOC113643437	138.182	2.52113	0.534149	4.7199	2.35959e-06	5.93385e-05
LOC113637817	109.75	2.51991	0.668223	3.77106	0.000162555	0.00175021
nrarp	153.92	2.51954	0.40164	6.27314	3.53848e-10	4.3031e-08
LOC113660102	559.917	2.51842	0.516365	4.87721	1.07599e-06	3.2208e-05
LOC113652115	338.16	2.51769	0.325864	7.72621	1.10795e-14	5.36355e-12
LOC113643939	78.7957	2.51686	0.768516	3.27497	0.00105675	0.00767277
gpr151	157.976	2.51582	0.420107	5.98853	2.11749e-09	1.9742e-07
LOC113661840	50.5744	2.51373	0.747707	3.36192	0.000774023	0.00599276
erap2	2242.4	2.51128	0.680889	3.68824	0.000225808	0.00226465
tll1	545.709	2.51077	0.678579	3.70004	0.000215564	0.00218454
LOC113648362	58.3765	2.51072	0.431071	5.82438	5.73262e-09	4.58118e-07
ptprr	249.405	2.50594	0.770461	3.25252	0.00114388	0.00815983
LOC113657637	139.133	2.50569	0.742535	3.37451	0.000739466	0.00579352
kcnj13	102.904	2.50564	0.755759	3.3154	0.000915132	0.00684595
LOC113653198	529.033	2.5022	0.388239	6.44499	1.15605e-10	1.6349e-08
sp7	29.7068	2.49737	0.723545	3.45157	0.000557339	0.00466574
LOC113648896	318.972	2.49135	0.7268	3.42783	0.000608422	0.00497794
LOC113649405	1062.12	2.49009	0.649096	3.83625	0.000124928	0.00142557
LOC113642450	167.572	2.48942	0.561332	4.43484	9.21391e-06	0.000176595
themis2	207.448	2.48861	0.60202	4.13377	3.56868e-05	0.000532509
ptges	839.682	2.48801	0.525955	4.73045	2.24017e-06	5.71144e-05
LOC113636799	68.3551	2.4864	0.527146	4.71672	2.39676e-06	5.99737e-05
LOC113651281	305.126	2.48571	0.586886	4.23542	2.28128e-05	0.00036671
LOC113643432	620.873	2.48564	0.535836	4.63881	3.50428e-06	8.20587e-05
LOC113652552	76.3573	2.48557	0.602619	4.12462	3.71348e-05	0.000549233
LOC113636350	709.711	2.48338	0.628811	3.94933	7.83706e-05	0.000989876
LOC113635175	978.887	2.48155	0.497406	4.98898	6.06997e-07	1.98699e-05
LOC113645588	2425.68	2.48031	0.696206	3.56261	0.000367185	0.00331594
LOC113639005	404.263	2.47984	0.635693	3.90101	9.57925e-05	0.00115488
LOC113636465	937.117	2.47941	0.494803	5.0109	5.41747e-07	1.82226e-05
LOC113661042	1484.26	2.47881	0.504528	4.91312	8.96378e-07	2.78231e-05
LOC113651416	156.472	2.47788	0.673184	3.68084	0.000232468	0.00231667
LOC113652883	189.158	2.47768	0.727054	3.40783	0.000654816	0.00527816
LOC113662916	434.441	2.47621	0.658129	3.7625	0.000168223	0.00179639
LOC113650790	1250.86	2.4755	0.497434	4.97654	6.47313e-07	2.10527e-05
LOC113661725	35.4222	2.47509	0.670239	3.69285	0.000221756	0.00223201
LOC113648061	323.765	2.47345	0.616228	4.01386	5.97332e-05	0.000796011
sema3g	1872.07	2.4717	0.471216	5.24536	1.55976e-07	6.62123e-06
LOC113637791	33.1483	2.47161	0.671541	3.6805	0.000232773	0.0023188
LOC113634775	1153.67	2.47102	0.31097	7.94618	1.92357e-15	1.18103e-12
LOC113648503	220.665	2.47022	0.530137	4.65958	3.16856e-06	7.5814e-05
LOC113645506	55.953	2.46995	0.644726	3.831	0.000127622	0.00144909
erg	639.889	2.4698	0.634056	3.89525	9.80986e-05	0.00117252
hipk2	501.89	2.4675	0.754591	3.26998	0.00107554	0.00778899
cebpa	763.622	2.46658	0.759891	3.24596	0.00117055	0.00829803
LOC113661880	3584.44	2.46586	0.500083	4.93091	8.18462e-07	2.57861e-05
ptafr	283.231	2.4621	0.663958	3.70821	0.000208726	0.00213415
LOC113660057	125.662	2.46133	0.664912	3.70174	0.000214125	0.00217314
LOC113638279	71.1867	2.46055	0.612276	4.01869	5.85228e-05	0.000782781
hnrnpll	894.206	2.45904	0.758893	3.24029	0.00119408	0.00841654
LOC113656796	203.916	2.453	0.650471	3.77112	0.00016252	0.00175021
st6galnac6	547.48	2.45104	0.673273	3.64048	0.000272126	0.00261659
pdpn	892.298	2.45068	0.5314	4.61175	3.99299e-06	9.06362e-05
LOC113663972	381.747	2.44948	0.539481	4.54045	5.61354e-06	0.000117758
LOC113658757	206.747	2.44929	0.598099	4.09513	4.21939e-05	0.000610079
hepacam2	154.419	2.44919	0.744384	3.29022	0.00100108	0.00735561
LOC113640227	1352.52	2.44711	0.686698	3.56358	0.000365824	0.00330779
atp8b2	1286	2.44652	0.445833	5.48752	4.07623e-08	2.22815e-06
LOC113638018	177.121	2.44222	0.655424	3.72617	0.00019441	0.0020156
p2ry1	165.457	2.44019	0.633283	3.85324	0.000116566	0.00134986
LOC113640648	6404.49	2.43469	0.291688	8.34689	7.00862e-17	7.35116e-14
LOC113661588	1310.85	2.43447	0.711487	3.42167	0.000622374	0.00507228
dlx3	49.846	2.43418	0.459296	5.29981	1.15926e-07	5.16498e-06
LOC113658671	39.4179	2.43241	0.535973	4.53831	5.6707e-06	0.000118759
fam131c	314.42	2.4324	0.649422	3.74548	0.000180051	0.00189404
LOC113645395	20.3062	2.43184	0.742129	3.27684	0.00104976	0.00762956
LOC113648269	889.479	2.4313	0.696412	3.49119	0.000480881	0.0041442
nrp2	803.443	2.43106	0.430497	5.64711	1.63168e-08	1.07244e-06
LOC113649688	14.4145	2.4284	0.45942	5.2858	1.25158e-07	5.51771e-06
fbln7	366.842	2.42619	0.424657	5.71329	1.10813e-08	7.83564e-07
lama5	6614.69	2.42605	0.524348	4.62679	3.7138e-06	8.56343e-05
rtn4rl2	159.693	2.42562	0.55016	4.40894	1.03878e-05	0.000194998
LOC113645267	27.9251	2.42357	0.604949	4.00624	6.16939e-05	0.000815234
LOC113636578	129.092	2.42327	0.556783	4.35227	1.34738e-05	0.000238521
sema6a	1945.09	2.42256	0.440447	5.50023	3.79294e-08	2.10307e-06
LOC113645944	819.764	2.42246	0.510722	4.74321	2.10361e-06	5.47046e-05
LOC113650292	746.511	2.42079	0.550521	4.39726	1.09624e-05	0.000202612
foxp1	1548	2.41993	0.293928	8.23309	1.82441e-16	1.58365e-13
nkx1-1	47.2177	2.41976	0.726135	3.33238	0.000861052	0.00650518
LOC113641660	835.115	2.41825	0.744933	3.24627	0.00116928	0.00829343
smo	1182.27	2.41626	0.291556	8.28746	1.15696e-16	1.12016e-13
jam2	512.567	2.41279	0.513745	4.69647	2.64698e-06	6.53258e-05
LOC113663021	116.15	2.41256	0.469827	5.13499	2.82153e-07	1.08107e-05
LOC113646931	179.453	2.41206	0.718397	3.35755	0.00078636	0.00606094
plag1	517.693	2.41132	0.436152	5.52863	3.22737e-08	1.845e-06
hoxb6	34.4162	2.40888	0.713432	3.37647	0.000734233	0.00576688
cxcr3	372.069	2.40813	0.603078	3.99306	6.52255e-05	0.000852946
LOC113640168	47.3797	2.40725	0.721042	3.33857	0.00084212	0.00640057
znf423	827.407	2.40648	0.579183	4.15496	3.25349e-05	0.000494566
LOC113649193	749.632	2.40461	0.717468	3.35152	0.000803693	0.00616809
LOC113644169	301.49	2.40343	0.713995	3.36617	0.000762202	0.00592006
LOC113647627	394.095	2.4024	0.618477	3.88438	0.000102591	0.00121588
alpl	1545.26	2.40168	0.650461	3.69227	0.00022226	0.00223619
LOC113635854	650.074	2.39781	0.720491	3.32802	0.000874671	0.00658435
LOC113648923	62.7925	2.39502	0.726755	3.2955	0.000982461	0.00724414
LOC113654954	48154.1	2.39319	0.543388	4.40421	1.06168e-05	0.000197969
LOC113642619	15.3129	2.39222	0.740808	3.22921	0.00124133	0.00867279
LOC113639969	116.431	2.39069	0.563179	4.24499	2.18602e-05	0.000354795
LOC113651538	236.625	2.39046	0.722184	3.31004	0.000932823	0.00694628
LOC113653195	2987.86	2.38878	0.69858	3.41948	0.000627402	0.00510789
map3k8	3133.84	2.3863	0.464348	5.13904	2.76148e-07	1.06454e-05
LOC113638502	20.2437	2.38568	0.7161	3.33148	0.00086384	0.00652233
LOC113634347	431.496	2.38502	0.565108	4.22047	2.43795e-05	0.000389407
pde4b	5013.29	2.38434	0.342669	6.95813	3.44821e-12	7.96347e-10
LOC113656249	1180.2	2.3828	0.571333	4.1706	3.03796e-05	0.000466025
znf608	117.097	2.38155	0.54089	4.40303	1.0675e-05	0.000198759
LOC113649416	39.5169	2.38097	0.495127	4.8088	1.51842e-06	4.22356e-05
LOC113649259	34.7805	2.38048	0.74899	3.17825	0.00148166	0.00999672
LOC113655688	1877.59	2.37994	0.416916	5.70845	1.14011e-08	8.01678e-07
psme1	3034.16	2.37934	0.612132	3.88698	0.000101499	0.00120517
LOC113652608	161.231	2.37815	0.695887	3.41744	0.000632139	0.00514147
LOC113662796	1605.53	2.37751	0.733745	3.24024	0.00119429	0.00841654
LOC113638376	62.6479	2.37733	0.704255	3.37567	0.000736369	0.00578185
dennd2a	770.669	2.37393	0.612226	3.87753	0.000105521	0.00124242
LOC113662666	889.454	2.37126	0.672801	3.52445	0.000424356	0.00374031
socs1	532.618	2.36895	0.633216	3.74113	0.000183192	0.00192305
shisa3	348.952	2.36728	0.607216	3.89857	9.6761e-05	0.00116044
LOC113638173	60.4698	2.36417	0.593549	3.9831	6.8021e-05	0.000883536
LOC113663479	363.592	2.36234	0.580979	4.06614	4.77988e-05	0.000668838
megf10	269.656	2.36209	0.629286	3.7536	0.000174315	0.00184562
naaa	1270.57	2.36167	0.63022	3.74737	0.000178701	0.00188202
LOC113661877	291.916	2.35981	0.687194	3.43398	0.000594787	0.0048994
LOC113647008	10992.8	2.35752	0.459583	5.12969	2.90217e-07	1.10524e-05
LOC113658995	2366.89	2.35643	0.69832	3.37442	0.000739713	0.00579365
LOC113648192	379.771	2.35431	0.62091	3.7917	0.000149617	0.00164181
LOC113635037	7596.9	2.35387	0.369166	6.37618	1.81562e-10	2.40551e-08
LOC113653782	87.4688	2.35266	0.737009	3.19218	0.00141204	0.00961582
LOC113656882	361.801	2.35233	0.544981	4.31635	1.5863e-05	0.000273694
tgfbr2	1147.5	2.35098	0.560797	4.19221	2.76256e-05	0.000429801
LOC113661314	40.445	2.35002	0.677642	3.46793	0.000524475	0.00445282
LOC113653639	7981.95	2.34986	0.617624	3.80468	0.000141988	0.00156903
cd93	164.404	2.3495	0.544029	4.3187	1.5695e-05	0.000271461
LOC113654694	3837.84	2.34797	0.669507	3.50701	0.000453164	0.00394967
irf2	826.263	2.34741	0.608273	3.85914	0.000113786	0.00132546
igf2bp2	769.171	2.3433	0.632953	3.70217	0.000213765	0.00217155
itga8	735.564	2.34202	0.674937	3.46999	0.00052048	0.00442786
LOC113657026	312.762	2.34161	0.692641	3.3807	0.000723005	0.0056905
LOC113642007	87.6324	2.33926	0.617492	3.78832	0.000151672	0.00165813
LOC113644440	725.964	2.33797	0.4536	5.15425	2.5465e-07	1.00005e-05
socs7	519.629	2.3371	0.432487	5.40386	6.5221e-08	3.24132e-06
LOC113658423	2857.57	2.33603	0.560412	4.16842	3.0672e-05	0.00046908
ctsh	2694.94	2.33236	0.380581	6.12841	8.87625e-10	9.40795e-08
LOC113649766	62.8162	2.33142	0.671953	3.46961	0.000521207	0.00443255
LOC113646120	37.5995	2.32846	0.597187	3.89905	9.65718e-05	0.00115928
prex2	1847.2	2.3273	0.503935	4.61825	3.86985e-06	8.85598e-05
LOC113656495	566.835	2.32726	0.678396	3.43053	0.000602394	0.00494425
LOC113660392	4923.01	2.32651	0.576319	4.03684	5.4175e-05	0.000736364
LOC113639940	879.644	2.32521	0.332598	6.99106	2.72821e-12	6.41844e-10
ccnd1	613.463	2.32509	0.628743	3.69799	0.000217313	0.00219696
LOC113659199	90.7108	2.32439	0.682237	3.40702	0.000656764	0.00529043
fam13a	2236.53	2.32252	0.400374	5.80086	6.59739e-09	5.09436e-07
nfkb2	6590.75	2.32012	0.380296	6.10084	1.05513e-09	1.09304e-07
LOC113654462	515.538	2.31883	0.552019	4.20064	2.66163e-05	0.000416975
adamts3	2395.77	2.31605	0.604098	3.8339	0.000126128	0.00143601
LOC113645969	381.216	2.31576	0.478408	4.84056	1.29477e-06	3.74634e-05
LOC113648452	25.8453	2.31497	0.517261	4.47545	7.62498e-06	0.000150899
LOC113636451	16577.3	2.31242	0.701578	3.29603	0.000980629	0.00723275
LOC113663659	564.704	2.31077	0.509806	4.53266	5.82467e-06	0.000121512
LOC113644640	181.929	2.30989	0.57452	4.02056	5.80604e-05	0.000778036
LOC113655172	3377.1	2.3093	0.421136	5.48351	4.16963e-08	2.267e-06
LOC113641017	323.037	2.3089	0.530272	4.35419	1.33559e-05	0.000237267
emilin1	2632.48	2.30838	0.456985	5.05133	4.38749e-07	1.5447e-05
mxra8	2276.51	2.3076	0.496768	4.64524	3.39683e-06	8.02361e-05
LOC113660629	124.641	2.30648	0.692046	3.33284	0.000859636	0.00649643
LOC113635118	442.634	2.30615	0.539943	4.27111	1.94505e-05	0.000322336
fgfr2	715.693	2.30581	0.55559	4.15019	3.32199e-05	0.000502645
agtr1	351.46	2.30437	0.614407	3.75056	0.00017644	0.0018654
LOC113647937	3103.8	2.30408	0.551593	4.17714	2.95193e-05	0.000455324
LOC113657437	1369.28	2.30153	0.706682	3.2568	0.00112674	0.00806237
LOC113651953	2693.74	2.30118	0.379636	6.06152	1.34837e-09	1.32072e-07
ncoa2	2216.47	2.30009	0.487355	4.71953	2.3639e-06	5.93877e-05
mamld1	837.525	2.29975	0.429887	5.34966	8.8118e-08	4.1083e-06
LOC113634995	65.1569	2.29918	0.713975	3.22025	0.00128078	0.00889411
c1qtnf1	678.614	2.29682	0.537724	4.27138	1.94265e-05	0.00032215
LOC113644680	627.107	2.29572	0.638452	3.59576	0.000323448	0.00299565
LOC113645102	284.495	2.29364	0.60792	3.77293	0.000161341	0.00173938
runx1t1	272.149	2.29339	0.673821	3.40355	0.000665151	0.00533923
LOC113637184	321.382	2.29252	0.385872	5.94113	2.83059e-09	2.51783e-07
gpr153	399.343	2.29106	0.358164	6.39669	1.5878e-10	2.1489e-08
LOC113636069	204.523	2.28922	0.662713	3.45432	0.000551689	0.00463076
grip2	430.084	2.28744	0.670099	3.41358	0.000641146	0.00519124
LOC113658227	1045.3	2.28582	0.650399	3.51448	0.000440612	0.00385974
LOC113652110	438.169	2.2853	0.660531	3.45979	0.000540605	0.00455444
plvap	6075.97	2.28508	0.539907	4.23237	2.31244e-05	0.000371243
LOC113653560	75.1119	2.28417	0.564616	4.04552	5.2206e-05	0.000715006
wt1	3574.61	2.28183	0.453214	5.03478	4.78405e-07	1.64971e-05
vcam1	926.31	2.2805	0.670875	3.3993	0.000675587	0.00540234
zic2	58.1394	2.27992	0.595492	3.82863	0.000128857	0.00146114
LOC113655491	155.964	2.27958	0.671871	3.39289	0.0006916	0.00550764
LOC113658369	371.722	2.27932	0.492175	4.63112	3.63689e-06	8.46132e-05
LOC113634122	484.189	2.2788	0.476647	4.78089	1.74524e-06	4.7309e-05
LOC113659027	126.14	2.27754	0.452963	5.02809	4.95387e-07	1.69896e-05
LOC113638763	243.925	2.27653	0.55851	4.07609	4.58001e-05	0.000647711
hes4	3533.74	2.27624	0.6309	3.60792	0.000308662	0.00288631
cunh19orf66	644.851	2.27608	0.639097	3.5614	0.000368877	0.00332583
LOC113644950	661.437	2.27198	0.517721	4.38842	1.14176e-05	0.000208725
sox21	247.287	2.26537	0.488477	4.63762	3.5244e-06	8.23767e-05
LOC113655446	546.935	2.26396	0.558906	4.05069	5.1066e-05	0.000703989
nrp1	1608.66	2.26378	0.676155	3.34802	0.000813923	0.00622384
LOC113659820	647.526	2.26306	0.392267	5.76918	7.96591e-09	6.00377e-07
LOC113650150	2792.67	2.26229	0.665349	3.40016	0.000673472	0.00539399
LOC113636736	86.6137	2.25718	0.617311	3.65647	0.000255709	0.00249205
LOC113659727	124.093	2.25595	0.651082	3.46493	0.000530378	0.00449082
ciita	934.756	2.25555	0.699999	3.22221	0.00127204	0.00884792
LOC113642361	92.7739	2.25347	0.59197	3.80673	0.000140814	0.00155811
snx10	57.4634	2.2506	0.704688	3.19375	0.00140436	0.00958824
LOC113643472	1053.2	2.24883	0.480389	4.68127	2.8511e-06	6.9478e-05
tnfrsf11a	70.7184	2.24708	0.635906	3.53367	0.000409836	0.00363292
sfmbt2	627.565	2.24241	0.590504	3.79744	0.000146196	0.00161059
LOC113638192	5143	2.24166	0.473504	4.73419	2.1993e-06	5.64552e-05
LOC113654950	222.325	2.24041	0.560351	3.99823	6.38192e-05	0.000837602
LOC113655840	110.364	2.24023	0.595253	3.76349	0.00016756	0.00179184
LOC113644658	547.555	2.23741	0.551641	4.05591	4.99393e-05	0.000692248
sesn1	8640.69	2.23599	0.290242	7.70387	1.3201e-14	6.26997e-12
kcnq1	142.548	2.23596	0.642511	3.48003	0.000501357	0.00429093
LOC113659087	137.173	2.23544	0.531778	4.20371	2.62577e-05	0.000412342
dysf	2882.65	2.23484	0.673499	3.31825	0.000905839	0.00678651
LOC113641421	346.148	2.23421	0.565863	3.94832	7.87017e-05	0.000993062
LOC113661546	232.48	2.23403	0.54879	4.07082	4.68474e-05	0.000659189
LOC113652485	139.101	2.23186	0.579327	3.85251	0.000116915	0.00135191
LOC113639955	2753.92	2.23031	0.428472	5.20527	1.93711e-07	7.91604e-06
LOC113653319	430.593	2.2296	0.400749	5.56357	2.64306e-08	1.5786e-06
htr1a	205.042	2.22929	0.657525	3.39042	0.000697858	0.00554238
LOC113663629	236.92	2.2289	0.603545	3.69301	0.000221614	0.00223147
LOC113660344	445.84	2.22785	0.416405	5.3502	8.78554e-08	4.1083e-06
LOC113638718	1412.68	2.22751	0.603741	3.68951	0.000224687	0.0022552
LOC113661246	533.831	2.2275	0.472919	4.71011	2.47579e-06	6.1584e-05
LOC113661209	217.141	2.22747	0.599679	3.71443	0.000203662	0.00209513
LOC113641984	60.6485	2.22662	0.454974	4.89396	9.88288e-07	3.02654e-05
tfeb	1587.11	2.22524	0.310205	7.17346	7.31245e-13	2.19139e-10
LOC113646449	1176.97	2.22445	0.635335	3.50123	0.000463122	0.00402561
LOC113645386	1654.19	2.2243	0.388853	5.72016	1.06426e-08	7.57381e-07
rasgrf2	182.914	2.21898	0.616856	3.59725	0.000321599	0.00298071
LOC113649316	200.033	2.21794	0.346051	6.40929	1.46201e-10	2.01111e-08
LOC113645162	1325.97	2.21612	0.564863	3.92328	8.73507e-05	0.00107735
dhrs9	73.6254	2.21448	0.544775	4.06495	4.80419e-05	0.000671493
plxnd1	5746.18	2.21327	0.433322	5.10769	3.26116e-07	1.21981e-05
LOC113662984	252.461	2.21157	0.683247	3.23685	0.00120858	0.00848638
inpp4b	400.317	2.21114	0.682027	3.24202	0.00118686	0.00838295
LOC113656403	690.931	2.2099	0.598228	3.69408	0.000220683	0.00222567
znf385b	20.2363	2.20902	0.605007	3.65123	0.000260988	0.00253076
LOC113641919	70.6284	2.20839	0.61722	3.57797	0.00034628	0.00316863
fkbp5	41032.8	2.20619	0.636848	3.46423	0.00053176	0.00449798
pip5k1b	1829.75	2.20443	0.373452	5.90285	3.57269e-09	3.10122e-07
endou	83.2752	2.2042	0.516917	4.26412	2.00688e-05	0.000330623
dffa	3952.48	2.20146	0.417496	5.27301	1.34208e-07	5.82484e-06
LOC113659903	9202.8	2.19983	0.489007	4.49855	6.84171e-06	0.000138112
syt11	470.356	2.19865	0.426353	5.15687	2.51111e-07	9.89235e-06
LOC113646937	22848.4	2.19823	0.674562	3.25875	0.00111904	0.00802322
LOC113648626	209.588	2.1973	0.599917	3.66267	0.000249598	0.00244385
LOC113652180	1921.59	2.19561	0.67333	3.26083	0.00111086	0.00798048
ralgds	3690.58	2.19145	0.486992	4.49996	6.79648e-06	0.000137641
foxo3	3762.53	2.19101	0.615035	3.56241	0.000367462	0.00331665
LOC113644121	163.13	2.18822	0.369458	5.92277	3.16569e-09	2.79614e-07
LOC113654761	997.852	2.18659	0.683185	3.20059	0.00137147	0.00940197
LOC113643380	183.065	2.18643	0.425311	5.14078	2.73602e-07	1.05635e-05
gch1	1814.68	2.18502	0.494329	4.42017	9.86245e-06	0.000186527
LOC113657633	1395.44	2.18263	0.580111	3.76243	0.000168271	0.00179639
LOC113634866	157.726	2.18214	0.636476	3.42847	0.000606995	0.00496906
nrcam	927.166	2.18126	0.473743	4.60432	4.1382e-06	9.28353e-05
LOC113656720	205.91	2.17921	0.51445	4.23599	2.27544e-05	0.000366473
LOC113651825	115.285	2.17535	0.463923	4.68904	2.74495e-06	6.7321e-05
LOC113634930	5261.21	2.17502	0.469675	4.63091	3.64058e-06	8.46207e-05
cotl1	2834.63	2.17475	0.358423	6.06755	1.29874e-09	1.27708e-07
bnc2	445.461	2.17158	0.54101	4.01393	5.97159e-05	0.000796011
tapbp	1526.97	2.17155	0.486269	4.46573	7.97959e-06	0.000156563
pex5l	241.749	2.17147	0.621318	3.49494	0.000474176	0.00409905
reck	2197.61	2.17058	0.457055	4.74905	2.04373e-06	5.3479e-05
LOC113649411	1125.37	2.1648	0.431468	5.01728	5.2409e-07	1.77802e-05
LOC113638132	656.518	2.16469	0.611284	3.54122	0.000398287	0.00354654
tmem121b	423.638	2.16467	0.556394	3.89054	0.000100021	0.00119103
LOC113635221	1649.66	2.16435	0.44534	4.85998	1.17397e-06	3.4686e-05
LOC113639242	240.1	2.16263	0.386211	5.59961	2.14835e-08	1.35876e-06
LOC113638246	402.695	2.16206	0.626728	3.44976	0.00056108	0.0046856
adrb1	130.129	2.16171	0.521369	4.14623	3.37999e-05	0.000509488
cd3e	209.16	2.16101	0.566758	3.81294	0.000137324	0.00153162
LOC113640192	11669.2	2.15723	0.512165	4.21198	2.53147e-05	0.000399779
rel	2928.25	2.1565	0.456726	4.72166	2.33926e-06	5.91226e-05
LOC113653508	1682.97	2.15498	0.232012	9.28824	1.56867e-20	3.58982e-17
zbtb7c	232.787	2.15497	0.522962	4.12071	3.77709e-05	0.00055777
LOC113643695	52.4014	2.15217	0.542472	3.96734	7.2679e-05	0.000934874
LOC113641024	1022.44	2.15094	0.415462	5.17722	2.25214e-07	9.02757e-06
LOC113663740	548.621	2.15031	0.594328	3.61805	0.000296826	0.00279327
LOC113661328	19.1891	2.14561	0.637232	3.36707	0.000759701	0.00590246
rgs4	1788.99	2.1433	0.672668	3.18627	0.0014412	0.00976561
LOC113641239	1154.17	2.13757	0.656051	3.25823	0.0011211	0.00803341
dbn1	3993.17	2.13745	0.632895	3.37726	0.000732107	0.00575198
zmiz1	1181.16	2.13596	0.592255	3.60649	0.00031037	0.00290013
dusp1	6505.69	2.13472	0.588916	3.62483	0.000289146	0.00273944
rin2	2097.49	2.13435	0.330522	6.45753	1.06428e-10	1.52576e-08
LOC113650986	133.336	2.13163	0.340745	6.25579	3.95497e-10	4.67411e-08
LOC113643121	422.011	2.13129	0.548852	3.88319	0.000103096	0.00122014
LOC113641478	1479.46	2.13103	0.464403	4.58876	4.45887e-06	9.81145e-05
hgf	113.04	2.13069	0.54729	3.89316	9.89456e-05	0.00117989
LOC113650646	1348.22	2.13047	0.508244	4.19182	2.7673e-05	0.000430273
LOC113646623	183.072	2.13007	0.621424	3.42773	0.000608654	0.00497794
LOC113653441	126.325	2.12855	0.667788	3.18746	0.00143528	0.00973341
mpp1	2713.79	2.12742	0.508627	4.18267	2.88108e-05	0.000445761
mtss1l	727.154	2.12592	0.513404	4.14083	3.46052e-05	0.00051914
LOC113653294	6909.28	2.12489	0.553732	3.8374	0.000124346	0.00142086
LOC113654666	709.336	2.12158	0.363986	5.82875	5.58444e-09	4.49128e-07
LOC113647470	273.326	2.11959	0.469878	4.51094	6.45418e-06	0.000131983
ptma	8850.82	2.1194	0.355543	5.96103	2.50648e-09	2.28607e-07
ccdc85a	183.735	2.11907	0.617996	3.42893	0.00060596	0.00496452
nr2f1	1671.85	2.11834	0.600663	3.52667	0.000420815	0.0037169
tmlhe	404.664	2.11741	0.518358	4.08484	4.41069e-05	0.000629067
LOC113636676	533.088	2.11719	0.598046	3.54018	0.000399853	0.00355797
LOC113636613	1217.03	2.11628	0.485899	4.35539	1.3283e-05	0.000236416
psme2	1664.65	2.11615	0.643481	3.28859	0.0010069	0.00739402
LOC113639092	4768.59	2.11598	0.448657	4.71625	2.40226e-06	6.00516e-05
dcn	6458.19	2.11572	0.592664	3.56985	0.00035718	0.0032496
slc7a7	244.297	2.11476	0.441373	4.79132	1.65685e-06	4.54831e-05
LOC113645221	820.603	2.10956	0.551256	3.82683	0.000129804	0.00146922
kcnd2	113.258	2.10946	0.390132	5.40703	6.4079e-08	3.20052e-06
LOC113642470	900.328	2.10857	0.626807	3.36399	0.000768252	0.00595602
LOC113662136	131.872	2.10833	0.537488	3.92257	8.76104e-05	0.0010795
LOC113644583	5936.49	2.10492	0.407803	5.16161	2.44836e-07	9.69064e-06
LOC113660029	2234.85	2.10489	0.463347	4.54279	5.55153e-06	0.000116847
dab1	205.084	2.1032	0.456314	4.6091	4.04409e-06	9.1384e-05
LOC113648242	835.231	2.10036	0.55667	3.77307	0.000161248	0.00173912
tns3	610.408	2.09937	0.384833	5.45528	4.88962e-08	2.5643e-06
rbms3	1875.37	2.09776	0.591595	3.54594	0.00039121	0.00349589
LOC113649861	539.232	2.09774	0.491708	4.26623	1.98807e-05	0.000328168
mical2	1102.01	2.0944	0.613367	3.4146	0.000638746	0.00517514
LOC113639373	482.414	2.09191	0.577951	3.61953	0.000295139	0.00277948
LOC113640216	15.9497	2.09122	0.6419	3.25787	0.00112253	0.0080414
klhl14	287.483	2.09098	0.595453	3.51159	0.000445441	0.00389208
LOC113647194	349.971	2.09003	0.519505	4.02312	5.74322e-05	0.000773123
selplg	315.871	2.08859	0.602755	3.46507	0.000530088	0.00448987
lnx1	1571.75	2.08551	0.545856	3.82063	0.000133111	0.00149456
LOC113653502	712.47	2.08377	0.477512	4.36381	1.27815e-05	0.000229329
kctd8	555.76	2.083	0.612647	3.40001	0.000673836	0.00539519
ppm1l	1658.37	2.08292	0.397867	5.23523	1.64783e-07	6.89049e-06
LOC113655927	190.259	2.08232	0.317035	6.5681	5.09606e-11	8.1068e-09
LOC113642131	205.905	2.07801	0.495371	4.19485	2.73051e-05	0.000425342
LOC113662364	85.2351	2.077	0.526653	3.94378	8.02089e-05	0.00100995
gata6	5809.76	2.07675	0.380676	5.45544	4.88524e-08	2.5643e-06
gna12	952.522	2.07641	0.411331	5.04803	4.46379e-07	1.56718e-05
sytl1	303.723	2.07574	0.59992	3.46003	0.000540114	0.00455335
slc16a5	549.284	2.0735	0.491482	4.21887	2.45529e-05	0.000391183
wnt7a	242.823	2.07278	0.381765	5.42947	5.65213e-08	2.87206e-06
LOC113635886	469.448	2.0722	0.364815	5.68013	1.34592e-08	9.20676e-07
LOC113650690	277.691	2.07129	0.548481	3.77642	0.0001591	0.00172185
LOC113648365	56.1686	2.07079	0.571441	3.62381	0.000290295	0.00274722
eda	184.456	2.06968	0.623479	3.31957	0.000901566	0.00675852
LOC113645643	484.638	2.06766	0.599013	3.45178	0.000556899	0.00466361
gucy1a1	471.673	2.06547	0.291398	7.08813	1.35939e-12	3.60209e-10
LOC113656867	1382.75	2.06395	0.61031	3.38181	0.000720096	0.00567177
LOC113639665	679.957	2.05891	0.558525	3.68633	0.000227515	0.00227728
phactr2	1696.54	2.0577	0.372873	5.51849	3.41925e-08	1.92988e-06
bmp4	232.439	2.05741	0.551101	3.73327	0.000189011	0.00196974
LOC113646381	840.977	2.05584	0.639418	3.21517	0.00130368	0.00903813
LOC113641898	3203.67	2.05574	0.506137	4.06162	4.87327e-05	0.000679263
pknox2	465.336	2.05492	0.641389	3.20385	0.00135602	0.00933415
LOC113662988	1071.45	2.05419	0.598136	3.43431	0.000594066	0.00489506
LOC113642841	465.05	2.0538	0.554332	3.70501	0.000211382	0.00215169
LOC113636691	903.695	2.05313	0.581023	3.53365	0.000409864	0.00363292
LOC113650704	2921.55	2.04998	0.449038	4.56528	4.9884e-06	0.000107511
tet3	1531.15	2.04956	0.54245	3.77834	0.000157878	0.00170936
prkd2	886.516	2.04867	0.434503	4.71498	2.41739e-06	6.03701e-05
LOC113655652	3263.4	2.04705	0.535231	3.82461	0.00013098	0.00147921
LOC113635595	236.982	2.04661	0.542964	3.76933	0.000163688	0.00175901
LOC113651742	348.976	2.04643	0.61543	3.32521	0.000883528	0.00664308
arhgef26	526.959	2.04627	0.519627	3.93796	8.21769e-05	0.00103225
fat4	2161.71	2.04622	0.498454	4.10512	4.04099e-05	0.000588679
LOC113635478	1756.13	2.04606	0.3187	6.42003	1.36246e-10	1.9054e-08
zfhx3	1666.75	2.0455	0.572402	3.57353	0.000352198	0.00321468
mkx	413.941	2.0451	0.415138	4.92631	8.37967e-07	2.62365e-05
LOC113647919	368.448	2.04478	0.562456	3.63545	0.0002775	0.00265609
LOC113651306	129.402	2.04441	0.573208	3.56661	0.000361624	0.0032816
hs3st2	52.9516	2.04407	0.578382	3.53411	0.000409147	0.0036304
clic2	1674.36	2.04406	0.476979	4.28544	1.8238e-05	0.000306275
LOC113638441	1466.62	2.0433	0.59411	3.43926	0.000583315	0.00482781
LOC113642969	2251.92	2.04266	0.531628	3.84228	0.000121898	0.00139924
dram1	470.067	2.0416	0.370618	5.50864	3.61623e-08	2.02742e-06
nfkbid	298.102	2.04139	0.368414	5.54104	3.00683e-08	1.74002e-06
arhgef6	2424.35	2.04085	0.506542	4.02899	5.60178e-05	0.000757323
LOC113637321	1043.76	2.0405	0.508015	4.01661	5.90403e-05	0.000788865
dclk3	37.9066	2.03706	0.623954	3.26475	0.0010956	0.00790016
lzts2	1575.19	2.03418	0.532954	3.8168	0.000135193	0.00151321
colec12	995.814	2.03362	0.502966	4.04325	5.27164e-05	0.000720206
ccdc33	61.2127	2.03272	0.501477	4.05345	5.04671e-05	0.000697864
tmem108	316.903	2.03243	0.401255	5.06518	4.08008e-07	1.461e-05
LOC113645343	230.035	2.03197	0.520492	3.90393	9.46436e-05	0.00114377
LOC113638797	237.468	2.02793	0.629558	3.22119	0.00127657	0.00886977
LOC113648560	855.734	2.02641	0.583204	3.47461	0.000511601	0.0043656
foxn3	281.463	2.02594	0.574771	3.52477	0.000423847	0.00373763
LOC113647259	173.647	2.0242	0.519364	3.89746	9.72082e-05	0.00116359
LOC113652458	1077.37	2.02105	0.630418	3.20589	0.00134644	0.00929362
LOC113633887	2445.83	2.02034	0.399128	5.0619	4.15109e-07	1.47801e-05
LOC113647449	163.016	2.02013	0.61611	3.27884	0.00104235	0.00759673
errfi1	1344.24	2.01972	0.541675	3.72865	0.000192509	0.00199753
LOC113649863	1383.21	2.01811	0.546325	3.69398	0.000220773	0.00222567
nkain2	114.31	2.01752	0.517094	3.90165	9.55379e-05	0.00115236
LOC113654634	11.8409	2.01707	0.579992	3.47775	0.000505634	0.00431908
nuak1	1762.11	2.01689	0.344121	5.861	4.60078e-09	3.82229e-07
LOC113646108	202.126	2.01637	0.430439	4.68445	2.8071e-06	6.85384e-05
LOC113652742	703.172	2.01614	0.545882	3.69336	0.000221307	0.00223017
tspan18	1034.66	2.01579	0.369503	5.4554	4.88629e-08	2.5643e-06
LOC113646247	3421.07	2.01078	0.41022	4.90172	9.50006e-07	2.92711e-05
LOC113636202	340.342	2.01039	0.542083	3.70864	0.00020838	0.00213147
LOC113644264	99.8643	2.0097	0.586741	3.42518	0.000614383	0.00502139
jmjd1c	5909.92	2.00934	0.356516	5.63604	1.74005e-08	1.13034e-06
LOC113636021	459.729	2.00811	0.344015	5.83727	5.30615e-09	4.29491e-07
LOC113639782	2093.75	2.00666	0.41443	4.84197	1.28556e-06	3.724e-05
LOC113646618	1564.81	2.00317	0.301123	6.65233	2.88486e-11	5.11413e-09
mmrn2	1212.44	2.00123	0.480676	4.16337	3.1358e-05	0.00047928
pdgfra	3249.4	2.00003	0.347629	5.75333	8.7505e-09	6.43522e-07
LOC113652244	5252.29	-2.00794	0.479587	-4.1868	2.8291e-05	0.000438798
LOC113663785	13036	-2.01092	0.601231	-3.34468	0.000823789	0.00628142
txndc9	3364.61	-2.0135	0.349872	-5.75496	8.66624e-09	6.41633e-07
LOC113662536	54.6205	-2.01688	0.631277	-3.19493	0.00139865	0.00955189
tmem9	1961.79	-2.01791	0.529641	-3.80995	0.000138995	0.00154478
dnal1	2207.14	-2.02209	0.385824	-5.24098	1.59726e-07	6.7237e-06
rbbp8	6649.56	-2.02451	0.4229	-4.78722	1.69107e-06	4.6271e-05
LOC113638946	282.021	-2.02556	0.281121	-7.20529	5.7922e-13	1.80009e-10
LOC113662295	16769	-2.02616	0.506718	-3.9986	6.3718e-05	0.00083671
LOC113642311	241.001	-2.0267	0.541991	-3.73935	0.000184495	0.00193512
mycbp	2474.56	-2.02727	0.477367	-4.24678	2.16869e-05	0.000352437
LOC113634666	1269.43	-2.02921	0.452532	-4.48412	7.32166e-06	0.000146045
LOC113651106	9335.82	-2.03299	0.475944	-4.27148	1.94177e-05	0.00032215
LOC113635836	4488.49	-2.03306	0.487222	-4.17276	3.00937e-05	0.000462484
LOC113662291	5781.05	-2.03779	0.428781	-4.75253	2.00886e-06	5.29604e-05
cfap20	2554.46	-2.03809	0.347281	-5.86871	4.39192e-09	3.67301e-07
LOC113636006	356	-2.03836	0.558085	-3.65241	0.000259789	0.00252302
LOC113649480	18860.5	-2.04169	0.521198	-3.91729	8.95496e-05	0.00109326
gdpgp1	933.623	-2.04483	0.3627	-5.63781	1.72223e-08	1.1234e-06
LOC113636659	7327.05	-2.04555	0.492581	-4.15272	3.28547e-05	0.000498524
LOC113659085	198.807	-2.04572	0.623067	-3.28331	0.00102595	0.00750546
LOC113640343	210.742	-2.05545	0.628699	-3.26936	0.00107789	0.0077993
LOC113638688	6458.06	-2.05591	0.392187	-5.24217	1.58698e-07	6.70725e-06
atmin	5025.28	-2.06377	0.428507	-4.81619	1.46325e-06	4.12943e-05
srprb	3982.79	-2.06401	0.371154	-5.56106	2.68134e-08	1.59221e-06
LOC113635697	532.773	-2.07323	0.410043	-5.05613	4.27844e-07	1.51479e-05
LOC113651302	100.326	-2.07535	0.57042	-3.63828	0.000274462	0.00263001
snrnp27	5839.33	-2.07782	0.332293	-6.25298	4.02684e-10	4.7368e-08
fdx2	1455.42	-2.08144	0.369868	-5.62753	1.82811e-08	1.17395e-06
LOC113661966	960.244	-2.0833	0.618996	-3.3656	0.000763761	0.00592851
LOC113659690	1338.09	-2.08725	0.568377	-3.67229	0.000240386	0.00237519
g6pc3	1426.29	-2.08802	0.384649	-5.42837	5.687e-08	2.88046e-06
unc119b	4873.49	-2.08854	0.356487	-5.85867	4.666e-09	3.86301e-07
LOC113661824	975.178	-2.08946	0.473436	-4.41339	1.01765e-05	0.000191603
arl6	1388.84	-2.09407	0.426431	-4.91068	9.0761e-07	2.8137e-05
LOC113644963	859.308	-2.09669	0.350775	-5.9773	2.26859e-09	2.09953e-07
acp6	1601.43	-2.10507	0.445749	-4.72254	2.32915e-06	5.89264e-05
cntrl	3495.59	-2.10538	0.631271	-3.33515	0.000852546	0.00646225
LOC113662685	18.2733	-2.10703	0.609218	-3.45858	0.000543021	0.004572
LOC113644349	455.007	-2.11928	0.383968	-5.51941	3.40131e-08	1.9284e-06
LOC113660604	241.634	-2.12069	0.646999	-3.27773	0.00104644	0.00761416
LOC113635280	173.067	-2.1369	0.657012	-3.25245	0.00114413	0.00815983
slc25a35	1572.55	-2.15008	0.509305	-4.2216	2.42578e-05	0.00038771
LOC113637398	4066.29	-2.15379	0.514111	-4.18934	2.79761e-05	0.000434717
LOC113662278	12173.8	-2.15958	0.598242	-3.60987	0.000306347	0.00286786
LOC113644312	2915.33	-2.16624	0.377819	-5.73352	9.83675e-09	7.11553e-07
fkbp4	13797.8	-2.16945	0.514656	-4.21535	2.49395e-05	0.000395839
cks1b	5030.31	-2.17078	0.56322	-3.85423	0.000116096	0.00134552
LOC113651102	6487.22	-2.17089	0.506559	-4.28557	1.82273e-05	0.000306275
arl16	813.285	-2.17413	0.59343	-3.66366	0.000248633	0.00243848
LOC113640537	2997.2	-2.17445	0.659129	-3.29898	0.00097036	0.0071713
LOC113636823	18.8817	-2.17742	0.39115	-5.56671	2.59594e-08	1.55961e-06
LOC113650085	1895.9	-2.18025	0.644039	-3.38528	0.000711047	0.00561632
LOC113651188	1045.02	-2.19122	0.605214	-3.62057	0.000293959	0.00277251
LOC113663768	10535.9	-2.19143	0.540573	-4.0539	5.03714e-05	0.000697469
LOC113662968	758.215	-2.19272	0.571365	-3.83768	0.000124201	0.00142049
LOC113648285	228.342	-2.19539	0.466574	-4.70534	2.53446e-06	6.27335e-05
LOC113635323	34.5155	-2.19864	0.553995	-3.9687	7.22643e-05	0.00093049
LOC113640715	275.596	-2.20626	0.62072	-3.55436	0.000378898	0.00340278
usp11	13725.7	-2.20925	0.635559	-3.47608	0.000508809	0.00434473
LOC113662277	20177.2	-2.21011	0.476081	-4.6423	3.44554e-06	8.0909e-05
ehbp1	11550.2	-2.21139	0.607788	-3.63842	0.000274319	0.00262964
entr1	1625.43	-2.21199	0.584542	-3.78415	0.000154234	0.00167785
LOC113642326	1091.84	-2.2152	0.42349	-5.23081	1.68772e-07	7.04558e-06
LOC113639025	2947.19	-2.21523	0.464137	-4.77279	1.81692e-06	4.88032e-05
fam92a	1537.66	-2.22524	0.403798	-5.51077	3.57273e-08	2.00751e-06
nme7	2821.08	-2.22713	0.55763	-3.99392	6.49898e-05	0.000850306
LOC113645519	454.86	-2.22976	0.621486	-3.5878	0.000333485	0.00307463
ift81	5120.74	-2.23691	0.5059	-4.42166	9.79473e-06	0.000185525
LOC113646907	5249.65	-2.23743	0.473731	-4.723	2.32389e-06	5.88524e-05
ccdc15	2388.91	-2.23937	0.562713	-3.97959	6.90349e-05	0.000894398
uchl1	40827.8	-2.24014	0.611919	-3.66085	0.000251381	0.00245748
ccp110	10457.7	-2.24226	0.566027	-3.9614	7.4512e-05	0.00095455
flot2	11877.2	-2.24575	0.652631	-3.44107	0.000579422	0.0048001
tmppe	1551.72	-2.26288	0.49062	-4.61229	3.98262e-06	9.04824e-05
cep131	4708.4	-2.2663	0.406071	-5.58105	2.39076e-08	1.48233e-06
chrac1	2563.44	-2.27578	0.420846	-5.40763	6.38642e-08	3.19613e-06
ift74	3106.37	-2.27611	0.494163	-4.60599	4.1051e-06	9.23482e-05
tmem107	405.313	-2.29111	0.568574	-4.02958	5.58765e-05	0.000756225
LOC113641872	2769.7	-2.29257	0.583512	-3.92892	8.53268e-05	0.00105766
zdhhc2	863.411	-2.29925	0.469792	-4.89419	9.87117e-07	3.02654e-05
LOC113649134	525.013	-2.30189	0.484304	-4.75299	2.00428e-06	5.29419e-05
cluap1	3193.01	-2.3057	0.623825	-3.69607	0.000218962	0.00220919
LOC113662296	12409.3	-2.32603	0.547041	-4.25201	2.11856e-05	0.000345628
kiaa0753	4014.47	-2.32979	0.479377	-4.86004	1.1736e-06	3.4686e-05
slco4a1	5071.22	-2.35225	0.519735	-4.52585	6.01523e-06	0.000124935
tmem250	2866.48	-2.36325	0.538317	-4.39008	1.13311e-05	0.0002079
LOC113662280	7821.8	-2.36568	0.548094	-4.31619	1.58744e-05	0.000273702
dzank1	866.31	-2.37127	0.732382	-3.23775	0.00120476	0.00846422
LOC113645448	11237.2	-2.38192	0.558765	-4.26283	2.01853e-05	0.000332324
LOC113662282	13427.8	-2.39107	0.466806	-5.12219	3.02004e-07	1.1415e-05
me2	8599.7	-2.39259	0.443393	-5.3961	6.81033e-08	3.32886e-06
LOC113662279	11270.9	-2.39562	0.547108	-4.37869	1.19395e-05	0.000216536
LOC113635296	21120.5	-2.40132	0.479379	-5.00923	5.46484e-07	1.83178e-05
spata7	1067.81	-2.40771	0.424896	-5.66658	1.45677e-08	9.779e-07
LOC113662197	255.786	-2.42913	0.678134	-3.58208	0.000340866	0.00312705
polr2l	1863.42	-2.43117	0.516259	-4.7092	2.48686e-06	6.17983e-05
LOC113644395	568.618	-2.43142	0.471002	-5.16223	2.44019e-07	9.67354e-06
LOC113650275	266.928	-2.43194	0.451968	-5.38078	7.41623e-08	3.56958e-06
LOC113658078	391.933	-2.44237	0.334129	-7.30965	2.6783e-13	8.98945e-11
cep19	1355.93	-2.44671	0.635061	-3.85271	0.000116818	0.0013514
meig1	678.477	-2.44732	0.489418	-5.00047	5.71911e-07	1.8993e-05
aldh1l2	3462.76	-2.47491	0.760781	-3.25312	0.00114144	0.00814899
LOC113639481	401.717	-2.48215	0.582521	-4.26104	2.03477e-05	0.00033454
armc9	2489.54	-2.48498	0.61423	-4.04568	5.2172e-05	0.000715006
stox1	1395.56	-2.501	0.690244	-3.62335	0.00029081	0.00274833
ribc1	1252.43	-2.50225	0.743714	-3.36453	0.000766729	0.00594725
LOC113650120	54.0651	-2.50339	0.516159	-4.85004	1.23438e-06	3.60895e-05
LOC113652911	188.68	-2.50803	0.635048	-3.94935	7.83625e-05	0.000989876
LOC113662288	22474.2	-2.50961	0.53466	-4.69385	2.68106e-06	6.58649e-05
LOC113635297	14214.6	-2.51566	0.778694	-3.23061	0.00123525	0.00863749
pih1d2	2547.66	-2.52032	0.787372	-3.20093	0.00136987	0.00939353
cep41	1121.03	-2.52433	0.522154	-4.83446	1.33507e-06	3.83873e-05
cdk20	762.145	-2.52758	0.546957	-4.62118	3.8157e-06	8.76392e-05
LOC113645443	2631.92	-2.56321	0.571398	-4.48585	7.26234e-06	0.000145091
intu	2034.43	-2.56829	0.681666	-3.76767	0.000164781	0.00176437
abhd11	4695.1	-2.57302	0.760725	-3.38232	0.000718754	0.00566652
LOC113640307	784.053	-2.57554	0.792497	-3.24991	0.00115443	0.00821151
LOC113655841	853.204	-2.59389	0.549527	-4.72022	2.35584e-06	5.93385e-05
nphp4	2490.44	-2.5972	0.557411	-4.6594	3.17134e-06	7.5814e-05
sugct	1406.78	-2.60146	0.723381	-3.59625	0.000322835	0.00299107
jhy	1338.78	-2.61015	0.609549	-4.2821	1.85134e-05	0.000310071
LOC113645495	11529.8	-2.61235	0.570261	-4.58098	4.62811e-06	0.000101219
rec8	4656.67	-2.61882	0.769067	-3.40519	0.000661177	0.00531921
LOC113642107	26.7512	-2.62776	0.757764	-3.46779	0.000524766	0.00445379
itih2	258.919	-2.62983	0.584946	-4.49584	6.92942e-06	0.000139659
LOC113663764	5088	-2.63388	0.709757	-3.71096	0.000206477	0.00211902
LOC113648645	1487.59	-2.6391	0.558318	-4.72687	2.28004e-06	5.80338e-05
cfap298	3093.59	-2.65994	0.649052	-4.09819	4.1639e-05	0.000604138
LOC113663905	330.445	-2.6606	0.721614	-3.68701	0.000226904	0.00227293
pifo	673.241	-2.67751	0.836478	-3.20093	0.00136986	0.00939353
hddc2	3854.11	-2.67837	0.483327	-5.54153	2.9984e-08	1.73914e-06
map9	953.69	-2.68155	0.427662	-6.27027	3.60432e-10	4.34122e-08
amn1	1746.19	-2.69641	0.408434	-6.60183	4.06123e-11	6.86131e-09
LOC113637453	6242.94	-2.69709	0.660318	-4.08453	4.41653e-05	0.000629544
cunh14orf28	2808.78	-2.70939	0.815404	-3.32275	0.000891338	0.00669181
LOC113635718	826.573	-2.71838	0.599733	-4.53266	5.82457e-06	0.000121512
majin	464.182	-2.72004	0.824497	-3.29903	0.000970191	0.0071713
LOC113662398	532.078	-2.74102	0.75297	-3.64028	0.000272345	0.00261769
fbf1	679.199	-2.75276	0.833849	-3.30126	0.000962505	0.00712622
LOC113658345	127.575	-2.77351	0.861726	-3.21854	0.00128843	0.00894227
LOC113646041	32.5937	-2.77388	0.760693	-3.64652	0.000265819	0.00257067
mindy4	3951.28	-2.78503	0.761211	-3.65869	0.000253508	0.00247252
LOC113643870	3113.66	-2.78574	0.498828	-5.58458	2.3427e-08	1.45966e-06
LOC113651627	1406.79	-2.78835	0.691375	-4.03305	5.50573e-05	0.00074594
LOC113636869	4258	-2.79082	0.715988	-3.89786	9.70477e-05	0.00116332
LOC113647337	901.842	-2.83522	0.608181	-4.6618	3.13449e-06	7.52541e-05
LOC113660474	2084.1	-2.83834	0.640405	-4.4321	9.33205e-06	0.000178372
LOC113641405	1840.35	-2.84243	0.703017	-4.04319	5.27287e-05	0.000720206
hspb11	1127.57	-2.85174	0.541664	-5.26478	1.4036e-07	6.05015e-06
LOC113640296	2161.66	-2.8521	0.752506	-3.79013	0.000150568	0.00164865
cunh11orf88	478.619	-2.85652	0.563083	-5.073	3.9159e-07	1.41225e-05
LOC113645444	5997.71	-2.87275	0.606542	-4.73627	2.17687e-06	5.62033e-05
LOC113663798	37265.5	-2.88446	0.498133	-5.79054	7.01598e-09	5.35191e-07
LOC113647861	2397.35	-2.88743	0.839351	-3.44007	0.000581563	0.00481569
LOC113656189	4911.93	-2.90411	0.592021	-4.90541	9.32308e-07	2.88317e-05
LOC113636991	150.318	-2.90499	0.841866	-3.45066	0.000559217	0.00467826
LOC113645591	1025.46	-2.93804	0.924335	-3.17855	0.00148015	0.00998923
LOC113645447	7244.4	-2.95353	0.594242	-4.97025	6.68651e-07	2.16071e-05
LOC113646206	3334.38	-2.95762	0.838212	-3.52849	0.000417941	0.00369541
stx12	4854.24	-2.96432	0.743148	-3.98887	6.63889e-05	0.000866359
LOC113656995	77.4862	-2.96648	0.587824	-5.04655	4.49855e-07	1.57281e-05
LOC113637613	990.73	-2.9688	0.679778	-4.3673	1.25793e-05	0.000226508
cep89	2709.21	-2.97608	0.538824	-5.52329	3.32717e-08	1.89491e-06
amh	1352.15	-3.00614	0.713701	-4.21204	2.5308e-05	0.000399779
LOC113638550	1706.5	-3.01584	0.825756	-3.65222	0.000259987	0.00252396
btbd16	1469.32	-3.03102	0.572277	-5.29642	1.18096e-07	5.25236e-06
LOC113647115	951.419	-3.03389	0.906745	-3.34591	0.000820132	0.00626181
LOC113658216	85.1714	-3.03665	0.83769	-3.62503	0.000288926	0.00273838
cfap99	1831	-3.03701	0.926395	-3.27831	0.0010443	0.00760649
LOC113652876	204.246	-3.04336	0.582769	-5.22224	1.76773e-07	7.34307e-06
lrrc61	1390.37	-3.05496	0.445749	-6.85353	7.20498e-12	1.48665e-09
ulk4	5720.63	-3.05557	0.771602	-3.96003	7.49404e-05	0.000958575
LOC113641001	634.891	-3.06014	0.73114	-4.18544	2.84619e-05	0.000441177
LOC113645898	349.348	-3.08355	0.583592	-5.28375	1.26569e-07	5.55108e-06
pacrg	1080.67	-3.08761	0.897969	-3.43844	0.000585085	0.00483715
LOC113634545	78.8958	-3.11722	0.91919	-3.39127	0.0006957	0.00553154
LOC113652904	74.2895	-3.11771	0.769541	-4.05139	5.09145e-05	0.000702286
tppp	2236.61	-3.12191	0.659764	-4.73185	2.22481e-06	5.68998e-05
LOC113647701	2353.17	-3.13909	0.693978	-4.52332	6.08758e-06	0.000126007
LOC113653849	31023.4	-3.13965	0.611587	-5.13362	2.84225e-07	1.08736e-05
LOC113642235	32.036	-3.1571	0.806419	-3.91496	9.04175e-05	0.00110168
mns1	2397.82	-3.16163	0.528455	-5.98277	2.19369e-09	2.0377e-07
ccdc103	717.986	-3.18908	0.662869	-4.81103	1.50154e-06	4.19532e-05
LOC113660472	473.719	-3.19165	0.867361	-3.67973	0.000233485	0.0023213
cunh3orf14	939.093	-3.21711	0.76516	-4.20449	2.61668e-05	0.000411172
LOC113646660	59.8264	-3.22054	0.782105	-4.11778	3.82536e-05	0.000562803
LOC113656087	3283.25	-3.22726	0.998015	-3.23368	0.00122207	0.00856194
LOC113651225	3141.25	-3.22951	0.499706	-6.46282	1.02771e-10	1.4954e-08
lig3	12741.8	-3.23111	0.59447	-5.43527	5.47135e-08	2.8051e-06
LOC113663198	310.18	-3.23783	0.875247	-3.69933	0.000216173	0.00218895
LOC113639225	238.545	-3.24627	0.791784	-4.09995	4.13244e-05	0.000600611
cunh22orf23	1036.03	-3.24958	1.00207	-3.24286	0.00118338	0.00836303
LOC113658905	3172.67	-3.2579	0.662279	-4.91922	8.68891e-07	2.71372e-05
LOC113642290	27.5371	-3.27115	1.002	-3.26462	0.00109613	0.00790173
pgm2	15078.1	-3.28813	0.706403	-4.65475	3.24381e-06	7.70344e-05
LOC113656009	130.93	-3.29044	0.587664	-5.59918	2.15367e-08	1.35876e-06
cyyr1	788.992	-3.29223	0.893248	-3.68569	0.000228086	0.00228204
LOC113645428	1610.93	-3.29309	1.03132	-3.19308	0.00140765	0.00960295
armh1	1066.85	-3.3111	0.816157	-4.05694	4.97196e-05	0.000689962
LOC113636937	53.9028	-3.31273	0.740319	-4.47473	7.65074e-06	0.00015129
LOC113652674	427.826	-3.31405	0.912293	-3.63266	0.000280513	0.0026778
LOC113640253	37.6218	-3.31772	0.94793	-3.49996	0.000465328	0.00404182
katnal2	858.391	-3.32034	0.931921	-3.5629	0.000366784	0.00331498
fbxo48	915.668	-3.32938	0.882972	-3.77065	0.000162825	0.00175237
LOC113641747	198.754	-3.34071	0.465028	-7.1839	6.77528e-13	2.05487e-10
LOC113651945	1643.33	-3.3452	0.428962	-7.79834	6.27259e-15	3.28958e-12
LOC113637801	874.335	-3.34746	0.86343	-3.87694	0.000105779	0.00124487
LOC113652321	882.215	-3.36964	1.03143	-3.26696	0.00108709	0.00785229
LOC113663411	41.9668	-3.37241	1.02313	-3.29618	0.000980077	0.0072308
LOC113634435	687.36	-3.38753	0.998128	-3.39389	0.00068908	0.00549104
LOC113637601	713.416	-3.4452	0.859246	-4.00956	6.08309e-05	0.000805521
LOC113642463	627.19	-3.44946	0.918932	-3.75377	0.000174198	0.00184562
ankar	2468.05	-3.48776	0.992223	-3.5151	0.000439592	0.00385301
spef1	1203.69	-3.5022	0.756823	-4.6275	3.70102e-06	8.56302e-05
LOC113663718	3375.86	-3.50316	0.933258	-3.75369	0.000174251	0.00184562
spata17	1345.84	-3.51377	0.861493	-4.0787	4.52888e-05	0.000641561
lrriq1	894.232	-3.51515	1.03983	-3.3805	0.000723548	0.00569184
fbxo16	1132.69	-3.5234	1.0035	-3.51113	0.000446209	0.00389744
slc35e4	3284.02	-3.54042	1.01592	-3.48494	0.000492255	0.00422199
LOC113661946	125.717	-3.54708	1.09508	-3.23912	0.00119898	0.00844011
LOC113653109	28.6666	-3.54742	1.04767	-3.38602	0.000709148	0.00560659
LOC113642922	2155.64	-3.55074	0.986665	-3.59873	0.00031978	0.00297151
LOC113637228	21236.5	-3.57765	0.965622	-3.70502	0.000211378	0.00215169
lrrc34	405.748	-3.58403	0.871107	-4.11433	3.88299e-05	0.00056995
ccdc158	2589.66	-3.59228	0.692204	-5.18963	2.1071e-07	8.55517e-06
LOC113646755	190.27	-3.59726	1.08845	-3.30494	0.000949982	0.00705009
LOC113635121	1271.35	-3.60169	1.00773	-3.57405	0.000351505	0.00321177
chd1l	3814.19	-3.62017	0.822443	-4.40173	1.07392e-05	0.00019936
LOC113640571	919.985	-3.62179	0.92934	-3.89717	9.73242e-05	0.00116442
ccdc40	2364.09	-3.63231	0.919055	-3.95223	7.74267e-05	0.00098239
clhc1	438.176	-3.63267	1.06534	-3.40986	0.000649957	0.00524903
LOC113642934	1671.93	-3.63827	1.00575	-3.61747	0.000297492	0.00279849
LOC113639635	1878.36	-3.65811	1.06438	-3.43683	0.000588566	0.00485929
tril	1030.92	-3.69179	0.918044	-4.02137	5.78611e-05	0.000776406
LOC113636936	38.9496	-3.70546	0.782573	-4.73496	2.19095e-06	5.64512e-05
morn2	496.191	-3.70639	0.978323	-3.78851	0.000151553	0.001658
ppil6	1091.16	-3.71223	0.750344	-4.94738	7.52196e-07	2.40598e-05
LOC113663780	9168.23	-3.71616	0.833199	-4.46011	8.19176e-06	0.000160102
LOC113642248	7.97603	-3.76581	1.07082	-3.51676	0.000436849	0.00383164
LOC113634281	520.584	-3.78249	1.07068	-3.53279	0.000411197	0.00364346
LOC113634537	1992.69	-3.78664	1.01857	-3.71762	0.000201109	0.0020731
tctex1d2	854.999	-3.79179	0.727295	-5.21355	1.85259e-07	7.63261e-06
LOC113644843	1019.25	-3.79207	1.03403	-3.66729	0.000245134	0.00241234
lrrc6	1358.97	-3.80609	0.949083	-4.01028	6.06468e-05	0.000804353
LOC113663772	9149.01	-3.81335	0.711147	-5.36226	8.21876e-08	3.9036e-06
tctex1d1	357.968	-3.82262	0.758278	-5.04118	4.62671e-07	1.60619e-05
mok	1692.22	-3.8227	0.860688	-4.44144	8.93573e-06	0.000171972
ppp1r42	965.147	-3.82643	0.821714	-4.65665	3.21402e-06	7.66455e-05
ccdc96	1970.53	-3.84594	0.756846	-5.08154	3.74396e-07	1.35607e-05
LOC113642159	623.87	-3.87213	0.735006	-5.26816	1.37801e-07	5.97051e-06
mdh1b	1566.92	-3.87451	1.00033	-3.87322	0.000107408	0.00125933
LOC113662198	400.086	-3.88703	0.775685	-5.01109	5.41222e-07	1.82226e-05
LOC113656560	57.7358	-3.88978	1.09045	-3.56714	0.000360903	0.00327624
LOC113649613	243.29	-3.89073	1.15931	-3.35608	0.00079057	0.00608903
LOC113639314	2360.48	-3.90197	1.00113	-3.89758	9.7159e-05	0.00116355
wdr19	4508.02	-3.91583	1.06087	-3.69116	0.00022323	0.00224237
LOC113652439	285.045	-3.93452	1.20717	-3.2593	0.00111689	0.00801013
gpx7	340.05	-3.95456	0.977766	-4.04449	5.24378e-05	0.00071779
dnah2	18872.7	-3.95822	1.01509	-3.89937	9.64444e-05	0.00115928
LOC113656110	8345.73	-3.9673	1.24489	-3.18686	0.00143827	0.00974837
LOC113637374	96.3631	-3.97184	1.15526	-3.43806	0.000585903	0.00484153
LOC113661278	24.7123	-3.98168	0.994177	-4.005	6.20164e-05	0.000818206
cunh18orf63	980.318	-3.98239	1.11441	-3.57353	0.000352206	0.00321468
cunh5orf49	785.174	-3.98369	0.738402	-5.39501	6.85207e-08	3.34092e-06
LOC113649111	295.2	-3.98373	0.870399	-4.5769	4.71914e-06	0.000102675
LOC113661280	26.3286	-3.99871	0.98031	-4.07902	4.52255e-05	0.000641026
ccdc191	1608.12	-4.00805	0.843406	-4.75222	2.01197e-06	5.29604e-05
fam161a	774.987	-4.02604	1.10496	-3.64361	0.000268835	0.0025931
LOC113644629	1578.76	-4.02837	1.21041	-3.32812	0.000874345	0.00658387
LOC113637044	54.2268	-4.05746	1.26551	-3.20618	0.00134508	0.00928714
LOC113634611	637.71	-4.06381	0.715047	-5.68328	1.32134e-08	9.06325e-07
LOC113638497	373.844	-4.07153	0.751361	-5.41887	5.99755e-08	3.01953e-06
LOC113659114	1355.64	-4.08357	1.13823	-3.58764	0.000333686	0.00307463
efcab2	620.521	-4.08812	0.86262	-4.73918	2.14581e-06	5.56297e-05
LOC113655674	2136.58	-4.10756	0.884045	-4.64632	3.37909e-06	7.99453e-05
brd3os	917.701	-4.11779	0.995216	-4.13759	3.50976e-05	0.000524963
LOC113635168	273.151	-4.12005	1.26669	-3.25262	0.00114345	0.00815983
LOC113639861	14533.3	-4.12172	0.968983	-4.25366	2.10307e-05	0.000343443
LOC113653948	317.142	-4.12373	0.85346	-4.83178	1.35317e-06	3.86206e-05
LOC113639956	1806.87	-4.13801	0.857835	-4.82379	1.40859e-06	4.00207e-05
LOC113652144	1297.33	-4.14295	1.06588	-3.88687	0.000101544	0.00120517
LOC113646275	575.148	-4.14819	1.22399	-3.38907	0.000701297	0.00556374
LOC113650185	133.831	-4.16095	1.141	-3.64676	0.000265565	0.00256921
LOC113660046	1060.68	-4.16337	0.998402	-4.17003	3.0456e-05	0.000466628
LOC113657422	714.459	-4.1638	0.825054	-5.0467	4.49512e-07	1.57281e-05
LOC113662987	425.066	-4.18804	1.08097	-3.87434	0.000106913	0.00125528
LOC113639209	956.987	-4.20693	0.868493	-4.84395	1.27286e-06	3.69569e-05
LOC113657425	494.04	-4.20728	1.3137	-3.20261	0.0013619	0.00935929
spef2	5662.1	-4.21123	0.886194	-4.75204	2.0137e-06	5.29604e-05
ttll9	678.256	-4.21573	1.25279	-3.36508	0.000765216	0.00593797
dnai1	1413.26	-4.25154	1.33188	-3.19214	0.00141221	0.00961582
LOC113648563	11450	-4.26267	1.27278	-3.34912	0.0008107	0.00620673
LOC113650908	896.805	-4.27346	1.01928	-4.19264	2.75723e-05	0.000429238
fbxo15	1967.87	-4.28451	0.973862	-4.3995	1.08501e-05	0.000200979
LOC113649345	1455.19	-4.29138	1.18787	-3.61268	0.000303049	0.00284545
LOC113660996	2727.38	-4.29402	0.974407	-4.4068	1.04909e-05	0.000196493
LOC113641443	203.332	-4.30477	1.19748	-3.59487	0.000324559	0.00300483
erich2	572.833	-4.30531	1.043	-4.12783	3.66209e-05	0.000543548
LOC113640728	1231.05	-4.30547	1.08929	-3.95254	7.73249e-05	0.000981594
LOC113650529	1119.34	-4.31952	1.1802	-3.65999	0.000252222	0.00246284
LOC113661287	1715.55	-4.32392	1.01734	-4.25023	2.13555e-05	0.000347725
LOC113653946	1473.72	-4.32997	0.906544	-4.77635	1.78504e-06	4.81101e-05
wdr63	451.09	-4.33858	0.909418	-4.77071	1.83573e-06	4.92129e-05
kiaa1257	4886.49	-4.36023	1.33657	-3.26226	0.00110528	0.00794783
LOC113644057	1331.99	-4.41722	0.867827	-5.08998	3.58109e-07	1.31218e-05
LOC113647935	887.419	-4.43983	1.28324	-3.45985	0.000540475	0.00455444
LOC113653952	884.066	-4.47718	0.794949	-5.63204	1.78088e-08	1.14949e-06
dnaaf2	1247.46	-4.49378	1.1088	-4.05282	5.06044e-05	0.000698774
cunh15orf65	456.62	-4.50338	0.942987	-4.77566	1.79123e-06	4.81737e-05
sgpp2	1016.83	-4.51872	1.10747	-4.08023	4.49905e-05	0.000639495
LOC113653950	604.695	-4.52543	1.17223	-3.86054	0.000113136	0.00131912
LOC113643132	173.774	-4.52691	1.27429	-3.5525	0.000381593	0.00342454
LOC113650499	3694.59	-4.53449	1.19632	-3.79036	0.000150427	0.00164782
dnaaf4	1301.61	-4.54161	1.35586	-3.34962	0.000809213	0.00620101
catip	1282.64	-4.54563	1.17388	-3.87232	0.000107806	0.00126341
dnah10	19298.3	-4.54902	1.3736	-3.31174	0.000927187	0.00691558
tmem150b	288.918	-4.55258	1.36059	-3.34604	0.000819744	0.00626075
fam187a	914.734	-4.56046	1.21406	-3.75636	0.000172402	0.00182963
ccdc121	814.233	-4.56146	1.21346	-3.75905	0.00017056	0.00181467
LOC113662256	1690.44	-4.56304	0.79773	-5.72003	1.06508e-08	7.57381e-07
mylk4	664.695	-4.5677	1.35455	-3.3721	0.000745968	0.00582633
kif6	1428.36	-4.59675	1.39494	-3.2953	0.000983164	0.0072472
LOC113644841	2678.75	-4.60391	1.43218	-3.21462	0.00130618	0.00905047
LOC113635162	1259.96	-4.60886	1.41001	-3.26868	0.00108052	0.00781155
fam161b	1287.81	-4.61723	1.03541	-4.45933	8.22168e-06	0.000160562
ccdc148	713.425	-4.63016	1.01434	-4.56468	5.00259e-06	0.000107725
samd15	233.025	-4.63809	0.937724	-4.94612	7.57071e-07	2.41543e-05
LOC113634774	50.8749	-4.64552	1.0332	-4.49624	6.91661e-06	0.000139513
spag17	1789.54	-4.64781	0.991232	-4.68892	2.74654e-06	6.7321e-05
LOC113651891	4265.77	-4.65487	1.06055	-4.3891	1.13819e-05	0.000208376
LOC113637911	4110.7	-4.68546	1.01862	-4.59982	4.22863e-06	9.44084e-05
dcst1	1414.44	-4.6868	1.21633	-3.85321	0.000116577	0.00134986
LOC113637113	1940.15	-4.69067	1.01479	-4.6223	3.79501e-06	8.72437e-05
LOC113638275	95.3491	-4.69154	1.30665	-3.59051	0.00033003	0.00304428
LOC113644084	193.673	-4.71341	1.34854	-3.49519	0.000473723	0.00409795
LOC113637194	2721.57	-4.71795	1.288	-3.66301	0.000249273	0.00244161
cfap52	863.717	-4.72096	1.0992	-4.2949	1.74772e-05	0.000296864
enkur	1499.28	-4.72554	1.03941	-4.54637	5.45792e-06	0.000115168
LOC113649967	101.914	-4.72725	1.2187	-3.87894	0.000104911	0.00123697
LOC113649755	143.671	-4.73142	1.39378	-3.39467	0.000687108	0.00548054
LOC113656571	673.933	-4.75807	1.27927	-3.71936	0.000199728	0.0020614
LOC113650712	860.479	-4.77545	1.43844	-3.31988	0.000900564	0.00675302
LOC113656800	1964.5	-4.77718	1.46341	-3.26442	0.0010969	0.007905
cfap74	3983.27	-4.78019	1.49217	-3.20353	0.00135756	0.00933965
dnaaf3	1567.44	-4.78308	0.993711	-4.81335	1.48418e-06	4.16425e-05
cfap69	3963.81	-4.79148	0.940817	-5.09289	3.52647e-07	1.29783e-05
fank1	820.52	-4.79373	1.42194	-3.37125	0.000748284	0.00583898
LOC113645620	990.362	-4.80547	1.05259	-4.56539	4.98563e-06	0.000107511
LOC113637303	372.787	-4.8116	1.32239	-3.63858	0.000274149	0.00262946
LOC113634978	16.3239	-4.81606	1.50836	-3.19292	0.00140842	0.00960555
fsip1	1623.15	-4.81914	0.988328	-4.87605	1.08231e-06	3.23574e-05
tex36	740.625	-4.82476	1.17699	-4.09923	4.14519e-05	0.000602118
LOC113660228	3731.08	-4.83377	1.15043	-4.20171	2.64909e-05	0.000415486
LOC113653061	663.225	-4.83817	1.28695	-3.75941	0.000170317	0.00181285
adgb	2609.85	-4.85492	0.953615	-5.09107	3.56049e-07	1.3081e-05
LOC113661757	1176.28	-4.87082	1.34486	-3.6218	0.000292558	0.00276344
cdk5r1	945.277	-4.87175	1.39301	-3.49728	0.000470021	0.00407433
LOC113642086	1077.65	-4.89328	1.28413	-3.81058	0.00013864	0.00154151
LOC113637861	663.859	-4.92251	1.1701	-4.20692	2.58873e-05	0.000407798
tex9	1787.67	-4.92526	0.965727	-5.10005	3.39564e-07	1.25672e-05
cunh16orf46	923.441	-4.93822	1.27283	-3.8797	0.000104585	0.0012337
LOC113649090	86.2593	-4.95238	1.42369	-3.47856	0.000504114	0.00430799
drc3	2107.65	-4.97078	1.46401	-3.39531	0.000685498	0.00547116
morn5	867.085	-4.97999	1.15749	-4.30239	1.68968e-05	0.00028876
LOC113654839	631.884	-4.9802	1.26845	-3.92621	8.62945e-05	0.00106799
rsph1	2519.75	-4.98365	1.21855	-4.0898	4.31742e-05	0.00061892
LOC113639274	1091.2	-4.9903	1.48831	-3.35299	0.000799432	0.00614412
dnajb13	1915.96	-5.00059	1.27095	-3.93453	8.33587e-05	0.0010419
cunh2orf81	1484.83	-5.01512	0.928187	-5.40313	6.54863e-08	3.24505e-06
ak8	1498.74	-5.0201	1.27601	-3.93421	8.34701e-05	0.00104278
LOC113662158	301.136	-5.03639	1.24392	-4.04881	5.14789e-05	0.000708131
LOC113636709	394.463	-5.06904	1.42101	-3.56721	0.000360808	0.00327624
LOC113652474	10703	-5.07297	1.40727	-3.60484	0.000312351	0.00291431
LOC113649751	2906.49	-5.08073	1.2827	-3.96095	7.46531e-05	0.000955871
LOC113644036	356.187	-5.09348	1.20727	-4.21899	2.45399e-05	0.000391183
iqub	3613.26	-5.09954	1.42919	-3.56814	0.000359523	0.00326724
cfap53	1588.78	-5.1016	1.18278	-4.31322	1.60896e-05	0.000276844
LOC113638606	136.354	-5.11616	1.58946	-3.2188	0.00128726	0.00893666
LOC113662202	493.151	-5.11737	1.51802	-3.37108	0.000748739	0.00583942
LOC113662773	1372.54	-5.13515	1.38203	-3.71565	0.000202685	0.00208593
LOC113655949	789.242	-5.16225	1.26532	-4.0798	4.50752e-05	0.000639616
LOC113641345	746.511	-5.17611	1.2466	-4.15217	3.29334e-05	0.000499418
LOC113637909	2984.78	-5.1855	1.33865	-3.87366	0.000107211	0.00125819
LOC113634526	7723.69	-5.19271	1.1543	-4.49856	6.84142e-06	0.000138112
drc7	3197.8	-5.20983	1.08877	-4.78507	1.70929e-06	4.66005e-05
LOC113646098	241.782	-5.23033	1.17154	-4.4645	8.02575e-06	0.000157223
LOC113636701	81.7178	-5.23333	1.60985	-3.25081	0.00115075	0.00819456
rsph9	1820.29	-5.23641	1.21548	-4.3081	1.64663e-05	0.000282553
LOC113645970	4044.32	-5.23746	1.20595	-4.343	1.40548e-05	0.000247068
LOC113651186	885.927	-5.25789	1.51573	-3.46889	0.000522618	0.00444155
LOC113653545	360.478	-5.30018	1.4542	-3.64475	0.000267654	0.00258445
ttll6	1801.85	-5.31485	1.39295	-3.81552	0.000135895	0.00151769
armc3	3336.05	-5.31987	1.42162	-3.7421	0.000182485	0.00191804
mlf1	4144.09	-5.34744	0.903416	-5.91913	3.23644e-09	2.83871e-07
LOC113652881	626.46	-5.34841	1.06739	-5.01075	5.42197e-07	1.82226e-05
LOC113644732	57.3452	-5.35507	1.34363	-3.98553	6.73301e-05	0.00087637
LOC113655441	1559.76	-5.35783	1.47975	-3.62077	0.00029373	0.00277139
LOC113639681	518.795	-5.37955	1.16262	-4.6271	3.7083e-06	8.56343e-05
LOC113634594	77.1298	-5.39941	1.33102	-4.05658	4.97957e-05	0.000690638
LOC113637771	1458.05	-5.41104	1.38103	-3.91812	8.92441e-05	0.00109108
spata4	1086.57	-5.41553	0.950904	-5.69513	1.23276e-08	8.50196e-07
LOC113647967	2900.3	-5.43558	1.02977	-5.27843	1.30294e-07	5.6844e-06
LOC113642668	2452.48	-5.44292	1.22273	-4.45145	8.52914e-06	0.000165722
LOC113648070	898.029	-5.45419	1.36894	-3.98425	6.76928e-05	0.000880181
LOC113652377	12460.2	-5.47736	1.23837	-4.42303	9.73261e-06	0.000184626
wdr66	3544.96	-5.48154	1.64438	-3.3335	0.000857615	0.00648505
LOC113661917	454.57	-5.48174	1.50038	-3.65356	0.000258634	0.00251471
cfap65	2878.12	-5.49068	1.45407	-3.77608	0.000159313	0.00172341
mycbpap	2058.09	-5.50555	1.59744	-3.44648	0.000567946	0.00472781
dnah6	13172.4	-5.51206	1.24762	-4.41804	9.96003e-06	0.000187949
LOC113635759	1789.84	-5.53749	1.51879	-3.64599	0.00026636	0.00257393
rfx6	430.469	-5.54675	1.66659	-3.32821	0.000874065	0.00658373
efhc1	1844.51	-5.54827	1.67691	-3.30862	0.000937562	0.00697231
LOC113651212	4628.26	-5.55597	1.70312	-3.26224	0.00110537	0.00794783
LOC113655098	3255.06	-5.561	1.48348	-3.74862	0.000177811	0.00187596
LOC113645305	158.93	-5.56932	1.49611	-3.72253	0.000197239	0.00204073
LOC113645899	2164.54	-5.59969	1.04489	-5.35913	8.36257e-08	3.95697e-06
LOC113650560	663.062	-5.6133	1.25535	-4.47151	7.76693e-06	0.000152987
LOC113648256	455.268	-5.62587	1.55182	-3.62534	0.000288576	0.00273609
LOC113649183	1153.37	-5.63404	1.18331	-4.76126	1.92384e-06	5.10853e-05
LOC113648650	248.956	-5.64021	1.47391	-3.8267	0.000129875	0.00146937
tcte1	802.265	-5.69928	1.59551	-3.57207	0.000354174	0.00323029
LOC113651187	2166.45	-5.72213	1.49875	-3.81794	0.000134571	0.00150826
LOC113635758	208.869	-5.76146	1.6358	-3.5221	0.000428138	0.00376836
eno4	1137.56	-5.78798	1.15983	-4.99036	6.02659e-07	1.97793e-05
ube2ql1	5634.65	-5.80388	1.24235	-4.67171	2.98702e-06	7.2321e-05
dnah3	10565.9	-5.81097	1.22755	-4.7338	2.2035e-06	5.64854e-05
dnah7	15597.3	-5.84455	1.10509	-5.28878	1.23138e-07	5.45732e-06
LOC113655207	4175.24	-5.855	1.35303	-4.32732	1.50935e-05	0.000262577
LOC113636899	683.99	-5.87264	1.16505	-5.04067	4.63915e-07	1.60634e-05
LOC113655208	5210.78	-5.87459	1.42726	-4.11598	3.85536e-05	0.000566556
LOC113636864	1989.1	-5.88956	1.60957	-3.65908	0.000253122	0.00246971
LOC113642859	1777.87	-5.89013	1.54128	-3.82159	0.000132593	0.00149007
LOC113642446	1880.07	-5.89158	1.39083	-4.23603	2.27504e-05	0.000366473
ccdc113	1424.89	-5.8933	1.50478	-3.91638	8.98878e-05	0.00109629
LOC113661344	1886.3	-5.89852	1.13311	-5.20561	1.93361e-07	7.91459e-06
LOC113641278	1587.13	-5.91298	1.72332	-3.43115	0.000601022	0.00493622
LOC113660791	2108.25	-5.91458	1.59448	-3.70941	0.000207744	0.00212843
LOC113664046	197.434	-5.91464	1.55804	-3.79621	0.000146924	0.00161693
ccdc13	998.473	-5.91756	1.33198	-4.4427	8.88389e-06	0.000171236
LOC113634996	1040.74	-5.933	1.1203	-5.29592	1.18422e-07	5.25756e-06
LOC113649349	1978.65	-5.93324	1.62877	-3.64278	0.000269709	0.00259863
ak9	4186.35	-5.94791	1.3086	-4.54526	5.48663e-06	0.000115674
LOC113649711	41.2858	-5.94876	1.74772	-3.40373	0.000664721	0.00533881
LOC113653058	1426.92	-5.95542	1.09579	-5.43484	5.48468e-08	2.80622e-06
LOC113650621	2646.7	-5.99558	1.07	-5.60336	2.10235e-08	1.33306e-06
LOC113634979	222.807	-6.02397	1.62117	-3.71583	0.000202542	0.00208531
LOC113653534	40.4507	-6.03104	1.74539	-3.45542	0.000549435	0.00461492
LOC113658616	907.708	-6.03187	1.81867	-3.31664	0.000911063	0.00682159
LOC113653945	716.444	-6.03331	1.60604	-3.75664	0.000172211	0.00182869
LOC113660264	657.963	-6.05959	1.49661	-4.04889	5.14614e-05	0.000708131
LOC113644503	347.66	-6.07305	1.89186	-3.21009	0.00132694	0.00917414
LOC113645355	16824.1	-6.08084	1.17583	-5.17152	2.32198e-07	9.24862e-06
LOC113658753	4530.1	-6.08457	1.06734	-5.70068	1.19328e-08	8.34399e-07
LOC113648979	3295.59	-6.08752	1.60933	-3.78265	0.000155169	0.00168655
spata18	1111.53	-6.09384	1.69073	-3.60426	0.000313043	0.00291752
LOC113635003	540.706	-6.09418	1.9031	-3.20223	0.00136367	0.00936888
LOC113634998	1641.83	-6.09762	1.16182	-5.24834	1.53473e-07	6.54808e-06
LOC113642080	908.06	-6.15226	1.42902	-4.30523	1.66814e-05	0.000285467
rsph14	1480.23	-6.1672	1.66419	-3.70582	0.000210707	0.00214829
LOC113634282	46.0382	-6.19356	1.77539	-3.48856	0.000485621	0.00417648
ubb	6083.54	-6.21164	1.6238	-3.82537	0.000130573	0.00147528
LOC113645213	5573.45	-6.21205	1.48998	-4.16921	3.05656e-05	0.000467737
LOC113648492	1378.52	-6.23676	1.41213	-4.41657	1.00279e-05	0.000188946
LOC113634741	1638.37	-6.26888	1.45012	-4.32302	1.53907e-05	0.000266642
LOC113644539	1255.48	-6.29054	1.827	-3.44309	0.0005751	0.00477159
LOC113636732	383.104	-6.29358	1.44377	-4.35914	1.30575e-05	0.000233118
erich6	2938.78	-6.30038	1.55448	-4.05305	5.05539e-05	0.00069846
LOC113644623	43.7569	-6.316	1.90685	-3.31227	0.000925433	0.00690863
LOC113645211	11386.9	-6.33053	1.50284	-4.21237	2.52708e-05	0.000399586
LOC113645268	667.746	-6.35465	1.30089	-4.88487	1.03497e-06	3.13518e-05
LOC113639217	384.763	-6.37617	1.94253	-3.2824	0.00102926	0.00752531
LOC113656395	334.774	-6.37667	1.68401	-3.7866	0.000152725	0.00166575
LOC113637375	462.062	-6.39771	1.79514	-3.5639	0.000365389	0.00330504
LOC113653060	281.338	-6.42865	1.72757	-3.7212	0.00019828	0.0020488
LOC113663903	901.911	-6.44061	1.62565	-3.96187	7.43635e-05	0.000953278
LOC113662702	1465.13	-6.44315	1.65248	-3.89907	9.65642e-05	0.00115928
LOC113644089	6535.3	-6.44753	1.35536	-4.75708	1.96417e-06	5.19917e-05
LOC113653949	1104.16	-6.45465	1.36143	-4.74107	2.12592e-06	5.51709e-05
LOC113636475	822.591	-6.45891	1.34977	-4.7852	1.70814e-06	4.66005e-05
LOC113634610	955.619	-6.46668	1.77089	-3.65165	0.000260566	0.00252764
rsph6a	4006.44	-6.49005	1.90258	-3.41118	0.000646829	0.00522884
LOC113640303	1291.42	-6.50468	1.68582	-3.85847	0.0001141	0.00132667
LOC113656691	37.7229	-6.52425	1.91617	-3.40483	0.000662047	0.00532281
LOC113636470	1114.63	-6.54279	1.17676	-5.56	2.69768e-08	1.5941e-06
LOC113645245	2460.64	-6.57941	1.34762	-4.88226	1.04879e-06	3.16562e-05
LOC113662516	1370.48	-6.58954	1.62272	-4.0608	4.8905e-05	0.000680158
casc1	1883.53	-6.59814	1.58624	-4.1596	3.18804e-05	0.000486573
LOC113663616	369.057	-6.60889	1.50567	-4.38933	1.137e-05	0.00020831
LOC113634125	686.855	-6.62446	1.59715	-4.14769	3.35853e-05	0.000507154
cfap45	3547.17	-6.6338	1.64996	-4.02058	5.80548e-05	0.000778036
LOC113634206	1446.32	-6.63389	1.59069	-4.17045	3.04003e-05	0.000466058
LOC113635877	245.72	-6.64007	1.45898	-4.55116	5.3351e-06	0.000113238
LOC113635361	1710.3	-6.64141	1.64685	-4.0328	5.51153e-05	0.000746325
spag16	894.884	-6.66029	1.69959	-3.91876	8.90039e-05	0.00109003
LOC113636607	4924.07	-6.66467	1.77226	-3.76054	0.000169548	0.00180695
LOC113660552	246.484	-6.69639	1.35685	-4.93525	8.00496e-07	2.53152e-05
wdr78	2038.12	-6.69964	1.70669	-3.92551	8.65444e-05	0.00106898
ccdc189	987.369	-6.71679	1.52217	-4.41263	1.02122e-05	0.000192131
LOC113642176	1314.71	-6.72403	1.10705	-6.07384	1.24888e-09	1.23772e-07
cfap44	7604.64	-6.758	1.05134	-6.42799	1.293e-10	1.81836e-08
LOC113634600	2686.95	-6.76881	1.77004	-3.8241	0.000131249	0.00148092
dnah12	25001.4	-6.78347	1.63944	-4.13768	3.5083e-05	0.000524963
LOC113646973	85.4463	-6.79536	2.01754	-3.36814	0.000756785	0.00588888
myo1h	2850.29	-6.79788	1.20358	-5.64803	1.62301e-08	1.07072e-06
LOC113641994	7.78129	-6.87311	2.0783	-3.30708	0.000942754	0.00700058
cfap61	5597.02	-6.87366	1.31495	-5.2273	1.72003e-07	7.1686e-06
LOC113653070	32.1894	-6.89816	2.14077	-3.22228	0.00127177	0.00884792
iqcg	2647.95	-6.92198	1.28242	-5.3976	6.75385e-08	3.31413e-06
LOC113648154	134.795	-6.95154	2.02495	-3.43294	0.00059707	0.00491338
LOC113640577	4499.58	-6.98675	1.93243	-3.61553	0.000299739	0.00281858
LOC113653868	945.686	-6.99817	2.03114	-3.44545	0.000570115	0.00474429
LOC113634344	152.88	-7.00002	1.88116	-3.72112	0.000198345	0.0020488
LOC113654911	481.027	-7.03557	2.05006	-3.43188	0.000599411	0.00492782
LOC113645244	2711.03	-7.10063	1.65984	-4.2779	1.88661e-05	0.00031514
LOC113650151	234.029	-7.1128	1.29873	-5.47676	4.33193e-08	2.34008e-06
LOC113643894	355.051	-7.14921	1.72341	-4.14828	3.34982e-05	0.000506456
LOC113636459	910.785	-7.16196	1.23237	-5.81154	6.19001e-09	4.86941e-07
LOC113660554	465.028	-7.16694	1.29423	-5.5376	3.06649e-08	1.76642e-06
LOC113647623	103.997	-7.16997	2.04877	-3.49965	0.00046587	0.00404391
cfap54	4520.13	-7.2071	1.70591	-4.22477	2.39182e-05	0.00038301
LOC113662590	2180.37	-7.21368	1.32642	-5.43846	5.37427e-08	2.76659e-06
LOC113647950	151.709	-7.22284	2.13543	-3.38239	0.000718589	0.00566652
LOC113662050	788.815	-7.2287	1.85154	-3.90415	9.45571e-05	0.00114327
LOC113634509	470.665	-7.23187	1.893	-3.82033	0.000133274	0.00149572
efcab10	683.445	-7.25571	2.00431	-3.62005	0.000294546	0.00277493
tsga10	5400.81	-7.33125	1.67388	-4.37979	1.18792e-05	0.000215754
LOC113662505	1769.34	-7.34648	1.94028	-3.7863	0.000152908	0.0016663
lrrc23	783.124	-7.35977	1.68432	-4.36959	1.24481e-05	0.000224628
LOC113634465	1747.34	-7.41968	1.81444	-4.08925	4.32778e-05	0.000620052
[truncated: 95 more rows]

## Sheet: hybrid_vs_P. vachelli
The DEGs between hybrid and P. vachelli yellow catfish.
	baseMean	log2FoldChange	lfcSE	stat	pvalue	padj
LOC113634515	1643.47	28.4931	2.23812	12.7308	3.98547e-37	5.71915e-34
LOC113634516	1164.37	28.3552	2.20975	12.8319	1.08703e-37	1.64655e-34
LOC113658531	1221.06	27.4909	2.17664	12.63	1.44266e-36	1.78791e-33
LOC113656784	338.616	26.465	3.71573	7.12244	1.06033e-12	3.90148e-11
LOC113658494	637.439	26.2935	2.04437	12.8614	7.42039e-38	1.1901e-34
LOC113663786	336.913	25.9019	2.14982	12.0484	1.97707e-33	1.68452e-30
LOC113639038	300.974	25.832	3.61349	7.14878	8.75552e-13	3.25674e-11
LOC113639441	225.853	25.3623	2.97799	8.51658	1.64336e-17	1.45949e-15
LOC113633892	407.638	24.8871	1.99521	12.4734	1.04228e-35	1.18407e-32
LOC113640682	118.901	24.2688	3.52797	6.87895	6.02935e-12	1.9272e-10
LOC113640680	82.3116	24.1546	3.34375	7.22379	5.05601e-13	1.93885e-11
LOC113660557	97.164	23.8911	2.0187	11.8349	2.5777e-32	2.00803e-29
LOC113634309	179.037	23.6861	3.02915	7.81938	5.30842e-15	2.91802e-13
LOC113634828	99.5966	22.8157	2.65855	8.58201	9.32277e-18	8.70497e-16
LOC113636037	213.011	22.7628	2.07657	10.9617	5.83969e-28	2.44953e-25
LOC113640209	81.4647	22.4801	3.71639	6.0489	1.45835e-09	3.02603e-08
LOC113659407	15.3888	22.1175	3.51951	6.28424	3.29452e-10	7.75022e-09
LOC113653954	358.154	22.0968	1.99734	11.0631	1.8941e-28	8.60709e-26
LOC113655878	341.602	22.0665	1.99978	11.0344	2.60655e-28	1.14625e-25
LOC113651712	12.5411	22.0402	3.71706	5.92946	3.03923e-09	5.87277e-08
LOC113648392	74.6947	21.1671	3.71761	5.69372	1.24297e-08	2.14085e-07
LOC113658058	78.6806	21.1267	2.17895	9.69582	3.14111e-22	5.63436e-20
LOC113641840	393.835	21.0754	2.08285	10.1185	4.57334e-24	1.10347e-21
LOC113649504	15.9136	21.0202	2.45499	8.56223	1.10703e-17	1.02316e-15
LOC113653798	18.8589	20.9347	2.42815	8.62167	6.59866e-18	6.31272e-16
LOC113640047	237.851	20.8724	2.9638	7.04245	1.88882e-12	6.65358e-11
LOC113640129	42.2958	20.776	3.10735	6.68608	2.29225e-11	6.69863e-10
LOC113642612	56.3167	20.7181	2.44753	8.46493	2.56314e-17	2.18983e-15
LOC113645018	16.9895	20.6559	3.58966	5.75427	8.70149e-09	1.54357e-07
LOC113639448	12.8497	20.26	2.33864	8.66317	4.58834e-18	4.50004e-16
LOC113641056	443.764	20.0687	2.89794	6.92517	4.35461e-12	1.42874e-10
LOC113648042	74.0188	20.0438	2.44162	8.2092	2.2267e-16	1.56876e-14
LOC113636458	58.3328	20.012	1.98174	10.0982	5.62612e-24	1.32238e-21
LOC113648294	6589.59	20.0044	1.92321	10.4016	2.43926e-25	7.15124e-23
cunh2orf73	24.3541	19.897	3.72053	5.34789	8.89847e-08	1.27291e-06
LOC113655602	1819.31	19.8906	2.79758	7.10994	1.1609e-12	4.23156e-11
LOC113639217	384.763	19.7779	2.23166	8.86243	7.82924e-19	8.67741e-17
LOC113653060	281.338	19.5834	2.02762	9.65831	4.53273e-22	7.6287e-20
LOC113657142	26.5297	19.5465	3.72159	5.25219	1.503e-07	2.02868e-06
LOC113638328	1525.08	19.5041	2.63169	7.41124	1.25122e-13	5.39789e-12
LOC113637232	284.133	19.2955	3.34108	5.77523	7.68463e-09	1.37391e-07
LOC113643894	355.051	19.1722	2.02344	9.47504	2.66668e-21	4.08467e-19
LOC113634664	57.0566	19.0889	2.14167	8.91312	4.96179e-19	5.6368e-17
LOC113646072	90.7978	19.0679	2.18344	8.73298	2.4806e-18	2.53309e-16
LOC113646379	6.58125	19.056	3.72483	5.11594	3.12174e-07	3.89361e-06
LOC113655343	34.3605	18.965	3.42954	5.52989	3.20431e-08	5.11028e-07
LOC113662699	51.8106	18.9229	2.3348	8.10473	5.28612e-16	3.48131e-14
LOC113650792	13.8521	18.8441	2.70168	6.97496	3.05952e-12	1.03893e-10
LOC113645348	23.7559	18.747	2.37299	7.90016	2.78542e-15	1.62274e-13
LOC113648295	5556.58	18.6864	1.9834	9.42142	4.45031e-21	6.59444e-19
LOC113637236	137.275	18.4684	3.13306	5.89467	3.75441e-09	7.12842e-08
LOC113641553	827.759	18.4464	3.28561	5.61429	1.97366e-08	3.26331e-07
LOC113663904	58.0342	18.3696	2.58813	7.09766	1.26891e-12	4.60064e-11
LOC113651173	78.0496	18.2354	2.29381	7.94981	1.86794e-15	1.11933e-13
LOC113635677	144.024	18.172	2.48043	7.32615	2.36858e-13	9.69662e-12
LOC113642873	26.8199	18.0596	3.38256	5.33902	9.34497e-08	1.3305e-06
LOC113648154	134.795	18.0586	2.3088	7.82163	5.21447e-15	2.87798e-13
LOC113634686	21.8707	18.055	2.64721	6.82037	9.08052e-12	2.84248e-10
LOC113656832	92.5594	17.9353	2.63924	6.79564	1.07833e-11	3.32488e-10
LOC113634344	152.88	17.8308	2.17115	8.21263	2.16402e-16	1.53252e-14
LOC113647703	61.4104	17.6658	3.73729	4.7269	2.27978e-06	2.25784e-05
LOC113646973	85.4463	17.5936	2.30052	7.64768	2.04634e-14	1.01075e-12
LOC113650791	16.2796	17.5652	2.95629	5.94164	2.82188e-09	5.49168e-08
LOC113655604	2425.73	17.5482	2.97088	5.90673	3.48961e-09	6.67679e-08
LOC113647623	103.997	17.513	2.3305	7.51472	5.70332e-14	2.61786e-12
LOC113644540	146.319	17.4592	3.05984	5.70593	1.1571e-08	2.01074e-07
LOC113647985	14.7195	17.4058	3.01941	5.76465	8.18276e-09	1.45914e-07
LOC113648703	47.0091	17.2324	2.52085	6.83595	8.14624e-12	2.56179e-10
LOC113649496	50.281	17.1335	2.27607	7.52767	5.16523e-14	2.38695e-12
LOC113642750	405.266	16.9443	3.74801	4.52088	6.1583e-06	5.46214e-05
LOC113635430	460.868	16.9366	3.74801	4.51883	6.21832e-06	5.51178e-05
LOC113641630	29.7899	16.8155	2.90955	5.77942	7.49591e-09	1.34281e-07
LOC113634251	62.5529	15.5044	3.79477	4.08572	4.3941e-05	0.000307745
LOC113637963	5810.8	15.3989	1.08856	14.1461	1.97416e-45	7.68934e-42
LOC113640532	109.964	15.3178	3.79753	4.03361	5.49254e-05	0.000374948
LOC113646851	5156.56	15.1222	1.09621	13.7951	2.72914e-43	7.441e-40
LOC113641007	369.461	14.9344	3.80374	3.92623	8.62886e-05	0.000555921
LOC113634514	2709.3	14.4528	2.17463	6.64607	3.01019e-11	8.63017e-10
LOC113660556	2622.32	13.8359	1.53316	9.02441	1.80663e-19	2.17955e-17
LOC113655799	1705.41	13.5711	1.20454	11.2666	1.91849e-29	1.04028e-26
LOC113656745	1603.06	13.5437	1.37061	9.8815	5.00777e-23	1.05028e-20
LOC113634985	1623.64	13.5164	1.38985	9.7251	2.35682e-22	4.31266e-20
LOC113640065	1188.38	13.4601	1.23045	10.9392	7.48294e-28	3.00033e-25
LOC113641669	2468.14	13.3662	0.951418	14.0487	7.84325e-45	2.67308e-41
ifi27	1524.55	13.335	1.20154	11.0982	1.27981e-28	6.01622e-26
LOC113641207	1279.06	13.2067	1.04371	12.6536	1.06833e-36	1.38705e-33
LOC113641234	3239.24	13.2059	1.45845	9.0547	1.36948e-19	1.66691e-17
LOC113661780	913.676	13.0557	1.35039	9.66813	4.11848e-22	7.05418e-20
LOC113655805	1336.55	13.0397	1.25279	10.4086	2.26624e-25	6.79e-23
LOC113656598	1064.56	13.0208	1.26672	10.2792	8.74694e-25	2.38485e-22
LOC113637223	984.954	12.9757	1.38396	9.3758	6.86562e-21	1.00102e-18
LOC113641209	1070.65	12.9487	1.52975	8.46461	2.57013e-17	2.18983e-15
LOC113654908	788.202	12.8708	1.31615	9.77912	1.38403e-22	2.60246e-20
LOC113659288	833.358	12.8493	0.990265	12.9756	1.68261e-38	2.86727e-35
LOC113657208	923.03	12.817	1.46962	8.72124	2.75162e-18	2.7582e-16
tgoln2	1457.29	12.7699	0.946025	13.4985	1.59657e-41	3.95731e-38
LOC113655699	1735.03	12.7374	1.07809	11.8148	3.27387e-32	2.4795e-29
LOC113647773	1894.37	12.6574	1.18108	10.7168	8.49347e-27	3.08766e-24
LOC113635217	3966.17	12.551	1.01817	12.327	6.47861e-35	6.5422e-32
LOC113658501	1986.5	12.5276	1.67629	7.47337	7.81644e-14	3.48227e-12
LOC113641210	848.952	12.515	1.60275	7.80847	5.78844e-15	3.15644e-13
LOC113651703	795.588	12.4536	1.4341	8.68393	3.82328e-18	3.77687e-16
LOC113634240	4780.66	12.451	1.06409	11.7011	1.25795e-31	8.57449e-29
LOC113663008	893.057	12.404	1.38225	8.97373	2.86633e-19	3.36856e-17
LOC113662569	939.501	12.3737	1.42162	8.70396	3.20489e-18	3.1775e-16
mgp	768.076	12.3586	1.09593	11.2768	1.70836e-29	9.5058e-27
LOC113653377	681.685	12.2985	1.319	9.32412	1.1191e-20	1.59751e-18
LOC113662950	2435.31	12.2652	1.27484	9.62094	6.52353e-22	1.07796e-19
ly6d	810.921	12.2629	1.13671	10.7881	3.91981e-27	1.46402e-24
LOC113658689	709.109	12.2165	1.07578	11.3559	6.92967e-30	3.9362e-27
LOC113661335	1038.85	12.2151	1.04199	11.7229	9.72921e-32	6.98071e-29
LOC113643948	706.452	12.1518	1.30343	9.32292	1.13183e-20	1.60725e-18
LOC113646167	490.091	12.1434	1.57731	7.69883	1.3732e-14	6.9721e-13
LOC113652999	742.69	12.1272	1.60949	7.53479	4.89136e-14	2.26808e-12
LOC113660742	826.652	12.1137	1.85019	6.54725	5.86068e-11	1.59405e-09
LOC113645588	2425.68	12.0894	1.00888	11.9831	4.35937e-33	3.60177e-30
LOC113653802	517.247	12.0873	1.27855	9.45392	3.26362e-21	4.97109e-19
LOC113656601	541.705	12.0859	2.28442	5.29058	1.2193e-07	1.6807e-06
LOC113646858	667.511	12.0684	1.2474	9.67486	3.85635e-22	6.73996e-20
LOC113662074	954.072	12.0546	1.10834	10.8763	1.49559e-27	5.74327e-25
LOC113639442	565.679	12.0348	1.24316	9.68082	3.63772e-22	6.39886e-20
LOC113661775	557.545	12.0226	1.44681	8.30976	9.58978e-17	7.24281e-15
LOC113647431	749.91	11.9735	0.981048	12.2048	2.92867e-34	2.75345e-31
bcap29	1001.77	11.9669	0.95925	12.4753	1.01859e-35	1.18407e-32
LOC113650969	584.174	11.916	1.24984	9.53397	1.51385e-21	2.44231e-19
LOC113656580	615.685	11.9022	1.12582	10.572	4.01719e-26	1.31962e-23
LOC113637820	1200.87	11.8987	1.27223	9.35262	8.55052e-21	1.23349e-18
LOC113656055	1656.41	11.8758	1.87331	6.33947	2.30563e-10	5.58782e-09
LOC113658477	568.035	11.8665	1.65074	7.18864	6.54396e-13	2.47463e-11
LOC113657807	386.431	11.8494	1.28918	9.19137	3.87852e-20	5.23505e-18
LOC113641057	516.502	11.842	1.41956	8.34205	7.30154e-17	5.7042e-15
LOC113660807	383.375	11.8183	1.98406	5.95661	2.57519e-09	5.05504e-08
LOC113657270	417.956	11.7883	1.48804	7.92202	2.33691e-15	1.38212e-13
LOC113650878	373.273	11.7877	1.40558	8.38638	5.01347e-17	4.02036e-15
LOC113646942	1505.71	11.7717	1.14008	10.3254	5.4121e-25	1.53709e-22
LOC113637115	1549.44	11.7709	1.28838	9.13619	6.46902e-20	8.43913e-18
LOC113647200	591.283	11.7667	1.00459	11.7129	1.09435e-31	7.65065e-29
LOC113662959	624.134	11.7329	1.40501	8.35079	6.78085e-17	5.34335e-15
LOC113642565	465.977	11.6478	1.22297	9.52414	1.66412e-21	2.65335e-19
LOC113661341	19478.4	11.64	1.66676	6.98361	2.87686e-12	9.83114e-11
LOC113654141	1140.97	11.5608	1.1355	10.1812	2.40476e-24	6.12764e-22
LOC113656882	361.801	11.5437	1.07593	10.7291	7.43464e-27	2.73926e-24
LOC113658905	3172.67	11.5335	1.14671	10.0579	8.4807e-24	1.92689e-21
LOC113662035	329.126	11.5016	2.14589	5.35983	8.33018e-08	1.20362e-06
cdkn1a	327.023	11.5003	1.04874	10.9659	5.57595e-28	2.37544e-25
LOC113648331	321.142	11.4827	1.47115	7.80522	5.93996e-15	3.22002e-13
LOC113651933	360.95	11.4727	1.47929	7.75551	8.79923e-15	4.60482e-13
LOC113656958	848.444	11.4616	1.35755	8.44289	3.09582e-17	2.58127e-15
LOC113641421	346.148	11.4606	1.08774	10.5362	5.88164e-26	1.90908e-23
LOC113662209	8123.37	11.4559	1.23839	9.25063	2.23163e-20	3.05756e-18
LOC113639078	429.871	11.4483	1.75899	6.50846	7.59238e-11	2.02352e-09
cunh16orf91	962.599	11.4398	1.14563	9.98555	1.76318e-23	3.87686e-21
LOC113652114	334.185	11.4392	1.28755	8.88445	6.42361e-19	7.17786e-17
LOC113653916	296.829	11.4326	1.44603	7.90619	2.65389e-15	1.55275e-13
LOC113637440	455.199	11.4138	1.01643	11.2293	2.92914e-29	1.50685e-26
LOC113646922	1232.68	11.4111	1.25247	9.11081	8.17705e-20	1.02508e-17
LOC113638712	395.082	11.4044	1.12885	10.1027	5.37577e-24	1.28128e-21
LOC113655445	365.159	11.3973	1.11622	10.2106	1.77692e-24	4.65843e-22
LOC113648218	294.161	11.3936	1.37662	8.27654	1.2681e-16	9.36987e-15
LOC113650523	1035.58	11.3839	1.14972	9.90149	4.10104e-23	8.66782e-21
LOC113658320	282.431	11.373	1.64509	6.91326	4.73634e-12	1.54654e-10
LOC113648765	450.345	11.3676	1.06358	10.688	1.15877e-26	4.05051e-24
LOC113653867	1290.4	11.3621	0.973071	11.6765	1.67982e-31	1.10398e-28
LOC113640117	447.715	11.3508	1.7177	6.60812	3.89222e-11	1.0963e-09
LOC113659584	287.315	11.3493	1.27935	8.87118	7.23773e-19	8.05455e-17
LOC113637707	297.281	11.3481	1.1787	9.6277	6.10842e-22	1.01553e-19
LOC113641054	338.85	11.3035	1.47486	7.66412	1.80062e-14	9.00807e-13
LOC113653808	313.328	11.3001	1.19134	9.48525	2.41803e-21	3.74588e-19
LOC113637955	464.521	11.2922	1.19532	9.44705	3.48531e-21	5.27927e-19
LOC113634666	1269.43	11.2681	1.02843	10.9566	6.17824e-28	2.51756e-25
LOC113641519	278.558	11.2465	1.0716	10.4951	9.09711e-26	2.8841e-23
LOC113649605	270.759	11.2429	1.13546	9.90162	4.09595e-23	8.66782e-21
LOC113661877	291.916	11.2352	1.16188	9.66983	4.05055e-22	7.03429e-20
LOC113634916	518.611	11.1958	1.83088	6.11499	9.65659e-10	2.06662e-08
LOC113656599	278.642	11.1818	1.26841	8.81558	1.19067e-18	1.29337e-16
LOC113638670	3065.93	11.1795	0.778738	14.3559	9.79035e-47	4.4489e-43
LOC113649501	291.197	11.1713	1.31881	8.47068	2.43956e-17	2.11157e-15
LOC113655792	259.788	11.1651	1.05451	10.5879	3.38975e-26	1.12709e-23
LOC113663170	289.688	11.1614	1.3233	8.43456	3.32438e-17	2.74664e-15
LOC113639435	310.602	11.1573	1.3585	8.21297	2.1579e-16	1.53216e-14
LOC113641405	1840.35	11.1184	1.17307	9.47809	2.58988e-21	3.98944e-19
LOC113645184	303.343	11.1078	1.26959	8.74914	2.14979e-18	2.24574e-16
LOC113636874	1185.6	11.1043	1.53333	7.242	4.4213e-13	1.71231e-11
LOC113658529	323.124	11.0994	1.49265	7.43601	1.03773e-13	4.53425e-12
LOC113662958	306.3	11.0961	1.32269	8.38901	4.90254e-17	3.943e-15
LOC113650564	224.723	11.0942	1.86195	5.95839	2.54739e-09	5.01115e-08
LOC113641208	321.022	11.0728	1.31958	8.39111	4.81579e-17	3.89622e-15
LOC113643830	608.577	11.0643	1.10468	10.0158	1.29858e-23	2.87852e-21
LOC113648638	613.162	11.0573	1.39532	7.92453	2.29002e-15	1.35734e-13
LOC113642537	252.226	11.0501	1.29313	8.54521	1.28299e-17	1.16992e-15
LOC113650177	266.116	11.0229	1.25788	8.76306	1.90023e-18	2.00037e-16
LOC113650462	309.154	11.0059	1.1246	9.78646	1.28725e-22	2.43728e-20
LOC113646948	357.797	11.0023	1.48754	7.39627	1.40062e-13	5.96687e-12
LOC113642436	232.837	11.0022	1.45947	7.53846	4.75544e-14	2.20881e-12
LOC113656370	610.55	11.0018	1.21145	9.08147	1.07118e-19	1.30967e-17
LOC113650552	225.008	11.0008	1.36893	8.03606	9.27699e-16	5.77929e-14
LOC113650399	2575.96	10.9767	1.40331	7.82201	5.19863e-15	2.87798e-13
LOC113637794	224.108	10.9682	1.15144	9.52561	1.64075e-21	2.63148e-19
LOC113650433	361.516	10.9671	1.06417	10.3058	6.63643e-25	1.84635e-22
LOC113663367	760.588	10.895	1.46798	7.42179	1.15545e-13	5.02446e-12
LOC113643999	702.05	10.8824	1.01908	10.6786	1.2821e-26	4.42487e-24
LOC113651464	284.285	10.8772	1.47653	7.36672	1.74872e-13	7.35783e-12
LOC113640598	268.996	10.8671	1.34264	8.09384	5.78127e-16	3.76196e-14
b2m	23662.2	10.8648	0.736619	14.7496	3.0945e-49	1.68743e-45
LOC113647430	460.368	10.8639	1.17085	9.27868	1.7159e-20	2.38694e-18
LOC113643890	281.666	10.861	1.12963	9.61469	6.93147e-22	1.13847e-19
LOC113661824	975.178	10.8392	1.03871	10.4352	1.71182e-25	5.30371e-23
LOC113647750	228.764	10.8381	1.21231	8.94003	3.89049e-19	4.49467e-17
LOC113657182	292.035	10.7961	1.24714	8.65671	4.85565e-18	4.74513e-16
LOC113635187	217.122	10.792	1.30276	8.28397	1.19135e-16	8.87488e-15
LOC113638111	637.803	10.7894	1.17395	9.19067	3.90405e-20	5.24354e-18
LOC113636339	450.641	10.7831	1.06372	10.1372	3.77809e-24	9.28015e-22
LOC113637495	204.924	10.7774	1.78911	6.02391	1.70251e-09	3.47969e-08
LOC113652136	187.452	10.7577	1.10984	9.69299	3.22946e-22	5.75498e-20
LOC113650434	262.947	10.7551	1.84808	5.81961	5.89846e-09	1.08079e-07
LOC113642322	742.326	10.7497	1.28504	8.36523	5.99985e-17	4.78321e-15
LOC113644566	191.953	10.7405	1.40388	7.65057	2.00088e-14	9.91891e-13
LOC113653149	286.96	10.7325	1.22888	8.73358	2.46736e-18	2.52905e-16
LOC113648654	192.241	10.7286	1.45228	7.38742	1.49705e-13	6.36771e-12
LOC113638891	817.971	10.7269	1.49538	7.1734	7.31563e-13	2.75879e-11
LOC113637346	217.33	10.7147	1.22176	8.76988	1.78864e-18	1.91244e-16
LOC113635610	276.769	10.7028	1.39	7.69984	1.36238e-14	6.93011e-13
LOC113642131	205.905	10.6815	1.04881	10.1844	2.32806e-24	5.98816e-22
LOC113650266	182.471	10.6768	1.13519	9.4053	5.1881e-21	7.60503e-19
LOC113653917	308.563	10.67	1.31259	8.12897	4.32952e-16	2.88617e-14
LOC113646099	182.504	10.6308	1.90256	5.58763	2.30185e-08	3.75584e-07
LOC113659138	206.64	10.6147	1.08429	9.78955	1.24852e-22	2.38048e-20
LOC113649164	182.947	10.5938	1.07413	9.86272	6.03906e-23	1.23801e-20
LOC113636907	162.314	10.5864	1.24131	8.52841	1.48369e-17	1.33508e-15
LOC113662852	807.117	10.5778	1.39285	7.59437	3.09289e-14	1.48726e-12
LOC113638338	204.932	10.5706	1.16079	9.10632	8.52217e-20	1.06099e-17
LOC113646787	324.585	10.5632	1.07498	9.82642	8.66419e-23	1.68735e-20
LOC113638640	200.775	10.5583	1.29029	8.18287	2.77171e-16	1.89876e-14
LOC113634149	348.994	10.5532	1.07361	9.82966	8.39037e-23	1.65771e-20
LOC113646890	738.072	10.5499	1.01123	10.4327	1.75824e-25	5.38634e-23
LOC113641694	572.274	10.5457	1.07465	9.81315	9.88319e-23	1.9111e-20
LOC113646931	179.453	10.5414	1.18188	8.91916	4.69852e-19	5.36005e-17
LOC113638876	165.255	10.5317	1.17957	8.92843	4.32099e-19	4.95008e-17
LOC113640042	205.619	10.5266	1.06565	9.87814	5.1787e-23	1.07784e-20
LOC113647936	159.353	10.5159	1.19011	8.83606	9.9152e-19	1.08569e-16
LOC113652975	188.748	10.5139	1.43762	7.3134	2.60458e-13	1.05716e-11
LOC113645629	2910.05	10.4951	1.27443	8.23512	1.79378e-16	1.29728e-14
LOC113651503	181.325	10.4874	1.38226	7.58713	3.27069e-14	1.56174e-12
cdkn3	469.839	10.4654	0.952333	10.9893	4.30471e-28	1.86298e-25
LOC113643587	158.756	10.4584	1.03119	10.142	3.59481e-24	8.91022e-22
LOC113663619	505.302	10.4543	1.31175	7.96973	1.59025e-15	9.55027e-14
LOC113646506	679.998	10.4479	1.53583	6.80274	1.02646e-11	3.17666e-10
LOC113648591	454.303	10.4466	0.958239	10.9019	1.12921e-27	4.39826e-25
LOC113653105	145.742	10.4173	1.1033	9.44196	3.65857e-21	5.48082e-19
apoc1	147.653	10.4047	1.16801	8.90805	5.1936e-19	5.85139e-17
LOC113642593	418.952	10.3795	1.01799	10.1961	2.06376e-24	5.35891e-22
LOC113634113	148.073	10.3788	1.27609	8.13332	4.17697e-16	2.7913e-14
LOC113639478	664.316	10.3668	1.1398	9.09528	9.43409e-20	1.16389e-17
LOC113642093	373.034	10.3649	1.47995	7.00358	2.49495e-12	8.64357e-11
LOC113657085	202.982	10.3562	1.33005	7.78635	6.89719e-15	3.68008e-13
LOC113636960	202.289	10.3208	1.12429	9.17985	4.31673e-20	5.68578e-18
LOC113650666	160.251	10.3202	1.5408	6.69792	2.11401e-11	6.20436e-10
LOC113663656	403.112	10.3192	1.31588	7.84202	4.43361e-15	2.48218e-13
LOC113641881	168.203	10.311	1.14847	8.97808	2.75537e-19	3.25217e-17
LOC113657183	208.139	10.3086	1.498	6.8816	5.91847e-12	1.89398e-10
LOC113649614	477.198	10.3007	1.44763	7.11555	1.11465e-12	4.07933e-11
LOC113637410	420.431	10.2991	1.04483	9.85721	6.38e-23	1.28852e-20
LOC113653541	165.379	10.2983	1.12739	9.13468	6.55997e-20	8.51703e-18
LOC113642432	141.573	10.2945	1.24161	8.29125	1.12067e-16	8.37122e-15
LOC113650461	492.851	10.2852	1.14272	9.0006	2.24497e-19	2.68461e-17
LOC113641498	156.502	10.2697	1.08114	9.49899	2.11931e-21	3.32087e-19
LOC113653320	129.029	10.2625	1.73324	5.92099	3.20003e-09	6.14862e-08
LOC113662974	309.577	10.262	1.14047	8.99802	2.29818e-19	2.73624e-17
LOC113662426	202.778	10.2535	1.25555	8.16652	3.1741e-16	2.15815e-14
LOC113643200	375.784	10.2377	1.38826	7.37451	1.6495e-13	6.97263e-12
LOC113649172	288.675	10.2351	1.56804	6.52737	6.6936e-11	1.79804e-09
LOC113637786	130.842	10.235	1.92192	5.32539	1.00736e-07	1.4231e-06
LOC113658482	5925.56	10.2349	0.762172	13.4286	4.10876e-41	9.33544e-38
LOC113637784	273.941	10.2186	1.61561	6.32492	2.53372e-10	6.10803e-09
LOC113657184	1710.46	10.2161	0.83269	12.2688	1.33166e-34	1.29671e-31
LOC113649479	156.651	10.205	1.20489	8.46964	2.46143e-17	2.12376e-15
LOC113638719	167.659	10.2022	1.11706	9.1331	6.65668e-20	8.60163e-18
LOC113651636	141.769	10.2018	1.25233	8.14621	3.75497e-16	2.52789e-14
LOC113642524	344.233	10.1968	1.01018	10.0941	5.86729e-24	1.36728e-21
LOC113645802	400.265	10.1849	1.22306	8.32738	8.26503e-17	6.34778e-15
LOC113646352	145.482	10.1781	1.25241	8.12676	4.40901e-16	2.93199e-14
LOC113641414	334.11	10.1722	1.09291	9.30746	1.30924e-20	1.83058e-18
LOC113649484	151.873	10.1716	1.26575	8.03604	9.27889e-16	5.77929e-14
LOC113635398	154.872	10.17	1.04006	9.77831	1.39515e-22	2.6054e-20
LOC113653677	516.517	10.1692	1.01971	9.97263	2.00838e-23	4.38068e-21
LOC113662967	184.499	10.1571	1.31208	7.74123	9.84584e-15	5.09387e-13
LOC113660798	157.153	10.1528	1.21015	8.38964	4.87628e-17	3.93348e-15
LOC113636272	280.414	10.1515	1.17621	8.63065	6.10022e-18	5.94009e-16
LOC113658745	485.933	10.1391	1.3119	7.72859	1.08745e-14	5.57316e-13
LOC113638669	164.535	10.1374	1.62187	6.25045	4.09265e-10	9.39277e-09
LOC113648333	284.142	10.1316	0.936512	10.8185	2.8144e-27	1.06576e-24
LOC113653900	466.919	10.1216	1.20342	8.41074	4.07425e-17	3.32211e-15
LOC113643309	442.818	10.1198	1.50918	6.7055	2.00711e-11	5.90333e-10
LOC113637613	990.73	10.1134	1.15786	8.73459	2.44537e-18	2.51597e-16
rsrc1	284.517	10.1096	0.971525	10.4059	2.33087e-25	6.90772e-23
LOC113661738	198.542	10.0966	1.94676	5.18638	2.14416e-07	2.79922e-06
LOC113641791	126.348	10.0853	1.54562	6.52506	6.79757e-11	1.82238e-09
LOC113638801	211.385	10.0763	1.39161	7.24077	4.4616e-13	1.72547e-11
ndufa3	371.231	10.0715	0.976296	10.3161	5.96068e-25	1.67544e-22
LOC113633886	147.418	10.061	1.17246	8.58111	9.39598e-18	8.74339e-16
LOC113640130	345.999	10.0593	1.2575	7.9995	1.2493e-15	7.5694e-14
ddc	217.278	10.054	1.29702	7.75161	9.07355e-15	4.73928e-13
LOC113662909	106.8	10.0258	1.42578	7.0318	2.03891e-12	7.15454e-11
LOC113636713	138.711	10.0231	2.17635	4.60549	4.11496e-06	3.82655e-05
LOC113637785	684.656	10.0194	1.44608	6.92866	4.24856e-12	1.40069e-10
LOC113659027	126.14	10.0107	1.02652	9.75204	1.80792e-22	3.3306e-20
LOC113656727	251.586	10.0021	1.2029	8.31497	9.17779e-17	6.98974e-15
LOC113660629	124.641	9.99883	1.16394	8.59052	8.65735e-18	8.1394e-16
ost4	312.314	9.99456	0.959606	10.4153	2.11194e-25	6.398e-23
LOC113637918	110.827	9.98947	1.67406	5.96721	2.41348e-09	4.77183e-08
LOC113645345	196.237	9.98272	1.37137	7.27938	3.35367e-13	1.32518e-11
LOC113648376	275.437	9.96836	1.11863	8.91122	5.04737e-19	5.71023e-17
LOC113663191	261.515	9.96663	1.56254	6.37849	1.78845e-10	4.41686e-09
LOC113649235	148.537	9.94812	1.21085	8.21585	2.10673e-16	1.49974e-14
LOC113648766	114.129	9.94403	1.16609	8.52769	1.49296e-17	1.339e-15
LOC113634033	398.927	9.94388	1.08993	9.12338	7.28141e-20	9.27699e-18
LOC113638697	934.317	9.94117	1.01158	9.82734	8.58575e-23	1.6841e-20
LOC113648639	660.704	9.92893	1.51362	6.55971	5.39123e-11	1.48928e-09
cunh2orf50	143.12	9.90675	1.04248	9.50308	2.03778e-21	3.21157e-19
LOC113654430	550.118	9.8959	1.00963	9.80153	1.10895e-22	2.12927e-20
LOC113636901	483.098	9.89552	1.29365	7.64931	2.02055e-14	9.99822e-13
LOC113643308	369.696	9.89501	1.48497	6.66346	2.67462e-11	7.73313e-10
LOC113652095	157.775	9.88415	1.17292	8.42699	3.54657e-17	2.92137e-15
LOC113653564	102.713	9.88287	1.31651	7.50689	6.05508e-14	2.77465e-12
LOC113656815	138.172	9.88104	1.39792	7.06841	1.56717e-12	5.60747e-11
LOC113650820	115.839	9.87224	1.32568	7.44693	9.55342e-14	4.18769e-12
LOC113649477	134.993	9.85633	1.22067	8.07456	6.77229e-16	4.36517e-14
LOC113647133	118.068	9.84729	1.44503	6.81459	9.45351e-12	2.94571e-10
LOC113637772	154.686	9.83941	1.25377	7.84788	4.23117e-15	2.39342e-13
LOC113637485	114.257	9.82879	1.51205	6.5003	8.01616e-11	2.12401e-09
LOC113655833	138.461	9.80616	1.19716	8.19118	2.58679e-16	1.79007e-14
LOC113661615	113.33	9.79311	1.30127	7.52583	5.23858e-14	2.41675e-12
LOC113663546	91.6162	9.75962	1.35182	7.21961	5.21383e-13	1.99376e-11
LOC113636959	485.178	9.75271	1.30261	7.48703	7.045e-14	3.18016e-12
LOC113661474	409.509	9.74312	1.97195	4.94085	7.77822e-07	8.82168e-06
LOC113645418	118.842	9.73525	1.18346	8.2261	1.93411e-16	1.39139e-14
LOC113641504	131.506	9.73241	1.04442	9.3185	1.17996e-20	1.66692e-18
LOC113649768	111.192	9.73174	1.00653	9.66857	4.10066e-22	7.05418e-20
LOC113649772	138.247	9.72953	1.31116	7.42057	1.16618e-13	5.04696e-12
LOC113640104	114.18	9.72792	1.30033	7.4811	7.37043e-14	3.29975e-12
LOC113656892	327.667	9.72432	0.945957	10.2799	8.68431e-25	2.38485e-22
arc	111.908	9.69931	0.99434	9.75452	1.76432e-22	3.27239e-20
LOC113658276	87.9402	9.69178	1.46473	6.61678	3.67099e-11	1.03935e-09
LOC113659126	259.827	9.69037	1.47878	6.55297	5.6403e-11	1.544e-09
LOC113649720	92.508	9.68815	1.23042	7.87387	3.43825e-15	1.96117e-13
LOC113642657	230.062	9.68637	1.26962	7.62933	2.35978e-14	1.15511e-12
LOC113650020	119.053	9.67253	1.0932	8.84794	8.91465e-19	9.80072e-17
LOC113634432	394.009	9.6665	1.06209	9.10138	8.91945e-20	1.1054e-17
LOC113658624	128.689	9.65545	1.11952	8.6246	6.43144e-18	6.19246e-16
LOC113652763	93.331	9.63177	1.56713	6.14611	7.94079e-10	1.72652e-08
LOC113645519	454.86	9.62393	1.12116	8.58389	9.1715e-18	8.59316e-16
LOC113636252	172.51	9.61961	1.21918	7.89023	3.01634e-15	1.74238e-13
LOC113648620	113.934	9.61774	1.48705	6.46765	9.95414e-11	2.59961e-09
LOC113638597	230.445	9.6174	1.09987	8.74411	2.24784e-18	2.33921e-16
LOC113655268	253.648	9.6138	1.48906	6.45627	1.07313e-10	2.78922e-09
LOC113643535	93.9363	9.60552	1.23024	7.80785	5.81736e-15	3.16587e-13
LOC113650215	79.6659	9.60347	1.73258	5.54287	2.97562e-08	4.77517e-07
LOC113660637	114.29	9.59685	1.16789	8.21725	2.0823e-16	1.48623e-14
LOC113642839	241.868	9.59303	1.88838	5.08004	3.77362e-07	4.62002e-06
LOC113659501	187.431	9.55742	0.988603	9.6676	4.13962e-22	7.05418e-20
LOC113645126	116.247	9.54999	1.18166	8.08186	6.37865e-16	4.12118e-14
asdurf	254.054	9.54076	1.03131	9.25114	2.22104e-20	3.05756e-18
LOC113658275	87.0235	9.53954	1.22719	7.7735	7.63453e-15	4.04185e-13
LOC113660615	102.781	9.53526	1.22342	7.79395	6.49472e-15	3.4858e-13
LOC113644673	129.72	9.52695	1.45428	6.55099	5.71552e-11	1.56302e-09
LOC113663643	79.5254	9.5226	1.16624	8.1652	3.20906e-16	2.17649e-14
cklf	91.1948	9.51601	1.24714	7.63025	2.34301e-14	1.14896e-12
LOC113658021	178.451	9.5027	1.3949	6.81244	9.59563e-12	2.98658e-10
LOC113638260	81.4183	9.48803	1.86379	5.09071	3.56722e-07	4.39296e-06
LOC113646649	92.3013	9.48246	1.08824	8.71358	2.94436e-18	2.92985e-16
LOC113660600	104.936	9.4767	1.22954	7.70754	1.28265e-14	6.53672e-13
LOC113650436	97.1749	9.46605	1.2611	7.50616	6.08859e-14	2.78533e-12
LOC113654669	259.858	9.46557	1.77163	5.34287	9.14876e-08	1.30529e-06
LOC113641316	418.19	9.4631	1.3969	6.77437	1.24952e-11	3.8065e-10
LOC113661256	107.806	9.45966	1.18462	7.98537	1.40099e-15	8.4509e-14
LOC113662969	89.9309	9.45694	1.29459	7.30499	2.77296e-13	1.11511e-11
LOC113648491	105.35	9.44178	1.06957	8.82761	1.06937e-18	1.16626e-16
LOC113636358	100.139	9.43796	1.39298	6.77537	1.24089e-11	3.78445e-10
LOC113655351	79.298	9.42394	1.19434	7.8905	3.00989e-15	1.74235e-13
LOC113663519	15412.8	9.42123	1.69207	5.56788	2.57859e-08	4.16747e-07
LOC113645089	508.646	9.41724	1.27951	7.36004	1.83855e-13	7.67657e-12
LOC113634000	79.3392	9.37416	1.63667	5.72757	1.01881e-08	1.78521e-07
LOC113658149	125.277	9.37401	1.36211	6.88198	5.90255e-12	1.89111e-10
LOC113662728	73.702	9.37242	1.1638	8.05331	8.05842e-16	5.12151e-14
LOC113660568	188.817	9.37099	1.18324	7.91977	2.37941e-15	1.40421e-13
LOC113642438	74.9726	9.37088	1.39166	6.73358	1.65535e-11	4.94881e-10
LOC113663930	81.2553	9.36901	1.4122	6.63436	3.25922e-11	9.28553e-10
LOC113638950	241.749	9.36139	1.01756	9.19983	3.58514e-20	4.86312e-18
LOC113636450	6909.34	9.36052	0.738581	12.6737	8.27564e-37	1.12818e-33
LOC113663756	84.0451	9.35929	1.24765	7.50156	6.30626e-14	2.87525e-12
LOC113640187	214.606	9.35587	1.39296	6.71656	1.86069e-11	5.50234e-10
LOC113661465	77.2794	9.3508	1.20861	7.73685	1.01909e-14	5.24257e-13
LOC113650579	71.9965	9.33709	1.18526	7.8777	3.33471e-15	1.9101e-13
LOC113644358	75.7533	9.33341	1.12909	8.26632	1.38156e-16	1.01531e-14
LOC113658604	78.9609	9.33085	1.26854	7.35557	1.9012e-13	7.92602e-12
LOC113661071	148.621	9.32956	1.19711	7.79341	6.52257e-15	3.49387e-13
LOC113633935	149.941	9.32584	1.23487	7.5521	4.28288e-14	2.0064e-12
LOC113656075	89.9236	9.30678	1.73452	5.36563	8.06692e-08	1.16744e-06
LOC113660250	111.862	9.30242	1.24382	7.47893	7.49303e-14	3.34914e-12
LOC113639783	1694.04	9.30179	0.561668	16.561	1.33354e-61	1.81795e-57
LOC113642564	146.811	9.30129	1.09755	8.47463	2.35836e-17	2.04779e-15
LOC113648236	90.3967	9.29982	1.33822	6.9494	3.66845e-12	1.22424e-10
LOC113660743	238.557	9.29797	1.33381	6.97101	3.14681e-12	1.06185e-10
LOC113653154	104.197	9.29451	1.17389	7.91773	2.41884e-15	1.4244e-13
LOC113663409	102.21	9.28693	1.14016	8.14527	3.78428e-16	2.54134e-14
LOC113636966	117.176	9.27844	1.13939	8.14336	3.84459e-16	2.5755e-14
LOC113654163	87.1344	9.26695	1.17803	7.86647	3.64797e-15	2.07645e-13
LOC113658100	69.9759	9.26469	2.05183	4.51533	6.32191e-06	5.59451e-05
LOC113650088	109.314	9.26404	1.1293	8.20332	2.33845e-16	1.63063e-14
LOC113646249	85.4505	9.24044	1.36098	6.78954	1.12491e-11	3.44615e-10
LOC113640079	120.487	9.22488	1.63985	5.62543	1.85047e-08	3.08393e-07
dhrs9	73.6254	9.22294	1.07312	8.59452	8.36119e-18	7.91555e-16
LOC113662814	138.402	9.20694	1.40419	6.55675	5.49919e-11	1.5145e-09
LOC113649546	243.812	9.20134	1.2715	7.23662	4.60017e-13	1.77152e-11
LOC113642168	73.209	9.18805	1.25774	7.3052	2.76855e-13	1.11499e-11
LOC113663994	85.9854	9.18118	1.4494	6.33448	2.38136e-10	5.76623e-09
LOC113640478	95.8553	9.17718	1.16456	7.88038	3.26387e-15	1.87346e-13
LOC113639723	71.2653	9.17319	1.38737	6.61192	3.79357e-11	1.06961e-09
LOC113662733	64.0231	9.16455	1.16811	7.84565	4.30707e-15	2.42629e-13
LOC113658771	94.8726	9.15361	1.44728	6.32472	2.53698e-10	6.11049e-09
LOC113637226	111.348	9.14986	1.34423	6.80675	9.9831e-12	3.1001e-10
LOC113647831	434.405	9.1474	1.04069	8.78976	1.49881e-18	1.61522e-16
LOC113651307	142.871	9.13639	1.30623	6.99446	2.66285e-12	9.16699e-11
LOC113649168	74.0315	9.13322	1.19478	7.64424	2.10181e-14	1.0344e-12
LOC113656509	118.596	9.12884	1.33015	6.86302	6.74201e-12	2.14243e-10
LOC113661231	100.366	9.12227	1.10431	8.26059	1.4495e-16	1.05953e-14
LOC113649685	114.513	9.12176	1.09717	8.31393	9.25836e-17	7.03145e-15
LOC113663222	61.8688	9.11629	1.73401	5.25736	1.46142e-07	1.98039e-06
LOC113634620	61.5113	9.11608	1.47514	6.1798	6.41827e-10	1.42387e-08
LOC113638946	282.021	9.10165	0.958558	9.49514	2.19916e-21	3.42629e-19
LOC113661148	78.8958	9.09684	1.10102	8.26217	1.43046e-16	1.04843e-14
LOC113641871	74.8383	9.09271	1.45414	6.253	4.02644e-10	9.2564e-09
LOC113662189	103.628	9.09054	1.74732	5.20255	1.96573e-07	2.58388e-06
apoh	68.0786	9.08614	1.63959	5.54173	2.99501e-08	4.79782e-07
LOC113646393	64.2512	9.08426	1.03734	8.75725	2.0007e-18	2.09805e-16
LOC113656517	69.0924	9.0758	2.08469	4.35355	1.33952e-05	0.000108342
LOC113656459	121.659	9.07441	1.31602	6.89532	5.37453e-12	1.73211e-10
LOC113637319	211.241	9.07395	1.55736	5.82649	5.66065e-09	1.04353e-07
LOC113658285	250.348	9.06373	1.19212	7.60306	2.89199e-14	1.39558e-12
LOC113645639	2012.47	9.06241	2.15204	4.21107	2.54165e-05	0.000190118
LOC113660216	59.2529	9.05271	2.39194	3.78466	0.000153916	0.000921501
LOC113635355	1033.81	9.05105	1.11714	8.10195	5.40838e-16	3.55324e-14
LOC113650566	59.9763	9.036	1.23555	7.31335	2.60558e-13	1.05716e-11
LOC113636974	75.3187	9.03497	1.12238	8.04982	8.29134e-16	5.23295e-14
LOC113654135	531.57	9.03154	0.935086	9.65851	4.52387e-22	7.6287e-20
LOC113648923	62.7925	9.02348	1.18487	7.61561	2.6244e-14	1.26869e-12
LOC113644879	74.108	9.02231	1.36279	6.62048	3.58025e-11	1.01683e-09
LOC113661098	97.7392	9.01608	1.12425	8.01961	1.06082e-15	6.49959e-14
LOC113649766	62.8162	9.00983	1.14887	7.84233	4.42276e-15	2.4812e-13
LOC113636056	122.21	9.00195	1.43009	6.29466	3.08079e-10	7.29781e-09
LOC113644814	140.892	9.00105	1.23488	7.28903	3.12189e-13	1.24442e-11
LOC113635057	78.7693	9.00101	1.29072	6.97363	3.0887e-12	1.04743e-10
LOC113659314	121.542	8.99923	1.12136	8.02528	1.01294e-15	6.26256e-14
LOC113659023	71.4403	8.99305	1.08057	8.32249	8.61329e-17	6.57923e-15
LOC113638843	128.98	8.97938	1.3898	6.46089	1.04086e-10	2.71311e-09
LOC113635019	90.2123	8.979	1.22636	7.32169	2.44875e-13	9.9948e-12
LOC113658909	52.9979	8.97642	1.41563	6.34095	2.28356e-10	5.53925e-09
LOC113640677	138.84	8.97355	1.09661	8.18302	2.76821e-16	1.89876e-14
LOC113635300	131.594	8.96461	1.29961	6.89791	5.27739e-12	1.70889e-10
LOC113651435	427.445	8.9634	2.72694	3.28698	0.00101269	0.00467191
LOC113658449	59.4149	8.96042	1.5479	5.78877	7.09025e-09	1.27854e-07
LOC113635645	68.7161	8.9602	1.25563	7.13602	9.60749e-13	3.55425e-11
LOC113637483	83.5553	8.95741	1.22519	7.31103	2.65093e-13	1.07237e-11
LOC113656732	80.9325	8.95572	1.26085	7.10291	1.22156e-12	4.44078e-11
LOC113648185	51.2553	8.94828	1.8624	4.80471	1.54976e-06	1.6146e-05
LOC113656179	108.873	8.94802	1.25212	7.14629	8.91576e-13	3.30732e-11
LOC113637793	56.1291	8.94484	1.09444	8.17299	3.00839e-16	2.05059e-14
LOC113655294	111.542	8.93716	1.27461	7.01166	2.35512e-12	8.20082e-11
LOC113647123	185.724	8.92504	0.976055	9.14399	6.0191e-20	7.88994e-18
LOC113648746	54.8214	8.92437	0.997031	8.95094	3.52459e-19	4.10675e-17
LOC113663271	61.7131	8.92184	1.1237	7.93968	2.02707e-15	1.2041e-13
LOC113640794	124.365	8.92121	1.55371	5.74187	9.36384e-09	1.65246e-07
LOC113647850	56.5899	8.91678	1.18864	7.50164	6.3024e-14	2.87525e-12
LOC113643504	55.4434	8.91256	1.24371	7.1661	7.7166e-13	2.89399e-11
LOC113661715	394.281	8.91026	1.61163	5.52872	3.22567e-08	5.12816e-07
LOC113658042	272.092	8.90692	1.68918	5.27294	1.34257e-07	1.83668e-06
LOC113638769	49.412	8.89313	2.13327	4.16878	3.06234e-05	0.000224328
LOC113640708	92.0144	8.89059	1.35934	6.54037	6.13658e-11	1.65986e-09
LOC113660918	98.7439	8.8834	1.07899	8.23308	1.82461e-16	1.31608e-14
LOC113646226	97.7285	8.87925	1.14656	7.74426	9.61391e-15	4.99282e-13
LOC113658601	55.6935	8.87883	1.28642	6.90199	5.12808e-12	1.66449e-10
LOC113664095	75.4394	8.87653	1.66301	5.33764	9.41643e-08	1.33871e-06
LOC113657874	159.762	8.87518	1.03446	8.57952	9.52687e-18	8.83504e-16
LOC113647005	110.909	8.87493	1.28934	6.88331	5.84791e-12	1.8758e-10
LOC113652105	60.8971	8.8736	1.36985	6.47779	9.3076e-11	2.44011e-09
LOC113650172	99.2771	8.86892	2.57706	3.44149	0.000578515	0.00290322
LOC113641740	68.0784	8.86698	1.18817	7.46269	8.47752e-14	3.75227e-12
LOC113654942	109.838	8.85738	1.16288	7.61677	2.60105e-14	1.26188e-12
LOC113663660	96.4424	8.85467	0.971781	9.1118	8.10276e-20	1.02279e-17
LOC113642835	89.3537	8.8447	1.87753	4.71081	2.46737e-06	2.42424e-05
LOC113643884	274.23	8.8302	0.863564	10.2253	1.52754e-24	4.04353e-22
LOC113655193	90.3981	8.82188	1.58136	5.57866	2.42376e-08	3.9406e-07
LOC113661835	65.9339	8.82143	1.37407	6.41994	1.36326e-10	3.46083e-09
cunhxorf21	50.3102	8.81842	1.26182	6.98868	2.77482e-12	9.50447e-11
LOC113641412	48.515	8.80962	1.55855	5.65244	1.58183e-08	2.66555e-07
LOC113650599	488.885	8.80902	1.78076	4.94678	7.54501e-07	8.57595e-06
LOC113643900	52.5582	8.80621	1.75131	5.02836	4.9468e-07	5.89229e-06
LOC113648365	56.1686	8.80321	1.08754	8.09464	5.74347e-16	3.74631e-14
LOC113660604	241.634	8.80118	1.13677	7.74225	9.76707e-15	5.06272e-13
LOC113663905	330.445	8.79909	1.18521	7.42405	1.13588e-13	4.94726e-12
LOC113653722	179.308	8.79283	1.03607	8.48671	2.1256e-17	1.86349e-15
LOC113663297	70.528	8.78802	1.19516	7.35299	1.93822e-13	8.06803e-12
clrn2	55.7957	8.7867	1.07785	8.15206	3.57776e-16	2.42053e-14
LOC113642294	72.9963	8.7759	1.25179	7.01068	2.37163e-12	8.23724e-11
LOC113660632	67.1223	8.7627	1.25895	6.96034	3.39441e-12	1.14117e-10
LOC113649925	107.15	8.76081	1.83233	4.78125	1.74212e-06	1.78573e-05
LOC113645400	86.793	8.76079	1.12571	7.78249	7.11116e-15	3.78683e-13
LOC113658493	68.7206	8.76034	1.34163	6.52965	6.59256e-11	1.77264e-09
LOC113643713	56.4215	8.75699	1.66614	5.25585	1.47341e-07	1.99466e-06
LOC113633973	108.302	8.75516	1.27439	6.87006	6.41727e-12	2.0464e-10
LOC113654031	61.1489	8.75306	1.9346	4.52448	6.05432e-06	5.38041e-05
LOC113637711	48.457	8.75033	1.1372	7.69461	1.41928e-14	7.19267e-13
LOC113650160	181.076	8.74816	1.00246	8.72672	2.62157e-18	2.65714e-16
LOC113639541	63.5256	8.74565	1.08346	8.07198	6.9165e-16	4.4476e-14
LOC113635192	238.157	8.73861	1.19414	7.31794	2.51803e-13	1.02469e-11
LOC113643695	52.4014	8.72623	1.07061	8.15068	3.61886e-16	2.44228e-14
LOC113634943	92.7944	8.72552	1.38752	6.28856	3.20422e-10	7.55735e-09
LOC113662968	758.215	8.72041	1.0304	8.46314	2.60283e-17	2.20392e-15
LOC113651480	59.0688	8.7187	1.20182	7.25456	4.02978e-13	1.57185e-11
LOC113660187	249.145	8.71313	1.74288	4.99928	5.7545e-07	6.74212e-06
LOC113640638	47.1404	8.71206	1.35666	6.4217	1.34758e-10	3.44023e-09
LOC113649563	114.83	8.70549	1.02566	8.48767	2.10823e-17	1.85872e-15
LOC113663422	48.1695	8.70496	1.29468	6.72365	1.77222e-11	5.27507e-10
LOC113645481	120.971	8.70351	1.24517	6.98982	2.75234e-12	9.4393e-11
LOC113661232	433.987	8.70312	1.10916	7.8466	4.27463e-15	2.413e-13
LOC113662921	73.4365	8.69959	1.27217	6.83838	8.00918e-12	2.52999e-10
LOC113646835	65.4477	8.68831	1.4795	5.87245	4.29404e-09	8.10782e-08
LOC113659654	45.7326	8.68713	1.78223	4.87431	1.09187e-06	1.19558e-05
LOC113650275	266.928	8.68688	1.02787	8.45131	2.88051e-17	2.42398e-15
LOC113658894	42.5559	8.68388	2.13568	4.0661	4.78067e-05	0.000331751
LOC113634652	78.6083	8.68378	1.25376	6.9262	4.32289e-12	1.42176e-10
LOC113652730	70.5573	8.66968	1.39543	6.21291	5.2011e-10	1.17294e-08
LOC113656454	159.417	8.65439	1.45425	5.9511	2.66345e-09	5.21314e-08
LOC113636529	52.253	8.65356	1.5875	5.45107	5.00685e-08	7.61784e-07
LOC113659026	51.6229	8.64527	1.09436	7.89987	2.79194e-15	1.62307e-13
LOC113663127	63.4792	8.64258	1.9259	4.48755	7.20473e-06	6.27194e-05
LOC113661708	44.1466	8.63028	1.1411	7.56314	3.93449e-14	1.85662e-12
LOC113647425	58.2605	8.62942	1.15488	7.47214	7.88997e-14	3.5093e-12
LOC113636914	124.854	8.62301	1.37982	6.24935	4.12162e-10	9.45131e-09
LOC113654988	57.9248	8.61677	1.37629	6.26089	3.82787e-10	8.85966e-09
LOC113654934	115.284	8.61232	1.15385	7.46398	8.39478e-14	3.72339e-12
LOC113656604	41.1398	8.60866	1.81938	4.73164	2.22719e-06	2.21384e-05
LOC113648041	85.5299	8.60328	1.65008	5.21387	1.84937e-07	2.45368e-06
LOC113636538	126.047	8.6032	1.49521	5.75386	8.72284e-09	1.54635e-07
il20rb	44.2314	8.59494	1.14124	7.53123	5.02652e-14	2.32679e-12
LOC113662727	55.2697	8.59387	1.17427	7.31851	2.50741e-13	1.02189e-11
LOC113643841	41.9424	8.58495	2.05113	4.18547	2.84577e-05	0.000209986
LOC113637773	74.8425	8.58369	1.09753	7.82089	5.24525e-15	2.88913e-13
LOC113636908	45.7035	8.57751	1.31873	6.50436	7.80253e-11	2.07547e-09
LOC113659337	93.5895	8.56849	1.06464	8.04826	8.39806e-16	5.28806e-14
LOC113654420	4579.77	8.56405	0.848951	10.0878	6.25573e-24	1.44545e-21
LOC113634197	46.1235	8.55865	1.22739	6.97307	3.101e-12	1.0503e-10
LOC113651660	110.888	8.54884	1.35887	6.29114	3.15137e-10	7.45852e-09
LOC113658317	43.8169	8.54664	1.30593	6.5445	5.96938e-11	1.61945e-09
LOC113643720	1353.48	8.54645	1.06283	8.04122	8.89519e-16	5.58819e-14
LOC113662060	41.2558	8.53968	1.19156	7.16682	7.67587e-13	2.89064e-11
LOC113646161	80.7908	8.53796	1.26992	6.7232	1.77772e-11	5.28566e-10
LOC113659419	99.3441	8.53299	2.033	4.19723	2.70199e-05	0.000200407
LOC113653166	56.1812	8.52801	2.13634	3.99187	6.55539e-05	0.000437963
ly86	53.2132	8.52232	1.20524	7.07105	1.53765e-12	5.50906e-11
LOC113663603	66.7599	8.52124	1.13717	7.49339	6.71184e-14	3.0348e-12
LOC113662724	45.8046	8.50823	2.03767	4.17548	2.97361e-05	0.000218356
LOC113657008	73.6271	8.50384	1.60889	5.28552	1.25347e-07	1.72345e-06
LOC113655295	383.433	8.50281	1.05088	8.09112	5.91179e-16	3.83774e-14
LOC113658480	52.0668	8.49936	1.15411	7.36444	1.7789e-13	7.47332e-12
LOC113640988	49.1223	8.49651	1.63768	5.18813	2.12415e-07	2.77637e-06
LOC113663265	62.6742	8.49364	1.05879	8.02202	1.04016e-15	6.38739e-14
LOC113645789	269.651	8.48994	1.00528	8.44538	3.03048e-17	2.53454e-15
LOC113655307	41.6391	8.48402	1.15727	7.33104	2.28374e-13	9.36333e-12
ramac	465.606	8.47988	0.846589	10.0165	1.28967e-23	2.87852e-21
LOC113649338	290.171	8.4688	1.34158	6.31253	2.74503e-10	6.55945e-09
LOC113634937	49.4886	8.46867	1.14315	7.4082	1.28025e-13	5.49703e-12
LOC113649306	617.34	8.46764	0.751654	11.2653	1.94588e-29	1.04028e-26
LOC113646995	67.5795	8.46581	1.33712	6.33138	2.42975e-10	5.86777e-09
LOC113645916	149.201	8.46511	1.42758	5.92969	3.03504e-09	5.86881e-08
LOC113640307	784.053	8.4559	1.18225	7.15238	8.52883e-13	3.1811e-11
LOC113642902	69.1566	8.44894	1.21673	6.94394	3.81303e-12	1.26783e-10
LOC113656056	97.2512	8.44807	1.13708	7.42963	1.08904e-13	4.75084e-12
LOC113663520	57.1915	8.44475	1.2219	6.91117	4.80676e-12	1.56766e-10
LOC113663547	42.2479	8.44227	1.30031	6.4925	8.44218e-11	2.22607e-09
LOC113653093	65.9911	8.44189	1.14918	7.34602	2.0419e-13	8.47373e-12
LOC113661066	294.999	8.44179	1.06648	7.91559	2.46079e-15	1.44598e-13
LOC113660465	86.0932	8.4352	1.16229	7.25742	3.94556e-13	1.54341e-11
LOC113640615	65.9026	8.43175	2.14661	3.92793	8.56798e-05	0.000553176
LOC113660592	81.863	8.42983	1.67725	5.02599	5.00833e-07	5.9448e-06
LOC113649695	40.2205	8.42016	1.33555	6.30463	2.88886e-10	6.87302e-09
LOC113636539	158.955	8.41693	1.37538	6.11971	9.37431e-10	2.00936e-08
LOC113655069	53.538	8.41659	2.51077	3.3522	0.000801717	0.00381813
LOC113659005	166.938	8.41601	1.75394	4.79835	1.59982e-06	1.66104e-05
LOC113655506	41.5381	8.41036	1.34025	6.27523	3.49112e-10	8.14246e-09
LOC113646093	40.5845	8.40953	1.44397	5.82389	5.74946e-09	1.05676e-07
LOC113635307	4252.63	8.40833	0.992064	8.47559	2.33886e-17	2.03735e-15
LOC113646124	35.6124	8.40769	1.45306	5.7862	7.19965e-09	1.29229e-07
LOC113651280	68.0497	8.40587	1.58191	5.31376	1.07384e-07	1.50145e-06
LOC113643904	39.5006	8.40495	1.80974	4.64429	3.41256e-06	3.24759e-05
LOC113650546	261.291	8.40417	0.986536	8.51887	1.61111e-17	1.43552e-15
LOC113650551	523.195	8.40364	1.02697	8.18298	2.76905e-16	1.89876e-14
il7r	829.571	8.39666	0.766366	10.9565	6.18655e-28	2.51756e-25
LOC113662375	44.1316	8.39585	1.52397	5.5092	3.60461e-08	5.66454e-07
LOC113660748	161.636	8.38984	1.48844	5.63666	1.73379e-08	2.90011e-07
LOC113654943	63.4548	8.38568	1.18775	7.06016	1.6631e-12	5.91191e-11
LOC113656578	35.286	8.38442	1.59276	5.26407	1.40897e-07	1.91618e-06
LOC113653742	188.805	8.37104	1.2501	6.69631	2.13754e-11	6.25992e-10
LOC113662730	37.0581	8.37016	1.09396	7.65122	1.99079e-14	9.88686e-13
fgb	80.7176	8.36994	1.36287	6.14141	8.17927e-10	1.77272e-08
LOC113641894	80.5316	8.36389	1.03042	8.11701	4.77821e-16	3.16209e-14
LOC113638184	38.3953	8.3573	1.27965	6.53091	6.53731e-11	1.75952e-09
LOC113650992	475.783	8.35278	1.91676	4.35777	1.31396e-05	0.00010659
LOC113637795	485.269	8.3494	1.13438	7.36032	1.83471e-13	7.67232e-12
LOC113653111	47.6901	8.34162	1.51433	5.50844	3.62033e-08	5.68596e-07
LOC113653953	119.308	8.34016	1.22819	6.79063	1.11642e-11	3.42782e-10
LOC113663139	107.546	8.32706	1.69447	4.91425	8.91235e-07	9.93845e-06
LOC113655720	37.1666	8.31909	1.59344	5.22085	1.78105e-07	2.36996e-06
LOC113658746	141.618	8.31728	1.12989	7.36115	1.8233e-13	7.63631e-12
LOC113637279	83.209	8.31492	1.77255	4.69094	2.71955e-06	2.64816e-05
LOC113655857	111.81	8.31103	1.50183	5.53394	3.13114e-08	5.00413e-07
LOC113641019	43.3884	8.30931	1.50634	5.51621	3.4639e-08	5.46863e-07
LOC113642283	152.005	8.30564	1.08289	7.66988	1.72157e-14	8.64432e-13
ecm1	4565.01	8.29446	1.14841	7.22253	5.10297e-13	1.95411e-11
LOC113647173	126.204	8.27974	1.19401	6.93439	4.07983e-12	1.34832e-10
LOC113661178	32.6855	8.2753	1.65481	5.00076	5.71037e-07	6.69936e-06
LOC113647222	310.011	8.27493	1.30956	6.31884	2.63527e-10	6.31376e-09
LOC113662188	86.9981	8.27476	1.04209	7.94053	2.01324e-15	1.19954e-13
LOC113653256	41.3183	8.26625	1.54563	5.34815	8.88581e-08	1.27177e-06
LOC113656686	212.588	8.26579	1.74711	4.73112	2.23288e-06	2.21709e-05
LOC113654961	47.3163	8.25744	1.26513	6.52696	6.71179e-11	1.80115e-09
LOC113637919	36.0504	8.25317	1.31898	6.25722	3.91911e-10	9.06315e-09
LOC113656581	46.9846	8.2514	1.22038	6.76132	1.36736e-11	4.13317e-10
LOC113662778	67.9247	8.25043	1.10251	7.48329	7.24855e-14	3.25588e-12
LOC113660599	44.7449	8.25032	1.19724	6.89114	5.53486e-12	1.77957e-10
LOC113652129	38.4129	8.24441	1.38336	5.95969	2.52715e-09	4.97492e-08
LOC113658097	41.1598	8.24373	1.31069	6.28961	3.18262e-10	7.52594e-09
ubxn11	66.35	8.24212	1.08954	7.56475	3.88598e-14	1.83943e-12
LOC113637105	379.151	8.24067	1.77229	4.64973	3.32362e-06	3.17403e-05
LOC113639237	246.939	8.23917	1.73022	4.76193	1.9175e-06	1.9419e-05
LOC113663788	57.4068	8.23672	1.05221	7.82804	4.95534e-15	2.75729e-13
LOC113637273	1076.79	8.23626	0.754828	10.9114	1.01634e-27	4.01602e-25
LOC113657907	38.7509	8.23609	1.23536	6.66696	2.61162e-11	7.57509e-10
LOC113663291	231.87	8.23344	1.05203	7.82624	5.02676e-15	2.79134e-13
LOC113656398	69.773	8.23224	1.24379	6.61866	3.62471e-11	1.02839e-09
LOC113649940	47.3705	8.23183	1.55548	5.29216	1.20878e-07	1.66789e-06
LOC113639040	45.6079	8.22915	1.29497	6.35469	2.08849e-10	5.0887e-09
LOC113648791	56.695	8.22648	1.65507	4.97047	6.67891e-07	7.69006e-06
LOC113662768	33.2134	8.22518	1.44233	5.70269	1.17931e-08	2.04411e-07
LOC113635317	37.5223	8.2235	2.19616	3.74449	0.00018076	0.00106033
LOC113641459	37.8455	8.21076	1.19268	6.88428	5.80787e-12	1.86515e-10
LOC113644770	41.8559	8.20662	1.06036	7.73944	9.98592e-15	5.15656e-13
LOC113662150	39.1558	8.20479	1.89959	4.31923	1.56572e-05	0.000124205
LOC113636445	47.605	8.20112	1.36527	6.00694	1.89061e-09	3.82516e-08
LOC113641431	40.8766	8.19787	1.17388	6.98359	2.87741e-12	9.83114e-11
LOC113661250	68.4005	8.18966	1.20006	6.82437	8.83107e-12	2.77076e-10
LOC113649980	114.278	8.18683	1.09218	7.49588	6.58568e-14	2.99264e-12
LOC113634376	35.8007	8.18618	1.77161	4.62075	3.82347e-06	3.5873e-05
LOC113654763	75.1667	8.18517	1.09391	7.48248	7.29356e-14	3.2707e-12
LOC113640552	41.8322	8.18275	1.24982	6.54716	5.86405e-11	1.59405e-09
tmem273	53.6543	8.17873	1.33792	6.11302	9.77641e-10	2.09062e-08
LOC113646883	99.5364	8.17797	1.3051	6.26618	3.70016e-10	8.57864e-09
LOC113650017	116.693	8.17777	1.53336	5.33325	9.64721e-08	1.37067e-06
LOC113650988	87.266	8.17624	1.30433	6.26851	3.64509e-10	8.47981e-09
LOC113640613	39.8552	8.1746	2.07422	3.94106	8.11233e-05	0.000526751
LOC113636540	39.1983	8.17188	1.55544	5.25374	1.49038e-07	2.01464e-06
LOC113664060	32.6017	8.17083	2.63717	3.09834	0.0019461	0.00811196
LOC113661823	102.407	8.16806	1.26223	6.47113	9.72745e-11	2.54529e-09
itga2b	236.561	8.16557	1.13946	7.16619	7.71125e-13	2.89399e-11
LOC113658025	70.0425	8.16394	1.28011	6.37756	1.79937e-10	4.43593e-09
LOC113653284	181.408	8.16307	1.91872	4.25444	2.09577e-05	0.000160644
LOC113635492	441.262	8.1621	0.970321	8.41176	4.03908e-17	3.30707e-15
LOC113659685	29.4284	8.15969	1.54915	5.26721	1.38515e-07	1.88737e-06
LOC113663744	31.0549	8.15896	2.34653	3.47703	0.000506999	0.00259301
LOC113656713	153.094	8.15872	1.37622	5.92837	3.05965e-09	5.90384e-08
LOC113659382	30.7584	8.15859	2.23483	3.65065	0.000261576	0.00146085
LOC113658609	30.2277	8.15465	1.90103	4.2896	1.78993e-05	0.000139795
tm4sf5	41.6635	8.15035	1.28918	6.32212	2.57998e-10	6.19762e-09
LOC113641230	86.3257	8.14395	1.12013	7.27053	3.58076e-13	1.40879e-11
LOC113648686	147.431	8.13547	1.14514	7.10432	1.20921e-12	4.40174e-11
LOC113662036	35.8168	8.13477	1.47131	5.52892	3.22211e-08	5.12549e-07
LOC113663157	271.454	8.13404	0.942528	8.63003	6.13356e-18	5.9513e-16
LOC113637378	3347.28	8.13347	0.504009	16.1376	1.38904e-58	1.2624e-54
LOC113649962	33.3696	8.12816	1.48038	5.49058	4.00605e-08	6.2272e-07
LOC113640575	89.3984	8.12805	1.20618	6.73867	1.59848e-11	4.78929e-10
LOC113648246	85.294	8.12318	1.36921	5.93274	2.97916e-09	5.76485e-08
LOC113639945	79.6184	8.12114	1.30626	6.2171	5.0642e-10	1.1449e-08
LOC113661701	32.0204	8.11844	1.25148	6.48709	8.751e-11	2.30083e-09
LOC113634893	67.8316	8.11783	1.24983	6.49516	8.29465e-11	2.18929e-09
LOC113649245	30.1284	8.11256	1.42681	5.68581	1.30194e-08	2.22973e-07
LOC113663298	59.1624	8.11236	1.51374	5.35915	8.36136e-08	1.20684e-06
LOC113637782	34.1574	8.10995	1.57191	5.15928	2.47895e-07	3.18064e-06
LOC113655083	29.3919	8.10754	2.64721	3.06267	0.00219371	0.00898071
LOC113643901	36.7729	8.10569	1.56461	5.18065	2.21117e-07	2.87907e-06
LOC113646492	54.0665	8.10436	1.16607	6.95013	3.64938e-12	1.21937e-10
LOC113642663	676.127	8.09786	1.56731	5.16673	2.38222e-07	3.06518e-06
LOC113647941	48.6365	8.09001	1.43237	5.64798	1.62344e-08	2.7306e-07
LOC113650242	46.6325	8.085	1.42886	5.65834	1.52844e-08	2.58677e-07
LOC113644130	60.614	8.0822	1.02537	7.88224	3.21554e-15	1.84962e-13
LOC113641131	44.9449	8.07839	1.26748	6.3736	1.8464e-10	4.5435e-09
LOC113659000	44.5656	8.07787	2.2777	3.5465	0.000390386	0.002072
LOC113652219	52.3131	8.07572	1.07406	7.51886	5.52578e-14	2.54065e-12
LOC113660558	34.4718	8.06673	1.16985	6.89553	5.36644e-12	1.73155e-10
LOC113641715	38.5167	8.06283	1.37555	5.86153	4.58617e-09	8.6117e-08
LOC113662220	2127.95	8.06148	0.752325	10.7154	8.61656e-27	3.09119e-24
LOC113661228	1247.67	8.05631	0.729488	11.0438	2.34937e-28	1.05009e-25
LOC113663322	29.1919	8.05353	2.27668	3.5374	0.000404083	0.00213804
LOC113645151	29.9566	8.05115	1.75459	4.58861	4.46199e-06	4.11696e-05
LOC113650062	531.363	8.04384	1.34553	5.97817	2.25658e-09	4.48111e-08
LOC113643889	35.2432	8.03978	1.5929	5.04726	4.48187e-07	5.39983e-06
LOC113638724	29.9863	8.03956	1.35742	5.92268	3.16729e-09	6.0986e-08
LOC113652093	28.8082	8.03906	1.10486	7.2761	3.43615e-13	1.35581e-11
LOC113641882	39.3055	8.03578	1.48388	5.41538	6.1157e-08	9.11173e-07
LOC113640550	48.6063	8.03378	1.78243	4.5072	6.56888e-06	5.79051e-05
LOC113650693	37.2941	8.0333	1.25433	6.40445	1.5091e-10	3.80626e-09
lgals3	1155.73	8.03145	1.0268	7.82184	5.20557e-15	2.87798e-13
LOC113645092	110.544	8.0276	1.02974	7.79578	6.40142e-15	3.4425e-13
LOC113649544	50.2274	8.01799	1.66166	4.82529	1.39796e-06	1.47735e-05
LOC113658645	112.417	8.01659	0.976586	8.2088	2.23418e-16	1.56997e-14
LOC113644253	765.996	8.00953	1.10596	7.24214	4.41652e-13	1.71231e-11
LOC113645516	37.562	8.00472	1.64516	4.86561	1.14105e-06	1.23898e-05
LOC113645517	48.0408	8.00293	1.07267	7.46076	8.60254e-14	3.80143e-12
LOC113644482	44.6719	8.00122	0.978404	8.17783	2.89002e-16	1.97485e-14
LOC113640802	38.2851	7.99588	1.5245	5.24493	1.56338e-07	2.09875e-06
LOC113659028	134.112	7.99454	1.29242	6.18571	6.18223e-10	1.37937e-08
LOC113643426	108.055	7.99448	1.07894	7.40953	1.26747e-13	5.45933e-12
LOC113645559	61.2565	7.99419	1.43764	5.56064	2.68783e-08	4.32608e-07
LOC113635023	55.0279	7.99374	1.1749	6.80374	1.01934e-11	3.15822e-10
LOC113635494	42.1933	7.99338	1.09151	7.32326	2.42026e-13	9.89331e-12
LOC113648237	44.3503	7.99239	1.96931	4.05847	4.93944e-05	0.000341379
LOC113648047	81.8034	7.99114	1.06194	7.52502	5.27118e-14	2.42768e-12
LOC113653454	56.41	7.98722	1.52712	5.23025	1.69278e-07	2.26286e-06
LOC113649227	49.5024	7.98644	0.975073	8.19061	2.59899e-16	1.79396e-14
LOC113653806	30.1542	7.986	1.49022	5.35895	8.37067e-08	1.20755e-06
LOC113650977	250.973	7.98583	1.93736	4.12201	3.75585e-05	0.000267861
hao1	35.6594	7.98516	1.17917	6.77183	1.27159e-11	3.86511e-10
LOC113647089	32.4818	7.98404	1.75788	4.54186	5.576e-06	4.99054e-05
LOC113658321	31.504	7.97239	1.53064	5.20854	1.90335e-07	2.51428e-06
LOC113647087	393.523	7.97174	1.57317	5.06732	4.0346e-07	4.91306e-06
LOC113656407	42.3085	7.97103	1.21354	6.56842	5.08524e-11	1.41479e-09
LOC113641647	37.363	7.96461	1.03829	7.67086	1.70853e-14	8.59467e-13
LOC113651484	35.041	7.96368	1.80056	4.42289	9.73893e-06	8.15265e-05
LOC113649542	99.066	7.95812	1.5615	5.09646	3.46063e-07	4.27948e-06
LOC113653924	92.9489	7.95722	1.78467	4.45864	8.24823e-06	7.07417e-05
LOC113649150	75.0824	7.95107	1.00734	7.8931	2.9476e-15	1.70992e-13
LOC113656875	303.347	7.9506	0.718126	11.0713	1.72847e-28	7.98757e-26
LOC113648201	33.2438	7.94878	1.3467	5.90243	3.58197e-09	6.82954e-08
LOC113637020	39.6071	7.94653	1.02596	7.74542	9.52657e-15	4.95691e-13
LOC113636770	30.8283	7.94649	1.255	6.33187	2.42214e-10	5.85457e-09
LOC113640511	48.1394	7.94537	1.80316	4.40637	1.05118e-05	8.70607e-05
LOC113656683	52.2027	7.94353	1.78917	4.43978	9.00501e-06	7.62489e-05
LOC113638273	65.246	7.94206	1.24118	6.39879	1.56616e-10	3.9356e-09
LOC113641155	52.7412	7.93472	1.28733	6.16372	7.10556e-10	1.5611e-08
LOC113640376	2863.6	7.93407	1.12925	7.02599	2.12559e-12	7.42052e-11
LOC113661357	222.214	7.93394	2.06228	3.84716	0.000119494	0.000737609
ccr7	382.232	7.93269	1.1246	7.05381	1.74089e-12	6.16433e-11
LOC113662282	13427.8	7.93014	0.515579	15.381	2.19382e-53	1.49536e-49
LOC113647638	27.0844	7.92947	1.36757	5.7982	6.70308e-09	1.21354e-07
LOC113647987	38.5233	7.92167	1.74295	4.54498	5.49413e-06	4.92755e-05
LOC113660559	26.977	7.91895	1.68466	4.70062	2.59377e-06	2.53837e-05
LOC113652908	153.477	7.91734	1.13897	6.95134	3.61827e-12	1.21046e-10
LOC113656043	32.239	7.91568	1.35487	5.8424	5.14548e-09	9.56968e-08
LOC113642568	97.9938	7.91107	1.6073	4.92196	8.56838e-07	9.60772e-06
lynx1	89.5822	7.90862	1.56616	5.04969	4.42524e-07	5.34577e-06
lenep	34.7928	7.90769	1.33845	5.90808	3.46111e-09	6.62692e-08
LOC113650990	96.4968	7.90587	1.42167	5.56097	2.68282e-08	4.32056e-07
LOC113634561	77.7433	7.90507	1.32456	5.96805	2.40101e-09	4.75407e-08
LOC113658403	33.7553	7.90199	1.11533	7.08492	1.39129e-12	5.02431e-11
LOC113639433	54.6065	7.901	2.41809	3.26746	0.00108517	0.00494769
LOC113643799	24.9167	7.88883	2.24853	3.50844	0.000450743	0.00234443
LOC113645525	664.04	7.88515	0.914298	8.62427	6.45024e-18	6.19246e-16
LOC113653098	29.9951	7.88368	1.34141	5.87718	4.17317e-09	7.89053e-08
LOC113661697	897.286	7.88132	0.933186	8.4456	3.02482e-17	2.53454e-15
LOC113660631	25.814	7.85732	1.20582	6.51618	7.21197e-11	1.9259e-09
LOC113647982	39.4353	7.85693	1.16854	6.7237	1.77168e-11	5.27507e-10
LOC113635284	26.4509	7.85686	1.43033	5.49305	3.95043e-08	6.15125e-07
LOC113633979	35.7925	7.85382	2.38372	3.29478	0.000984996	0.00456014
LOC113640569	26.4064	7.84197	1.10276	7.11123	1.15017e-12	4.19803e-11
LOC113662684	33.8437	7.8355	1.33719	5.85966	4.63828e-09	8.69159e-08
LOC113651490	43.4899	7.83192	1.43512	5.45735	4.83302e-08	7.36569e-07
LOC113659030	43.6337	7.8308	1.61978	4.83448	1.33494e-06	1.419e-05
LOC113654706	759.857	7.82768	0.682402	11.4708	1.85e-30	1.0732e-27
LOC113638179	35.9558	7.82594	1.8751	4.17362	2.99799e-05	0.000219909
LOC113661267	168.571	7.82404	1.58155	4.94708	7.53343e-07	8.57167e-06
LOC113661349	42.1055	7.82157	1.60536	4.87216	1.10383e-06	1.20593e-05
LOC113636184	45.927	7.81999	1.08243	7.2245	5.02933e-13	1.93133e-11
LOC113646172	61.346	7.8117	1.26671	6.16692	6.96317e-10	1.53601e-08
LOC113647153	30.9938	7.80835	2.42465	3.2204	0.00128011	0.00569648
LOC113634363	33.0536	7.79201	1.15001	6.7756	1.23892e-11	3.78265e-10
LOC113636588	51.6312	7.78846	1.20616	6.45724	1.06628e-10	2.77407e-09
LOC113638180	22.7873	7.78618	1.5882	4.90252	9.4615e-07	1.05036e-05
LOC113656701	123.822	7.78369	1.18567	6.56479	5.21077e-11	1.44382e-09
LOC113642190	38.7204	7.78274	1.49739	5.19755	2.01936e-07	2.64701e-06
LOC113651947	40.065	7.77575	1.36429	5.69949	1.20167e-08	2.07759e-07
LOC113662987	425.066	7.76959	1.45502	5.33987	9.30158e-08	1.32513e-06
LOC113661696	1089.35	7.76818	0.991861	7.83192	4.80476e-15	2.68446e-13
LOC113652876	204.246	7.76748	1.09774	7.07588	1.485e-12	5.34148e-11
LOC113641211	41.107	7.76444	1.28932	6.02212	1.72147e-09	3.51579e-08
LOC113646225	39.9333	7.74758	1.32193	5.86083	4.60552e-09	8.64209e-08
LOC113662964	27.5846	7.74018	1.7649	4.38562	1.15658e-05	9.51543e-05
LOC113658975	36.8912	7.73262	1.57163	4.92012	8.64898e-07	9.68437e-06
LOC113657158	54.3573	7.72911	1.22239	6.32293	2.56647e-10	6.17062e-09
LOC113660746	190.677	7.72422	1.74446	4.42787	9.51703e-06	7.99144e-05
LOC113661710	26.6609	7.72278	1.17969	6.54643	5.89275e-11	1.60026e-09
LOC113658433	22.9493	7.7202	2.32192	3.32492	0.000884444	0.00415049
LOC113657977	23.9494	7.71995	1.92405	4.01235	6.01176e-05	0.000406222
LOC113634513	37.6712	7.71722	1.45021	5.32145	1.02941e-07	1.44824e-06
LOC113636905	108.749	7.70974	2.00666	3.84207	0.000122	0.00074968
LOC113634986	29.1098	7.70941	1.60822	4.79376	1.63688e-06	1.6921e-05
LOC113640706	37.627	7.70374	1.10089	6.99775	2.60109e-12	8.97704e-11
LOC113662782	44.8748	7.69868	1.08972	7.06483	1.60814e-12	5.73898e-11
LOC113639173	31.5709	7.69691	1.61068	4.77868	1.76453e-06	1.80459e-05
LOC113636351	42.3094	7.69667	1.88352	4.08633	4.38252e-05	0.000307013
LOC113656814	31.8451	7.68391	1.17099	6.56187	5.31364e-11	1.46933e-09
LOC113661194	24.1727	7.6812	1.96777	3.9035	9.48103e-05	0.000603409
LOC113649117	25.4984	7.67804	1.75266	4.38079	1.18249e-05	9.70223e-05
LOC113650934	36.4824	7.67574	1.69755	4.52165	6.1359e-06	5.44581e-05
LOC113642161	372.399	7.66822	0.877116	8.74254	2.27922e-18	2.36285e-16
LOC113650004	68.2644	7.66462	1.36532	5.61378	1.97954e-08	3.27089e-07
LOC113639995	28.0695	7.66119	1.5833	4.83874	1.30662e-06	1.39542e-05
LOC113637527	2069.62	7.65942	1.2146	6.30613	2.86091e-10	6.82439e-09
LOC113653499	21.4067	7.65744	2.29436	3.3375	0.000845346	0.00399521
cd3e	209.16	7.65401	0.788337	9.70905	2.75894e-22	4.98161e-20
LOC113635956	46.2932	7.65398	1.67786	4.56176	5.07269e-06	4.60103e-05
LOC113643801	21.8177	7.6444	2.24405	3.40652	0.000657975	0.00324172
LOC113645741	80.477	7.64247	1.14971	6.64729	2.98536e-11	8.568e-10
micos10	65.9783	7.64084	1.93145	3.95602	7.62093e-05	0.000499171
LOC113652888	54.5875	7.63997	1.25962	6.0653	1.31708e-09	2.75596e-08
LOC113650205	138.333	7.63921	1.04612	7.30245	2.82565e-13	1.1313e-11
LOC113650087	29.0288	7.63413	1.07302	7.11459	1.12242e-12	4.10225e-11
LOC113653807	25.6775	7.62426	1.92815	3.95419	7.67939e-05	0.000502468
LOC113646114	25.5855	7.62414	2.08722	3.65277	0.000259426	0.00145033
LOC113653643	141.271	7.62156	1.22654	6.21388	5.16933e-10	1.16674e-08
LOC113637798	41.1008	7.62025	1.92787	3.95268	7.72798e-05	0.000505163
LOC113650976	52.5943	7.61578	1.42125	5.35852	8.39063e-08	1.20979e-06
LOC113639186	43.4117	7.61325	1.19556	6.36797	1.91552e-10	4.70502e-09
LOC113646259	21.7112	7.61309	1.67109	4.55577	5.21947e-06	4.72003e-05
LOC113651616	83.6259	7.61249	2.17264	3.5038	0.000458664	0.00237932
LOC113663484	1528.32	7.60764	1.09014	6.97861	2.98111e-12	1.01473e-10
LOC113634621	23.1177	7.60548	1.24867	6.09084	1.1232e-09	2.37581e-08
LOC113652094	144.942	7.6033	1.19538	6.36058	2.0099e-10	4.9192e-09
muc13	136.199	7.60281	1.62843	4.66881	3.02956e-06	2.91876e-05
LOC113662366	19.922	7.59795	1.30714	5.81263	6.15001e-09	1.12311e-07
LOC113655654	53.7723	7.59663	1.08913	6.97495	3.05984e-12	1.03893e-10
LOC113662210	58.0447	7.59605	1.10563	6.87035	6.40436e-12	2.04467e-10
LOC113646067	24.1785	7.59227	1.25368	6.05597	1.39576e-09	2.91165e-08
LOC113647109	77.8758	7.59009	1.04482	7.26449	3.74444e-13	1.47107e-11
LOC113656662	295.786	7.58734	0.75259	10.0816	6.66082e-24	1.52611e-21
LOC113636322	52.0207	7.58311	1.58212	4.793	1.64303e-06	1.69687e-05
LOC113641093	41.2497	7.583	1.83419	4.13424	3.56128e-05	0.000255926
LOC113649325	23.433	7.58148	1.42867	5.30665	1.11657e-07	1.55086e-06
LOC113648324	26.0206	7.5739	1.46134	5.18284	2.18536e-07	2.84954e-06
LOC113641042	28.6911	7.57279	1.20176	6.30144	2.94894e-10	6.99764e-09
LOC113652132	1426.1	7.57157	0.914166	8.28249	1.20628e-16	8.96162e-15
LOC113651302	100.326	7.56972	1.09025	6.94312	3.8354e-12	1.27372e-10
LOC113655234	37.95	7.56303	1.29771	5.82799	5.61005e-09	1.0363e-07
LOC113658442	66.5036	7.56252	1.14278	6.61767	3.64898e-11	1.0342e-09
LOC113649478	21.7821	7.5614	1.74003	4.34557	1.38916e-05	0.000111426
LOC113653055	50.8312	7.56086	1.30225	5.80599	6.39883e-09	1.16542e-07
LOC113638261	19.8085	7.56056	1.84846	4.0902	4.31008e-05	0.00030256
LOC113651788	34.9253	7.55179	1.09998	6.86536	6.63238e-12	2.11006e-10
LOC113661296	61.3461	7.55154	1.30214	5.79934	6.65773e-09	1.20613e-07
LOC113660375	30.7914	7.54614	1.65051	4.572	4.83082e-06	4.40804e-05
LOC113638168	58.6321	7.54415	1.57701	4.78383	1.71986e-06	1.76884e-05
LOC113657570	24.2215	7.54099	1.45333	5.18877	2.11689e-07	2.7682e-06
sln	22.3184	7.53802	2.40737	3.13122	0.0017408	0.00737803
LOC113634816	22.7371	7.53607	1.21675	6.19359	5.88083e-10	1.31427e-08
LOC113655338	22.9698	7.53393	1.65804	4.54387	5.52304e-06	4.95022e-05
cdh17	905.895	7.53292	1.58057	4.76595	1.87966e-06	1.90756e-05
LOC113653981	100.641	7.52672	1.75841	4.2804	1.86557e-05	0.000144955
LOC113648436	214.67	7.52539	1.56729	4.80152	1.57465e-06	1.6374e-05
LOC113639301	19.2962	7.52531	1.73097	4.34747	1.3772e-05	0.000110765
LOC113654834	89.1651	7.52228	1.56363	4.81076	1.50356e-06	1.5755e-05
LOC113655461	54.86	7.52083	2.01374	3.73476	0.000187894	0.00109699
LOC113636987	80.457	7.51361	1.76262	4.26275	2.01924e-05	0.000155565
LOC113653818	923.207	7.5136	1.68532	4.45827	8.26221e-06	7.08394e-05
LOC113662731	24.2368	7.51254	1.24574	6.0306	1.63356e-09	3.3488e-08
LOC113658838	33.9264	7.51127	1.73602	4.32672	1.51347e-05	0.000120481
LOC113637280	52.7593	7.50954	1.69857	4.42108	9.8207e-06	8.20347e-05
LOC113662792	22.918	7.50456	1.15801	6.48059	9.13624e-11	2.39749e-09
LOC113648098	24.3735	7.50422	1.1861	6.3268	2.50303e-10	6.03939e-09
LOC113656694	110.545	7.50347	1.48836	5.04143	4.62071e-07	5.5475e-06
LOC113648285	228.342	7.50268	1.03498	7.24908	4.19606e-13	1.63437e-11
LOC113640308	1734.64	7.49503	0.761943	9.83674	7.82076e-23	1.55645e-20
LOC113663013	25.6681	7.49192	1.19387	6.27535	3.48847e-10	8.14246e-09
LOC113658142	24.6095	7.4916	1.30018	5.76196	8.31438e-09	1.47971e-07
LOC113647021	31.9142	7.4795	1.50811	4.95953	7.06644e-07	8.09864e-06
LOC113655258	58.3206	7.47931	0.96223	7.77289	7.67163e-15	4.05362e-13
LOC113636360	47.9081	7.47774	1.43459	5.21247	1.86344e-07	2.47114e-06
LOC113656379	338.534	7.47202	1.1094	6.73522	1.63681e-11	4.89875e-10
LOC113647064	18.8843	7.46682	1.44954	5.15115	2.58897e-07	3.30779e-06
c9	20.956	7.46332	1.86722	3.99703	6.41418e-05	0.000429371
LOC113643334	23.5529	7.46318	1.19057	6.2686	3.643e-10	8.47981e-09
LOC113649841	25.3169	7.46233	1.34031	5.56761	2.58261e-08	4.17149e-07
LOC113641747	198.754	7.46047	1.03402	7.21504	5.39175e-13	2.05603e-11
LOC113648046	829.495	7.45597	1.39235	5.35494	8.55831e-08	1.22941e-06
LOC113651994	26.4268	7.4546	1.69391	4.40083	1.07839e-05	8.90947e-05
LOC113658030	21.2143	7.4542	1.35479	5.50209	3.75309e-08	5.86743e-07
LOC113644442	26.279	7.45284	1.22715	6.07329	1.25314e-09	2.6262e-08
LOC113645556	23.9673	7.45126	2.05479	3.62629	0.000287523	0.00158466
slc18a1	29.5973	7.44795	1.26667	5.87996	4.10369e-09	7.76454e-08
LOC113663323	17.8051	7.44334	1.51933	4.89908	9.62861e-07	1.06587e-05
LOC113652254	197.99	7.44096	0.958203	7.76554	8.1301e-15	4.27929e-13
LOC113643640	85.4418	7.44018	1.09053	6.82256	8.9434e-12	2.80278e-10
LOC113640440	23.7151	7.43978	1.44125	5.16203	2.44286e-07	3.13729e-06
LOC113658506	26.3969	7.43481	1.48662	5.00115	5.69895e-07	6.68884e-06
LOC113648673	115.309	7.43258	1.85847	3.99931	6.35285e-05	0.000426102
LOC113635765	30.4541	7.43187	1.14421	6.49522	8.29105e-11	2.18929e-09
LOC113641092	35.6989	7.43123	1.66576	4.46115	8.15194e-06	7.00481e-05
LOC113638175	19.8615	7.42967	2.19037	3.39197	0.000693909	0.0033827
LOC113657003	21.837	7.42408	1.42524	5.20901	1.89846e-07	2.51026e-06
cytl1	30.8196	7.42248	1.09162	6.7995	1.04984e-11	3.24167e-10
LOC113653855	214.782	7.42195	1.3535	5.48354	4.16907e-08	6.46217e-07
LOC113647479	21.6336	7.41919	2.04925	3.62044	0.000294102	0.001617
LOC113663941	286.274	7.41542	0.871344	8.51032	1.7345e-17	1.53542e-15
LOC113640179	43.317	7.4154	1.13203	6.55051	5.73416e-11	1.56498e-09
LOC113656946	17.4795	7.41401	1.7196	4.31146	1.62177e-05	0.000128204
LOC113637180	17.7485	7.41337	2.04368	3.62745	0.000286231	0.00157881
LOC113663765	28.3026	7.4117	1.53456	4.82986	1.36628e-06	1.44779e-05
LOC113645274	35.9721	7.41093	1.09738	6.75331	1.44512e-11	4.35372e-10
LOC113649459	37.6273	7.40859	1.96911	3.76241	0.000168281	0.000995268
LOC113644370	52.845	7.40798	1.34759	5.49722	3.85829e-08	6.01809e-07
LOC113650173	150.089	7.40644	0.947856	7.81389	5.54514e-15	3.03591e-13
LOC113637075	36.5784	7.40289	1.58928	4.65801	3.19278e-06	3.06087e-05
LOC113646860	22.4678	7.40272	1.25492	5.89896	3.65807e-09	6.95517e-08
LOC113640208	20.1665	7.39941	1.30609	5.66534	1.46735e-08	2.49267e-07
LOC113662809	39.8962	7.39834	1.28513	5.75686	8.5693e-09	1.52111e-07
LOC113634393	74.6379	7.39736	1.34131	5.51505	3.48688e-08	5.50172e-07
LOC113635602	64.7125	7.39413	1.3265	5.57417	2.48714e-08	4.03401e-07
LOC113655265	19.2923	7.39317	1.22493	6.03557	1.58405e-09	3.25874e-08
LOC113663923	19.2967	7.38847	1.79974	4.10531	4.03778e-05	0.000286023
LOC113636042	27.1691	7.38659	1.37633	5.36685	8.01229e-08	1.16237e-06
rs1	37.2717	7.38316	1.53365	4.81412	1.47851e-06	1.55284e-05
LOC113638502	20.2437	7.38302	1.16913	6.31495	2.70249e-10	6.46913e-09
LOC113646843	1673.05	7.38099	0.972123	7.59265	3.13422e-14	1.50448e-12
LOC113649744	43.286	7.37991	1.24206	5.94167	2.82129e-09	5.49168e-08
LOC113641574	28.4787	7.37733	1.42587	5.17392	2.29227e-07	2.96484e-06
LOC113644444	37.0621	7.37116	1.64983	4.46784	7.90151e-06	6.81109e-05
LOC113636525	228.263	7.36997	1.63007	4.52127	6.14699e-06	5.45388e-05
LOC113646503	17.9931	7.3682	1.52547	4.83011	1.36457e-06	1.44654e-05
LOC113639143	35.7941	7.36192	1.30414	5.64503	1.65156e-08	2.77447e-07
LOC113648026	81.6731	7.35645	1.19825	6.13931	8.28794e-10	1.79342e-08
LOC113641115	30.7609	7.35486	1.7599	4.17914	2.9261e-05	0.000215206
LOC113640105	35.1453	7.3522	1.73452	4.23875	2.24764e-05	0.000170892
LOC113659285	29.9458	7.35214	1.30172	5.648	1.62322e-08	2.7306e-07
LOC113642462	24.3172	7.35147	1.15901	6.34287	2.25521e-10	5.47536e-09
LOC113654062	18.2789	7.34893	2.31063	3.18049	0.00147027	0.006405
LOC113649508	27.3305	7.34626	1.26029	5.82904	5.5748e-09	1.03049e-07
LOC113650525	117.094	7.34479	1.00883	7.28051	3.32553e-13	1.31883e-11
LOC113635024	23.6182	7.34307	1.31688	5.57612	2.45942e-08	3.99381e-07
LOC113658019	34.7141	7.33914	1.45867	5.03138	4.86962e-07	5.81306e-06
LOC113662313	18.4205	7.33587	1.61818	4.53342	5.80369e-06	5.1823e-05
LOC113646253	30.3728	7.33343	2.01082	3.64699	0.000265333	0.0014788
LOC113663136	24.6719	7.32996	1.30887	5.60024	2.14054e-08	3.51153e-07
LOC113652333	33.6046	7.32823	1.64433	4.45666	8.32462e-06	7.13072e-05
LOC113640015	33.0714	7.32726	1.65927	4.41596	1.00564e-05	8.38241e-05
pth2r	25.8901	7.32331	1.29359	5.66121	1.5031e-08	2.54705e-07
LOC113647231	102.458	7.32116	1.42541	5.13619	2.8036e-07	3.54381e-06
LOC113637792	104.64	7.31784	1.10042	6.65002	2.93046e-11	8.41929e-10
LOC113659465	46.3072	7.3167	1.3818	5.29506	1.18976e-07	1.64414e-06
LOC113641045	142.827	7.31299	1.21718	6.00814	1.87663e-09	3.80602e-08
LOC113655716	18.2496	7.30615	1.60657	4.54767	5.42439e-06	4.87462e-05
LOC113637059	152.919	7.30597	1.5414	4.73982	2.1391e-06	2.13714e-05
LOC113661551	650.619	7.29807	0.652716	11.1811	5.04763e-29	2.45757e-26
LOC113643606	101.491	7.29665	1.42181	5.13196	2.86743e-07	3.60279e-06
LOC113661242	24.5012	7.28747	1.83221	3.97742	6.96681e-05	0.000462371
LOC113638725	16.6368	7.2866	2.1775	3.34632	0.000818925	0.00388786
LOC113658144	42.1949	7.28609	1.36832	5.32485	1.01038e-07	1.42514e-06
LOC113647082	192.246	7.28492	1.09676	6.64223	3.08964e-11	8.84863e-10
LOC113646367	26.9522	7.28433	1.3628	5.34512	9.03557e-08	1.28982e-06
LOC113654636	61.4291	7.28273	1.36441	5.33762	9.41738e-08	1.33871e-06
LOC113642473	23.9907	7.28234	1.92183	3.78927	0.000151089	0.000906969
fgg	29.1791	7.27747	1.39176	5.22897	1.70461e-07	2.27713e-06
vgll1	16.6013	7.2715	1.58678	4.58256	4.59328e-06	4.21811e-05
LOC113657170	25.7961	7.26809	1.23194	5.89971	3.6414e-09	6.92831e-08
LOC113650533	18.3361	7.26576	1.87742	3.87007	0.000108803	0.000680392
LOC113634634	32.2458	7.26382	1.47655	4.91947	8.678e-07	9.71288e-06
LOC113661328	19.1891	7.26217	1.1188	6.49102	8.52557e-11	2.24589e-09
LOC113638733	31.6122	7.26066	1.63969	4.42806	9.50848e-06	7.98672e-05
LOC113637845	18.5762	7.25901	1.4126	5.13875	2.76576e-07	3.50085e-06
LOC113645887	17.6214	7.25831	1.42383	5.09775	3.43717e-07	4.25781e-06
LOC113658628	47.4488	7.25816	1.38197	5.25203	1.50435e-07	2.0295e-06
LOC113646771	19.406	7.25618	2.05257	3.53516	0.000407528	0.00215292
LOC113652814	86.5645	7.25567	1.50167	4.83172	1.35357e-06	1.43599e-05
LOC113656611	25.0918	7.25216	1.50318	4.82456	1.40316e-06	1.48226e-05
LOC113651875	22.7925	7.25188	1.67673	4.32502	1.52515e-05	0.000121237
LOC113646502	39.627	7.24875	1.80948	4.00599	6.17591e-05	0.000415666
LOC113649613	243.29	7.24464	1.51977	4.76693	1.87051e-06	1.90083e-05
LOC113656110	8345.73	7.24302	1.33206	5.43746	5.40452e-08	8.14562e-07
LOC113635038	9141.26	7.24286	0.600333	12.0647	1.622e-33	1.42657e-30
LOC113633888	53.6428	7.23902	1.32513	5.46286	4.6852e-08	7.16444e-07
matn1	18.9332	7.23895	1.27074	5.69665	1.22187e-08	2.10716e-07
LOC113641580	26.7347	7.23795	1.21391	5.96252	2.48371e-09	4.89649e-08
LOC113636486	58.4831	7.2317	1.62973	4.43735	9.10751e-06	7.70212e-05
LOC113639725	16.0724	7.22856	1.51806	4.7617	1.91973e-06	1.94289e-05
LOC113650183	406.096	7.22823	1.10507	6.54095	6.11301e-11	1.65512e-09
LOC113659905	62.7663	7.226	1.43559	5.03346	4.81704e-07	5.75533e-06
LOC113646003	71.3062	7.22146	2.0449	3.53145	0.000413292	0.00218245
LOC113652881	626.46	7.21091	1.44388	4.99412	5.91042e-07	6.90435e-06
pbld	27.0657	7.21041	1.95593	3.68644	0.000227415	0.00129473
LOC113640974	45.8757	7.20988	1.72271	4.18519	2.84929e-05	0.000210189
LOC113648742	18.0762	7.20304	1.52428	4.72555	2.2949e-06	2.26869e-05
LOC113649255	11722.2	7.20265	1.3287	5.42081	5.93283e-08	8.86348e-07
LOC113644548	65.6943	7.19979	1.44978	4.96614	6.8299e-07	7.84733e-06
LOC113652939	41.136	7.19813	1.42479	5.05206	4.37076e-07	5.28465e-06
LOC113636838	64.759	7.19791	1.46881	4.90049	9.55969e-07	1.0591e-05
LOC113645914	27.7539	7.19771	2.04282	3.52342	0.000426018	0.00224019
LOC113638539	46.273	7.19355	1.04139	6.90762	4.92863e-12	1.60548e-10
LOC113636403	21.363	7.19263	1.39024	5.17366	2.29554e-07	2.96766e-06
LOC113641545	76.0471	7.19166	1.80067	3.99388	6.50016e-05	0.000434379
LOC113644631	19.9751	7.18974	1.34031	5.36423	8.12944e-08	1.17586e-06
LOC113648091	19.065	7.18907	1.20556	5.96324	2.47282e-09	4.88207e-08
LOC113654930	16.5075	7.18791	1.48014	4.85623	1.19643e-06	1.29089e-05
LOC113656671	67.0304	7.18254	1.41437	5.07826	3.80903e-07	4.65709e-06
LOC113657073	24.5313	7.18155	1.14489	6.27272	3.54795e-10	8.26793e-09
LOC113650987	61.4674	7.17785	1.60976	4.45896	8.23574e-06	7.06568e-05
LOC113648747	292.507	7.17629	0.84899	8.45274	2.84555e-17	2.40198e-15
LOC113650981	28.2935	7.17615	1.71635	4.18105	2.90171e-05	0.000213594
LOC113649541	25.6069	7.17286	1.98457	3.61431	0.000301147	0.00165074
LOC113655708	336.04	7.17038	0.802189	8.93851	3.94442e-19	4.53774e-17
LOC113663140	26.0325	7.16061	1.22089	5.86508	4.48907e-09	8.45265e-08
LOC113660876	21.1659	7.15816	1.21426	5.89507	3.74529e-09	7.11604e-08
LOC113661272	35.3213	7.15642	1.56714	4.56656	4.95797e-06	4.51199e-05
LOC113653841	21.8052	7.1561	1.23001	5.81791	5.9589e-09	1.08967e-07
LOC113639724	16.8165	7.15535	1.70332	4.20083	2.65936e-05	0.000197827
LOC113656406	137.264	7.15414	1.36829	5.22852	1.70873e-07	2.28152e-06
LOC113659199	90.7108	7.15283	0.968809	7.38311	1.54629e-13	6.55027e-12
LOC113655159	24.8627	7.15094	1.22619	5.83184	5.48179e-09	1.01398e-07
LOC113643679	18.6552	7.14791	1.58579	4.50748	6.56007e-06	5.78648e-05
LOC113643181	23.8251	7.14752	1.51423	4.72023	2.35579e-06	2.32298e-05
LOC113646401	19.7337	7.14564	1.51175	4.72675	2.28144e-06	2.25865e-05
LOC113635350	65.83	7.14503	1.47763	4.83548	1.32826e-06	1.41299e-05
LOC113640188	25.2218	7.14214	1.2677	5.63392	1.76154e-08	2.94291e-07
LOC113656458	15.9594	7.14132	1.43644	4.97153	6.64259e-07	7.6547e-06
LOC113652611	19.378	7.13787	1.20541	5.92151	3.19004e-09	6.13374e-08
LOC113653591	59.4133	7.13711	1.09852	6.497	8.19394e-11	2.1669e-09
tmem265	17.7259	7.1336	1.31589	5.42112	5.92284e-08	8.85341e-07
LOC113638830	47.2927	7.13232	2.11982	3.36458	0.000766593	0.00367913
LOC113648277	20.7627	7.13099	1.25806	5.66826	1.44255e-08	2.4536e-07
LOC113643604	42.2605	7.12992	1.38776	5.1377	2.78116e-07	3.51872e-06
LOC113653563	16.8283	7.12987	1.62539	4.38656	1.15157e-05	9.47705e-05
LOC113638986	52.9973	7.12882	1.38867	5.13356	2.84319e-07	3.58057e-06
LOC113645399	193.654	7.12758	0.979007	7.28042	3.32791e-13	1.31883e-11
LOC113662175	36.5224	7.12634	1.33456	5.33985	9.30241e-08	1.32513e-06
clps	29.891	7.12621	1.01944	6.99031	2.74282e-12	9.4185e-11
LOC113639773	19.7204	7.12538	1.30197	5.47276	4.43074e-08	6.82124e-07
LOC113648410	16.6523	7.12368	1.67711	4.2476	2.16074e-05	0.000164928
LOC113648634	68.3215	7.12366	1.48892	4.78444	1.71461e-06	1.76411e-05
LOC113649485	20.6215	7.12343	1.26737	5.62064	1.90256e-08	3.16107e-07
LOC113662292	25.9359	7.12176	1.10963	6.41816	1.3793e-10	3.4983e-09
phox2a	14.9031	7.11918	1.69829	4.19196	2.76552e-05	0.00020473
LOC113636837	16.0904	7.11777	1.11301	6.39504	1.60504e-10	4.00746e-09
LOC113637315	29.8694	7.11504	1.41465	5.02955	4.91639e-07	5.86119e-06
LOC113663922	18.8881	7.10557	1.80147	3.94432	8.00279e-05	0.000520382
LOC113645401	26.7579	7.10152	1.2896	5.50675	3.65518e-08	5.72421e-07
LOC113656515	23.2136	7.10091	1.58358	4.4841	7.32229e-06	6.35803e-05
LOC113645491	125.137	7.09892	1.51727	4.67874	2.88641e-06	2.79071e-05
LOC113662797	48.4675	7.09675	1.1839	5.99436	2.04284e-09	4.09847e-08
LOC113644372	402.161	7.09385	1.22262	5.80217	6.54605e-09	1.18827e-07
LOC113635251	222.129	7.09372	0.742721	9.55098	1.28472e-21	2.08499e-19
LOC113641253	16.6491	7.09353	1.48677	4.77108	1.83236e-06	1.86555e-05
LOC113643915	21.4682	7.09281	1.15464	6.14286	8.10483e-10	1.75798e-08
LOC113662013	368.244	7.09104	1.39425	5.08592	3.6585e-07	4.48741e-06
LOC113662568	29.242	7.09055	1.48665	4.76948	1.84705e-06	1.8791e-05
LOC113647917	49.7281	7.08731	1.46503	4.83765	1.31386e-06	1.4015e-05
LOC113644127	14.8927	7.0855	1.90047	3.72828	0.00019279	0.00112292
LOC113662745	23.5664	7.08394	1.35442	5.23022	1.6931e-07	2.26286e-06
LOC113636346	24.1874	7.08266	1.44119	4.91447	8.9024e-07	9.93142e-06
olfm2	444.176	7.07992	0.857647	8.25506	1.51829e-16	1.10685e-14
LOC113639653	34.0806	7.07746	1.06673	6.63473	3.25107e-11	9.27201e-10
LOC113634116	20.0147	7.077	1.23081	5.74988	8.93077e-09	1.58218e-07
LOC113645978	15.2243	7.07644	1.71023	4.13772	3.50781e-05	0.000252616
LOC113662009	25.5091	7.07574	1.5083	4.69119	2.71618e-06	2.64583e-05
LOC113645091	18.9719	7.07543	1.64626	4.29787	1.72444e-05	0.0001353
LOC113635082	21.8157	7.07487	1.63301	4.3324	1.47492e-05	0.000117825
LOC113658940	21.918	7.06613	1.40579	5.02645	4.99646e-07	5.9333e-06
LOC113663005	24.1139	7.06597	1.44551	4.88823	1.01748e-06	1.1197e-05
LOC113657936	1783.45	7.06463	1.41443	4.99469	5.8929e-07	6.88788e-06
LOC113650125	42.7851	7.06387	1.2391	5.70082	1.19234e-08	2.06407e-07
LOC113634794	69.7563	7.06301	1.77819	3.97203	7.12633e-05	0.000471372
LOC113655984	222.934	7.06236	1.57235	4.4916	7.069e-06	6.16756e-05
LOC113650486	27.0592	7.06141	2.18591	3.23042	0.0012361	0.00552405
LOC113653695	1773.82	7.05796	1.10482	6.38834	1.67693e-10	4.16406e-09
LOC113643449	772.504	7.05786	0.879739	8.02267	1.03472e-15	6.3683e-14
LOC113639359	16.1721	7.04901	2.11235	3.33705	0.000846713	0.00400098
oc90	20.6612	7.04793	1.55444	4.53407	5.78574e-06	5.16869e-05
LOC113650003	29.5272	7.04786	1.75084	4.02542	5.68736e-05	0.000386891
LOC113634882	21.1631	7.04644	1.17183	6.0132	1.81899e-09	3.69559e-08
LOC113634887	16.7498	7.04329	1.338	5.26406	1.40911e-07	1.91618e-06
LOC113654811	35.3468	7.03999	1.09203	6.44673	1.14292e-10	2.95371e-09
adgrg7	34.2798	7.03754	1.25128	5.62426	1.86308e-08	3.10115e-07
LOC113661992	15.3711	7.0372	1.96706	3.57752	0.000346874	0.00186465
LOC113656586	36.4647	7.02935	1.4083	4.99138	5.99506e-07	6.98809e-06
LOC113635698	16.2223	7.0289	1.36942	5.13276	2.8553e-07	3.59251e-06
LOC113650435	234.201	7.02747	0.752049	9.34443	9.23847e-21	1.32572e-18
LOC113644996	22.0973	7.02655	1.14713	6.12531	9.05069e-10	1.94458e-08
LOC113636697	62.306	7.02633	1.3788	5.09596	3.46984e-07	4.28854e-06
LOC113653543	201.943	7.02468	1.38687	5.06514	4.08103e-07	4.96073e-06
LOC113655060	41.962	7.02427	1.15072	6.10422	1.03305e-09	2.19704e-08
LOC113635124	36.6609	7.02351	2.2097	3.17849	0.00148046	0.00644084
LOC113654478	16.8737	7.02217	1.08735	6.45806	1.0605e-10	2.76167e-09
LOC113663654	53.4091	7.01783	1.56743	4.47728	7.56001e-06	6.55401e-05
LOC113644717	15.4968	7.01627	1.4163	4.95394	7.27259e-07	8.3209e-06
LOC113639000	108.316	7.01542	0.924435	7.58888	3.22694e-14	1.54355e-12
LOC113637672	31.2581	7.01205	1.42047	4.93642	7.95697e-07	8.9982e-06
gnrh2	15.4861	7.01073	1.92417	3.64351	0.000268945	0.00149496
LOC113644837	21.2699	7.0106	1.45565	4.81614	1.46364e-06	1.54018e-05
LOC113636806	17.153	7.00962	1.73549	4.03899	5.36828e-05	0.000367477
LOC113633995	15.6319	6.99921	1.26514	5.53237	3.15936e-08	5.04332e-07
cfp	168.984	6.997	0.938713	7.45382	9.06764e-14	3.98757e-12
plau	86.2225	6.99448	0.990976	7.05817	1.68707e-12	5.98154e-11
LOC113658660	22.7654	6.99077	1.57908	4.42712	9.54996e-06	8.01415e-05
LOC113658558	30.9154	6.98928	1.06619	6.55536	5.5508e-11	1.52409e-09
LOC113656485	175.546	6.98879	1.66811	4.18963	2.79406e-05	0.000206578
LOC113657436	25.7522	6.98871	1.35986	5.13927	2.75801e-07	3.49267e-06
LOC113653015	16.5452	6.98769	1.51454	4.61373	3.95514e-06	3.69178e-05
LOC113648379	27.7971	6.98673	1.83408	3.80939	0.000139308	0.000843434
LOC113655759	62.5633	6.98123	1.62362	4.2998	1.70952e-05	0.000134246
LOC113660098	38.6547	6.98096	1.42178	4.91	9.10769e-07	1.0143e-05
LOC113643356	114.714	6.98052	2.22812	3.13291	0.00173081	0.00734252
LOC113653303	31.4636	6.97823	1.32511	5.26616	1.39309e-07	1.89723e-06
LOC113660468	52.834	6.9767	1.49937	4.65309	3.26992e-06	3.12713e-05
ptprh	72.4966	6.97148	1.20427	5.78895	7.08265e-09	1.27802e-07
LOC113655548	15.087	6.97143	1.67809	4.15438	3.26175e-05	0.000237214
LOC113643839	476.935	6.96534	0.95387	7.30218	2.83134e-13	1.13192e-11
LOC113653168	14.6194	6.9647	1.89412	3.677	0.000235991	0.00133769
LOC113650106	21.1782	6.96359	1.381	5.04242	4.59675e-07	5.52116e-06
LOC113638434	20.6965	6.96031	1.45648	4.77886	1.76289e-06	1.80459e-05
LOC113636527	13.7183	6.9587	2.02309	3.43964	0.000582491	0.00291834
LOC113647547	24.4464	6.95648	1.05374	6.60169	4.06507e-11	1.1391e-09
LOC113652233	23.9141	6.95047	1.12469	6.17987	6.41529e-10	1.42387e-08
LOC113656428	3952.88	6.94894	1.26129	5.50939	3.60089e-08	5.66195e-07
nkpd1	23.6639	6.94402	1.69481	4.09723	4.18127e-05	0.000294643
LOC113643965	30.8857	6.94121	1.21796	5.69906	1.20469e-08	2.08148e-07
LOC113653949	1104.16	6.94101	1.69419	4.09695	4.18636e-05	0.000294862
LOC113654186	13.8462	6.94068	2.23121	3.11072	0.00186631	0.00783689
LOC113659044	14.8135	6.94058	1.68546	4.11791	3.8232e-05	0.000272166
LOC113644337	38.9677	6.94008	1.10974	6.25381	4.0055e-10	9.23161e-09
cd79a	872.558	6.93995	0.735213	9.43937	3.75027e-21	5.58749e-19
LOC113638700	29.7226	6.93791	0.968375	7.16448	7.80823e-13	2.92433e-11
LOC113642745	19.8749	6.9355	1.13587	6.10588	1.02237e-09	2.17772e-08
LOC113656742	16.082	6.93279	1.56218	4.4379	9.08418e-06	7.68715e-05
LOC113660605	33.3273	6.92747	1.7567	3.94345	8.03189e-05	0.00052215
LOC113645900	86.8645	6.92576	1.64879	4.20051	2.66309e-05	0.000197953
LOC113643630	39.7678	6.9252	1.26173	5.48865	4.05025e-08	6.28873e-07
tectb	311.805	6.9244	1.07938	6.41517	1.40661e-10	3.56425e-09
LOC113645826	18.5801	6.9241	1.56001	4.4385	9.05861e-06	7.6679e-05
LOC113652728	30.0648	6.92101	1.49487	4.62985	3.65935e-06	3.44756e-05
msmb	28.7022	6.92092	1.13883	6.07719	1.22303e-09	2.57299e-08
LOC113662558	37.644	6.92055	1.74662	3.96226	7.42442e-05	0.000488246
LOC113637926	24.2952	6.9194	1.9711	3.51042	0.000447398	0.0023297
LOC113643832	21.6362	6.91753	2.10606	3.28458	0.00102136	0.00470316
LOC113652750	23.6642	6.91671	1.38274	5.00218	5.66871e-07	6.65908e-06
LOC113648157	17.4796	6.91625	1.17373	5.89252	3.80353e-09	7.21665e-08
LOC113661088	25.7992	6.91454	1.30068	5.31612	1.06005e-07	1.48445e-06
LOC113660393	15.9238	6.911	1.31354	5.26137	1.42984e-07	1.94147e-06
LOC113645527	22.6141	6.90899	1.22483	5.64077	1.69287e-08	2.84037e-07
LOC113660431	85.9651	6.90694	1.23201	5.60622	2.06792e-08	3.40059e-07
LOC113653678	23.2734	6.90635	1.18261	5.83994	5.22181e-09	9.6918e-08
LOC113656009	130.93	6.90487	1.10027	6.27562	3.48244e-10	8.14246e-09
LOC113651938	12.9108	6.90472	2.12641	3.24713	0.00116577	0.00526846
LOC113637065	152.799	6.90434	1.65822	4.16371	3.13125e-05	0.000228699
LOC113648426	15.1359	6.90137	1.27854	5.39787	6.74356e-08	9.96008e-07
LOC113636379	42.0961	6.90128	1.77558	3.88678	0.000101583	0.000641275
LOC113653255	44.2514	6.89919	1.99796	3.45312	0.000554145	0.00279895
LOC113650104	27.3606	6.89782	1.18393	5.82621	5.66986e-09	1.04452e-07
LOC113664099	18.3623	6.89768	2.15275	3.20412	0.00135476	0.00598375
LOC113649688	14.4145	6.89527	1.01101	6.82016	9.09377e-12	2.84337e-10
LOC113657630	19.0287	6.8948	1.27799	5.39501	6.8519e-08	1.01037e-06
LOC113649503	16.4426	6.89178	1.87815	3.66944	0.000243078	0.00136994
LOC113642064	18.7383	6.89104	1.34214	5.13436	2.83111e-07	3.56867e-06
LOC113635707	28.3293	6.88898	1.41455	4.87008	1.11551e-06	1.21657e-05
LOC113663317	43.8452	6.88813	1.64889	4.17745	2.94797e-05	0.00021659
LOC113643553	31.5056	6.88727	1.08364	6.35571	2.07472e-10	5.05969e-09
LOC113648054	57.4396	6.88294	1.14315	6.02105	1.73285e-09	3.53639e-08
LOC113638996	15.7044	6.8812	1.43876	4.78272	1.72935e-06	1.77525e-05
LOC113637381	24.8303	6.88068	1.22943	5.59664	2.18543e-08	3.57873e-07
LOC113649545	32.4513	6.8743	1.61519	4.25603	2.08093e-05	0.000159731
LOC113656081	35.8893	6.87389	1.35553	5.07099	3.95757e-07	4.82356e-06
LOC113652729	18.2528	6.87332	1.6056	4.28085	1.86182e-05	0.000144746
rbp4	142.343	6.86766	1.46788	4.67863	2.88804e-06	2.7913e-05
LOC113646353	25.3937	6.86207	1.69146	4.05691	4.97272e-05	0.000343243
LOC113648113	36.5554	6.85498	1.70622	4.01764	5.87827e-05	0.000398387
LOC113649728	19.5089	6.85091	1.11212	6.16021	7.26463e-10	1.59349e-08
LOC113662475	95.0014	6.84771	1.57473	4.3485	1.37074e-05	0.000110409
LOC113640793	23.9138	6.84618	1.21227	5.64743	1.62866e-08	2.73769e-07
LOC113661549	19.4771	6.84553	1.77502	3.8566	0.000114976	0.000712946
LOC113637216	28.339	6.84476	1.38232	4.95165	7.35871e-07	8.40181e-06
LOC113662159	20.8848	6.84342	1.47124	4.65147	3.29575e-06	3.15072e-05
LOC113656762	47.5915	6.83697	1.09098	6.26679	3.68559e-10	8.55214e-09
LOC113637714	53.3104	6.83629	1.03473	6.60684	3.92605e-11	1.10468e-09
LOC113650985	22.128	6.83458	1.2667	5.3956	6.82956e-08	1.00816e-06
LOC113648629	12.7777	6.83429	1.41287	4.83718	1.31697e-06	1.40372e-05
LOC113645898	349.348	6.83399	1.0375	6.58696	4.48938e-11	1.2567e-09
LOC113642191	43.7294	6.83302	1.69585	4.02926	5.59536e-05	0.000381108
LOC113639036	111.17	6.83155	1.43399	4.764	1.89789e-06	1.92435e-05
LOC113663076	98.5286	6.83154	1.72294	3.96504	7.33837e-05	0.000483403
LOC113643818	21.5535	6.83048	1.52154	4.4892	7.14908e-06	6.22946e-05
LOC113658710	29.9869	6.83003	1.51587	4.50567	6.61623e-06	5.8259e-05
LOC113639532	49.956	6.82834	1.23569	5.52595	3.27708e-08	5.20382e-07
LOC113643750	20.2261	6.82503	1.74111	3.91993	8.85747e-05	0.000568543
LOC113657990	229.434	6.82337	0.914693	7.45974	8.66943e-14	3.82479e-12
LOC113662725	120.17	6.8221	1.35128	5.04861	4.45036e-07	5.37134e-06
LOC113661918	65.1638	6.8167	1.80004	3.78697	0.000152494	0.000914191
LOC113638718	1412.68	6.81645	0.6504	10.4804	1.06291e-25	3.33107e-23
LOC113657005	28.7022	6.81562	2.10552	3.23702	0.00120785	0.0054198
il17rb	187.684	6.81495	1.38149	4.93306	8.09527e-07	9.13945e-06
LOC113640148	20.1942	6.81476	2.00975	3.39086	0.000696747	0.00339471
LOC113647580	18.0795	6.8139	1.21245	5.61995	1.91018e-08	3.16988e-07
LOC113646214	43.7015	6.81292	1.47662	4.61386	3.95263e-06	3.69072e-05
LOC113658608	12.5711	6.81108	2.04423	3.33185	0.000862704	0.00406456
LOC113646383	35.2131	6.81043	2.18557	3.11609	0.00183266	0.0077122
LOC113638824	11.8547	6.80896	1.46975	4.63274	3.60863e-06	3.40801e-05
LOC113648933	431.855	6.80622	0.998408	6.81707	9.29135e-12	2.90182e-10
LOC113644943	85.8684	6.80558	1.36148	4.99867	5.77259e-07	6.75492e-06
LOC113654309	48.107	6.80523	1.88648	3.60737	0.000309316	0.00168857
LOC113643327	26.1962	6.80072	1.58082	4.30202	1.69249e-05	0.000133062
LOC113651908	13.9848	6.79914	1.68305	4.03977	5.35045e-05	0.000366533
LOC113646706	21.3607	6.79638	1.52859	4.44619	8.74077e-06	7.43696e-05
LOC113662294	18427	6.79496	0.571732	11.8849	1.41832e-32	1.13737e-29
LOC113635387	36.7404	6.79481	1.29767	5.23615	1.63957e-07	2.19778e-06
LOC113656372	30.5182	6.79259	1.16751	5.81803	5.95443e-09	1.08958e-07
LOC113662749	445.266	6.79109	0.906164	7.49433	6.66386e-14	3.01811e-12
LOC113642311	241.001	6.79026	0.925065	7.34031	2.13104e-13	8.81683e-12
LOC113656469	34.9496	6.78767	1.3217	5.13556	2.81307e-07	3.55249e-06
LOC113656570	13.4494	6.78563	1.53882	4.40963	1.03546e-05	8.58897e-05
LOC113650539	14.5796	6.78553	1.15965	5.85138	4.87516e-09	9.08552e-08
LOC113656490	26.2054	6.78495	1.19044	5.69955	1.20126e-08	2.07759e-07
LOC113636850	37.3835	6.78184	1.44673	4.68772	2.7627e-06	2.68443e-05
LOC113647217	14.7191	6.77911	1.65023	4.10797	3.99159e-05	0.000283192
LOC113654739	56.1697	6.77695	1.23317	5.49554	3.89523e-08	6.06913e-07
bsnd	13.2758	6.77692	1.92965	3.512	0.000444748	0.00231989
LOC113649566	42.331	6.77664	1.25017	5.42056	5.9414e-08	8.86856e-07
LOC113650130	18.8691	6.77609	1.26476	5.35761	8.43304e-08	1.21462e-06
LOC113658851	18.1175	6.7746	1.63689	4.1387	3.49283e-05	0.00025187
LOC113650465	1333.98	6.77445	0.844322	8.02353	1.02749e-15	6.33814e-14
LOC113636542	22.9972	6.77268	1.7166	3.9454	7.96662e-05	0.000518277
LOC113661749	21.0817	6.76837	1.4196	4.76781	1.86236e-06	1.89326e-05
snorc	48.1021	6.76443	1.72502	3.92136	8.80498e-05	0.000565797
LOC113660496	18.2132	6.76306	1.30842	5.16886	2.35521e-07	3.03473e-06
LOC113648922	56.1178	6.75852	1.16035	5.82455	5.72668e-09	1.05356e-07
otol1	14.1893	6.75723	1.51739	4.45319	8.46019e-06	7.23094e-05
LOC113641509	3503.6	6.75634	0.504208	13.3999	6.05381e-41	1.17898e-37
LOC113644763	50.2002	6.75026	1.7409	3.87745	0.000105556	0.000663286
LOC113656972	12.2485	6.74855	1.97902	3.41005	0.000649517	0.00320759
LOC113657060	16.1145	6.74828	1.12738	5.98582	2.15299e-09	4.30362e-08
LOC113650670	26.2812	6.74566	1.09741	6.14689	7.90161e-10	1.72074e-08
LOC113658177	32.1533	6.74137	1.00881	6.68249	2.3491e-11	6.84276e-10
LOC113648518	14.5741	6.73968	1.5529	4.34006	1.42442e-05	0.000113991
LOC113639673	26.3264	6.73771	1.21848	5.5296	3.20958e-08	5.11028e-07
LOC113648092	14.164	6.73693	1.9483	3.45786	0.000544494	0.00275838
LOC113663702	11.3668	6.7363	1.68422	3.99965	6.34368e-05	0.000425696
LOC113655293	152.533	6.73369	1.04429	6.4481	1.13263e-10	2.92991e-09
LOC113657192	65.9904	6.72933	1.64241	4.09723	4.18115e-05	0.000294643
LOC113659010	19.0403	6.72795	1.15449	5.82762	5.62222e-09	1.03785e-07
LOC113660624	58.1021	6.72567	1.22015	5.51215	3.54474e-08	5.58655e-07
best4	27.6722	6.72398	1.61761	4.15674	3.22814e-05	0.000235147
LOC113654786	16.813	6.72276	1.10274	6.09644	1.0846e-09	2.29771e-08
LOC113660576	16.2164	6.72211	1.77092	3.79583	0.000147153	0.000885938
LOC113640709	217.373	6.71475	0.881029	7.62148	2.50784e-14	1.22101e-12
LOC113634626	29.1617	6.71182	1.24028	5.41154	6.24849e-08	9.27637e-07
LOC113648318	47.0364	6.71154	1.19363	5.62279	1.87899e-08	3.12382e-07
LOC113642424	26.1616	6.70929	1.56775	4.27956	1.87259e-05	0.000145418
LOC113659004	13.2452	6.70878	1.90465	3.52231	0.000427804	0.00224871
LOC113643586	435.479	6.70725	0.805921	8.32247	8.61465e-17	6.57923e-15
LOC113651240	18.7995	6.70302	1.83083	3.66119	0.000251047	0.00140985
LOC113644099	30.2912	6.70036	1.5698	4.2683	1.96971e-05	0.000152093
LOC113658888	171.438	6.69941	0.879688	7.61567	2.62336e-14	1.26869e-12
LOC113652020	16.1532	6.69887	1.72703	3.87884	0.000104956	0.000659971
LOC113642015	71.8219	6.69559	1.53563	4.36016	1.29965e-05	0.000105713
LOC113650415	3564.19	6.69557	1.09545	6.11219	9.82717e-10	2.09983e-08
LOC113654904	14.1399	6.6949	1.5671	4.27214	1.93602e-05	0.000149746
LOC113635416	13.0774	6.69106	1.66492	4.01886	5.84807e-05	0.000396537
LOC113651634	13.8953	6.68971	1.33338	5.01709	5.24597e-07	6.20527e-06
LOC113654874	105.561	6.6893	0.835666	8.00475	1.19705e-15	7.28519e-14
LOC113638816	37.2022	6.68113	1.37832	4.84728	1.25164e-06	1.34355e-05
LOC113636362	15.452	6.67873	1.51955	4.39521	1.10665e-05	9.12393e-05
LOC113658655	37.4767	6.67782	1.75874	3.79694	0.000146492	0.000882868
LOC113656020	17.8203	6.67457	1.37547	4.85257	1.21873e-06	1.31183e-05
LOC113647326	34.0846	6.67344	1.46709	4.54877	5.39602e-06	4.85072e-05
LOC113652378	40.5847	6.66965	1.56069	4.27354	1.92396e-05	0.000149025
LOC113633980	19.253	6.66229	1.97869	3.36701	0.000759868	0.00365308
LOC113662970	15.8576	6.66124	1.31498	5.06567	4.06963e-07	4.94908e-06
LOC113651081	349.715	6.66085	1.25188	5.32068	1.03378e-07	1.45289e-06
LOC113648112	18.8362	6.65841	1.54481	4.31018	1.6312e-05	0.000128762
LOC113648445	11.4864	6.65451	1.42724	4.66249	3.12403e-06	3.00447e-05
LOC113652417	169.228	6.65449	1.2368	5.38042	7.4313e-08	1.08757e-06
LOC113635457	15.667	6.65122	2.07813	3.20059	0.00137149	0.00604389
LOC113634826	19.899	6.65082	1.81396	3.66646	0.000245935	0.0013837
LOC113660529	13.5787	6.64425	1.2508	5.312	1.08427e-07	1.51293e-06
LOC113638844	15.4818	6.64246	1.49739	4.43604	9.16295e-06	7.7442e-05
LOC113643886	13.0174	6.6423	1.58623	4.18749	2.82056e-05	0.000208352
LOC113641269	15.3091	6.64055	1.52997	4.34032	1.42273e-05	0.000113923
LOC113661700	11.1559	6.63821	2.04001	3.254	0.00113792	0.00516231
LOC113644766	157.105	6.63729	2.10317	3.15585	0.00160031	0.00687234
LOC113663793	40.0074	6.63719	1.33682	4.9649	6.87364e-07	7.8843e-06
LOC113637595	12.9352	6.63703	1.27737	5.19586	2.03771e-07	2.66978e-06
LOC113656265	15.773	6.63688	1.22092	5.43596	5.45018e-08	8.20084e-07
LOC113658717	16.1422	6.63423	1.5389	4.31101	1.62509e-05	0.000128355
LOC113655435	63.5535	6.63396	1.70495	3.89101	9.98269e-05	0.000631504
LOC113654580	35.8446	6.6334	1.66685	3.9796	6.90316e-05	0.000458613
LOC113641755	14.4917	6.63306	1.79195	3.70158	0.000214262	0.00122831
upk3b	36.7311	6.63301	1.32681	4.99921	5.7567e-07	6.74212e-06
LOC113655304	18.4769	6.63216	1.88002	3.5277	0.000419188	0.0022075
LOC113662300	14888	6.62876	0.474137	13.9807	2.04535e-44	6.19627e-41
LOC113646532	11.4353	6.62443	1.99785	3.31577	0.000913895	0.00426886
LOC113656141	39.8114	6.62335	1.53555	4.31333	1.60811e-05	0.000127309
LOC113662799	11.2177	6.62242	1.60898	4.11591	3.85662e-05	0.00027433
LOC113649143	20.983	6.6161	1.27016	5.20886	1.90004e-07	2.51113e-06
LOC113639905	31.6373	6.60859	1.20604	5.47959	4.26322e-08	6.58564e-07
LOC113660570	19.7756	6.60759	1.69029	3.90915	9.262e-05	0.000591401
LOC113661818	13.2159	6.60444	1.72605	3.82633	0.000130069	0.000793537
LOC113648408	12.7221	6.60072	1.6609	3.97419	7.06187e-05	0.000467903
LOC113655735	37.974	6.59869	1.72196	3.83207	0.000127068	0.000777491
LOC113651674	18.4274	6.59814	1.29098	5.11097	3.20511e-07	3.99211e-06
LOC113657991	357.46	6.59175	0.920519	7.1609	8.01463e-13	2.99341e-11
LOC113654147	76.4382	6.58787	1.76665	3.72902	0.000192222	0.0011201
LOC113650388	10.0953	6.58774	2.14731	3.0679	0.00215571	0.00884373
LOC113638841	15.5161	6.58282	1.58778	4.14592	3.38448e-05	0.000244964
LOC113658778	17.0813	6.58245	1.93548	3.40094	0.000671542	0.00329725
trnaq-cug_1	12.9526	6.58216	1.55155	4.24233	2.21214e-05	0.000168334
LOC113657287	39.7336	6.58087	1.55013	4.24536	2.18245e-05	0.000166353
LOC113634518	22.2367	6.58078	1.67759	3.92276	8.75402e-05	0.000562788
LOC113653119	16.0112	6.57933	1.12313	5.85805	4.68336e-09	8.77005e-08
LOC113658489	13.4271	6.57672	1.20277	5.46799	4.55161e-08	6.98759e-07
LOC113643557	23.0025	6.5752	1.84038	3.57275	0.000353256	0.00189448
LOC113644561	23.1139	6.57274	1.32986	4.94244	7.71506e-07	8.75369e-06
LOC113643924	33.7384	6.57215	1.35464	4.85159	1.22478e-06	1.31723e-05
LOC113643654	603.383	6.57161	1.02097	6.43665	1.22135e-10	3.14747e-09
LOC113657086	42.1725	6.5689	1.70757	3.84693	0.000119609	0.000738146
LOC113646714	14.2188	6.56887	1.39102	4.72236	2.33123e-06	2.30128e-05
LOC113660509	11.2973	6.56845	1.9737	3.32799	0.000874763	0.00411214
LOC113635670	56.5746	6.56638	0.945936	6.94168	3.8747e-12	1.2852e-10
LOC113639179	15.5518	6.56191	1.41581	4.63473	3.57406e-06	3.38122e-05
LOC113640249	16.3634	6.56107	1.44042	4.55498	5.23894e-06	4.73293e-05
LOC113638173	60.4698	6.56101	0.898449	7.3026	2.82263e-13	1.1313e-11
LOC113637487	10.6697	6.55937	1.78967	3.66513	0.000247213	0.0013906
LOC113647945	15.3338	6.55903	1.55712	4.21227	2.52813e-05	0.000189263
LOC113642769	11.6074	6.55049	2.03295	3.22217	0.00127226	0.00566522
nphs1	216.139	6.54799	1.09475	5.98128	2.21394e-09	4.40877e-08
LOC113655247	13.2823	6.54739	1.3022	5.02795	4.9575e-07	5.90037e-06
LOC113634844	277.153	6.5432	0.660337	9.90887	3.80936e-23	8.17813e-21
LOC113657224	12.9346	6.5426	2.02536	3.23034	0.00123643	0.00552464
LOC113650487	39.4489	6.54246	1.36877	4.77981	1.75464e-06	1.79783e-05
LOC113635463	11.5602	6.53799	1.5066	4.33957	1.4276e-05	0.000114178
LOC113650250	17.0103	6.53511	1.1415	5.72501	1.03426e-08	1.81112e-07
LOC113663853	17.3507	6.53501	1.11511	5.86042	4.61687e-09	8.65742e-08
LOC113643691	17.2463	6.5326	2.11471	3.08913	0.00200745	0.00832063
LOC113649950	15.5338	6.5314	1.59592	4.09257	4.26619e-05	0.000299865
LOC113644065	19.0038	6.53124	1.22652	5.325	1.00952e-07	1.42467e-06
LOC113643522	44.1162	6.53075	1.03939	6.28325	3.31577e-10	7.78007e-09
LOC113638723	25.8414	6.53046	1.37363	4.75416	1.99277e-06	2.00713e-05
LOC113660677	31.6909	6.52985	1.63247	3.99999	6.33443e-05	0.00042518
LOC113648188	22.993	6.5298	1.22548	5.32835	9.91114e-08	1.40299e-06
LOC113638022	13.7972	6.52862	1.52807	4.27248	1.93314e-05	0.000149608
LOC113662810	68.4186	6.52681	2.04925	3.18497	0.00144769	0.00632652
LOC113634627	45.0091	6.52241	1.6026	4.06989	4.70344e-05	0.000327058
LOC113653890	16.0768	6.52145	1.66856	3.90844	9.28955e-05	0.000592744
LOC113637903	29.2981	6.51945	1.65802	3.93207	8.42168e-05	0.000544891
LOC113650532	10.0257	6.51874	1.67256	3.89747	9.72041e-05	0.000617203
LOC113648486	14.6794	6.51748	1.31974	4.93846	7.87402e-07	8.9155e-06
LOC113640207	14.8569	6.51582	1.8812	3.46365	0.000532896	0.00270566
LOC113658216	85.1714	6.51475	1.26563	5.14742	2.64089e-07	3.36939e-06
LOC113656706	18.3518	6.5102	1.85473	3.51006	0.000448005	0.00233241
tesc	106.76	6.50546	0.770862	8.43921	3.19499e-17	2.65584e-15
LOC113653205	51.8542	6.50304	1.30052	5.00032	5.7236e-07	6.712e-06
LOC113663306	76.4503	6.50246	1.35216	4.80895	1.51728e-06	1.58622e-05
LOC113653788	509.692	6.50199	1.55302	4.18669	2.83054e-05	0.000208976
tas2r1	25.2257	6.50109	2.03513	3.19443	0.00140105	0.0061523
LOC113643178	9.7619	6.50074	2.10814	3.08363	0.0020449	0.00845274
LOC113649951	30.2728	6.495	1.84805	3.51451	0.000440566	0.00230204
LOC113633982	13.1312	6.49488	1.55679	4.17197	3.01971e-05	0.000221383
LOC113640369	11.375	6.49447	1.64359	3.9514	7.76969e-05	0.000507403
LOC113660806	357.381	6.49444	1.19196	5.44852	5.07893e-08	7.71891e-07
LOC113658634	144.939	6.49434	0.810325	8.01449	1.10591e-15	6.76068e-14
LOC113661319	13.0211	6.4873	1.34076	4.83854	1.30796e-06	1.3963e-05
LOC113660543	16.275	6.48665	1.03871	6.24494	4.23966e-10	9.69751e-09
LOC113650925	36.5081	6.48632	1.52699	4.24778	2.15897e-05	0.000164873
LOC113656618	11.4648	6.48609	2.07174	3.13075	0.00174362	0.00738886
LOC113648105	14.4327	6.48345	1.80664	3.58867	0.000332372	0.0017959
LOC113656741	12.8514	6.48225	1.42788	4.53978	5.63142e-06	5.03412e-05
LOC113653863	12.2516	6.48101	1.39527	4.64497	3.40119e-06	3.23903e-05
LOC113646446	15.3407	6.47967	1.68778	3.83918	0.000123447	0.000757891
LOC113653875	12.8888	6.479	1.32377	4.89437	9.862e-07	1.08994e-05
LOC113656725	18.7619	6.47761	1.28432	5.04361	4.56836e-07	5.4919e-06
LOC113647957	27.0252	6.47738	1.27221	5.09143	3.55369e-07	4.38225e-06
LOC113636853	10.56	6.47659	1.5601	4.1514	3.30447e-05	0.000239873
LOC113635377	17.4182	6.47497	1.28784	5.02777	4.96224e-07	5.90037e-06
LOC113654314	34.3285	6.4743	2.00204	3.23384	0.00122136	0.00546627
LOC113646793	10.328	6.4728	1.96725	3.29027	0.0010009	0.00462378
LOC113634310	18.3078	6.46846	1.41661	4.56616	4.96744e-06	4.51608e-05
LOC113648493	200.406	6.46789	1.6799	3.85018	0.000118033	0.000730072
LOC113661384	24.2728	6.46764	1.29685	4.9872	6.12617e-07	7.1289e-06
LOC113656865	752.908	6.4631	0.757455	8.53265	1.43033e-17	1.29993e-15
LOC113635385	14.1551	6.46032	1.74803	3.69577	0.000219223	0.00125385
LOC113635240	11.3511	6.45921	1.25205	5.15891	2.48394e-07	3.18554e-06
LOC113653525	4153.51	6.45791	1.63323	3.95408	7.68292e-05	0.000502579
LOC113640636	24.1178	6.45777	1.49329	4.32452	1.52863e-05	0.000121475
LOC113658837	16.855	6.45771	1.69295	3.81448	0.000136473	0.000828345
LOC113656673	14.1596	6.45755	1.2578	5.13402	2.83617e-07	3.57339e-06
LOC113647914	12.8755	6.45491	1.7685	3.64994	0.0002623	0.00146369
LOC113654842	21.7188	6.45186	1.7474	3.69227	0.000222261	0.00126883
LOC113637797	148.834	6.45154	1.11652	5.77823	7.54903e-09	1.35055e-07
csf2rb	503.758	6.45136	0.79813	8.08308	6.31488e-16	4.08967e-14
LOC113649487	14.6497	6.45092	1.37477	4.69237	2.70054e-06	2.63342e-05
LOC113654931	10.8023	6.44907	1.37756	4.68153	2.8474e-06	2.75788e-05
LOC113647187	3101.39	6.44829	1.37004	4.70663	2.51845e-06	2.46821e-05
LOC113645804	10.4243	6.448	1.36562	4.72166	2.33923e-06	2.30833e-05
LOC113650171	82.6981	6.44446	1.47614	4.36576	1.26684e-05	0.000103446
LOC113659107	12.6122	6.4442	1.54836	4.16195	3.15544e-05	0.000230286
LOC113660571	21.0302	6.44385	1.36829	4.70941	2.48441e-06	2.43923e-05
LOC113646952	16.135	6.44105	1.33581	4.82185	1.42235e-06	1.50079e-05
LOC113658114	43.482	6.441	1.14825	5.60943	2.02997e-08	3.34424e-07
LOC113656995	77.4862	6.43793	1.09992	5.85309	4.8252e-09	9.01089e-08
LOC113650789	59.6848	6.43753	1.6213	3.97059	7.16959e-05	0.000474003
LOC113649742	18.9295	6.43572	1.17892	5.45899	4.78838e-08	7.30993e-07
LOC113640000	10.7574	6.43556	1.73052	3.71886	0.000200122	0.00115944
LOC113648732	27.7358	6.42981	1.18577	5.42248	5.87773e-08	8.80045e-07
LOC113635741	9.69734	6.4277	1.49036	4.31284	1.6117e-05	0.000127556
LOC113639088	234.377	6.42686	0.922155	6.9694	3.18305e-12	1.07275e-10
LOC113640414	229.286	6.42475	1.11168	5.77931	7.50082e-09	1.34281e-07
LOC113650053	346.955	6.42472	1.24244	5.17107	2.32763e-07	3.00345e-06
LOC113651125	13.1682	6.42397	1.55673	4.12657	3.68212e-05	0.000263637
LOC113660176	10.3925	6.42384	1.68093	3.82159	0.000132595	0.000807509
LOC113660542	15.5972	6.42313	1.23294	5.20961	1.89234e-07	2.50338e-06
LOC113634316	20.8029	6.42229	1.65082	3.89037	0.000100091	0.00063288
LOC113640572	30.9136	6.41544	1.15937	5.53356	3.13792e-08	5.01204e-07
LOC113637245	17.0539	6.41313	1.26096	5.08591	3.65872e-07	4.48741e-06
LOC113651946	10.1043	6.41281	1.55687	4.11904	3.80457e-05	0.000271052
LOC113648603	13.9029	6.41097	1.72744	3.71126	0.000206234	0.00118879
LOC113635576	23.4541	6.41066	1.78189	3.59768	0.000321065	0.00174414
LOC113647909	49.7523	6.41045	2.06864	3.09888	0.00194256	0.00810047
LOC113658439	20.7153	6.40899	1.09856	5.83401	5.4112e-09	1.00229e-07
LOC113634013	326.081	6.40666	0.859787	7.45146	9.23151e-14	4.0531e-12
LOC113646651	15.1802	6.40254	1.28246	4.99238	5.96394e-07	6.96091e-06
LOC113656704	171.318	6.40212	0.948766	6.74784	1.50061e-11	4.51093e-10
LOC113656951	15.8455	6.402	1.64892	3.88253	0.000103373	0.000650917
LOC113634667	9.48185	6.40081	1.30866	4.8911	1.00273e-06	1.10609e-05
LOC113639047	16.6068	6.39751	1.57735	4.05586	4.99503e-05	0.000344522
LOC113652685	10.0565	6.39711	1.60327	3.99005	6.60603e-05	0.000440914
rhbg	288.491	6.39296	1.38589	4.61288	3.9712e-06	3.70423e-05
LOC113654513	64.0337	6.39151	1.02149	6.25705	3.92326e-10	9.06507e-09
LOC113662751	209.134	6.38641	0.94294	6.77287	1.2625e-11	3.84174e-10
LOC113663810	12.7175	6.38607	1.33398	4.78723	1.691e-06	1.74245e-05
LOC113659112	61.3573	6.38179	1.95175	3.26978	0.0010763	0.00491712
LOC113639627	33.2811	6.37977	1.49594	4.26471	2.00159e-05	0.000154424
LOC113652033	15.5765	6.36958	1.69306	3.76216	0.000168453	0.000996069
LOC113635739	335.164	6.36527	1.11818	5.69254	1.25166e-08	2.15445e-07
LOC113662829	13.6434	6.36367	1.3989	4.54905	5.38887e-06	4.84749e-05
LOC113659805	10.7208	6.3632	1.20067	5.29969	1.15999e-07	1.60462e-06
LOC113657459	176.562	6.35942	1.05075	6.05226	1.42823e-09	2.97485e-08
LOC113634337	15.5752	6.35823	1.84108	3.45353	0.000553292	0.00279624
LOC113652972	18.1379	6.35645	1.14531	5.55	2.85678e-08	4.58987e-07
faslg	57.5293	6.3542	0.88865	7.1504	8.65263e-13	3.22287e-11
LOC113641158	11.5752	6.35372	1.8884	3.36461	0.000766532	0.00367913
LOC113655645	1290.38	6.3506	1.31594	4.82589	1.39376e-06	1.47348e-05
LOC113635491	11.6135	6.34645	1.16049	5.46877	4.53164e-08	6.96477e-07
LOC113659880	50.7541	6.34528	1.03353	6.13943	8.28166e-10	1.79342e-08
LOC113633967	12.5817	6.34165	1.47065	4.31213	1.61691e-05	0.000127894
LOC113662918	10.031	6.34141	1.32486	4.78649	1.69723e-06	1.74821e-05
LOC113646068	9.48071	6.33924	1.74441	3.63403	0.000279026	0.0015429
trnaq-uug	10.8894	6.33889	1.53656	4.12538	3.70124e-05	0.00026452
LOC113646216	55.2212	6.33594	1.20049	5.27778	1.30761e-07	1.79516e-06
LOC113635318	47.2155	6.33576	1.10577	5.72975	1.00577e-08	1.76577e-07
LOC113663019	17.7392	6.33381	1.42846	4.43401	9.24971e-06	7.80301e-05
LOC113663218	17.2127	6.3266	1.23615	5.11799	3.08806e-07	3.8622e-06
kiaa0040	550.308	6.32601	0.960547	6.58584	4.52309e-11	1.26355e-09
LOC113650120	54.0651	6.32427	1.05925	5.97051	2.36511e-09	4.68639e-08
LOC113654211	137.025	6.32426	0.941437	6.71766	1.84664e-11	5.46934e-10
LOC113648716	155.011	6.32363	0.590674	10.7058	9.56245e-27	3.38598e-24
LOC113657973	9.25313	6.31468	1.6015	3.94297	8.04773e-05	0.000523054
LOC113658516	8.98856	6.31255	1.98676	3.17732	0.00148645	0.00646482
LOC113661284	16.1843	6.31252	1.48768	4.24319	2.20368e-05	0.000167737
LOC113662625	12.2882	6.30978	1.19294	5.28927	1.22808e-07	1.69195e-06
LOC113640586	20.1779	6.30765	1.89265	3.33271	0.00086004	0.00405341
LOC113653094	14.3425	6.30738	1.4653	4.30451	1.67355e-05	0.000131648
LOC113661897	22.34	6.30468	1.4237	4.42838	9.49441e-06	7.97735e-05
LOC113658031	25.385	6.30433	1.63993	3.84428	0.000120908	0.000744649
LOC113643840	8.13433	6.3035	1.44086	4.37482	1.21531e-05	9.95355e-05
LOC113635737	14.4672	6.30319	1.31122	4.80713	1.53112e-06	1.59885e-05
slc5a8	1415.15	6.30157	1.40208	4.49444	6.97523e-06	6.09941e-05
LOC113662893	22.9176	6.29416	1.61039	3.90847	9.2884e-05	0.000592744
LOC113638070	15.6002	6.29139	1.43065	4.39757	1.09472e-05	9.03102e-05
LOC113653980	32.8571	6.29134	1.23662	5.08753	3.62755e-07	4.4592e-06
LOC113642615	15.5885	6.29122	1.82217	3.45259	0.000555227	0.00280338
slc13a3	329.934	6.28989	1.33707	4.70425	2.54802e-06	2.4945e-05
LOC113648021	57.7603	6.28844	1.34289	4.68278	2.83014e-06	2.74311e-05
LOC113638745	9.97619	6.28661	1.41986	4.42762	9.52796e-06	7.99815e-05
LOC113661950	13.5907	6.28563	1.37608	4.56777	4.92932e-06	4.48741e-05
LOC113636451	16577.3	6.28557	0.736692	8.53216	1.43641e-17	1.30112e-15
LOC113647135	9.51285	6.28511	1.45843	4.30951	1.63617e-05	0.000129118
LOC113656488	292.302	6.28485	1.15161	5.45745	4.83018e-08	7.36548e-07
LOC113651930	19.0741	6.28455	1.42444	4.41194	1.02447e-05	8.51846e-05
LOC113654310	29.8629	6.2845	1.86861	3.36319	0.000770474	0.00369321
LOC113662659	19.7015	6.28242	1.77625	3.53689	0.000404862	0.00214174
LOC113634374	345.478	6.28142	0.943043	6.6608	2.72341e-11	7.86587e-10
LOC113640354	50.4775	6.281	1.77218	3.54422	0.000393775	0.00208714
LOC113664051	12.3958	6.28093	1.37083	4.58185	4.60889e-06	4.23102e-05
LOC113646778	16.1254	6.27606	1.43113	4.3854	1.15773e-05	9.52199e-05
LOC113662772	11.3581	6.27589	1.31979	4.75523	1.98217e-06	1.99793e-05
LOC113640950	110.266	6.27586	1.41845	4.42446	9.66848e-06	8.09865e-05
LOC113651850	252.962	6.27397	1.15217	5.44538	5.16963e-08	7.83055e-07
LOC113663450	18.3128	6.27088	1.26307	4.96481	6.87676e-07	7.88456e-06
LOC113646337	49.5029	6.27014	1.94495	3.22381	0.00126496	0.00564011
LOC113637882	791.026	6.26855	0.558694	11.22	3.25252e-29	1.64222e-26
LOC113640758	29.0591	6.26645	1.46257	4.28455	1.83111e-05	0.00014266
LOC113663007	115.403	6.26566	0.975781	6.42117	1.35231e-10	3.44909e-09
LOC113647709	37.2523	6.26276	1.33831	4.67962	2.87406e-06	2.78074e-05
LOC113653577	51.2231	6.26164	1.58491	3.95078	7.78967e-05	0.000508342
LOC113659124	14.2514	6.25803	1.43962	4.34701	1.38004e-05	0.000110928
LOC113650568	58.2284	6.25639	2.06024	3.03673	0.00239156	0.00964298
LOC113657241	53.7864	6.25578	1.0018	6.24453	4.25076e-10	9.71401e-09
LOC113648939	16.6914	6.25543	1.39441	4.48608	7.25448e-06	6.30719e-05
LOC113650007	11.2422	6.2549	1.66091	3.76594	0.000165926	0.000982829
LOC113661107	47.6571	6.24784	2.03323	3.07286	0.00212018	0.00872553
LOC113643642	14.2792	6.24445	1.73621	3.5966	0.000322402	0.00175005
LOC113638735	8.84556	6.24347	1.28068	4.87513	1.08739e-06	1.19115e-05
LOC113641291	13.9759	6.24054	1.19095	5.23997	1.606e-07	2.15385e-06
LOC113635392	12.8579	6.24024	1.21315	5.14385	2.69163e-07	3.42132e-06
LOC113645411	46.813	6.23662	1.21619	5.12801	2.92822e-07	3.6724e-06
LOC113657439	49.6198	6.23638	1.03328	6.03549	1.58485e-09	3.25874e-08
LOC113647504	10.6025	6.23527	1.30284	4.78589	1.70227e-06	1.75274e-05
LOC113635249	32.1999	6.23236	1.21753	5.11884	3.07425e-07	3.8467e-06
LOC113640260	18.2694	6.23055	1.20669	5.16332	2.42611e-07	3.11871e-06
LOC113647493	16.5262	6.22831	1.83202	3.39969	0.000674631	0.00330872
nppc	8.57697	6.22667	1.74305	3.57228	0.000353882	0.00189746
LOC113648641	29.7511	6.22605	1.23576	5.03824	4.69833e-07	5.62582e-06
LOC113655894	42.8389	6.22496	1.19644	5.20291	1.96188e-07	2.58034e-06
LOC113636967	9.09093	6.22372	1.83387	3.39376	0.000689408	0.00336557
LOC113644543	59.9981	6.22318	1.16571	5.33852	9.37108e-08	1.33352e-06
LOC113654759	595.756	6.21991	0.682714	9.11056	8.19611e-20	1.02508e-17
LOC113651004	73.24	6.21795	1.44778	4.29482	1.74831e-05	0.000137094
LOC113647501	18.2224	6.21716	1.66101	3.74301	0.000181828	0.00106568
LOC113649372	98.8345	6.21715	1.21871	5.10142	3.3712e-07	4.1856e-06
rhcg	114.965	6.21143	1.65027	3.7639	0.000167286	0.00098981
LOC113658646	77.7962	6.20974	1.06271	5.84333	5.11673e-09	9.5227e-08
LOC113655902	19.4526	6.20919	1.86417	3.3308	0.000865963	0.00407449
LOC113649470	323.053	6.20689	1.14834	5.40511	6.47669e-08	9.5919e-07
LOC113649238	12.0182	6.20328	1.47233	4.21324	2.51738e-05	0.000188665
LOC113656232	21.1172	6.20115	1.53739	4.03355	5.49398e-05	0.000374952
LOC113643576	8.94702	6.20091	1.98449	3.12469	0.00177992	0.00752512
LOC113648057	226.558	6.19931	0.948154	6.53829	6.22251e-11	1.67977e-09
LOC113641584	8.89704	6.19717	1.2754	4.85902	1.17966e-06	1.27583e-05
LOC113645436	8.74262	6.19713	1.29785	4.77493	1.79769e-06	1.83436e-05
LOC113651445	15.1207	6.19687	1.48206	4.18124	2.89923e-05	0.000213584
apom	79.5637	6.19403	1.32934	4.65947	3.17022e-06	3.04352e-05
LOC113643614	36.1174	6.19354	1.68466	3.67643	0.000236519	0.00134013
LOC113654582	452.038	6.19343	1.07002	5.78813	7.1173e-09	1.27989e-07
gck	10.3923	6.19342	1.28032	4.83741	1.31545e-06	1.40265e-05
LOC113652926	224.844	6.19028	1.26122	4.90818	9.19252e-07	1.023e-05
LOC113647215	82.0234	6.19004	1.16142	5.32971	9.83686e-08	1.39398e-06
LOC113650031	13.9686	6.18585	1.586	3.90029	9.60758e-05	0.000611035
LOC113660669	27.3189	6.18492	1.36986	4.51499	6.33196e-06	5.60159e-05
LOC113637551	232.212	6.1848	0.892371	6.93075	4.18609e-12	1.38176e-10
LOC113655731	845.136	6.18436	0.60209	10.2715	9.47447e-25	2.53256e-22
LOC113636826	18.3443	6.183	1.16933	5.28763	1.23908e-07	1.70538e-06
LOC113652649	8.82877	6.18041	1.94992	3.16958	0.0015266	0.00660778
LOC113636382	12.2296	6.17939	1.12194	5.50779	3.63358e-08	5.70349e-07
LOC113660569	22.5339	6.1771	1.4783	4.17852	2.93407e-05	0.000215685
LOC113642451	83.0045	6.17563	1.25391	4.92512	8.43089e-07	9.4791e-06
LOC113647453	12822.5	6.17515	1.56815	3.93786	8.22127e-05	0.00053319
LOC113635236	8.2952	6.17263	1.37934	4.47507	7.63876e-06	6.60967e-05
LOC113640027	12.6471	6.17004	1.5728	3.92295	8.74699e-05	0.000562469
LOC113637804	25.1462	6.16913	1.87091	3.2974	0.000975835	0.00452794
LOC113639959	18.3621	6.16751	1.80848	3.41033	0.000648846	0.00320543
LOC113638337	149.373	6.16512	1.02792	5.99768	2.00158e-09	4.02753e-08
LOC113645159	15.6516	6.16066	1.27401	4.83566	1.32703e-06	1.41223e-05
LOC113660625	8.41814	6.15903	1.15889	5.31459	1.069e-07	1.49622e-06
LOC113643917	11.8	6.15822	1.21655	5.06204	4.14786e-07	5.03524e-06
LOC113663548	7.71553	6.1581	1.67138	3.68445	0.000229195	0.00130357
kctd15	231.039	6.15052	1.22841	5.00691	5.53097e-07	6.5085e-06
susd3	438.346	6.15033	0.812255	7.57192	3.6776e-14	1.74686e-12
LOC113641118	11.5732	6.14937	1.79482	3.42618	0.000612143	0.00304841
LOC113637689	53.7882	6.14845	0.987352	6.22721	4.7482e-10	1.07883e-08
LOC113648921	52.7998	6.14725	1.05032	5.85275	4.83516e-09	9.02332e-08
LOC113663704	13.1776	6.1467	1.78816	3.43744	0.00058725	0.00293948
LOC113648695	8.99896	6.1464	1.56014	3.93964	8.16047e-05	0.000529751
LOC113633992	7.54088	6.14595	1.97773	3.10758	0.00188628	0.00791221
LOC113640987	35.238	6.14565	1.47151	4.17643	2.96116e-05	0.0002175
LOC113652829	9.03514	6.14487	1.73169	3.54847	0.000387478	0.00205857
LOC113655032	412.58	6.14306	0.951681	6.45496	1.08246e-10	2.8108e-09
LOC113636083	34.5594	6.14155	1.36504	4.49916	6.82223e-06	5.97904e-05
LOC113659803	21.5919	6.14149	1.22905	4.99692	5.82525e-07	6.81361e-06
LOC113638058	25.4197	6.14055	1.74418	3.5206	0.000430568	0.00226019
LOC113637128	25.6417	6.13974	1.35735	4.52332	6.08768e-06	5.40654e-05
LOC113645580	31.0075	6.13915	1.58232	3.87984	0.000104524	0.000657406
LOC113658318	42.0982	6.13864	0.954434	6.4317	1.26185e-10	3.24262e-09
mnx1	10.8595	6.13842	1.56953	3.911	9.19138e-05	0.00058758
LOC113650515	8.8653	6.13742	1.71087	3.58731	0.000334111	0.00180423
LOC113663543	11.6876	6.13732	1.71993	3.56836	0.000359219	0.00192381
LOC113645507	56.937	6.13658	1.33784	4.58694	4.49795e-06	4.14399e-05
LOC113647177	24.1616	6.13316	1.92287	3.18959	0.00142476	0.00624136
LOC113661116	1227.77	6.12993	1.1854	5.17118	2.32626e-07	3.00311e-06
LOC113656569	10.3755	6.12832	2.02208	3.0307	0.00243985	0.00981303
asic4	9.48687	6.12703	1.73501	3.53141	0.000413356	0.00218245
LOC113639865	9.32588	6.12698	1.85844	3.29684	0.00097779	0.00453392
LOC113654506	13.0929	6.12698	1.8413	3.32752	0.000876223	0.00411688
LOC113640947	10.0653	6.12589	1.45011	4.22443	2.39546e-05	0.00018077
LOC113656016	19.6473	6.12389	1.37223	4.46273	8.09232e-06	6.96016e-05
LOC113663023	113.398	6.12263	1.79615	3.40875	0.000652624	0.00322059
plac8	9.33392	6.12106	1.23223	4.96748	6.78277e-07	7.79976e-06
LOC113657884	45.4791	6.11955	1.24341	4.92158	8.58501e-07	9.62064e-06
LOC113635481	212.45	6.11936	1.01369	6.03673	1.57266e-09	3.241e-08
LOC113650252	13.9046	6.11319	1.73527	3.52292	0.000426828	0.00224402
LOC113651846	20.0122	6.11108	1.31333	4.65313	3.26929e-06	3.12713e-05
LOC113656041	60.8313	6.10826	1.10016	5.55217	2.8214e-08	4.5357e-07
LOC113644783	58.7035	6.10715	0.978959	6.23841	4.42034e-10	1.00686e-08
LOC113659854	163.131	6.10713	0.700697	8.71578	2.88751e-18	2.88381e-16
LOC113655849	16.242	6.10703	1.03106	5.92307	3.15982e-09	6.08851e-08
LOC113645838	50.1612	6.10435	0.851807	7.16635	7.7021e-13	2.89399e-11
LOC113662817	10.305	6.10158	1.75492	3.47683	0.000507377	0.00259445
LOC113657226	7.94205	6.09995	1.56986	3.88566	0.000102052	0.000643351
LOC113634419	13.9856	6.09988	1.60346	3.8042	0.000142264	0.000859857
LOC113642620	8.73882	6.09924	1.49631	4.07618	4.5782e-05	0.000319408
LOC113641311	585.357	6.09549	1.13007	5.3939	6.89441e-08	1.01549e-06
LOC113652116	8.29752	6.08937	1.28083	4.75424	1.99197e-06	2.00706e-05
LOC113645963	8.7514	6.08745	1.7158	3.54788	0.00038835	0.0020624
LOC113636408	17.0021	6.08617	1.7792	3.42074	0.000624513	0.00310096
LOC113640840	11.234	6.08277	1.48694	4.09079	4.29915e-05	0.000301871
LOC113642192	12.9814	6.08116	1.74474	3.48543	0.000491353	0.00252721
nqo1	2464.09	6.07852	1.0534	5.7704	7.90829e-09	1.41205e-07
LOC113637832	78.7101	6.07574	1.15251	5.27175	1.35131e-07	1.84587e-06
LOC113661259	10.9409	6.07527	1.42748	4.25595	2.08166e-05	0.000159742
LOC113643005	18.6194	6.07418	1.44823	4.1942	2.73831e-05	0.000202991
LOC113663228	362.497	6.07036	0.974893	6.22669	4.76389e-10	1.08149e-08
LOC113651496	17.5429	6.07011	1.32972	4.56496	4.99587e-06	4.53739e-05
LOC113635434	111.053	6.06949	0.859155	7.06449	1.6121e-12	5.7456e-11
LOC113637040	1007.59	6.06901	0.75532	8.03501	9.35692e-16	5.81131e-14
LOC113657610	932.747	6.06877	1.08012	5.61859	1.92523e-08	3.19096e-07
LOC113661379	12.437	6.0639	1.81825	3.33502	0.000852939	0.00402551
LOC113648120	12.8602	6.06296	1.24503	4.86973	1.11753e-06	1.2183e-05
LOC113662828	127.899	6.06132	0.817703	7.41261	1.23837e-13	5.35088e-12
LOC113637069	8.99602	6.06048	1.36746	4.43193	9.33917e-06	7.86874e-05
LOC113646432	14.9409	6.05933	1.60153	3.78347	0.000154655	0.000925314
LOC113638566	95.0638	6.05856	0.849512	7.13181	9.90541e-13	3.64961e-11
rfesd	167.55	6.05772	1.11578	5.42912	5.66336e-08	8.49348e-07
LOC113649053	79.2623	6.05682	0.738563	8.20082	2.38757e-16	1.66064e-14
LOC113649929	189.25	6.05438	0.871486	6.94719	3.72634e-12	1.24204e-10
LOC113653088	17.0127	6.05401	1.56146	3.87714	0.000105692	0.000663972
LOC113640412	297.55	6.05354	0.647034	9.35583	8.29422e-21	1.20288e-18
LOC113639254	641.314	6.05038	0.829381	7.29505	2.9854e-13	1.19176e-11
LOC113658226	21.9694	6.05032	1.36978	4.417	1.00078e-05	8.34701e-05
LOC113649102	9.70318	6.05006	1.7188	3.51993	0.000431662	0.00226417
LOC113644839	33.3278	6.0488	1.19537	5.06021	4.18806e-07	5.08177e-06
LOC113658461	37.1474	6.04872	1.79726	3.36553	0.00076397	0.00366848
LOC113658387	7.88847	6.04808	1.91842	3.15264	0.00161804	0.00693427
LOC113653575	34.721	6.04562	1.21368	4.98124	6.31786e-07	7.33007e-06
LOC113639581	111.408	6.04377	1.06192	5.69138	1.26017e-08	2.16773e-07
LOC113653929	14.4773	6.04264	1.49758	4.03494	5.46159e-05	0.000373021
LOC113637849	30.9606	6.03923	1.03162	5.85412	4.79538e-09	8.9675e-08
LOC113642700	1789.62	6.03731	0.45045	13.4029	5.81802e-41	1.17898e-37
LOC113640618	80.7691	6.03442	1.15555	5.2221	1.76906e-07	2.3563e-06
LOC113661903	22.9837	6.03417	1.46254	4.1258	3.69448e-05	0.000264314
LOC113650759	35.5636	6.03397	1.15992	5.20207	1.97083e-07	2.58733e-06
LOC113661251	16.508	6.03371	1.2866	4.68967	2.7365e-06	2.66181e-05
LOC113638716	262.83	6.03337	0.944172	6.39011	1.65762e-10	4.12363e-09
LOC113638406	13.1195	6.02966	1.35614	4.44618	8.74093e-06	7.43696e-05
LOC113651442	9.07759	6.02923	1.78384	3.37992	0.000725066	0.00351073
LOC113655869	10.8096	6.0285	1.80811	3.33415	0.000855613	0.00403394
LOC113662999	66.8902	6.02808	1.30768	4.60974	4.03167e-06	3.7555e-05
LOC113664050	17.9466	6.02574	1.98902	3.02951	0.00244952	0.00984611
LOC113651481	13.3896	6.02499	1.34035	4.49508	6.95439e-06	6.08314e-05
LOC113650703	151.508	6.02326	1.38587	4.34618	1.38529e-05	0.000111153
LOC113644803	17.1809	6.02271	1.13011	5.32931	9.85892e-08	1.39638e-06
tbx22	9.04044	6.02254	1.95378	3.08251	0.00205265	0.00847834
LOC113650553	11.7367	6.02184	1.68054	3.58328	0.000339302	0.001829
LOC113643503	60.89	6.0215	1.1558	5.2098	1.89044e-07	2.50208e-06
LOC113659133	7.94621	6.02094	1.56553	3.84595	0.000120088	0.000740432
LOC113653202	8.71339	6.02066	1.85917	3.23836	0.00120218	0.00540156
LOC113656588	7.77328	6.02006	1.27695	4.7144	2.42428e-06	2.38535e-05
LOC113643897	9.41092	6.01881	1.30484	4.61268	3.97505e-06	3.70656e-05
LOC113636629	10.8158	6.01835	1.64015	3.66938	0.000243136	0.00136994
LOC113640958	151.661	6.01649	1.25021	4.81237	1.49154e-06	1.56471e-05
LOC113639133	134.078	6.0151	0.772037	7.79121	6.63688e-15	3.54813e-13
LOC113657144	19.5006	6.0113	1.19558	5.02793	4.95804e-07	5.90037e-06
LOC113652532	7.80959	6.01125	1.6386	3.66852	0.000243957	0.00137371
LOC113653350	9.34115	6.00984	1.52174	3.94932	7.83726e-05	0.000510836
LOC113646143	641.997	6.00864	0.887544	6.76996	1.28821e-11	3.91126e-10
LOC113662812	118.321	6.00789	0.852221	7.04968	1.79325e-12	6.33329e-11
LOC113634014	11.3499	6.00726	1.43613	4.18295	2.8775e-05	0.000212155
LOC113638829	12.7602	6.005	1.41423	4.24613	2.17496e-05	0.000165875
LOC113645283	64.6403	6.00003	1.1003	5.4531	4.94987e-08	7.53536e-07
LOC113658533	16.8013	5.99605	1.66938	3.59179	0.000328417	0.00177805
LOC113663541	45.2006	5.99574	1.87724	3.19391	0.00140361	0.00616155
sh3d21	587.095	5.99532	0.819871	7.31251	2.62199e-13	1.06224e-11
LOC113654957	22.0954	5.99489	1.34014	4.47333	7.70095e-06	6.65503e-05
LOC113636488	33.2678	5.99229	1.31672	4.55091	5.34144e-06	4.81277e-05
LOC113645488	136.394	5.99112	0.8679	6.90301	5.09134e-12	1.65651e-10
LOC113664023	17.208	5.98842	1.26022	4.75189	2.01526e-06	2.02753e-05
LOC113658219	15.4552	5.98645	1.53104	3.91006	9.22728e-05	0.00058946
LOC113650100	63.1629	5.98068	1.59399	3.75202	0.000175415	0.00103255
LOC113645138	1197.24	5.97995	0.715309	8.35996	6.27403e-17	4.98721e-15
LOC113635543	93.6268	5.97915	1.96743	3.03907	0.00237312	0.00958282
slc10a2	116.187	5.97366	1.83935	3.24771	0.00116339	0.00526035
LOC113648163	80.65	5.9724	1.66918	3.57804	0.000346182	0.00186167
LOC113664035	7.40948	5.97109	1.38626	4.30734	1.65229e-05	0.000130201
trnae-cuc_16	8.36252	5.96931	1.46866	4.06447	4.8142e-05	0.000333823
LOC113658455	13.5855	5.96896	1.29549	4.60751	4.07523e-06	3.79089e-05
LOC113635636	35.6673	5.9684	1.8394	3.24475	0.00117553	0.00530644
LOC113653835	8.46508	5.96404	1.74802	3.41189	0.000645145	0.00319062
LOC113643895	32.2078	5.96383	1.06421	5.60399	2.09478e-08	3.44268e-07
LOC113642094	63.6183	5.96089	1.04055	5.72861	1.01255e-08	1.77653e-07
LOC113649471	12.5516	5.96088	1.49705	3.98174	6.84122e-05	0.00045472
LOC113662779	18.7829	5.95958	1.41766	4.20383	2.62439e-05	0.000195553
LOC113658356	28.6283	5.95826	1.91041	3.11884	0.00181564	0.00765361
LOC113655790	657.869	5.95677	0.696128	8.55701	1.15833e-17	1.06336e-15
LOC113642535	528.649	5.95623	1.03789	5.73877	9.53653e-09	1.68076e-07
LOC113640143	28.2519	5.95531	1.38219	4.30861	1.64281e-05	0.000129604
LOC113635233	11.5332	5.95453	1.1511	5.17289	2.30507e-07	2.97856e-06
LOC113655256	1384.88	5.95325	0.953456	6.24387	4.26885e-10	9.73976e-09
LOC113647481	8.86224	5.95219	1.1491	5.17989	2.22013e-07	2.88384e-06
LOC113660765	13.7212	5.95051	1.8138	3.28069	0.00103553	0.00475714
LOC113639750	6.82861	5.94745	1.73087	3.4361	0.000590147	0.0029529
LOC113658625	11.6583	5.94741	1.81192	3.28239	0.00102932	0.00473421
LOC113638266	11.3334	5.94721	1.79959	3.30476	0.000950584	0.00442205
LOC113651600	40.4459	5.94531	1.16778	5.09111	3.5598e-07	4.38779e-06
LOC113643674	1852.1	5.94394	0.929083	6.39764	1.57797e-10	3.95798e-09
LOC113653321	3507.08	5.943	0.777197	7.64671	2.06186e-14	1.01658e-12
LOC113640761	515.819	5.94161	1.03125	5.76154	8.33496e-09	1.48241e-07
LOC113659629	20.3638	5.94115	1.7544	3.38643	0.000708092	0.00344199
LOC113649970	21.6023	5.93949	1.90784	3.1132	0.00185068	0.00778206
LOC113647276	21.8254	5.93946	1.28029	4.63914	3.49869e-06	3.32028e-05
LOC113656654	10.909	5.93945	1.55523	3.81903	0.000133978	0.000815016
LOC113649948	59.4494	5.93283	1.7831	3.32726	0.000877047	0.00411861
LOC113646718	1401.6	5.93275	0.750933	7.90051	2.77769e-15	1.6217e-13
LOC113656657	20.0004	5.92804	1.06286	5.57745	2.44067e-08	3.96572e-07
LOC113659468	64.5861	5.92797	0.893171	6.637	3.20134e-11	9.14933e-10
LOC113638806	548.173	5.92688	0.962282	6.15919	7.3117e-10	1.60252e-08
LOC113663490	317.02	5.92627	0.960154	6.17221	6.73439e-10	1.48795e-08
LOC113650973	9.01048	5.92613	1.36931	4.32782	1.50593e-05	0.000119951
LOC113635323	34.5155	5.92509	1.07925	5.49001	4.01907e-08	6.24387e-07
LOC113656963	8.99344	5.92449	1.47385	4.01973	5.82643e-05	0.000395365
LOC113641130	8.78927	5.92447	1.22883	4.82121	1.42688e-06	1.50499e-05
cd247	224.55	5.92321	0.867483	6.82804	8.60852e-12	2.70405e-10
LOC113657297	8.9655	5.92252	1.56806	3.77697	0.000158746	0.000946471
LOC113638528	10.9488	5.92244	1.55282	3.814	0.000136737	0.000829766
LOC113658000	34.138	5.91908	1.67791	3.52766	0.000419252	0.0022075
LOC113647892	7.84021	5.91844	1.64884	3.58945	0.000331381	0.00179224
LOC113635302	18.3188	5.91465	1.39781	4.23137	2.32276e-05	0.000175966
LOC113648272	20.8439	5.91287	1.73528	3.40745	0.000655728	0.00323154
LOC113635014	7.56497	5.91063	1.51205	3.90902	9.267e-05	0.000591582
LOC113658146	9.82118	5.91048	1.37667	4.29331	1.76025e-05	0.000137853
LOC113646516	21.5653	5.90437	1.88307	3.13549	0.00171566	0.00728621
LOC113655717	10.0931	5.90301	1.79616	3.28646	0.00101455	0.00467732
slc13a5	31.9331	5.90295	1.18185	4.99467	5.89379e-07	6.88788e-06
LOC113635191	53.1241	5.90137	1.4764	3.99713	6.4114e-05	0.00042929
LOC113649662	6.45819	5.90136	1.61022	3.66495	0.000247386	0.00139129
LOC113647074	38.0417	5.89966	1.28959	4.57482	4.76627e-06	4.35643e-05
LOC113658859	10.8516	5.89147	1.88191	3.13058	0.00174463	0.00739197
LOC113649233	11.6802	5.89116	1.38671	4.24829	2.15413e-05	0.000164655
LOC113662068	8.79998	5.88948	1.64605	3.57794	0.00034631	0.00186199
LOC113653834	12.2871	5.88862	1.30815	4.50149	6.7479e-06	5.91854e-05
LOC113658967	8.35277	5.88684	1.42234	4.13884	3.49066e-05	0.00025178
LOC113654893	521.283	5.88613	0.560465	10.5022	8.43754e-26	2.70646e-23
LOC113660787	151.258	5.8859	1.37275	4.28767	1.80557e-05	0.000140855
LOC113662877	12.5424	5.88221	1.5251	3.85693	0.000114822	0.000712153
LOC113645871	10.637	5.8807	1.84568	3.18619	0.00144158	0.00630489
LOC113636090	12.5904	5.88052	1.36247	4.31608	1.58824e-05	0.000125775
LOC113638858	47.6305	5.87778	1.56896	3.74629	0.000179472	0.00105345
LOC113655303	15.4272	5.87464	1.09003	5.38944	7.06774e-08	1.03826e-06
LOC113640147	160.816	5.87431	1.80989	3.24568	0.00117172	0.00529098
LOC113651849	232.53	5.87282	0.946757	6.2031	5.5363e-10	1.24339e-08
LOC113660828	10.5858	5.87169	1.07434	5.4654	4.61874e-08	7.07075e-07
lmod2	14.1695	5.87103	1.52679	3.84536	0.000120378	0.000741716
LOC113658535	22.1677	5.86933	1.69487	3.46301	0.000534175	0.00271115
LOC113655859	115.909	5.8619	1.7367	3.3753	0.000737341	0.00356447
LOC113652073	9.93232	5.86102	1.17788	4.97592	6.49399e-07	7.50884e-06
LOC113642735	11.5623	5.85979	1.38896	4.21884	2.45559e-05	0.000184644
naaladl1	150.711	5.85861	1.55448	3.76885	0.000164003	0.000973557
LOC113664047	8.89325	5.85815	1.7117	3.42242	0.000620673	0.00308357
LOC113653791	511.163	5.85693	1.54922	3.78057	0.000156467	0.000934516
LOC113642693	176.17	5.85625	0.831607	7.04209	1.89384e-12	6.66264e-11
LOC113648855	20.9969	5.8555	1.34663	4.34827	1.37219e-05	0.000110492
LOC113655586	254.475	5.8542	1.19457	4.90067	9.55115e-07	1.05859e-05
LOC113646628	82.9334	5.85092	1.2263	4.77119	1.83143e-06	1.8653e-05
LOC113646758	10.7043	5.85077	1.4102	4.14889	3.34092e-05	0.00024239
pkd1l1	558.898	5.84848	1.12767	5.18634	2.14471e-07	2.79922e-06
LOC113663901	405.85	5.84749	0.71264	8.20539	2.2985e-16	1.60689e-14
LOC113656082	8.84913	5.8463	1.56473	3.73629	0.000186755	0.00109127
LOC113646529	37.9621	5.8458	1.57077	3.72161	0.000197955	0.00114933
LOC113645529	11.1889	5.84436	1.27739	4.57524	4.75673e-06	4.34917e-05
ermn	7.30046	5.84364	1.73574	3.36665	0.000760874	0.00365683
LOC113650060	12.136	5.84261	1.33366	4.38089	1.18195e-05	9.70071e-05
LOC113649611	98.2201	5.84237	0.869712	6.71759	1.84752e-11	5.46934e-10
LOC113654870	92.4209	5.8422	0.76128	7.67418	1.66485e-14	8.3904e-13
cckar	98.5732	5.84105	1.14952	5.08128	3.74906e-07	4.592e-06
LOC113656990	12.987	5.84018	1.79555	3.25258	0.00114363	0.00518558
LOC113646660	59.8264	5.83932	1.22535	4.76544	1.8844e-06	1.91139e-05
LOC113650580	7.90775	5.83919	1.78911	3.26373	0.00109954	0.00500903
LOC113661196	92.4207	5.83686	1.54946	3.76703	0.000165204	0.000979628
LOC113660392	4923.01	5.83574	0.607033	9.61354	7.00967e-22	1.14442e-19
LOC113651566	7.26076	5.83536	1.32267	4.41179	1.02521e-05	8.52202e-05
LOC113634380	139.084	5.83305	0.875773	6.66046	2.72977e-11	7.87589e-10
LOC113663293	724.409	5.82912	1.02591	5.6819	1.33204e-08	2.27842e-07
LOC113639769	265.924	5.8272	1.08329	5.37917	7.483e-08	1.09396e-06
LOC113660831	53.8507	5.82715	1.08599	5.36574	8.06165e-08	1.16744e-06
LOC113650941	12.5578	5.81839	1.3581	4.2842	1.83394e-05	0.000142823
LOC113651864	11.4883	5.8171	1.17139	4.96599	6.83517e-07	7.85008e-06
LOC113644799	33.8684	5.81683	0.99886	5.82347	5.76376e-09	1.05824e-07
srgn	4155.82	5.81368	0.629318	9.23806	2.51009e-20	3.42189e-18
LOC113635232	10.7972	5.81141	1.23731	4.69681	2.64251e-06	2.58144e-05
LOC113639320	20.1443	5.81006	1.05407	5.51202	3.54744e-08	5.58757e-07
LOC113636165	11.4923	5.80899	1.09572	5.30154	1.14831e-07	1.59251e-06
LOC113647535	413.132	5.80603	1.01418	5.72488	1.03508e-08	1.8114e-07
LOC113640094	52.2349	5.80505	1.03378	5.61537	1.96144e-08	3.24506e-07
LOC113659092	19.342	5.80471	1.29678	4.47623	7.59721e-06	6.57999e-05
LOC113662798	8.06098	5.80247	1.48426	3.90934	9.25494e-05	0.000591089
LOC113646872	7.9377	5.80086	1.53423	3.78096	0.000156224	0.000933473
LOC113642152	26.6572	5.79904	1.4241	4.07209	4.65933e-05	0.000324321
LOC113638217	22.3588	5.79776	1.18424	4.89578	9.79179e-07	1.08262e-05
LOC113660596	21.6847	5.79756	1.83265	3.16349	0.00155889	0.00672413
LOC113650645	12.4425	5.79744	1.2912	4.48996	7.12378e-06	6.21138e-05
LOC113648223	20.0235	5.79582	1.69688	3.41558	0.000636462	0.00315505
LOC113652297	8.66849	5.79233	1.68088	3.44601	0.000568939	0.0028636
LOC113635764	8.78505	5.79094	1.39366	4.15519	3.25018e-05	0.000236436
LOC113641752	26.7415	5.79052	1.18377	4.8916	1.00019e-06	1.10406e-05
LOC113653776	8.99498	5.78987	1.56305	3.70422	0.000212042	0.00121738
LOC113654746	7.90542	5.78971	1.60498	3.60734	0.00030935	0.00168857
LOC113663107	34.3691	5.78853	1.44306	4.01129	6.03885e-05	0.000407712
LOC113647990	13.7935	5.78599	1.54181	3.75273	0.000174916	0.00103048
LOC113654954	48154.1	5.78386	0.570178	10.144	3.52494e-24	8.83809e-22
LOC113644468	41.2788	5.78191	1.4836	3.89721	9.73092e-05	0.000617583
LOC113642474	8.42385	5.78004	1.86891	3.09274	0.00198319	0.00823512
LOC113646747	16.152	5.77685	1.56713	3.68627	0.000227568	0.00129533
LOC113647942	28.0312	5.77658	1.77608	3.25244	0.00114419	0.00518558
LOC113653862	128.012	5.77019	0.849117	6.79552	1.07923e-11	3.32488e-10
LOC113653148	8.24285	5.77011	1.43925	4.0091	6.09503e-05	0.000410932
msmp	30.7978	5.76936	1.72087	3.35259	0.000800588	0.00381342
LOC113639185	118.775	5.76933	1.3227	4.36177	1.29012e-05	0.000105032
LOC113663611	18.1363	5.76924	1.4053	4.10535	4.03706e-05	0.000286023
LOC113645596	67.1558	5.76658	1.51934	3.79545	0.000147374	0.000886812
LOC113648395	9.52057	5.76553	1.05563	5.46172	4.71548e-08	7.2067e-07
LOC113652560	6.93762	5.76479	1.53907	3.74563	0.00017994	0.00105598
LOC113639058	8.78652	5.76447	1.0529	5.47485	4.37875e-08	6.75264e-07
LOC113641438	9.18186	5.75893	1.7186	3.35094	0.000805387	0.00383293
LOC113652276	24.1186	5.7583	1.59579	3.60843	0.00030806	0.00168356
LOC113640501	12.2422	5.75658	1.04102	5.52975	3.20689e-08	5.11028e-07
LOC113648100	7.42827	5.75555	1.69272	3.40018	0.000673419	0.00330468
LOC113659345	672.07	5.75499	0.567344	10.1437	3.53329e-24	8.83809e-22
LOC113635394	101.49	5.75415	1.04161	5.52426	3.30879e-08	5.25112e-07
LOC113646302	29.5068	5.75152	1.5436	3.72605	0.000194504	0.00113122
LOC113663307	6.30562	5.74915	1.53869	3.73639	0.000186684	0.00109109
LOC113638561	12.6716	5.74875	1.31295	4.3785	1.19499e-05	9.79893e-05
LOC113651195	13.3194	5.74756	1.4338	4.00862	6.10746e-05	0.000411668
LOC113649138	2893.42	5.74538	0.288568	19.91	3.33424e-88	9.0908e-84
LOC113656724	6.68978	5.74016	1.70286	3.37088	0.00074928	0.00361258
LOC113660420	9.03786	5.73984	1.85222	3.0989	0.00194243	0.00810047
LOC113634178	10.1004	5.73945	1.82198	3.15011	0.00163209	0.00698572
LOC113634991	67.0094	5.73766	0.957252	5.99388	2.04893e-09	4.10766e-08
LOC113636892	25.0968	5.73307	1.37329	4.1747	2.98384e-05	0.000219048
LOC113651471	6.916	5.73126	1.52481	3.75867	0.00017082	0.0010081
LOC113662788	20.8254	5.73078	1.6463	3.48102	0.000499513	0.00256048
LOC113639695	31.5924	5.7291	1.5734	3.64123	0.000271335	0.00150548
LOC113646250	6.20209	5.72824	1.5657	3.65858	0.000253617	0.00142252
LOC113646607	34.9215	5.72544	1.78606	3.20563	0.00134767	0.00595916
LOC113644716	198.425	5.72471	1.06578	5.37136	7.81443e-08	1.13693e-06
LOC113637057	17.5585	5.72358	1.15039	4.97534	6.51323e-07	7.52153e-06
LOC113653567	9.16208	5.72247	1.33333	4.29188	1.77166e-05	0.000138686
LOC113648176	33.3631	5.72196	1.42641	4.01145	6.03482e-05	0.000407578
LOC113659445	81.7981	5.72133	1.59269	3.59225	0.000327836	0.00177632
LOC113654956	174.856	5.7172	1.1972	4.77548	1.79279e-06	1.83072e-05
LOC113639772	1054.64	5.71655	1.12461	5.08314	3.71238e-07	4.55117e-06
LOC113662945	95.1652	5.71652	1.03431	5.52688	3.25973e-08	5.17928e-07
LOC113658734	11.1419	5.71641	1.28917	4.43417	9.24261e-06	7.80301e-05
LOC113642675	306.841	5.71618	0.859024	6.65427	2.84714e-11	8.19717e-10
LOC113637978	108.149	5.71591	1.13995	5.01419	5.3256e-07	6.29127e-06
LOC113659132	65.0374	5.7159	1.09815	5.20502	1.9398e-07	2.55378e-06
LOC113637352	41.1642	5.71355	1.56712	3.64589	0.000266469	0.00148422
LOC113662078	18.7323	5.71344	1.64362	3.47613	0.000508707	0.00259931
LOC113655980	5.82459	5.71123	1.58728	3.59812	0.000320522	0.00174189
LOC113644374	14.6578	5.70999	1.24309	4.59339	4.36106e-06	4.03749e-05
LOC113641334	11.652	5.70953	1.524	3.74642	0.000179374	0.00105311
LOC113642604	31.7681	5.70705	1.43011	3.99063	6.58967e-05	0.00043993
LOC113636040	9.49635	5.70613	1.28269	4.44857	8.64436e-06	7.36526e-05
LOC113649453	853.962	5.70609	0.658351	8.66725	4.42669e-18	4.35717e-16
LOC113639920	17.9941	5.70577	1.12472	5.07306	3.91466e-07	4.7734e-06
ugt1a1	570.08	5.70521	0.851928	6.69683	2.1299e-11	6.24427e-10
LOC113644131	10.5077	5.70514	1.18561	4.81197	1.49446e-06	1.56657e-05
LOC113650261	66.811	5.70389	1.57406	3.62367	0.000290449	0.00159788
LOC113636444	6.21924	5.70145	1.64925	3.45699	0.000546242	0.0027657
LOC113637840	40.3252	5.69861	1.58121	3.60397	0.000313399	0.00170794
LOC113639044	6.38549	5.69593	1.44863	3.93193	8.4265e-05	0.000545073
LOC113661953	17.3384	5.69431	1.22665	4.64218	3.44753e-06	3.27629e-05
LOC113651439	251.814	5.69256	1.16922	4.86868	1.12346e-06	1.22328e-05
LOC113639230	10.2634	5.68836	1.14027	4.9886	6.08181e-07	7.08332e-06
LOC113661896	42.1163	5.68583	1.12699	5.04515	4.53168e-07	5.45022e-06
LOC113652767	6.40484	5.68178	1.59632	3.55931	0.000371836	0.00198436
gc	21.0127	5.68163	1.52123	3.73488	0.000187803	0.00109669
LOC113647983	10.0283	5.6789	1.44081	3.94147	8.09851e-05	0.000525979
amdhd1	494.49	5.67869	1.04978	5.40941	6.32332e-08	9.38005e-07
LOC113643343	18.5492	5.67845	1.86822	3.0395	0.00236972	0.00957244
LOC113638711	276.973	5.67671	0.647682	8.76465	1.8736e-18	1.98769e-16
LOC113647013	6.06274	5.67132	1.60636	3.53054	0.000414705	0.00218872
LOC113661323	9.83586	5.67066	1.77958	3.18652	0.00143995	0.0063008
shbg	73.3573	5.67045	0.991734	5.71771	1.07967e-08	1.88218e-07
LOC113649279	8.53868	5.66969	1.57435	3.60129	0.000316641	0.00172285
LOC113646809	4786.89	5.66863	1.19709	4.73532	2.18709e-06	2.1787e-05
LOC113654756	1070.48	5.66853	0.80446	7.04638	1.83632e-12	6.47701e-11
LOC113661444	607.301	5.66532	1.01522	5.58036	2.40018e-08	3.90796e-07
LOC113659135	8.15197	5.66476	1.64218	3.44953	0.000561563	0.00283146
LOC113648632	7.23864	5.66241	1.23609	4.5809	4.62975e-06	4.24874e-05
LOC113657480	8.14709	5.66076	1.66259	3.40478	0.000662162	0.00326
LOC113638142	10.818	5.65716	1.11047	5.09439	3.49863e-07	4.32021e-06
LOC113634080	121.834	5.65371	1.4799	3.82032	0.000133278	0.000811303
LOC113646409	42.3884	5.6501	1.7005	3.32261	0.000891787	0.00417848
LOC113647188	63.0796	5.65005	0.993519	5.6869	1.29365e-08	2.21833e-07
LOC113639023	11.1624	5.64905	1.81887	3.10581	0.00189758	0.00794859
LOC113640859	133.424	5.64852	1.23932	4.55777	5.16995e-06	4.6768e-05
LOC113635507	10.8235	5.64504	1.38733	4.06898	4.72189e-05	0.00032809
LOC113643306	9.51228	5.644	1.6492	3.42225	0.000621045	0.00308486
LOC113655103	349.172	5.64193	0.703994	8.01417	1.10881e-15	6.76324e-14
LOC113640604	25.7317	5.64174	1.58517	3.55907	0.000372166	0.00198535
LOC113656635	235.953	5.63729	0.992653	5.67901	1.35475e-08	2.31436e-07
LOC113649103	16944.9	5.63685	1.70798	3.3003	0.000965801	0.00448519
LOC113646045	6.06358	5.63384	1.63536	3.445	0.000571049	0.00287157
LOC113651403	6.47218	5.6332	1.685	3.34315	0.000828345	0.00392507
LOC113657382	9.21837	5.63311	1.18292	4.76203	1.91656e-06	1.94185e-05
LOC113662978	7.75853	5.63025	1.37858	4.0841	4.42483e-05	0.000309738
LOC113658039	18.7664	5.62707	1.2923	4.3543	1.33493e-05	0.000108055
LOC113659206	80.7371	5.62438	1.08675	5.1754	2.27426e-07	2.94433e-06
LOC113649226	11.8475	5.62021	1.12755	4.98444	6.21429e-07	7.22219e-06
LOC113658036	58.7038	5.61937	1.56749	3.58495	0.000337145	0.00181873
LOC113651601	31.298	5.61897	1.31582	4.27032	1.95196e-05	0.000150851
LOC113649126	7.90721	5.61828	1.57016	3.57816	0.00034602	0.00186116
LOC113650726	22.2832	5.61812	1.27363	4.4111	1.02848e-05	8.54401e-05
LOC113652796	10.1453	5.6177	1.33392	4.21142	2.53768e-05	0.000189874
LOC113639727	97.4791	5.61682	1.14905	4.88825	1.01737e-06	1.1197e-05
LOC113655852	22.9391	5.6168	1.14	4.927	8.35037e-07	9.4002e-06
LOC113640857	9.80686	5.61619	1.8087	3.10509	0.0019022	0.00796552
cxcl14	2856.49	5.61562	0.750143	7.48606	7.09739e-14	3.19324e-12
LOC113658385	20.5748	5.60898	1.40579	3.98992	6.60954e-05	0.00044104
LOC113636048	8.31024	5.60615	1.26993	4.41454	1.01226e-05	8.42983e-05
LOC113648534	8.39434	5.60471	1.50237	3.73059	0.000191036	0.0011139
LOC113651249	17.4573	5.59897	1.4581	3.8399	0.000123087	0.000755846
LOC113649494	9.88359	5.59516	1.82863	3.05975	0.00221519	0.0090537
LOC113640024	28.8668	5.59396	1.34014	4.17416	2.99086e-05	0.000219504
LOC113646534	7.38466	5.59393	1.6064	3.48228	0.000497172	0.00255136
LOC113658104	5.43435	5.58908	1.61189	3.46741	0.000525504	0.00267382
LOC113643843	11.1721	5.58819	1.4616	3.82334	0.000131656	0.000802863
LOC113659833	83.6666	5.58752	1.41331	3.95349	7.70189e-05	0.000503699
LOC113662157	44.6089	5.58693	0.913556	6.11559	9.62022e-10	2.06045e-08
LOC113635666	11.3962	5.58311	1.47668	3.78086	0.000156285	0.000933633
LOC113654197	221.916	5.58303	0.708854	7.87614	3.37648e-15	1.92997e-13
LOC113634190	53.8163	5.58297	1.60519	3.47807	0.000505032	0.00258489
LOC113659804	99.4981	5.58246	0.887589	6.28946	3.18574e-10	7.52679e-09
LOC113654974	54.4652	5.58198	1.06513	5.24063	1.60028e-07	2.14723e-06
LOC113635653	1953.54	5.58188	0.937428	5.95446	2.6093e-09	5.11449e-08
LOC113660585	35.4176	5.58094	1.2906	4.32431	1.53011e-05	0.000121557
LOC113655889	12.8927	5.58029	1.30784	4.2668	1.98301e-05	0.000153077
LOC113664069	5.19788	5.57979	1.80385	3.09327	0.00197966	0.00822337
LOC113645158	10.767	5.57978	1.18444	4.7109	2.4663e-06	2.42407e-05
LOC113639464	110.259	5.57885	1.7067	3.26879	0.00108008	0.00492777
LOC113642206	6.22159	5.5776	1.38862	4.01664	5.90326e-05	0.000399981
LOC113651152	5.73526	5.57725	1.8072	3.08613	0.00202778	0.00839597
LOC113644722	2286.03	5.57549	0.960816	5.80287	6.5188e-09	1.1849e-07
LOC113658112	16.4358	5.57489	1.22516	4.55034	5.35598e-06	4.82427e-05
LOC113656511	377.961	5.57435	0.869243	6.41288	1.428e-10	3.61509e-09
LOC113656600	10.7275	5.57417	1.7184	3.24382	0.00117937	0.00532024
LOC113661917	454.57	5.57291	1.8186	3.06439	0.00218115	0.00893733
LOC113643302	6.37854	5.56824	1.40423	3.96532	7.32961e-05	0.00048306
LOC113643199	14.9461	5.56714	1.44464	3.85365	0.00011637	0.000720936
LOC113655845	9.99091	5.56331	1.169	4.75904	1.9452e-06	1.9643e-05
LOC113649231	10.3734	5.56308	1.24727	4.46022	8.18766e-06	7.03108e-05
LOC113659406	35.0914	5.56278	1.52719	3.6425	0.000270007	0.00149905
LOC113663528	6.24872	5.559	1.43274	3.87997	0.000104469	0.000657207
LOC113649955	9.10028	5.55825	1.78532	3.11331	0.00185002	0.00778046
LOC113642611	49.4332	5.55633	1.53381	3.62257	0.000291687	0.00160404
LOC113637386	11.4066	5.55044	1.69576	3.27312	0.00106368	0.00486515
LOC113662789	7.5666	5.54966	1.48788	3.72992	0.000191543	0.00111662
LOC113637297	6.40232	5.54796	1.61756	3.42983	0.000603953	0.00301368
LOC113640620	45.5958	5.54471	1.14706	4.83383	1.33932e-06	1.4231e-05
LOC113660768	3618.42	5.54281	0.852672	6.50052	8.00414e-11	2.12289e-09
tmigd1	376.899	5.54181	1.5972	3.4697	0.000521031	0.00265382
LOC113643326	50.8016	5.54033	0.82659	6.70263	2.04702e-11	6.01424e-10
LOC113638632	39.0211	5.53645	0.850905	6.50654	7.69028e-11	2.04761e-09
LOC113645882	7.68838	5.53622	1.57618	3.51243	0.000444034	0.00231838
LOC113647595	598.263	5.5359	0.947622	5.84188	5.16148e-09	9.5929e-08
LOC113640735	2624.5	5.53586	0.687301	8.05449	7.9812e-16	5.08429e-14
LOC113649567	694.974	5.53526	1.23394	4.48584	7.26269e-06	6.31232e-05
LOC113655396	6.34741	5.53248	1.66061	3.33159	0.000863498	0.0040662
LOC113647960	27.4736	5.53207	1.39389	3.96879	7.22384e-05	0.000476896
LOC113652312	93.574	5.52933	0.95384	5.79691	6.75463e-09	1.22206e-07
cntnap1	85.4934	5.52642	0.98103	5.63328	1.76812e-08	2.9521e-07
LOC113656780	6.69753	5.52637	1.5654	3.53032	0.000415064	0.00219019
LOC113650760	10.9179	5.52214	1.51676	3.64075	0.000271843	0.00150738
LOC113653850	9.25011	5.52202	1.80538	3.05865	0.00222339	0.0090804
LOC113636558	443.379	5.52181	0.862993	6.39845	1.56964e-10	3.94072e-09
LOC113638940	9.62367	5.51996	1.41261	3.90762	9.32094e-05	0.000594191
LOC113663280	29.5616	5.51952	1.19582	4.61569	3.91788e-06	3.66327e-05
LOC113650466	7.54446	5.51948	1.64697	3.35129	0.000804364	0.0038294
LOC113652503	573.98	5.5181	0.731179	7.54685	4.45895e-14	2.08173e-12
LOC113656282	6.82873	5.51482	1.72629	3.19461	0.00140019	0.00614949
LOC113636435	4052.87	5.51141	0.530603	10.3871	2.83946e-25	8.14925e-23
LOC113650091	10.8885	5.51048	1.38862	3.96831	7.23855e-05	0.000477751
LOC113653270	6.25722	5.51007	1.45723	3.78118	0.000156084	0.000932845
LOC113645605	55.5622	5.50981	0.90157	6.11135	9.87902e-10	2.10925e-08
LOC113640771	10.9027	5.50447	1.20497	4.56814	4.92067e-06	4.48103e-05
LOC113656567	33.1969	5.50105	1.2	4.5842	4.55721e-06	4.19063e-05
LOC113662120	23.0249	5.50097	1.58136	3.47864	0.000503967	0.00257992
LOC113647358	7.28974	5.4976	1.37589	3.99566	6.45137e-05	0.000431547
LOC113660555	94.0154	5.49621	1.14491	4.80055	1.58227e-06	1.64471e-05
LOC113655789	10.5431	5.49463	1.33409	4.11864	3.81108e-05	0.000271445
LOC113641231	19.2962	5.49444	1.28646	4.27096	1.94636e-05	0.000150503
[truncated: 2,696 more rows]

## Sheet: hybrid_vs_female
The DEGs between hybrid and the females of two pure yellow catfishes (P. fulvidraco and P. vachelli).
	baseMean	log2FoldChange	lfcSE	stat	pvalue	padj
LOC113640580	59.7878	23.2499	1.87669	12.3888	3.00554e-35	4.10647e-31
LOC113646910	38.2602	22.9005	2.09031	10.9555	6.25209e-28	1.42371e-24
LOC113664080	42.3813	22.6449	3.63119	6.23623	4.48253e-10	8.24845e-09
hnf4g	40.863	22.5677	2.09911	10.7511	5.85595e-27	1.00012e-23
LOC113634828	119.206	22.5048	2.49584	9.01693	1.93436e-19	4.40486e-17
LOC113637104	22.5751	22.1438	2.24882	9.84686	7.07175e-23	4.39188e-20
LOC113662408	89.6942	21.6765	1.89767	11.4227	3.22e-30	1.7598e-26
LOC113651712	12.2183	21.5046	3.55243	6.05351	1.41724e-09	2.30247e-08
LOC113659025	13.8508	21.4147	3.25885	6.57124	4.98975e-11	1.16738e-09
LOC113645917	24.7764	21.3492	2.86705	7.4464	9.59237e-14	4.74857e-12
LOC113648392	72.2853	20.8141	3.63263	5.72976	1.00573e-08	1.33931e-07
LOC113653798	18.2849	20.4274	2.26065	9.03605	1.62433e-19	3.7937e-17
LOC113642612	72.395	20.3546	1.94038	10.49	9.60494e-26	1.19302e-22
LOC113640856	202.231	19.8877	2.20521	9.0185	1.90681e-19	4.37862e-17
LOC113655602	2216.53	19.616	2.19453	8.93861	3.94109e-19	8.47986e-17
LOC113638328	1943.47	19.5329	2.01695	9.68439	3.51293e-22	1.87679e-19
LOC113640953	11.7127	19.5198	3.63591	5.3686	7.93504e-08	8.47934e-07
LOC113654828	308.079	19.2977	3.6358	5.3077	1.11018e-07	1.13451e-06
LOC113637232	290.518	19.0564	2.59226	7.35127	1.96335e-13	8.80441e-12
LOC113637843	26.2715	19.0245	2.28362	8.33087	8.02513e-17	9.61818e-15
LOC113646379	6.3774	18.7491	3.53021	5.31104	1.09e-07	1.1164e-06
LOC113655604	3125.42	18.655	2.26115	8.25024	1.58083e-16	1.73485e-14
LOC113641553	1058.3	18.261	2.4816	7.35859	1.85865e-13	8.43679e-12
prss16	17.5955	17.1411	3.65709	4.68709	2.77118e-06	1.93969e-05
LOC113634516	1125.21	12.9284	2.18801	5.90877	3.4468e-09	5.13562e-08
LOC113661715	387.743	12.4776	1.32795	9.39615	5.65965e-21	2.24139e-18
LOC113660807	376.713	12.3858	1.59855	7.74813	9.3255e-15	6.05294e-13
LOC113642663	657.792	11.4524	1.22964	9.31362	1.23543e-20	4.44203e-18
LOC113634514	2739.95	11.2293	2.10192	5.34241	9.17189e-08	9.62485e-07
LOC113653937	237.127	11.2009	1.46147	7.66416	1.80001e-14	1.08821e-12
LOC113661315	138.61	10.8517	1.3632	7.96044	1.7143e-15	1.36974e-13
LOC113653320	127.05	10.8276	1.38327	7.82753	4.97552e-15	3.48618e-13
LOC113662905	875.698	10.6949	1.42853	7.48667	7.06444e-14	3.63546e-12
LOC113634515	1628.3	10.6132	2.22373	4.77269	1.81778e-06	1.33816e-05
LOC113656071	150.641	10.4881	1.309	8.01226	1.1262e-15	9.49829e-14
LOC113644881	95.1509	10.3349	1.95367	5.29	1.22318e-07	1.23383e-06
LOC113639464	116.058	10.2241	1.25148	8.16966	3.09271e-16	3.10703e-14
LOC113644437	82.1731	10.1537	3.13829	3.23542	0.00121464	0.00371391
LOC113636033	357.663	10.0782	1.2778	7.88712	3.09235e-15	2.29001e-13
LOC113654558	193.315	10.0716	1.17577	8.56595	1.07187e-17	1.54157e-15
LOC113644051	72.6197	9.98874	1.13564	8.79568	1.42184e-18	2.57305e-16
LOC113653879	147.334	9.95415	1.30154	7.64796	2.0419e-14	1.21412e-12
LOC113650564	222.89	9.94851	1.67923	5.92446	3.13321e-09	4.69912e-08
LOC113660071	95.0553	9.90856	1.13014	8.76752	1.82641e-18	3.17889e-16
LOC113657192	64.526	9.89261	1.46348	6.75966	1.38313e-11	3.81003e-10
cunh1orf210	73.3238	9.85357	1.94106	5.07639	3.84668e-07	3.40066e-06
LOC113654325	116.73	9.84879	1.17313	8.39528	4.64796e-17	5.79955e-15
lrrn1	120.465	9.82704	1.14888	8.55359	1.19318e-17	1.68936e-15
LOC113649015	70.942	9.75651	1.63755	5.95801	2.55327e-09	3.91091e-08
LOC113662488	247.097	9.75586	1.43692	6.78945	1.12564e-11	3.17433e-10
LOC113660216	57.7192	9.62151	2.19385	4.38567	1.15631e-05	6.77616e-05
prlr	364.999	9.61386	1.54915	6.20588	5.43903e-10	9.80388e-09
LOC113658302	54.6204	9.59926	1.19088	8.06067	7.58788e-16	6.73633e-14
LOC113660468	51.3694	9.57117	1.33821	7.15222	8.53843e-13	3.19618e-11
LOC113652752	145.243	9.56929	1.73911	5.5024	3.7465e-08	4.34931e-07
LOC113662541	70.3859	9.56399	1.23142	7.76662	8.06063e-15	5.33329e-13
LOC113638769	48.2798	9.46009	1.75938	5.37695	7.57562e-08	8.14044e-07
ajap1	68.1902	9.39377	1.06227	8.84312	9.30795e-19	1.79255e-16
LOC113640624	1545.58	9.30228	1.46924	6.33138	2.42982e-10	4.75966e-09
LOC113637024	1591.33	9.27613	0.950061	9.76372	1.61135e-22	9.57214e-20
LOC113646538	62.9982	9.27111	1.2555	7.38438	1.53165e-13	7.11801e-12
ttll10	853.649	9.24976	1.24293	7.44188	9.92627e-14	4.89612e-12
LOC113642062	69.2704	9.23808	1.15096	8.02639	1.00384e-15	8.54545e-14
dytn	154.577	9.2304	1.00073	9.22369	2.87049e-20	9.12083e-18
LOC113661919	64.4297	9.18237	1.13566	8.08552	6.18984e-16	5.77281e-14
LOC113655740	72.606	9.18117	1.13687	8.07585	6.70055e-16	6.12372e-14
LOC113647433	3186.44	9.08262	1.28619	7.06164	1.64552e-12	5.68463e-11
LOC113638377	64.0436	9.06497	1.24336	7.29072	3.08303e-13	1.29611e-11
LOC113655069	55.9717	8.98357	2.04527	4.39236	1.12125e-05	6.60757e-05
LOC113638762	37.4864	8.95608	1.11359	8.0425	8.8027e-16	7.63628e-14
LOC113652708	41.6725	8.95397	1.21889	7.34602	2.0419e-13	9.12167e-12
clvs2	68.1485	8.85894	1.18891	7.45129	9.24341e-14	4.59246e-12
LOC113660135	34.6653	8.84636	1.77043	4.99674	5.83084e-07	4.92074e-06
LOC113654162	201.899	8.83149	1.09098	8.09498	5.72758e-16	5.39696e-14
LOC113646905	32.6558	8.81273	1.7491	5.03845	4.69314e-07	4.07385e-06
LOC113659043	35.0438	8.81197	1.33536	6.59893	4.14122e-11	9.9353e-10
egflam	127.571	8.79667	1.68069	5.23396	1.6592e-07	1.61926e-06
gnrhr	41.167	8.78163	1.08022	8.12949	4.31096e-16	4.23745e-14
LOC113644745	188.533	8.77348	0.835991	10.4947	9.13603e-26	1.18881e-22
galr1	43.6254	8.74979	1.26253	6.93037	4.19748e-12	1.31683e-10
neurod6	36.6698	8.72962	1.09949	7.93969	2.02681e-15	1.56897e-13
LOC113659382	30.1076	8.72475	1.85149	4.7123	2.44942e-06	1.74214e-05
LOC113636037	261.632	8.72002	1.6271	5.35923	8.3576e-08	8.86912e-07
LOC113663744	30.7085	8.71967	1.95198	4.4671	7.92876e-06	4.8963e-05
dpys	29.6898	8.71053	1.78975	4.86689	1.13371e-06	8.83116e-06
LOC113638007	58.3465	8.70584	1.10663	7.86701	3.63217e-15	2.64674e-13
LOC113655083	28.6563	8.67718	2.44867	3.54363	0.000394652	0.00141999
panx2	100.827	8.65075	1.071	8.07724	6.62509e-16	6.07508e-14
LOC113659000	44.769	8.6436	1.87124	4.61919	3.85246e-06	2.59036e-05
LOC113654952	26.3001	8.61836	2.47227	3.48601	0.000490285	0.00170909
LOC113638661	27.2837	8.59188	1.45717	5.89627	3.71805e-09	5.48002e-08
LOC113648185	49.4566	8.58084	1.76184	4.87039	1.11377e-06	8.70573e-06
LOC113662208	1430.7	8.55149	1.54943	5.51912	3.40703e-08	4.00777e-07
LOC113653792	34.7739	8.54962	1.27382	6.71179	1.92252e-11	5.09552e-10
LOC113645688	555.756	8.51561	1.66044	5.12853	2.92009e-07	2.66336e-06
LOC113655856	39.9967	8.50089	1.13052	7.51947	5.49996e-14	2.8958e-12
LOC113652698	94.1053	8.49864	1.28631	6.60698	3.92227e-11	9.48495e-10
c5	288.125	8.48359	1.40127	6.0542	1.41115e-09	2.2953e-08
syn2	59.0912	8.47231	1.08423	7.81411	5.53526e-15	3.81961e-13
LOC113638023	34.87	8.42801	1.47152	5.72743	1.01961e-08	1.3563e-07
LOC113642006	26.8998	8.4174	1.3833	6.08499	1.16495e-09	1.9387e-08
LOC113649615	28.2511	8.40804	2.26079	3.71906	0.000199962	0.000788819
pyroxd2	103.566	8.4045	1.56649	5.3652	8.08614e-08	8.62122e-07
LOC113647558	327.662	8.40387	1.20363	6.9821	2.90797e-12	9.47117e-11
LOC113653388	25.0881	8.38391	1.47396	5.68802	1.28517e-08	1.66914e-07
LOC113642638	32.8411	8.36282	1.36608	6.12174	9.25566e-10	1.57681e-08
LOC113658100	68.3202	8.34739	1.82288	4.57923	4.66685e-06	3.05965e-05
LOC113637495	204.665	8.33242	1.52734	5.45551	4.88316e-08	5.50711e-07
LOC113657270	421.297	8.33004	1.25048	6.66145	2.71137e-11	6.90502e-10
LOC113644068	29.9174	8.32511	1.41417	5.88695	3.93399e-09	5.75175e-08
LOC113647195	25.3665	8.28984	1.137	7.29099	3.07676e-13	1.29546e-11
LOC113658433	23.347	8.28756	1.95716	4.23449	2.29075e-05	0.000122787
LOC113659151	277.107	8.28653	1.1269	7.35341	1.93206e-13	8.68347e-12
LOC113645218	31.1041	8.28513	1.15192	7.19243	6.3646e-13	2.47044e-11
LOC113641260	23.7447	8.27437	2.10113	3.93806	8.21446e-05	0.000368646
drd3	31.3925	8.26384	1.39039	5.94354	2.78936e-09	4.22516e-08
LOC113649117	25.8086	8.24126	1.38379	5.95558	2.59158e-09	3.96072e-08
cdh17	887.779	8.23492	1.35169	6.09233	1.11278e-09	1.85981e-08
LOC113640367	22.5725	8.22942	1.26573	6.50171	7.94138e-11	1.77874e-09
LOC113642766	61.8145	8.21859	1.05927	7.7587	8.58036e-15	5.60926e-13
LOC113659713	26.9974	8.19885	1.57225	5.21473	1.84084e-07	1.77373e-06
LOC113652279	30.2138	8.17564	1.13618	7.19575	6.21201e-13	2.41808e-11
LOC113636577	28.578	8.17488	1.41974	5.75803	8.50997e-09	1.15463e-07
LOC113657560	27.3278	8.1711	1.20812	6.76349	1.34709e-11	3.71449e-10
LOC113662366	20.234	8.15903	1.38443	5.89342	3.78289e-09	5.56467e-08
LOC113637527	2060.18	8.15599	0.968697	8.41954	3.77958e-17	4.8262e-15
LOC113648143	23.7898	8.14769	1.29771	6.27851	3.41827e-10	6.48664e-09
LOC113642375	26.3643	8.14479	1.2138	6.71016	1.94405e-11	5.14259e-10
LOC113645043	500.275	8.14327	1.21438	6.7057	2.0045e-11	5.27697e-10
LOC113646997	74.5859	8.12843	1.11435	7.29436	3.00093e-13	1.2694e-11
LOC113649478	21.36	8.12595	1.42237	5.71294	1.11039e-08	1.4637e-07
LOC113637792	103.693	8.10609	0.871168	9.30485	1.34181e-20	4.76184e-18
LOC113639301	18.7607	8.09063	1.58988	5.08884	3.60269e-07	3.20988e-06
LOC113652903	38.4356	8.07826	1.68964	4.78105	1.74382e-06	1.29137e-05
LOC113641608	122.279	8.05533	1.1509	6.99918	2.57473e-12	8.48699e-11
LOC113636656	184.056	8.04814	1.01053	7.96425	1.66234e-15	1.33997e-13
fam183a	1226.33	8.04265	1.09343	7.3554	1.9035e-13	8.58364e-12
LOC113655917	30.2984	8.01837	1.82827	4.38577	1.15578e-05	6.77616e-05
LOC113663867	21.7073	7.98666	1.9781	4.03755	5.40127e-05	0.000258621
LOC113646951	36.1623	7.98421	1.38034	5.78422	7.28496e-09	9.99843e-08
LOC113634616	45.4332	7.98259	1.02065	7.82109	5.23686e-15	3.63204e-13
LOC113635816	29.3242	7.97993	0.991455	8.04871	8.36728e-16	7.35191e-14
foxa3	29.2425	7.9784	1.30813	6.09909	1.06675e-09	1.78944e-08
LOC113656946	17.0444	7.97718	1.47077	5.4238	5.83442e-08	6.45069e-07
LOC113655525	21.1283	7.97659	1.34531	5.92917	3.04464e-09	4.57382e-08
LOC113646607	34.623	7.95877	1.50848	5.27602	1.32018e-07	1.32047e-06
LOC113638708	21.7491	7.93888	1.80815	4.39062	1.13028e-05	6.65076e-05
LOC113650788	99.5515	7.92575	1.22273	6.48203	9.04984e-11	1.99111e-09
LOC113660091	274.237	7.92036	1.3528	5.85477	4.77668e-09	6.84107e-08
b3galt1	26.7312	7.90573	1.07724	7.33889	2.15377e-13	9.47728e-12
LOC113654062	18.4842	7.90569	1.9255	4.10579	4.02933e-05	0.000200483
fabp1	16.9323	7.90449	2.71094	2.91578	0.003548	0.00925297
LOC113652202	60.6667	7.90112	1.30899	6.03605	1.5793e-09	2.53452e-08
LOC113637824	59.3679	7.88925	1.07886	7.31258	2.62065e-13	1.13131e-11
LOC113646467	29.3041	7.88758	1.33582	5.90469	3.53308e-09	5.25558e-08
pkib	171.892	7.88677	1.22032	6.46289	1.02719e-10	2.23836e-09
LOC113641245	25.8182	7.88478	1.23901	6.36375	1.96881e-10	3.93849e-09
LOC113637030	227.528	7.84923	1.17306	6.69127	2.21246e-11	5.75239e-10
LOC113657388	21.6572	7.82915	1.41779	5.5221	3.3498e-08	3.94554e-07
LOC113653504	20.6617	7.82629	1.40739	5.56086	2.6845e-08	3.22447e-07
LOC113653716	28.0611	7.81895	1.21854	6.41664	1.39311e-10	2.91934e-09
LOC113663028	23.6423	7.80306	1.38396	5.63819	1.71845e-08	2.16e-07
LOC113642748	828.065	7.79144	0.94891	8.21094	2.19466e-16	2.30659e-14
LOC113643289	14.898	7.77334	2.55531	3.04203	0.00234987	0.00650714
LOC113643026	20635.5	7.75527	0.733346	10.5752	3.88426e-26	5.58638e-23
LOC113659719	18.0794	7.75501	1.52017	5.10141	3.37132e-07	3.02743e-06
LOC113662368	15.0361	7.75188	2.39393	3.23813	0.00120314	0.00368453
LOC113649681	43.3869	7.75064	1.20702	6.42128	1.35135e-10	2.84054e-09
LOC113650536	41.4109	7.75043	1.402	5.52812	3.23672e-08	3.82058e-07
foxi1	28.4508	7.74553	1.27836	6.05895	1.3701e-09	2.23518e-08
LOC113654216	18.2081	7.74424	1.51249	5.1202	3.05207e-07	2.77448e-06
cubn	513.781	7.7216	1.06284	7.26505	3.72911e-13	1.54163e-11
en1	45.0851	7.72091	1.31608	5.86658	4.44865e-09	6.42887e-08
LOC113646246	16.3809	7.72077	1.48093	5.21345	1.85361e-07	1.78351e-06
LOC113662676	16.2323	7.72021	2.28043	3.38542	0.000710705	0.00234635
LOC113657195	15.6705	7.70939	1.29547	5.95105	2.66426e-09	4.05139e-08
gdf6	23.0613	7.70429	1.10553	6.96884	3.19565e-12	1.0322e-10
LOC113653563	16.9075	7.69291	1.24915	6.1585	7.34374e-10	1.27656e-08
usp28	273.865	7.69161	0.890501	8.6374	5.75076e-18	8.82839e-16
LOC113643711	19.1964	7.68468	1.91326	4.01654	5.90592e-05	0.000278779
2021-09-03	310.974	7.68081	1.15365	6.65781	2.77943e-11	7.03248e-10
LOC113651764	35.6161	7.67554	1.19793	6.40734	1.48085e-10	3.0798e-09
LOC113662724	45.5314	7.67429	1.77496	4.32364	1.53476e-05	8.68479e-05
LOC113645406	17.8407	7.67287	1.5597	4.91944	8.67917e-07	6.98989e-06
LOC113641093	55.7265	7.67115	1.52124	5.04268	4.59045e-07	3.99359e-06
LOC113647222	317.984	7.66121	1.13849	6.72927	1.70516e-11	4.55922e-10
LOC113647808	59.1795	7.65676	1.19291	6.41856	1.37572e-10	2.88953e-09
LOC113640731	17.6671	7.65291	1.59819	4.7885	1.68034e-06	1.24808e-05
prkg2	65.9975	7.65285	1.13142	6.76395	1.34282e-11	3.70645e-10
LOC113652840	80.1901	7.63864	1.07655	7.09547	1.28909e-12	4.58668e-11
LOC113650215	77.9795	7.63562	1.53499	4.97436	6.54621e-07	5.44501e-06
LOC113655408	125.802	7.63437	1.35616	5.62941	1.80832e-08	2.26048e-07
slc18a3	21.9573	7.63214	1.14484	6.66653	2.61914e-11	6.6826e-10
neurod2	40.5534	7.6254	1.25513	6.07537	1.23701e-09	2.03999e-08
alx1	15.8621	7.62517	1.60097	4.76284	1.90888e-06	1.39669e-05
LOC113650486	27.7637	7.62426	1.77286	4.30055	1.70376e-05	9.50918e-05
LOC113639359	17.2983	7.61463	1.7625	4.32037	1.55768e-05	8.80536e-05
LOC113658000	34.9932	7.61157	1.42367	5.34645	8.96953e-08	9.43692e-07
slain1	71.476	7.60356	1.10468	6.88307	5.85763e-12	1.76478e-10
fam166b	196.434	7.58869	1.74066	4.35966	1.30265e-05	7.53039e-05
LOC113638384	22.2415	7.58628	1.09761	6.91163	4.79127e-12	1.47939e-10
LOC113660443	217.992	7.58392	0.849161	8.93108	4.21887e-19	9.00662e-17
naaladl1	148.279	7.57922	1.26334	5.99937	1.98088e-09	3.10021e-08
gnrh2	16.1342	7.57033	1.55825	4.85823	1.18442e-06	9.16869e-06
LOC113654707	76.0737	7.55544	1.13252	6.67137	2.5342e-11	6.49621e-10
LOC113651027	13.6398	7.54366	1.10351	6.83603	8.14193e-12	2.37699e-10
LOC113644664	40.2961	7.54107	1.18599	6.35846	2.03785e-10	4.05878e-09
LOC113648493	232	7.52902	1.32907	5.66487	1.47139e-08	1.88236e-07
hoxa11	15.3894	7.52746	1.69547	4.43975	9.00619e-06	5.46896e-05
slc6a5	36.1985	7.52316	1.2396	6.06901	1.28704e-09	2.1123e-08
shox	67.9008	7.51522	1.11796	6.72228	1.78902e-11	4.76945e-10
LOC113647131	192.784	7.51466	1.16319	6.46041	1.04421e-10	2.2664e-09
LOC113662189	101.423	7.51357	1.49657	5.02051	5.15335e-07	4.41029e-06
abi3bp	237.664	7.51093	1.10506	6.79682	1.06952e-11	3.02542e-10
LOC113650706	20.2431	7.50819	1.97868	3.79454	0.000147917	0.000612977
LOC113654186	13.9665	7.50559	1.84757	4.06241	4.85691e-05	0.000235821
gpbar1	14.3904	7.49962	1.45219	5.16434	2.41287e-07	2.25879e-06
LOC113662909	103.725	7.49164	1.3682	5.47555	4.36167e-08	4.98273e-07
LOC113655857	109.565	7.48776	1.21466	6.16447	7.07196e-10	1.23639e-08
pax5	776.282	7.48154	0.658668	11.3586	6.7216e-30	2.62392e-26
LOC113638287	13.169	7.48105	1.46247	5.11535	3.13162e-07	2.8395e-06
LOC113661719	83.8289	7.47984	1.68459	4.44014	8.98999e-06	5.46033e-05
slc10a2	117.544	7.47528	1.50256	4.97504	6.52348e-07	5.42816e-06
LOC113646699	14.3997	7.47147	1.79234	4.16855	3.06542e-05	0.000157899
LOC113651938	12.674	7.46771	1.76536	4.23014	2.33542e-05	0.000124741
LOC113636256	23.1626	7.46098	1.09437	6.81762	9.25643e-12	2.65416e-10
LOC113652326	355.344	7.45166	1.15527	6.45014	1.11746e-10	2.38933e-09
LOC113644922	161.694	7.44587	1.3988	5.32303	1.02054e-07	1.05275e-06
stmnd1	19.1988	7.42648	1.44685	5.13284	2.85398e-07	2.61266e-06
LOC113650676	15.1285	7.42097	1.53581	4.83195	1.35203e-06	1.03027e-05
LOC113658058	90.344	7.42063	1.70961	4.34055	1.42127e-05	8.11143e-05
LOC113637443	32.0511	7.41095	1.58297	4.68169	2.8452e-06	1.98483e-05
LOC113650597	70.552	7.40789	1.62758	4.55146	5.32748e-06	3.44076e-05
hyal4	78.9736	7.40657	2.11948	3.49452	0.000474914	0.00166229
LOC113636751	1480.95	7.40597	0.982804	7.53555	4.86272e-14	2.59528e-12
LOC113657552	413.714	7.37968	0.917488	8.04335	8.74144e-16	7.60728e-14
LOC113657005	33.4583	7.37908	1.66595	4.42936	9.45111e-06	5.71342e-05
zdhhc22	21.0178	7.37866	1.17959	6.25525	3.96883e-10	7.42824e-09
LOC113658608	12.2332	7.37815	1.90489	3.87326	0.000107388	0.000463585
LOC113646383	35.3747	7.37499	1.77372	4.15793	3.21144e-05	0.000164174
[truncated: 6,538 more rows]

## Sheet: hybrid_vs_male
The DEGs between hybrid and the males of two pure yellow catfishes (P. fulvidraco and P. vachelli).
[truncated: 3,445 more rows]
