# Supplementary material for: Integrated miRNA and mRNA Sequencing Reveals the Sterility Mechanism in Hybrid Yellow Catfish Resulting from Pelteobagrus fulvidraco (♀) × Pelteobagrus vachelli (♂)
Source: Animals (Basel). 2024 May 27;14(11):1586. doi: 10.3390/ani14111586 (PMC11171309; doi:10.3390/ani14111586)
Supplement: Supplementary file 1 [file animals-14-01586-s001.zip › Tables/Table S3.xlsx]

## Sheet: Table S3
Table S3. The results of enrichment analyses.

## Sheet: hybrid_VS_pure_up
source	term_name	term_id	adjusted_p_value	negative_log10_of_adjusted_p_value	term_size	query_size	intersection_size	effective_domain_size	intersections
GO:MF	transcription regulator activity	GO:0140110	3.44736e-06	5.46251	860	234	37	15245	TP73,PHOX2A,GSC,HNF4A,NKX2-5,HOXB9,EMX2,TBXT,GRHL3,NKX3-1,TBX1,NKX1-1,RUNX1,SPI1,EBF1,TBX21,ETS1,RUNX2,REL,LHX9,POU3F4,FLI1,TBX2,ERG,THRB,PPARGC1A,MYRF,NFATC2,GRHL1,NMI,HIC1,IRF2,TFAP2C,SFMBT2,FOXO3,CBFA2T3,FOXP1
GO:MF	DNA-binding transcription factor activity	GO:0003700	9.51908e-06	5.0214	760	234	33	15245	TP73,PHOX2A,GSC,HNF4A,NKX2-5,HOXB9,EMX2,TBXT,GRHL3,NKX3-1,TBX1,NKX1-1,RUNX1,SPI1,EBF1,TBX21,ETS1,RUNX2,REL,LHX9,POU3F4,FLI1,TBX2,ERG,THRB,MYRF,NFATC2,GRHL1,HIC1,IRF2,TFAP2C,FOXO3,FOXP1
GO:MF	DNA binding	GO:0003677	0.000588168	3.2305	1384	234	43	15245	TP73,PHOX2A,PAX5,GSC,HNF4A,NKX2-5,HOXB9,EMX2,TBXT,CXXC4,MEF2B,GRHL3,NKX3-1,TBX1,NKX1-1,RUNX1,SPI1,EBF1,TBX21,TSHZ3,TAL1,ETS1,ZIC5,RUNX2,REL,SAMD11,LHX9,POU3F4,FLI1,TBX2,ERG,THRB,TCF7,WT1,MYRF,NFATC2,HIC1,TET3,IRF2,SATB1,FOXO3,HNF1B,FOXP1
GO:MF	protein tyrosine kinase activity	GO:0004713	0.00733014	2.13489	120	234	9	15245	LCK,SYK,ITK,PDGFRB,TIE1,FGR,EPHA3,NRP1,MATK
GO:MF	non-membrane spanning protein tyrosine kinase activity	GO:0004715	0.0118478	1.92636	36	234	5	15245	LCK,SYK,ITK,FGR,MATK
GO:MF	superoxide-generating NADPH oxidase activator activity	GO:0016176	0.0118478	1.92636	2	234	2	15245	NCF2,NCF4
GO:MF	sequence-specific DNA binding	GO:0043565	0.021709	1.66336	363	234	15	15245	TP73,HNF4A,HOXB9,MEF2B,GRHL3,RUNX1,SPI1,TAL1,ETS1,FLI1,ERG,THRB,IRF2,FOXO3,FOXP1
GO:BP	biological regulation	GO:0065007	6.26508e-11	10.2031	5418	226	151	12850	TP73,C7,CD79A,PHOX2A,PAX5,RHOH,CCR7,GSC,HNF4A,CDKN1A,GPR18,ITGA2B,DIO2,NKX2-5,HOXB9,TLR2,EMX2,WNT4,CXCL14,WNT6,SALL1,GMIP,RASGRP3,P2RY8,ARHGAP25,TBXT,TNFAIP8L3,CD247,PTPRC,GPR84,ARHGAP30,FYB1,MEF2B,KCNK18,MLKL,CSF3R,INPP5D,VSIR,TNFRSF19,GRHL3,NKX3-1,TBX1,ADAMTS5,SYK,CCBE1,IL6,WAS,PTAFR,NKX1-1,RHOF,PLEKHN1,RUNX1,APBB1IP,ITK,DOCK2,FGA,SPI1,ADM2,KLHL6,CXCR3,EBF1,ADGRE5,PDGFRB,TBX21,GPR183,PLEK2,TSHZ…
GO:BP	regulation of cellular process	GO:0050794	8.04171e-11	10.0947	4803	226	139	12850	TP73,CD79A,PHOX2A,PAX5,RHOH,CCR7,GSC,HNF4A,CDKN1A,GPR18,ITGA2B,NKX2-5,HOXB9,TLR2,EMX2,WNT4,CXCL14,WNT6,SALL1,GMIP,RASGRP3,P2RY8,ARHGAP25,TBXT,TNFAIP8L3,CD247,PTPRC,GPR84,ARHGAP30,FYB1,MEF2B,MLKL,CSF3R,INPP5D,TNFRSF19,GRHL3,NKX3-1,TBX1,ADAMTS5,SYK,CCBE1,IL6,WAS,PTAFR,NKX1-1,RHOF,PLEKHN1,RUNX1,APBB1IP,ITK,DOCK2,SPI1,ADM2,KLHL6,CXCR3,EBF1,ADGRE5,PDGFRB,TBX21,GPR183,PLEK2,TSHZ3,TAL1,ETS1,ZIC5,PLEK,RU…
GO:BP	regulation of biological process	GO:0050789	2.36142e-10	9.62683	5048	226	142	12850	TP73,C7,CD79A,PHOX2A,PAX5,RHOH,CCR7,GSC,HNF4A,CDKN1A,GPR18,ITGA2B,DIO2,NKX2-5,HOXB9,TLR2,EMX2,WNT4,CXCL14,WNT6,SALL1,GMIP,RASGRP3,P2RY8,ARHGAP25,TBXT,TNFAIP8L3,CD247,PTPRC,GPR84,ARHGAP30,FYB1,MEF2B,MLKL,CSF3R,INPP5D,VSIR,TNFRSF19,GRHL3,NKX3-1,TBX1,ADAMTS5,SYK,CCBE1,IL6,WAS,PTAFR,NKX1-1,RHOF,PLEKHN1,RUNX1,APBB1IP,ITK,DOCK2,SPI1,ADM2,KLHL6,CXCR3,EBF1,ADGRE5,PDGFRB,TBX21,GPR183,PLEK2,TSHZ3,TAL1,ETS1…
GO:BP	multicellular organism development	GO:0007275	2.348e-06	5.6293	2563	226	82	12850	TP73,PHOX2A,PAX5,CCR7,HNF4A,COL4A5,ITGA2B,DIO2,NKX2-5,HOXB9,EMX2,WNT4,WNT6,SALL1,SMTNL2,UPK3B,CSF3R,TNFRSF19,GRHL3,TBX1,SYK,CCBE1,IL6,RUNX1,FN1,SPI1,CXCR3,EBF1,FAM43B,DEF6,PDGFRB,EDAR,TAL1,ZIC5,NKD1,REL,LHX9,ARPC1B,POU3F4,SLIT1,BICC1,SELPLG,FLI1,WNT2B,SEMA5A,TBX2,ERG,RGS4,PPARGC1A,TCF7,OSR1,WT1,JAM2,SOX18,RTN4RL2,TLL1,AFAP1L2,DYSF,LURAP1,GRHL1,LZTS2,SMO,ACKR3,TET3,TFAP2C,SATB1,PTGES,CXCR5,HGF,EPH…
GO:BP	immune system process	GO:0002376	3.81201e-06	5.41885	656	226	34	12850	C7,CD79A,TLR2,CXCL14,PTPRC,FYB1,CSF3R,INPP5D,VSIR,SYK,IL6,WAS,RUNX1,ITK,SPI1,KLHL6,CXCR3,PDGFRB,TAL1,ARPC1B,SELPLG,TNFRSF11A,ERG,FGR,TCF7,JAM2,TLL1,NMI,TET3,SATB1,TNFSF12,FOXO3,TFEC,SCUBE1
GO:BP	cell migration	GO:0016477	3.83948e-06	5.41573	327	226	23	12850	WNT4,CXCL14,INPP5D,TNFRSF19,TBX1,SYK,CCBE1,WAS,CXCR3,DEF6,PDGFRB,SELPLG,TBX2,FGR,RTN4RL2,LZTS2,SMO,ACKR3,PTGES,HGF,EPHA3,NRP1,VEGFC
GO:BP	anatomical structure morphogenesis	GO:0009653	4.51893e-06	5.34496	1292	226	51	12850	TP73,SP5,COL4A5,ITGA2B,NKX2-5,EMX2,WNT4,SALL1,UPK3B,TNFRSF19,GRHL3,TBX1,SYK,CCBE1,RUNX1,FN1,KLHL6,CXCR3,DEF6,PDGFRB,EDAR,TAL1,ZIC5,NKD1,SLIT1,FLI1,WNT2B,SEMA5A,TBX2,ERG,RGS4,OSR1,JAM2,SOX18,TLL1,AFAP1L2,DYSF,LURAP1,GRHL1,LZTS2,SMO,ACKR3,TET3,TFAP2C,PTGES,HGF,EPHA3,NRP1,SH3KBP1,VEGFC,KCTD12
GO:BP	anatomical structure development	GO:0048856	5.76259e-06	5.23938	2751	226	84	12850	TP73,PHOX2A,PAX5,CCR7,SP5,HNF4A,COL4A5,ITGA2B,DIO2,NKX2-5,HOXB9,EMX2,WNT4,WNT6,SALL1,SMTNL2,UPK3B,CSF3R,TNFRSF19,GRHL3,TBX1,SYK,CCBE1,IL6,RUNX1,FN1,SPI1,KLHL6,CXCR3,EBF1,FAM43B,DEF6,PDGFRB,EDAR,TAL1,ZIC5,NKD1,REL,LHX9,ARPC1B,POU3F4,SLIT1,BICC1,SELPLG,FLI1,WNT2B,SEMA5A,TBX2,ERG,RGS4,PPARGC1A,TCF7,OSR1,WT1,JAM2,SOX18,RTN4RL2,TLL1,AFAP1L2,DYSF,LURAP1,GRHL1,LZTS2,SMO,ACKR3,TET3,TFAP2C,SATB1,PTGES,CXC…
GO:BP	multicellular organismal process	GO:0032501	5.76259e-06	5.23938	2982	226	89	12850	TP73,PHOX2A,PAX5,CCR7,HNF4A,COL4A5,VIT,ITGA2B,DIO2,NKX2-5,HOXB9,EMX2,WNT4,WNT6,SALL1,SMTNL2,UPK3B,CSF3R,TNFRSF19,GRHL3,TBX1,SYK,CCBE1,IL6,RUNX1,FN1,FGA,SPI1,CXCR3,EBF1,FAM43B,DEF6,PDGFRB,EDAR,TAL1,ZIC5,NKD1,REL,LHX9,ARPC1B,POU3F4,SLIT1,F2RL3,BICC1,SELPLG,FLI1,WNT2B,SEMA5A,P2RY1,TBX2,PLVAP,ERG,RGS4,ADRB1,PPARGC1A,TCF7,OSR1,WT1,JAM2,SOX18,RTN4RL2,TLL1,AFAP1L2,DYSF,LURAP1,GRHL1,LZTS2,SMO,SULF2,ACKR3…
GO:BP	cell motility	GO:0048870	6.93758e-06	5.15879	352	226	23	12850	WNT4,CXCL14,INPP5D,TNFRSF19,TBX1,SYK,CCBE1,WAS,CXCR3,DEF6,PDGFRB,SELPLG,TBX2,FGR,RTN4RL2,LZTS2,SMO,ACKR3,PTGES,HGF,EPHA3,NRP1,VEGFC
GO:BP	localization of cell	GO:0051674	6.93758e-06	5.15879	352	226	23	12850	WNT4,CXCL14,INPP5D,TNFRSF19,TBX1,SYK,CCBE1,WAS,CXCR3,DEF6,PDGFRB,SELPLG,TBX2,FGR,RTN4RL2,LZTS2,SMO,ACKR3,PTGES,HGF,EPHA3,NRP1,VEGFC
GO:BP	anatomical structure formation involved in morphogenesis	GO:0048646	6.93758e-06	5.15879	527	226	29	12850	ITGA2B,NKX2-5,TNFRSF19,GRHL3,TBX1,SYK,CCBE1,FN1,KLHL6,CXCR3,PDGFRB,TAL1,ZIC5,NKD1,FLI1,WNT2B,ERG,OSR1,JAM2,SOX18,TLL1,AFAP1L2,SMO,ACKR3,TFAP2C,HGF,EPHA3,NRP1,VEGFC
GO:BP	developmental process	GO:0032502	6.93758e-06	5.15879	2829	226	85	12850	TP73,PHOX2A,PAX5,CCR7,SP5,HNF4A,COL4A5,ITGA2B,DIO2,NKX2-5,HOXB9,EMX2,WNT4,WNT6,SALL1,SMTNL2,UPK3B,CSF3R,TNFRSF19,GRHL3,TBX1,SYK,CCBE1,IL6,RUNX1,FN1,SPI1,KLHL6,CXCR3,EBF1,FAM43B,DEF6,PDGFRB,EDAR,TAL1,ZIC5,NKD1,REL,LHX9,ARPC1B,POU3F4,SLIT1,BICC1,SELPLG,FLI1,WNT2B,SEMA5A,TBX2,ERG,RGS4,PPARGC1A,TCF7,OSR1,WT1,JAM2,SOX18,RTN4RL2,TLL1,AFAP1L2,DYSF,LURAP1,GRHL1,LZTS2,SMO,ACKR3,TET3,TFAP2C,SATB1,PTGES,CXC…
GO:BP	animal organ development	GO:0048513	1.28435e-05	4.89132	1654	226	58	12850	TP73,PHOX2A,PAX5,HNF4A,DIO2,NKX2-5,EMX2,WNT4,UPK3B,CSF3R,TNFRSF19,GRHL3,TBX1,IL6,RUNX1,FN1,SPI1,PDGFRB,EDAR,TAL1,ZIC5,NKD1,REL,LHX9,ARPC1B,POU3F4,SELPLG,WNT2B,TBX2,ERG,RGS4,PPARGC1A,TCF7,OSR1,WT1,JAM2,RTN4RL2,TLL1,AFAP1L2,DYSF,LURAP1,GRHL1,SMO,ACKR3,TET3,TFAP2C,SATB1,HGF,NDP,HMGCR,NRP1,FOXO3,TFEC,SCUBE1,HNF1B,RBMS3,KCTD12,GLCCI1
GO:BP	system development	GO:0048731	1.28435e-05	4.89132	2226	226	71	12850	TP73,PHOX2A,PAX5,HNF4A,COL4A5,ITGA2B,DIO2,NKX2-5,EMX2,WNT4,UPK3B,CSF3R,TNFRSF19,GRHL3,TBX1,SYK,CCBE1,IL6,RUNX1,FN1,SPI1,CXCR3,FAM43B,PDGFRB,EDAR,TAL1,ZIC5,NKD1,REL,LHX9,ARPC1B,POU3F4,SLIT1,SELPLG,FLI1,WNT2B,SEMA5A,TBX2,ERG,RGS4,PPARGC1A,TCF7,OSR1,WT1,JAM2,SOX18,RTN4RL2,TLL1,AFAP1L2,DYSF,LURAP1,GRHL1,SMO,ACKR3,TET3,TFAP2C,SATB1,CXCR5,HGF,NDP,HMGCR,NRP1,FOXO3,TFEC,SCUBE1,SH3KBP1,HNF1B,VEGFC,RBMS3,K…
GO:BP	cell surface receptor signaling pathway	GO:0007166	2.16401e-05	4.66474	815	226	36	12850	CD79A,CCR7,ITGA2B,WNT4,WNT6,SALL1,CD247,PTPRC,FYB1,MLKL,ADAMTS5,CCBE1,KLHL6,CXCR3,ADGRE5,PDGFRB,NKD1,WNT2B,P2RY1,PLVAP,TCF7,OSR1,TLL1,IL17REL,LZTS2,NMI,SMO,EPHA3,NDP,TGFBR2,ADGRL4,NRP1,FOXO3,SCUBE1,VEGFC,RBMS3
GO:BP	vasculature development	GO:0001944	2.16401e-05	4.66474	352	226	22	12850	ITGA2B,NKX2-5,TNFRSF19,SYK,CCBE1,RUNX1,CXCR3,FAM43B,PDGFRB,TAL1,FLI1,WNT2B,ERG,OSR1,SOX18,TLL1,SMO,ACKR3,NDP,NRP1,SH3KBP1,VEGFC
GO:BP	blood vessel development	GO:0001568	2.16401e-05	4.66474	294	226	20	12850	ITGA2B,NKX2-5,TNFRSF19,SYK,CCBE1,RUNX1,CXCR3,PDGFRB,TAL1,FLI1,WNT2B,ERG,OSR1,SOX18,TLL1,SMO,ACKR3,NRP1,SH3KBP1,VEGFC
GO:BP	regulation of transcription, DNA-templated	GO:0006355	2.28925e-05	4.64031	1201	226	46	12850	TP73,PHOX2A,PAX5,GSC,HNF4A,NKX2-5,HOXB9,EMX2,WNT4,TBXT,MEF2B,GRHL3,NKX3-1,TBX1,NKX1-1,RUNX1,SPI1,EBF1,TBX21,TSHZ3,ETS1,RUNX2,REL,CIITA,LHX9,POU3F4,FLI1,TBX2,ERG,THRB,TCF7,CARD11,OSR1,WT1,MYRF,NFATC2,GRHL1,HIC1,IRF2,TFAP2C,SFMBT2,FOXO3,CBFA2T3,TFEC,HNF1B,FOXP1
GO:BP	locomotion	GO:0040011	2.28925e-05	4.64031	510	226	27	12850	CCR7,COL4A5,WNT4,CXCL14,INPP5D,TNFRSF19,TBX1,SYK,CCBE1,WAS,PTAFR,CXCR3,DEF6,PDGFRB,SELPLG,TBX2,FGR,RTN4RL2,LZTS2,SMO,ACKR3,PTGES,CXCR5,HGF,EPHA3,NRP1,VEGFC
GO:BP	signaling	GO:0023052	3.26072e-05	4.48669	2865	226	83	12850	CD79A,RHOH,CCR7,HNF4A,CDKN1A,GPR18,ITGA2B,NKX2-5,TLR2,WNT4,CXCL14,WNT6,SALL1,GMIP,RASGRP3,P2RY8,ARHGAP25,CD247,PTPRC,GPR84,ARHGAP30,FYB1,MLKL,ADAMTS5,SYK,CCBE1,IL6,PTAFR,RHOF,APBB1IP,ITK,DOCK2,ADM2,KLHL6,CXCR3,ADGRE5,PDGFRB,GPR183,PLEK2,PLEK,NKD1,REL,RAMP2,F2RL3,WNT2B,TNFRSF11A,P2RY1,STARD13,PLVAP,SIPA1,RGS4,ADRB1,GPR171,TCF7,OSR1,APLN,TAGAP,TLL1,AFAP1L2,IL17REL,GPR151,LURAP1,LZTS2,NMI,SMO,HIC1,A…
GO:BP	regulation of RNA biosynthetic process	GO:2001141	3.26072e-05	4.48669	1223	226	46	12850	TP73,PHOX2A,PAX5,GSC,HNF4A,NKX2-5,HOXB9,EMX2,WNT4,TBXT,MEF2B,GRHL3,NKX3-1,TBX1,NKX1-1,RUNX1,SPI1,EBF1,TBX21,TSHZ3,ETS1,RUNX2,REL,CIITA,LHX9,POU3F4,FLI1,TBX2,ERG,THRB,TCF7,CARD11,OSR1,WT1,MYRF,NFATC2,GRHL1,HIC1,IRF2,TFAP2C,SFMBT2,FOXO3,CBFA2T3,TFEC,HNF1B,FOXP1
GO:BP	regulation of nucleic acid-templated transcription	GO:1903506	3.26072e-05	4.48669	1222	226	46	12850	TP73,PHOX2A,PAX5,GSC,HNF4A,NKX2-5,HOXB9,EMX2,WNT4,TBXT,MEF2B,GRHL3,NKX3-1,TBX1,NKX1-1,RUNX1,SPI1,EBF1,TBX21,TSHZ3,ETS1,RUNX2,REL,CIITA,LHX9,POU3F4,FLI1,TBX2,ERG,THRB,TCF7,CARD11,OSR1,WT1,MYRF,NFATC2,GRHL1,HIC1,IRF2,TFAP2C,SFMBT2,FOXO3,CBFA2T3,TFEC,HNF1B,FOXP1
GO:BP	regulation of immune system process	GO:0002682	3.6382e-05	4.43911	112	226	12	12850	C7,CD79A,TLR2,PTPRC,INPP5D,VSIR,WAS,RUNX1,SPI1,KLHL6,CXCR3,FOXO3
GO:BP	epithelium development	GO:0060429	3.6382e-05	4.43911	595	226	29	12850	PAX5,HNF4A,NKX2-5,EMX2,WNT4,UPK3B,TNFRSF19,GRHL3,TBX1,FN1,DEF6,TAL1,ZIC5,NKD1,TBX2,PPARGC1A,OSR1,WT1,TLL1,AFAP1L2,LURAP1,GRHL1,LZTS2,SMO,TFAP2C,EPHA3,SH3KBP1,VEGFC,GLCCI1
GO:BP	regulation of biosynthetic process	GO:0009889	3.86941e-05	4.41235	1317	226	48	12850	TP73,PHOX2A,PAX5,GSC,HNF4A,GPR18,NKX2-5,HOXB9,EMX2,WNT4,TBXT,MEF2B,GRHL3,NKX3-1,TBX1,NKX1-1,RUNX1,SPI1,EBF1,TBX21,TSHZ3,ETS1,RUNX2,REL,CIITA,LHX9,POU3F4,FLI1,TBX2,ERG,THRB,TCF7,CARD11,OSR1,ACOD1,WT1,MYRF,NFATC2,GRHL1,HIC1,IRF2,TFAP2C,SFMBT2,FOXO3,CBFA2T3,TFEC,HNF1B,FOXP1
GO:BP	regulation of nucleobase-containing compound metabolic process	GO:0019219	4.80044e-05	4.31872	1288	226	47	12850	TP73,PHOX2A,PAX5,GSC,HNF4A,NKX2-5,HOXB9,EMX2,WNT4,TBXT,MEF2B,GRHL3,NKX3-1,TBX1,NKX1-1,RUNX1,SPI1,EBF1,TBX21,TSHZ3,ETS1,RUNX2,REL,CIITA,LHX9,POU3F4,FLI1,TBX2,ERG,THRB,TCF7,CARD11,OSR1,WT1,MYRF,NFATC2,GRHL1,HIC1,IRF2,TFAP2C,SFMBT2,FOXO3,CBFA2T3,DFFA,TFEC,HNF1B,FOXP1
GO:BP	signal transduction	GO:0007165	4.80044e-05	4.31872	2762	226	80	12850	CD79A,RHOH,CCR7,CDKN1A,GPR18,ITGA2B,TLR2,WNT4,CXCL14,WNT6,SALL1,GMIP,RASGRP3,P2RY8,ARHGAP25,CD247,PTPRC,GPR84,ARHGAP30,FYB1,MLKL,ADAMTS5,SYK,CCBE1,IL6,PTAFR,RHOF,APBB1IP,ITK,DOCK2,ADM2,KLHL6,CXCR3,ADGRE5,PDGFRB,GPR183,PLEK2,PLEK,NKD1,REL,RAMP2,F2RL3,WNT2B,TNFRSF11A,P2RY1,STARD13,PLVAP,SIPA1,RGS4,ADRB1,GPR171,TCF7,OSR1,APLN,TAGAP,TLL1,AFAP1L2,IL17REL,GPR151,LURAP1,LZTS2,NMI,SMO,HIC1,ACKR3,RALGDS,C…
GO:BP	cell communication	GO:0007154	4.8966e-05	4.31011	2910	226	83	12850	CD79A,RHOH,CCR7,HNF4A,CDKN1A,GPR18,COL4A5,ITGA2B,TLR2,WNT4,CXCL14,WNT6,SALL1,GMIP,RASGRP3,P2RY8,ARHGAP25,CD247,PTPRC,GPR84,ARHGAP30,FYB1,MLKL,ADAMTS5,SYK,CCBE1,IL6,PTAFR,RHOF,APBB1IP,ITK,DOCK2,ADM2,KLHL6,CXCR3,ADGRE5,PDGFRB,GPR183,PLEK2,PLEK,NKD1,REL,RAMP2,F2RL3,WNT2B,TNFRSF11A,P2RY1,STARD13,PLVAP,SIPA1,RGS4,ADRB1,GPR171,TCF7,OSR1,APLN,TAGAP,TLL1,AFAP1L2,IL17REL,GPR151,LURAP1,LZTS2,NMI,SMO,HIC1,A…
GO:BP	response to stimulus	GO:0050896	5.95294e-05	4.22527	3671	226	98	12850	C7,CD79A,PAX5,RHOH,CCR7,HNF4A,NCF1,CDKN1A,GPR18,COL4A5,ITGA2B,DIO2,TLR2,WNT4,CXCL14,WNT6,SALL1,GMIP,RASGRP3,P2RY8,ARHGAP25,CD247,PTPRC,GPR84,ARHGAP30,FYB1,MLKL,INPP5D,VSIR,GRHL3,ADAMTS5,SYK,CCBE1,IL6,WAS,PTAFR,RHOF,APBB1IP,ITK,DOCK2,FGA,ADM2,KLHL6,CXCR3,ADGRE5,PDGFRB,GPR183,PLEK2,ALPL,PLEK,NKD1,REL,RAMP2,F2RL3,WNT2B,TNFRSF11A,P2RY1,STARD13,PLVAP,SIPA1,HAMP,RGS4,ADRB1,FGR,GPR171,TCF7,OSR1,ACOD1,AP…
GO:BP	regulation of RNA metabolic process	GO:0051252	5.98722e-05	4.22277	1263	226	46	12850	TP73,PHOX2A,PAX5,GSC,HNF4A,NKX2-5,HOXB9,EMX2,WNT4,TBXT,MEF2B,GRHL3,NKX3-1,TBX1,NKX1-1,RUNX1,SPI1,EBF1,TBX21,TSHZ3,ETS1,RUNX2,REL,CIITA,LHX9,POU3F4,FLI1,TBX2,ERG,THRB,TCF7,CARD11,OSR1,WT1,MYRF,NFATC2,GRHL1,HIC1,IRF2,TFAP2C,SFMBT2,FOXO3,CBFA2T3,TFEC,HNF1B,FOXP1
GO:BP	tube morphogenesis	GO:0035239	6.04878e-05	4.21833	420	226	23	12850	ITGA2B,NKX2-5,TNFRSF19,GRHL3,TBX1,SYK,CCBE1,CXCR3,PDGFRB,TAL1,ZIC5,NKD1,FLI1,WNT2B,TBX2,ERG,SOX18,SMO,ACKR3,TFAP2C,NRP1,SH3KBP1,VEGFC
GO:BP	response to external stimulus	GO:0009605	6.04878e-05	4.21833	517	226	26	12850	C7,PAX5,CCR7,HNF4A,NCF1,COL4A5,TLR2,WNT4,CXCL14,GPR84,INPP5D,WAS,PTAFR,CXCR3,ALPL,HAMP,FGR,ACOD1,NMI,SMO,ACKR3,TET3,CXCR5,NRP1,FOXO3,VEGFC
GO:BP	regulation of cellular macromolecule biosynthetic process	GO:2000112	6.04878e-05	4.21833	1269	226	46	12850	TP73,PHOX2A,PAX5,GSC,HNF4A,NKX2-5,HOXB9,EMX2,WNT4,TBXT,MEF2B,GRHL3,NKX3-1,TBX1,NKX1-1,RUNX1,SPI1,EBF1,TBX21,TSHZ3,ETS1,RUNX2,REL,CIITA,LHX9,POU3F4,FLI1,TBX2,ERG,THRB,TCF7,CARD11,OSR1,WT1,MYRF,NFATC2,GRHL1,HIC1,IRF2,TFAP2C,SFMBT2,FOXO3,CBFA2T3,TFEC,HNF1B,FOXP1
GO:BP	regulation of cellular biosynthetic process	GO:0031326	6.04878e-05	4.21833	1309	226	47	12850	TP73,PHOX2A,PAX5,GSC,HNF4A,GPR18,NKX2-5,HOXB9,EMX2,WNT4,TBXT,MEF2B,GRHL3,NKX3-1,TBX1,NKX1-1,RUNX1,SPI1,EBF1,TBX21,TSHZ3,ETS1,RUNX2,REL,CIITA,LHX9,POU3F4,FLI1,TBX2,ERG,THRB,TCF7,CARD11,OSR1,WT1,MYRF,NFATC2,GRHL1,HIC1,IRF2,TFAP2C,SFMBT2,FOXO3,CBFA2T3,TFEC,HNF1B,FOXP1
GO:BP	tube development	GO:0035295	7.00429e-05	4.15464	523	226	26	12850	ITGA2B,NKX2-5,TNFRSF19,GRHL3,TBX1,SYK,CCBE1,CXCR3,PDGFRB,TAL1,ZIC5,NKD1,FLI1,WNT2B,TBX2,ERG,PPARGC1A,OSR1,WT1,SOX18,SMO,ACKR3,TFAP2C,NRP1,SH3KBP1,VEGFC
GO:BP	transcription, DNA-templated	GO:0006351	8.19724e-05	4.08633	1327	226	47	12850	TP73,PHOX2A,PAX5,GSC,HNF4A,NKX2-5,HOXB9,EMX2,WNT4,TBXT,MEF2B,GRHL3,NKX3-1,TBX1,NKX1-1,RUNX1,SPI1,EBF1,TBX21,TSHZ3,ETS1,RUNX2,REL,CIITA,LHX9,POU3F4,FLI1,TBX2,ERG,THRB,TCF7,CARD11,OSR1,WT1,MYRF,NFATC2,GRHL1,NMI,HIC1,IRF2,TFAP2C,SFMBT2,FOXO3,CBFA2T3,TFEC,HNF1B,FOXP1
GO:BP	regulation of macromolecule biosynthetic process	GO:0010556	9.32854e-05	4.03019	1293	226	46	12850	TP73,PHOX2A,PAX5,GSC,HNF4A,NKX2-5,HOXB9,EMX2,WNT4,TBXT,MEF2B,GRHL3,NKX3-1,TBX1,NKX1-1,RUNX1,SPI1,EBF1,TBX21,TSHZ3,ETS1,RUNX2,REL,CIITA,LHX9,POU3F4,FLI1,TBX2,ERG,THRB,TCF7,CARD11,OSR1,WT1,MYRF,NFATC2,GRHL1,HIC1,IRF2,TFAP2C,SFMBT2,FOXO3,CBFA2T3,TFEC,HNF1B,FOXP1
GO:BP	blood vessel morphogenesis	GO:0048514	0.000100534	3.99769	255	226	17	12850	ITGA2B,NKX2-5,TNFRSF19,SYK,CCBE1,CXCR3,PDGFRB,TAL1,FLI1,WNT2B,ERG,SOX18,SMO,ACKR3,NRP1,SH3KBP1,VEGFC
GO:BP	regulation of gene expression	GO:0010468	0.000103847	3.98361	1384	226	48	12850	TP73,PHOX2A,PAX5,GSC,HNF4A,GPR18,NKX2-5,HOXB9,EMX2,WNT4,TBXT,MEF2B,GRHL3,NKX3-1,TBX1,NKX1-1,RUNX1,SPI1,EBF1,TBX21,TSHZ3,ETS1,RUNX2,REL,CIITA,LHX9,POU3F4,FLI1,TBX2,ERG,THRB,TCF7,CARD11,OSR1,WT1,MYRF,NFATC2,GRHL1,HIC1,TET3,IRF2,TFAP2C,SFMBT2,FOXO3,CBFA2T3,TFEC,HNF1B,FOXP1
GO:BP	nucleic acid-templated transcription	GO:0097659	0.000114229	3.94222	1348	226	47	12850	TP73,PHOX2A,PAX5,GSC,HNF4A,NKX2-5,HOXB9,EMX2,WNT4,TBXT,MEF2B,GRHL3,NKX3-1,TBX1,NKX1-1,RUNX1,SPI1,EBF1,TBX21,TSHZ3,ETS1,RUNX2,REL,CIITA,LHX9,POU3F4,FLI1,TBX2,ERG,THRB,TCF7,CARD11,OSR1,WT1,MYRF,NFATC2,GRHL1,NMI,HIC1,IRF2,TFAP2C,SFMBT2,FOXO3,CBFA2T3,TFEC,HNF1B,FOXP1
GO:BP	cell differentiation	GO:0030154	0.000119543	3.92247	1227	226	44	12850	PHOX2A,PAX5,HNF4A,COL4A5,NKX2-5,EMX2,WNT4,CSF3R,TNFRSF19,TBX1,IL6,RUNX1,SPI1,PDGFRB,TAL1,ZIC5,LHX9,ARPC1B,SLIT1,SEMA5A,TBX2,ERG,RGS4,PPARGC1A,TCF7,OSR1,WT1,JAM2,SOX18,TLL1,DYSF,SMO,ACKR3,TET3,TFAP2C,SATB1,CXCR5,HGF,TGFBR2,NRP1,SCUBE1,VEGFC,KCTD12,GLCCI1
GO:BP	RNA biosynthetic process	GO:0032774	0.000123033	3.90998	1354	226	47	12850	TP73,PHOX2A,PAX5,GSC,HNF4A,NKX2-5,HOXB9,EMX2,WNT4,TBXT,MEF2B,GRHL3,NKX3-1,TBX1,NKX1-1,RUNX1,SPI1,EBF1,TBX21,TSHZ3,ETS1,RUNX2,REL,CIITA,LHX9,POU3F4,FLI1,TBX2,ERG,THRB,TCF7,CARD11,OSR1,WT1,MYRF,NFATC2,GRHL1,NMI,HIC1,IRF2,TFAP2C,SFMBT2,FOXO3,CBFA2T3,TFEC,HNF1B,FOXP1
GO:BP	cellular response to stimulus	GO:0051716	0.000126895	3.89656	3104	226	85	12850	CD79A,RHOH,CCR7,CDKN1A,GPR18,ITGA2B,TLR2,WNT4,CXCL14,WNT6,SALL1,GMIP,RASGRP3,P2RY8,ARHGAP25,CD247,PTPRC,GPR84,ARHGAP30,FYB1,MLKL,INPP5D,GRHL3,ADAMTS5,SYK,CCBE1,IL6,WAS,PTAFR,RHOF,APBB1IP,ITK,DOCK2,ADM2,KLHL6,CXCR3,ADGRE5,PDGFRB,GPR183,PLEK2,PLEK,NKD1,REL,RAMP2,F2RL3,WNT2B,TNFRSF11A,P2RY1,STARD13,PLVAP,SIPA1,RGS4,ADRB1,FGR,GPR171,TCF7,OSR1,APLN,TAGAP,TLL1,AFAP1L2,IL17REL,GPR151,LURAP1,LZTS2,NMI,SM…
GO:BP	cellular developmental process	GO:0048869	0.000135044	3.86952	1236	226	44	12850	PHOX2A,PAX5,HNF4A,COL4A5,NKX2-5,EMX2,WNT4,CSF3R,TNFRSF19,TBX1,IL6,RUNX1,SPI1,PDGFRB,TAL1,ZIC5,LHX9,ARPC1B,SLIT1,SEMA5A,TBX2,ERG,RGS4,PPARGC1A,TCF7,OSR1,WT1,JAM2,SOX18,TLL1,DYSF,SMO,ACKR3,TET3,TFAP2C,SATB1,CXCR5,HGF,TGFBR2,NRP1,SCUBE1,VEGFC,KCTD12,GLCCI1
GO:BP	ameboidal-type cell migration	GO:0001667	0.00015671	3.8049	136	226	12	12850	WNT4,TBX1,SYK,CCBE1,DEF6,PDGFRB,TBX2,LZTS2,PTGES,EPHA3,NRP1,VEGFC
GO:BP	regulation of nitrogen compound metabolic process	GO:0051171	0.000184163	3.7348	1550	226	51	12850	TP73,PHOX2A,PAX5,GSC,HNF4A,CDKN1A,GPR18,NKX2-5,HOXB9,EMX2,WNT4,TBXT,MEF2B,GRHL3,NKX3-1,TBX1,NKX1-1,RUNX1,SPI1,EBF1,TBX21,TSHZ3,ETS1,RUNX2,REL,CIITA,LHX9,POU3F4,FLI1,TBX2,ERG,THRB,TCF7,CARD11,OSR1,WT1,MYRF,NFATC2,RECK,GRHL1,HIC1,IRF2,TFAP2C,SFMBT2,WFDC1,FOXO3,CBFA2T3,DFFA,TFEC,HNF1B,FOXP1
GO:BP	regulation of cellular metabolic process	GO:0031323	0.000203146	3.69219	1600	226	52	12850	TP73,PHOX2A,PAX5,GSC,HNF4A,CDKN1A,GPR18,NKX2-5,HOXB9,EMX2,WNT4,TBXT,MEF2B,GRHL3,NKX3-1,TBX1,NKX1-1,RUNX1,SPI1,EBF1,TBX21,TSHZ3,ETS1,RUNX2,REL,CIITA,LHX9,POU3F4,FLI1,TBX2,ERG,THRB,TCF7,CARD11,OSR1,ACOD1,WT1,MYRF,NFATC2,RECK,GRHL1,HIC1,IRF2,TFAP2C,SFMBT2,WFDC1,FOXO3,CBFA2T3,DFFA,TFEC,HNF1B,FOXP1
GO:BP	tissue morphogenesis	GO:0048729	0.000247056	3.6072	401	226	21	12850	SP5,NKX2-5,UPK3B,GRHL3,TBX1,DEF6,TAL1,ZIC5,NKD1,TBX2,ERG,TLL1,AFAP1L2,LURAP1,GRHL1,LZTS2,SMO,TFAP2C,EPHA3,SH3KBP1,VEGFC
GO:BP	positive regulation of biological process	GO:0048518	0.000391527	3.40724	586	226	26	12850	C7,CD79A,GPR18,TLR2,WNT4,SALL1,PTPRC,MEF2B,CSF3R,TBX1,SYK,WAS,PLEKHN1,RUNX1,SPI1,KLHL6,TAL1,REL,ARPC1B,SLIT1,TLL1,LURAP1,LZTS2,SMO,HNF1B,VEGFC
GO:BP	circulatory system development	GO:0072359	0.000405905	3.39158	661	226	28	12850	ITGA2B,NKX2-5,WNT4,TNFRSF19,TBX1,SYK,CCBE1,RUNX1,FN1,CXCR3,FAM43B,PDGFRB,TAL1,NKD1,FLI1,WNT2B,TBX2,ERG,OSR1,WT1,SOX18,TLL1,SMO,ACKR3,NDP,NRP1,SH3KBP1,VEGFC
GO:BP	regulation of macromolecule metabolic process	GO:0060255	0.000405905	3.39158	1644	226	52	12850	TP73,PHOX2A,PAX5,GSC,HNF4A,CDKN1A,GPR18,NKX2-5,HOXB9,EMX2,WNT4,TBXT,MEF2B,GRHL3,NKX3-1,TBX1,NKX1-1,RUNX1,SPI1,EBF1,TBX21,TSHZ3,ETS1,RUNX2,REL,CIITA,LHX9,POU3F4,FLI1,TBX2,ERG,THRB,TCF7,CARD11,OSR1,WT1,MYRF,NFATC2,RECK,GRHL1,HIC1,TET3,IRF2,TFAP2C,SFMBT2,WFDC1,FOXO3,CBFA2T3,DFFA,TFEC,HNF1B,FOXP1
GO:BP	regulation of primary metabolic process	GO:0080090	0.000442212	3.35437	1562	226	50	12850	TP73,PHOX2A,PAX5,GSC,HNF4A,CDKN1A,NKX2-5,HOXB9,EMX2,WNT4,TBXT,MEF2B,GRHL3,NKX3-1,TBX1,NKX1-1,RUNX1,SPI1,EBF1,TBX21,TSHZ3,ETS1,RUNX2,REL,CIITA,LHX9,POU3F4,FLI1,TBX2,ERG,THRB,TCF7,CARD11,OSR1,WT1,MYRF,NFATC2,RECK,GRHL1,HIC1,IRF2,TFAP2C,SFMBT2,WFDC1,FOXO3,CBFA2T3,DFFA,TFEC,HNF1B,FOXP1
GO:BP	regulation of metabolic process	GO:0019222	0.00056063	3.25132	1710	226	53	12850	TP73,PHOX2A,PAX5,GSC,HNF4A,CDKN1A,GPR18,NKX2-5,HOXB9,EMX2,WNT4,TBXT,MEF2B,GRHL3,NKX3-1,TBX1,NKX1-1,RUNX1,SPI1,EBF1,TBX21,TSHZ3,ETS1,RUNX2,REL,CIITA,LHX9,POU3F4,FLI1,TBX2,ERG,THRB,TCF7,CARD11,OSR1,ACOD1,WT1,MYRF,NFATC2,RECK,GRHL1,HIC1,TET3,IRF2,TFAP2C,SFMBT2,WFDC1,FOXO3,CBFA2T3,DFFA,TFEC,HNF1B,FOXP1
GO:BP	respiratory burst	GO:0045730	0.000565146	3.24784	4	226	3	12850	NCF1,NCF2,NCF4
GO:BP	tissue development	GO:0009888	0.000565146	3.24784	987	226	36	12850	PAX5,SP5,HNF4A,NKX2-5,EMX2,WNT4,UPK3B,TNFRSF19,GRHL3,TBX1,FN1,DEF6,PDGFRB,TAL1,ZIC5,NKD1,TBX2,ERG,PPARGC1A,OSR1,WT1,RTN4RL2,TLL1,AFAP1L2,LURAP1,GRHL1,LZTS2,SMO,ACKR3,TFAP2C,EPHA3,HMGCR,SH3KBP1,VEGFC,RBMS3,GLCCI1
GO:BP	embryonic morphogenesis	GO:0048598	0.00100842	2.99636	515	226	23	12850	TP73,NKX2-5,EMX2,WNT4,SALL1,GRHL3,TBX1,DEF6,PDGFRB,TAL1,ZIC5,NKD1,TBX2,ERG,OSR1,TLL1,AFAP1L2,LURAP1,LZTS2,SMO,TFAP2C,PTGES,EPHA3
GO:BP	embryo development	GO:0009790	0.00123316	2.90898	785	226	30	12850	TP73,DIO2,NKX2-5,EMX2,WNT4,SALL1,SMTNL2,CSF3R,GRHL3,TBX1,RUNX1,FN1,DEF6,PDGFRB,TAL1,ZIC5,NKD1,TBX2,ERG,OSR1,TLL1,AFAP1L2,LURAP1,LZTS2,SMO,TFAP2C,PTGES,EPHA3,FOXO3,SCUBE1
GO:BP	distal tubule development	GO:0072017	0.00129212	2.8887	5	226	3	12850	TBX2,PPARGC1A,OSR1
GO:BP	leukocyte differentiation	GO:0002521	0.00129212	2.8887	56	226	7	12850	CSF3R,IL6,RUNX1,SPI1,ARPC1B,TCF7,SATB1
GO:BP	hematopoietic or lymphoid organ development	GO:0048534	0.00129212	2.8887	321	226	17	12850	CSF3R,IL6,RUNX1,SPI1,PDGFRB,TAL1,ARPC1B,SELPLG,ERG,TCF7,JAM2,TLL1,TET3,SATB1,FOXO3,TFEC,SCUBE1
GO:BP	immune system development	GO:0002520	0.00130046	2.8859	322	226	17	12850	CSF3R,IL6,RUNX1,SPI1,PDGFRB,TAL1,ARPC1B,SELPLG,ERG,TCF7,JAM2,TLL1,TET3,SATB1,FOXO3,TFEC,SCUBE1
GO:BP	peptidyl-tyrosine phosphorylation	GO:0018108	0.00130046	2.8859	76	226	8	12850	LCK,SYK,ITK,PDGFRB,TIE1,FGR,EPHA3,MATK
GO:BP	chemotaxis	GO:0006935	0.00134295	2.87194	231	226	14	12850	CCR7,COL4A5,WNT4,CXCL14,INPP5D,WAS,PTAFR,CXCR3,FGR,SMO,ACKR3,CXCR5,NRP1,VEGFC
GO:BP	angiogenesis	GO:0001525	0.00134295	2.87194	202	226	13	12850	ITGA2B,TNFRSF19,SYK,CCBE1,CXCR3,PDGFRB,TAL1,FLI1,WNT2B,ERG,ACKR3,NRP1,VEGFC
GO:BP	peptidyl-tyrosine modification	GO:0018212	0.00159407	2.79749	79	226	8	12850	LCK,SYK,ITK,PDGFRB,TIE1,FGR,EPHA3,MATK
GO:BP	cell development	GO:0048468	0.00159407	2.79749	763	226	29	12850	PHOX2A,PAX5,HNF4A,COL4A5,EMX2,WNT4,TNFRSF19,TBX1,RUNX1,SPI1,PDGFRB,TAL1,ZIC5,SLIT1,SEMA5A,TBX2,RGS4,WT1,TLL1,DYSF,SMO,TET3,TFAP2C,CXCR5,NRP1,SCUBE1,VEGFC,KCTD12,GLCCI1
GO:BP	response to chemical	GO:0042221	0.0018774	2.72644	693	226	27	12850	CCR7,COL4A5,DIO2,TLR2,WNT4,CXCL14,SALL1,GPR84,INPP5D,GRHL3,CCBE1,WAS,PTAFR,CXCR3,FGR,TLL1,IL17REL,LZTS2,NMI,SMO,ACKR3,TET3,CXCR5,NRP1,SCUBE1,VEGFC,RBMS3
GO:BP	taxis	GO:0042330	0.00227559	2.64291	244	226	14	12850	CCR7,COL4A5,WNT4,CXCL14,INPP5D,WAS,PTAFR,CXCR3,FGR,SMO,ACKR3,CXCR5,NRP1,VEGFC
GO:BP	mononuclear cell differentiation	GO:1903131	0.00240582	2.61874	28	226	5	12850	CSF3R,IL6,RUNX1,ARPC1B,TCF7
GO:BP	nucleobase-containing compound biosynthetic process	GO:0034654	0.00266397	2.57447	1557	226	47	12850	TP73,PHOX2A,PAX5,GSC,HNF4A,NKX2-5,HOXB9,EMX2,WNT4,TBXT,MEF2B,GRHL3,NKX3-1,TBX1,NKX1-1,RUNX1,SPI1,EBF1,TBX21,TSHZ3,ETS1,RUNX2,REL,CIITA,LHX9,POU3F4,FLI1,TBX2,ERG,THRB,TCF7,CARD11,OSR1,WT1,MYRF,NFATC2,GRHL1,NMI,HIC1,IRF2,TFAP2C,SFMBT2,FOXO3,CBFA2T3,TFEC,HNF1B,FOXP1
GO:BP	movement of cell or subcellular component	GO:0006928	0.00266397	2.57447	595	226	24	12850	COL4A5,WNT4,CXCL14,INPP5D,TNFRSF19,TBX1,SYK,CCBE1,WAS,CXCR3,DEF6,PDGFRB,SELPLG,TBX2,FGR,RTN4RL2,LZTS2,SMO,ACKR3,PTGES,HGF,EPHA3,NRP1,VEGFC
GO:BP	hemopoiesis	GO:0030097	0.00281248	2.55091	314	226	16	12850	CSF3R,IL6,RUNX1,SPI1,PDGFRB,TAL1,ARPC1B,SELPLG,ERG,TCF7,TLL1,TET3,SATB1,FOXO3,TFEC,SCUBE1
GO:BP	epithalamus development	GO:0021538	0.002874	2.54151	16	226	4	12850	WNT4,TBX2,SMO,KCTD12
GO:BP	tissue migration	GO:0090130	0.00316397	2.49977	30	226	5	12850	SYK,CCBE1,EPHA3,NRP1,VEGFC
GO:BP	proximal tubule development	GO:0072014	0.00344738	2.46251	7	226	3	12850	TBX2,PPARGC1A,OSR1
GO:BP	embryonic organ development	GO:0048568	0.00344738	2.46251	424	226	19	12850	TP73,NKX2-5,EMX2,WNT4,CSF3R,GRHL3,TBX1,RUNX1,PDGFRB,TAL1,NKD1,TBX2,ERG,TLL1,AFAP1L2,SMO,TFAP2C,FOXO3,SCUBE1
GO:BP	embryonic hemopoiesis	GO:0035162	0.00384921	2.41463	69	226	7	12850	CSF3R,RUNX1,TAL1,ERG,TLL1,FOXO3,SCUBE1
GO:BP	endothelium development	GO:0003158	0.00412491	2.38459	32	226	5	12850	TNFRSF19,TAL1,TLL1,SMO,SH3KBP1
GO:BP	organic cyclic compound biosynthetic process	GO:1901362	0.00413748	2.38326	1639	226	48	12850	TP73,PHOX2A,PAX5,GSC,HNF4A,NKX2-5,HOXB9,EMX2,WNT4,TBXT,MEF2B,GRHL3,NKX3-1,TBX1,NKX1-1,RUNX1,SPI1,EBF1,TBX21,TSHZ3,ETS1,RUNX2,REL,CIITA,LHX9,POU3F4,FLI1,TBX2,ERG,THRB,TCF7,CARD11,OSR1,WT1,MYRF,NFATC2,GRHL1,NMI,HIC1,IRF2,TFAP2C,SFMBT2,HMGCR,FOXO3,CBFA2T3,TFEC,HNF1B,FOXP1
GO:BP	positive regulation of immune system process	GO:0002684	0.00421529	2.37517	50	226	6	12850	C7,CD79A,TLR2,PTPRC,RUNX1,KLHL6
GO:BP	adaptive immune response	GO:0002250	0.00424173	2.37246	18	226	4	12850	C7,IL6,ITK,KLHL6
GO:BP	aromatic compound biosynthetic process	GO:0019438	0.00426541	2.37004	1598	226	47	12850	TP73,PHOX2A,PAX5,GSC,HNF4A,NKX2-5,HOXB9,EMX2,WNT4,TBXT,MEF2B,GRHL3,NKX3-1,TBX1,NKX1-1,RUNX1,SPI1,EBF1,TBX21,TSHZ3,ETS1,RUNX2,REL,CIITA,LHX9,POU3F4,FLI1,TBX2,ERG,THRB,TCF7,CARD11,OSR1,WT1,MYRF,NFATC2,GRHL1,NMI,HIC1,IRF2,TFAP2C,SFMBT2,FOXO3,CBFA2T3,TFEC,HNF1B,FOXP1
GO:BP	heterocycle biosynthetic process	GO:0018130	0.00459707	2.33752	1604	226	47	12850	TP73,PHOX2A,PAX5,GSC,HNF4A,NKX2-5,HOXB9,EMX2,WNT4,TBXT,MEF2B,GRHL3,NKX3-1,TBX1,NKX1-1,RUNX1,SPI1,EBF1,TBX21,TSHZ3,ETS1,RUNX2,REL,CIITA,LHX9,POU3F4,FLI1,TBX2,ERG,THRB,TCF7,CARD11,OSR1,WT1,MYRF,NFATC2,GRHL1,NMI,HIC1,IRF2,TFAP2C,SFMBT2,FOXO3,CBFA2T3,TFEC,HNF1B,FOXP1
GO:BP	neutrophil differentiation	GO:0030223	0.00505266	2.29648	19	226	4	12850	CSF3R,RUNX1,SPI1,SATB1
GO:BP	negative regulation of canonical Wnt signaling pathway	GO:0090090	0.00505266	2.29648	19	226	4	12850	CCR7,NKD1,LZTS2,FOXO3
GO:BP	mesoderm development	GO:0007498	0.00534447	2.2721	74	226	7	12850	SP5,TAL1,TBX2,ERG,OSR1,TLL1,EPHA3
GO:BP	nephron epithelium development	GO:0072009	0.00571903	2.24268	35	226	5	12850	TBX2,PPARGC1A,OSR1,WT1,GLCCI1
GO:BP	endothelial cell migration	GO:0043542	0.00598482	2.22295	20	226	4	12850	SYK,CCBE1,NRP1,VEGFC
GO:BP	morphogenesis of an epithelium	GO:0002009	0.00598482	2.22295	342	226	16	12850	NKX2-5,UPK3B,GRHL3,TBX1,DEF6,ZIC5,NKD1,TBX2,AFAP1L2,LURAP1,GRHL1,LZTS2,SMO,TFAP2C,SH3KBP1,VEGFC
GO:BP	nephron development	GO:0072006	0.00622723	2.20571	55	226	6	12850	UPK3B,TBX2,PPARGC1A,OSR1,WT1,GLCCI1
GO:BP	mesoderm morphogenesis	GO:0048332	0.00622723	2.20571	36	226	5	12850	SP5,TAL1,ERG,TLL1,EPHA3
GO:BP	positive regulation of cellular process	GO:0048522	0.00622723	2.20571	488	226	20	12850	GPR18,WNT4,SALL1,MEF2B,CSF3R,TBX1,SYK,WAS,PLEKHN1,RUNX1,TAL1,REL,ARPC1B,SLIT1,TLL1,LURAP1,LZTS2,SMO,HNF1B,VEGFC
GO:BP	antigen receptor-mediated signaling pathway	GO:0050851	0.00656995	2.18244	9	226	3	12850	CD79A,PTPRC,KLHL6
GO:BP	activation of immune response	GO:0002253	0.00684109	2.16487	37	226	5	12850	C7,CD79A,TLR2,PTPRC,KLHL6
GO:BP	granulocyte differentiation	GO:0030851	0.00684109	2.16487	21	226	4	12850	CSF3R,RUNX1,SPI1,SATB1
GO:BP	regulation of transcription by RNA polymerase II	GO:0006357	0.00725639	2.13928	386	226	17	12850	PHOX2A,GSC,NKX2-5,HOXB9,EMX2,MEF2B,GRHL3,NKX3-1,NKX1-1,LHX9,POU3F4,TCF7,OSR1,GRHL1,HIC1,FOXO3,HNF1B
GO:BP	epithelial cell differentiation	GO:0030855	0.00725639	2.13928	158	226	10	12850	PAX5,HNF4A,EMX2,TNFRSF19,TAL1,OSR1,WT1,TLL1,SMO,GLCCI1
GO:BP	morphogenesis of embryonic epithelium	GO:0016331	0.00843064	2.07414	39	226	5	12850	GRHL3,ZIC5,NKD1,AFAP1L2,SMO
GO:BP	transcription by RNA polymerase II	GO:0006366	0.00843064	2.07414	428	226	18	12850	PHOX2A,GSC,NKX2-5,HOXB9,EMX2,MEF2B,GRHL3,NKX3-1,NKX1-1,LHX9,POU3F4,TCF7,OSR1,GRHL1,NMI,HIC1,FOXO3,HNF1B
GO:BP	immune response-activating signal transduction	GO:0002757	0.00853746	2.06867	10	226	3	12850	CD79A,PTPRC,KLHL6
GO:BP	immune response-activating cell surface receptor signaling pathway	GO:0002429	0.00853746	2.06867	10	226	3	12850	CD79A,PTPRC,KLHL6
GO:BP	positive regulation of response to stimulus	GO:0048584	0.00924811	2.03395	164	226	10	12850	C7,CD79A,TLR2,SALL1,PTPRC,KLHL6,TLL1,LURAP1,LZTS2,SMO
GO:BP	gastrulation	GO:0007369	0.00954628	2.02017	195	226	11	12850	WNT4,DEF6,TAL1,TBX2,ERG,OSR1,TLL1,LURAP1,LZTS2,PTGES,EPHA3
GO:BP	artery development	GO:0060840	0.0104893	1.97926	24	226	4	12850	NKX2-5,TAL1,SOX18,SMO
GO:BP	cell migration involved in gastrulation	GO:0042074	0.0104893	1.97926	62	226	6	12850	WNT4,DEF6,TBX2,LZTS2,PTGES,EPHA3
GO:BP	adaptive immune response based on somatic recombination of immune receptors built from immunoglobulin superfamily domains	GO:0002460	0.0110456	1.95681	11	226	3	12850	C7,IL6,KLHL6
GO:BP	positive regulation of immune response	GO:0050778	0.0110507	1.95661	42	226	5	12850	C7,CD79A,TLR2,PTPRC,KLHL6
GO:BP	cellular response to chemical stimulus	GO:0070887	0.0110785	1.95552	442	226	18	12850	CCR7,CXCL14,SALL1,INPP5D,GRHL3,CCBE1,WAS,CXCR3,FGR,TLL1,IL17REL,LZTS2,NMI,TET3,NRP1,SCUBE1,VEGFC,RBMS3
GO:BP	regulation of immune response	GO:0050776	0.0110785	1.95552	63	226	6	12850	C7,CD79A,TLR2,PTPRC,VSIR,KLHL6
GO:BP	animal organ morphogenesis	GO:0009887	0.0113036	1.94678	519	226	20	12850	TP73,NKX2-5,EMX2,WNT4,UPK3B,GRHL3,TBX1,FN1,PDGFRB,EDAR,TAL1,NKD1,WNT2B,TBX2,AFAP1L2,DYSF,LURAP1,SMO,TFAP2C,NRP1
GO:BP	endothelial cell differentiation	GO:0045446	0.0114521	1.94111	25	226	4	12850	TNFRSF19,TAL1,TLL1,SMO
GO:BP	lymphocyte differentiation	GO:0030098	0.0114521	1.94111	25	226	4	12850	IL6,RUNX1,ARPC1B,TCF7
GO:BP	chordate embryonic development	GO:0043009	0.0114521	1.94111	335	226	15	12850	TP73,DIO2,NKX2-5,WNT4,SMTNL2,GRHL3,TBX1,FN1,PDGFRB,ZIC5,NKD1,SMO,TFAP2C,EPHA3,FOXO3
GO:BP	venous endothelial cell migration involved in lymph vessel development	GO:0060855	0.0115593	1.93707	3	226	2	12850	CCBE1,VEGFC
GO:BP	late distal convoluted tubule development	GO:0072068	0.0115593	1.93707	3	226	2	12850	TBX2,PPARGC1A
GO:BP	distal convoluted tubule development	GO:0072025	0.0115593	1.93707	3	226	2	12850	TBX2,PPARGC1A
GO:BP	embryo development ending in birth or egg hatching	GO:0009792	0.0115845	1.93612	337	226	15	12850	TP73,DIO2,NKX2-5,WNT4,SMTNL2,GRHL3,TBX1,FN1,PDGFRB,ZIC5,NKD1,SMO,TFAP2C,EPHA3,FOXO3
GO:BP	epithelial tube morphogenesis	GO:0060562	0.0126334	1.89848	174	226	10	12850	NKX2-5,GRHL3,TBX1,ZIC5,NKD1,TBX2,SMO,TFAP2C,SH3KBP1,VEGFC
GO:BP	artery morphogenesis	GO:0048844	0.0129622	1.88732	12	226	3	12850	NKX2-5,TAL1,SMO
GO:BP	immune response	GO:0006955	0.0129734	1.88695	272	226	13	12850	C7,CD79A,TLR2,CXCL14,PTPRC,FYB1,VSIR,IL6,ITK,KLHL6,TNFRSF11A,NMI,TNFSF12
GO:BP	kidney epithelium development	GO:0072073	0.0134627	1.87087	45	226	5	12850	TBX2,PPARGC1A,OSR1,WT1,GLCCI1
GO:BP	response to biotic stimulus	GO:0009607	0.0136959	1.86341	177	226	10	12850	C7,HNF4A,NCF1,TLR2,GPR84,HAMP,ACOD1,NMI,TET3,FOXO3
GO:BP	response to other organism	GO:0051707	0.0136959	1.86341	177	226	10	12850	C7,HNF4A,NCF1,TLR2,GPR84,HAMP,ACOD1,NMI,TET3,FOXO3
GO:BP	response to external biotic stimulus	GO:0043207	0.0136959	1.86341	177	226	10	12850	C7,HNF4A,NCF1,TLR2,GPR84,HAMP,ACOD1,NMI,TET3,FOXO3
GO:BP	epithelial cell migration	GO:0010631	0.0139848	1.85434	27	226	4	12850	SYK,CCBE1,NRP1,VEGFC
GO:BP	regulation of cell migration	GO:0030334	0.0141322	1.84979	68	226	6	12850	INPP5D,TNFRSF19,SYK,WAS,CXCR3,RTN4RL2
GO:BP	cell activation	GO:0001775	0.0141322	1.84979	68	226	6	12850	IL6,RUNX1,FGA,ARPC1B,P2RY1,TCF7
GO:BP	response to molecule of bacterial origin	GO:0002237	0.0154726	1.81044	13	226	3	12850	TLR2,GPR84,TET3
GO:BP	fin development	GO:0033333	0.0161912	1.79072	70	226	6	12850	SALL1,EDAR,TCF7,OSR1,TLL1,SMO
GO:BP	cell morphogenesis involved in differentiation	GO:0000904	0.017281	1.76243	249	226	12	12850	COL4A5,EMX2,WNT4,RUNX1,SLIT1,SEMA5A,RGS4,SMO,TET3,NRP1,VEGFC,KCTD12
GO:BP	epithelium migration	GO:0090132	0.017576	1.75508	29	226	4	12850	SYK,CCBE1,NRP1,VEGFC
GO:BP	cellular response to vascular endothelial growth factor stimulus	GO:0035924	0.0179109	1.74688	14	226	3	12850	CCBE1,NRP1,VEGFC
GO:BP	nephron tubule development	GO:0072080	0.0179109	1.74688	14	226	3	12850	TBX2,PPARGC1A,OSR1
GO:BP	renal tubule development	GO:0061326	0.0179109	1.74688	14	226	3	12850	TBX2,PPARGC1A,OSR1
GO:BP	biological process involved in interspecies interaction between organisms	GO:0044419	0.0179109	1.74688	186	226	10	12850	C7,HNF4A,NCF1,TLR2,GPR84,HAMP,ACOD1,NMI,TET3,FOXO3
GO:BP	negative regulation of immune system process	GO:0002683	0.0179109	1.74688	14	226	3	12850	INPP5D,SPI1,FOXO3
GO:BP	habenula development	GO:0021986	0.0179109	1.74688	14	226	3	12850	WNT4,SMO,KCTD12
GO:BP	vascular endothelial growth factor signaling pathway	GO:0038084	0.0179109	1.74688	14	226	3	12850	CCBE1,NRP1,VEGFC
GO:BP	formation of primary germ layer	GO:0001704	0.0179109	1.74688	49	226	5	12850	TAL1,ERG,OSR1,TLL1,EPHA3
GO:BP	appendage development	GO:0048736	0.0184243	1.73461	73	226	6	12850	SALL1,EDAR,TCF7,OSR1,TLL1,SMO
GO:BP	wound healing	GO:0042060	0.0184243	1.73461	73	226	6	12850	ITGA2B,WNT4,FGA,F2RL3,P2RY1,DYSF
GO:BP	venous blood vessel morphogenesis	GO:0048845	0.0186957	1.72826	4	226	2	12850	CCBE1,VEGFC
GO:BP	regulation of cell motility	GO:2000145	0.0194866	1.71026	74	226	6	12850	INPP5D,TNFRSF19,SYK,WAS,CXCR3,RTN4RL2
GO:BP	hemostasis	GO:0007599	0.0199991	1.69899	51	226	5	12850	ITGA2B,FGA,F2RL3,P2RY1,VWF
GO:BP	myeloid leukocyte differentiation	GO:0002573	0.0203422	1.6916	31	226	4	12850	CSF3R,RUNX1,SPI1,SATB1
GO:BP	mesoderm formation	GO:0001707	0.0203422	1.6916	31	226	4	12850	TAL1,ERG,TLL1,EPHA3
GO:BP	immune response-regulating cell surface receptor signaling pathway	GO:0002768	0.020765	1.68267	15	226	3	12850	CD79A,PTPRC,KLHL6
GO:BP	immune response-regulating signaling pathway	GO:0002764	0.020765	1.68267	15	226	3	12850	CD79A,PTPRC,KLHL6
GO:BP	response to bacterium	GO:0009617	0.0214454	1.66867	76	226	6	12850	HNF4A,TLR2,GPR84,HAMP,ACOD1,TET3
GO:BP	lymphangiogenesis	GO:0001946	0.0221772	1.65409	32	226	4	12850	SYK,CCBE1,SOX18,VEGFC
GO:BP	regulation of response to stimulus	GO:0048583	0.0221772	1.65409	604	226	21	12850	C7,CD79A,CCR7,TLR2,SALL1,PTPRC,INPP5D,VSIR,KLHL6,NKD1,RAMP2,SIPA1,OSR1,TLL1,AFAP1L2,LURAP1,LZTS2,SMO,FOXO3,VEGFC,RBMS3
GO:BP	enzyme linked receptor protein signaling pathway	GO:0007167	0.0233599	1.63153	263	226	12	12850	SALL1,CCBE1,PDGFRB,OSR1,TLL1,LZTS2,EPHA3,TGFBR2,NRP1,SCUBE1,VEGFC,RBMS3
GO:BP	RNA metabolic process	GO:0016070	0.0238471	1.62256	1828	226	48	12850	TP73,PHOX2A,PAX5,GSC,HNF4A,NKX2-5,HOXB9,EMX2,WNT4,TBXT,MEF2B,GRHL3,NKX3-1,TBX1,NKX1-1,RUNX1,SPI1,EBF1,TBX21,TSHZ3,ETS1,RUNX2,REL,CIITA,LHX9,POU3F4,FLI1,TBX2,ERG,THRB,TCF7,CARD11,OSR1,WT1,MYRF,NFATC2,GRHL1,NMI,HIC1,IRF2,TFAP2C,SFMBT2,FOXO3,CBFA2T3,TFEC,HNF1B,ENDOU,FOXP1
GO:BP	regulation of leukocyte migration	GO:0002685	0.024251	1.61527	16	226	3	12850	INPP5D,WAS,CXCR3
GO:BP	lymph vessel morphogenesis	GO:0036303	0.0242543	1.61521	33	226	4	12850	SYK,CCBE1,SOX18,VEGFC
GO:BP	regulation of cellular component movement	GO:0051270	0.0247845	1.60582	79	226	6	12850	INPP5D,TNFRSF19,SYK,WAS,CXCR3,RTN4RL2
GO:BP	endocrine system development	GO:0035270	0.0247845	1.60582	79	226	6	12850	HNF4A,TAL1,TBX2,RGS4,WT1,SMO
GO:BP	response to organic substance	GO:0010033	0.0263635	1.579	416	226	16	12850	CCR7,DIO2,TLR2,SALL1,GPR84,CCBE1,CXCR3,TLL1,IL17REL,LZTS2,NMI,TET3,NRP1,SCUBE1,VEGFC,RBMS3
GO:BP	vestibular receptor cell differentiation	GO:0060114	0.0270194	1.56832	5	226	2	12850	PAX5,EMX2
GO:BP	vestibular receptor cell development	GO:0060118	0.0270194	1.56832	5	226	2	12850	PAX5,EMX2
GO:BP	regulation of granulocyte differentiation	GO:0030852	0.0270194	1.56832	5	226	2	12850	RUNX1,SPI1
GO:BP	regulation of neutrophil differentiation	GO:0045658	0.0270194	1.56832	5	226	2	12850	RUNX1,SPI1
GO:BP	regulation of locomotion	GO:0040012	0.0270828	1.56731	81	226	6	12850	INPP5D,TNFRSF19,SYK,WAS,CXCR3,RTN4RL2
GO:BP	T cell differentiation	GO:0030217	0.0271422	1.56636	17	226	3	12850	IL6,ARPC1B,TCF7
GO:BP	positive regulation of cell population proliferation	GO:0008284	0.0271422	1.56636	17	226	3	12850	GPR18,TBX1,VEGFC
GO:BP	cell population proliferation	GO:0008283	0.0278254	1.55556	170	226	9	12850	GPR18,ITGA2B,NKX2-5,TBX1,ZIC5,WNT2B,IRF2,TFEC,VEGFC
GO:BP	vasculogenesis	GO:0001570	0.0280397	1.55223	35	226	4	12850	TAL1,SOX18,SMO,ACKR3
GO:BP	regulation of body fluid levels	GO:0050878	0.0280921	1.55142	57	226	5	12850	ITGA2B,FGA,F2RL3,P2RY1,VWF
GO:BP	generation of neurons	GO:0048699	0.0285236	1.5448	501	226	18	12850	PHOX2A,PAX5,COL4A5,EMX2,WNT4,ZIC5,LHX9,SLIT1,SEMA5A,TBX2,RGS4,SMO,ACKR3,CXCR5,HGF,NRP1,VEGFC,KCTD12
GO:BP	brain development	GO:0007420	0.0290624	1.53667	310	226	13	12850	PHOX2A,EMX2,WNT4,GRHL3,ZIC5,REL,LHX9,POU3F4,TBX2,SMO,ACKR3,HGF,KCTD12
GO:BP	Wnt signaling pathway	GO:0016055	0.0292017	1.53459	172	226	9	12850	CCR7,WNT4,WNT6,NKD1,WNT2B,TCF7,LZTS2,NDP,FOXO3
GO:BP	diencephalon development	GO:0021536	0.0296095	1.52857	58	226	5	12850	WNT4,LHX9,TBX2,SMO,KCTD12
GO:BP	cell-cell signaling by wnt	GO:0198738	0.0299964	1.52293	173	226	9	12850	CCR7,WNT4,WNT6,NKD1,WNT2B,TCF7,LZTS2,NDP,FOXO3
GO:BP	blood vessel endothelial cell migration	GO:0043534	0.030498	1.51573	18	226	3	12850	SYK,CCBE1,VEGFC
GO:BP	lymphocyte activation	GO:0046649	0.0328495	1.48347	37	226	4	12850	IL6,RUNX1,ARPC1B,TCF7
GO:BP	cell fate commitment	GO:0045165	0.033816	1.47088	86	226	6	12850	IL6,LHX9,TBX2,WT1,SMO,TFAP2C
GO:BP	response to growth factor	GO:0070848	0.0353599	1.45149	146	226	8	12850	SALL1,CCBE1,TLL1,LZTS2,NRP1,SCUBE1,VEGFC,RBMS3
GO:BP	cellular response to growth factor stimulus	GO:0071363	0.0353599	1.45149	146	226	8	12850	SALL1,CCBE1,TLL1,LZTS2,NRP1,SCUBE1,VEGFC,RBMS3
GO:BP	neural plate morphogenesis	GO:0001839	0.0356819	1.44755	6	226	2	12850	NKD1,SMO
GO:BP	regulation of reactive oxygen species biosynthetic process	GO:1903426	0.0356819	1.44755	6	226	2	12850	GPR18,ACOD1
GO:BP	B cell receptor signaling pathway	GO:0050853	0.0356819	1.44755	6	226	2	12850	CD79A,KLHL6
GO:BP	caudal fin morphogenesis	GO:0035143	0.0356819	1.44755	6	226	2	12850	TLL1,SMO
GO:BP	head development	GO:0060322	0.0362222	1.44102	321	226	13	12850	PHOX2A,EMX2,WNT4,GRHL3,ZIC5,REL,LHX9,POU3F4,TBX2,SMO,ACKR3,HGF,KCTD12
GO:BP	cell chemotaxis	GO:0060326	0.0369536	1.43234	62	226	5	12850	CXCL14,INPP5D,WAS,FGR,NRP1
GO:BP	cell morphogenesis	GO:0000902	0.042098	1.37574	290	226	12	12850	COL4A5,EMX2,WNT4,RUNX1,SLIT1,SEMA5A,RGS4,SMO,TET3,NRP1,VEGFC,KCTD12
GO:BP	regulation of developmental process	GO:0050793	0.0424345	1.37228	366	226	14	12850	DIO2,NKX2-5,WNT4,CSF3R,RUNX1,SPI1,TAL1,ZIC5,SLIT1,OSR1,LURAP1,CXCR5,RBMS3,KCTD12
GO:BP	defense response to other organism	GO:0098542	0.0433807	1.3627	121	226	7	12850	C7,NCF1,TLR2,HAMP,ACOD1,NMI,FOXO3
GO:BP	neuron fate specification	GO:0048665	0.0440488	1.35607	21	226	3	12850	LHX9,TBX2,SMO
GO:BP	cell surface receptor signaling pathway involved in cell-cell signaling	GO:1905114	0.0440488	1.35607	186	226	9	12850	CCR7,WNT4,WNT6,NKD1,WNT2B,TCF7,LZTS2,NDP,FOXO3
GO:BP	cell morphogenesis involved in neuron differentiation	GO:0048667	0.0446858	1.34983	221	226	10	12850	COL4A5,EMX2,WNT4,SLIT1,SEMA5A,RGS4,SMO,NRP1,VEGFC,KCTD12
GO:BP	canonical Wnt signaling pathway	GO:0060070	0.0464764	1.33277	66	226	5	12850	CCR7,NKD1,TCF7,LZTS2,FOXO3
GO:BP	regulation of myeloid leukocyte differentiation	GO:0002761	0.0465775	1.33182	7	226	2	12850	RUNX1,SPI1
GO:BP	neural plate development	GO:0001840	0.0465775	1.33182	7	226	2	12850	NKD1,SMO
GO:BP	negative regulation of Wnt signaling pathway	GO:0030178	0.0469323	1.32853	42	226	4	12850	CCR7,NKD1,LZTS2,FOXO3
GO:BP	glomerular epithelium development	GO:0072010	0.0476952	1.32153	22	226	3	12850	OSR1,WT1,GLCCI1
GO:BP	glomerular epithelial cell differentiation	GO:0072311	0.0476952	1.32153	22	226	3	12850	OSR1,WT1,GLCCI1
GO:BP	embryonic organ morphogenesis	GO:0048562	0.0476952	1.32153	297	226	12	12850	TP73,NKX2-5,EMX2,WNT4,GRHL3,TBX1,PDGFRB,NKD1,TBX2,AFAP1L2,SMO,TFAP2C
GO:BP	renal filtration cell differentiation	GO:0061318	0.0476952	1.32153	22	226	3	12850	OSR1,WT1,GLCCI1
GO:BP	defense response	GO:0006952	0.0476952	1.32153	190	226	9	12850	C7,NCF1,TLR2,IL6,CXCR3,HAMP,ACOD1,NMI,FOXO3
GO:BP	glomerular visceral epithelial cell differentiation	GO:0072112	0.0476952	1.32153	22	226	3	12850	OSR1,WT1,GLCCI1
GO:BP	epithelial tube formation	GO:0072175	0.0492767	1.30736	43	226	4	12850	GRHL3,ZIC5,SMO,TFAP2C
KEGG	Cytokine-cytokine receptor interaction	KEGG:04060	0.000316177	3.50007	225	94	14	6361	CCR7,IL7R,CXCL14,IL16,CSF3R,TNFRSF19,IL6,CXCR3,EDAR,TNFRSF11A,ACKR3,CXCR5,TGFBR2,TNFSF12
HP	Abnormality of blood and blood-forming tissues	HP:0001871	0.0198856	1.70146	1277	91	43	4751	CD79A,RHOH,HNF4A,NCF1,ITGA2B,LPIN2,NCF2,LCK,BCL11B,CD247,PTPRC,FYB1,CSF3R,TBX1,TTN,CCBE1,WAS,RUNX1,FN1,ITK,DOCK2,FGA,SNX10,PDGFRB,RHAG,TAL1,ALPL,STEAP3,ARPC1B,FLI1,TBX2,PLVAP,NCF4,ADAMTS3,CARD11,WT1,JAM2,TLL1,SMO,CARD9,TGFBR2,THSD1,VWF
HP	Abnormal eosinophil morphology	HP:0001879	0.0198856	1.70146	47	91	7	4751	BCL11B,CD247,WAS,RUNX1,PDGFRB,CARD11,CARD9
HP	Decreased mean platelet volume	HP:0005537	0.0198856	1.70146	4	91	3	4751	FYB1,WAS,ARPC1B
HP	Inflammatory abnormality of the skin	HP:0011123	0.0198856	1.70146	352	91	19	4751	CD79A,NCF1,LPIN2,WNT4,NCF2,BCL11B,CD247,PTPRC,TBX1,CCBE1,WAS,FGA,EDAR,FLI1,NCF4,ADAMTS3,CARD11,CARD9,VEGFC
HP	Abnormality of skin physiology	HP:0011122	0.0304899	1.51584	405	91	20	4751	CD79A,NCF1,LPIN2,WNT4,NCF2,BCL11B,CD247,PTPRC,TBX1,CCBE1,WAS,RUNX1,FGA,EDAR,FLI1,NCF4,ADAMTS3,CARD11,CARD9,VEGFC
HP	Abnormal lymphocyte morphology	HP:0004332	0.0304899	1.51584	140	91	11	4751	BCL11B,CD247,PTPRC,CCBE1,WAS,ITK,DOCK2,ARPC1B,TBX2,ADAMTS3,CARD11
HP	Lymphadenopathy	HP:0002716	0.0348482	1.45782	200	91	13	4751	NCF1,NCF2,PTPRC,CCBE1,RUNX1,ITK,SNX10,ARPC1B,NCF4,ADAMTS3,WT1,CARD9,TGFBR2
HP	Abnormal inflammatory response	HP:0012647	0.0348482	1.45782	942	91	33	4751	CD79A,RHOH,NCF1,MAB21L1,NKX2-5,LPIN2,WNT4,NCF2,BCL11B,CD247,PTPRC,GRHL3,TBX1,CCBE1,WAS,ITK,FGA,MME,SNX10,EDAR,RUNX2,ARPC1B,BICC1,FLI1,TBX2,NCF4,ADAMTS3,CARD11,TLL1,CARD9,TGFBR2,SH3KBP1,VEGFC
HP	Abnormal leukocyte morphology	HP:0001881	0.0348482	1.45782	507	91	22	4751	CD79A,NCF1,LPIN2,NCF2,BCL11B,CD247,PTPRC,CSF3R,TTN,CCBE1,WAS,RUNX1,ITK,DOCK2,PDGFRB,TAL1,ARPC1B,TBX2,NCF4,ADAMTS3,CARD11,CARD9
HP	Eosinophilia	HP:0001880	0.0348482	1.45782	44	91	6	4751	BCL11B,CD247,RUNX1,PDGFRB,CARD11,CARD9
HP	Abnormal eosinophil count	HP:0020064	0.0348482	1.45782	44	91	6	4751	BCL11B,CD247,RUNX1,PDGFRB,CARD11,CARD9
HP	Abnormal cellular immune system morphology	HP:0010987	0.0348482	1.45782	507	91	22	4751	CD79A,NCF1,LPIN2,NCF2,BCL11B,CD247,PTPRC,CSF3R,TTN,CCBE1,WAS,RUNX1,ITK,DOCK2,PDGFRB,TAL1,ARPC1B,TBX2,NCF4,ADAMTS3,CARD11,CARD9
HP	Abnormality of the lymph nodes	HP:0002733	0.0348482	1.45782	213	91	13	4751	NCF1,NCF2,PTPRC,CCBE1,RUNX1,ITK,SNX10,ARPC1B,NCF4,ADAMTS3,WT1,CARD9,TGFBR2
HP	Increased inflammatory response	HP:0012649	0.0348482	1.45782	942	91	33	4751	CD79A,RHOH,NCF1,MAB21L1,NKX2-5,LPIN2,WNT4,NCF2,BCL11B,CD247,PTPRC,GRHL3,TBX1,CCBE1,WAS,ITK,FGA,MME,SNX10,EDAR,RUNX2,ARPC1B,BICC1,FLI1,TBX2,NCF4,ADAMTS3,CARD11,TLL1,CARD9,TGFBR2,SH3KBP1,VEGFC
HP	Abnormal lymphocyte count	HP:0040088	0.0348482	1.45782	125	91	10	4751	BCL11B,CD247,PTPRC,CCBE1,WAS,ITK,DOCK2,ARPC1B,ADAMTS3,CARD11
HP	Abnormal immune system morphology	HP:0032251	0.0461574	1.33576	525	91	22	4751	CD79A,NCF1,LPIN2,NCF2,BCL11B,CD247,PTPRC,CSF3R,TTN,CCBE1,WAS,RUNX1,ITK,DOCK2,PDGFRB,TAL1,ARPC1B,TBX2,NCF4,ADAMTS3,CARD11,CARD9
HP	Chronic pulmonary obstruction	HP:0006510	0.0461574	1.33576	31	91	5	4751	NCF1,NCF2,TBX1,WAS,NCF4

## Sheet: hybrid_VS_pure_down
source	term_name	term_id	adjusted_p_value	negative_log10_of_adjusted_p_value	term_size	query_size	intersection_size	effective_domain_size	intersections
GO:MF	protein binding	GO:0005515	0.000537925	3.26928	5289	83	49	15245	ARMC9,LRP2BP,IFT81,POC1A,DZANK1,CDKN2D,INTU,TTC26,REC8,WDR26,IFT74,CFAP70,WDR35,IQCH,LRRC61,KATNAL2,LRRC34,SPEF1,LRRIQ1,LRRC6,SPATA17,WDR19,PPP1R42,DPYSL5,ARMC4,SPEF2,WDR63,SAMD15,FBXO16,KIF6,CFAP52,ANKAR,DNAI1,PPP1R36,IQUB,ARMC3,DRC3,TCTE1,WDR66,RSPH14,CFAP44,SPAG16,WDR78,IQCG,MYO1H,LRRC23,TTC29,CFI,SAXO2
GO:MF	nucleoside diphosphate kinase activity	GO:0004550	0.0015832	2.80047	13	83	3	15245	NME7,AK8,NME5
GO:MF	nucleobase-containing compound kinase activity	GO:0019205	0.0015832	2.80047	35	83	4	15245	NME7,AK8,AK9,NME5
GO:MF	tubulin binding	GO:0015631	0.00506098	2.29577	159	83	6	15245	IFT81,IFT74,KATNAL2,DPYSL5,KIF6,SAXO2
GO:MF	microtubule motor activity	GO:0003777	0.00506098	2.29577	98	83	5	15245	DNAH2,DNAH10,KIF6,DNAH7,DNAH12
GO:MF	binding	GO:0005488	0.00513512	2.28945	10704	83	72	15245	ARMC9,LRP2BP,IFT81,R3HCC1,POC1A,CDK20,NME7,DZANK1,CDKN2D,EFHC2,INTU,TTC26,REC8,WDR26,IFT74,MAJIN,LIG3,ULK4,PGM2,CFAP70,WDR35,IQCH,LRRC61,KATNAL2,LRRC34,CHD1L,SPEF1,LRRIQ1,STK36,LRRC6,SPATA17,EFCAB2,WDR19,PPP1R42,DPYSL5,MOK,ARMC4,DNAH2,SPEF2,WDR63,SAMD15,FBXO16,CAPSL,DNAH10,KIF6,EFHB,CFAP52,ANKAR,DNAI1,PPP1R36,AK8,IQUB,TTLL6,ARMC3,DRC3,ENO4,TCTE1,CIB2,DNAH7,WDR66,AK9,RSPH14,CFAP44,SPAG16,WDR78,IQC…
GO:MF	phosphotransferase activity, phosphate group as acceptor	GO:0016776	0.00513512	2.28945	26	83	3	15245	NME7,AK8,NME5
GO:MF	motor activity	GO:0003774	0.00513512	2.28945	174	83	6	15245	DNAH2,DNAH10,KIF6,DNAH7,DNAH12,MYO1H
GO:MF	adenyl nucleotide binding	GO:0030554	0.0217264	1.66301	1472	83	17	15245	CDK20,NME7,LIG3,ULK4,KATNAL2,CHD1L,STK36,MOK,DNAH2,DNAH10,KIF6,AK8,TTLL6,DNAH7,AK9,DNAH12,MYO1H
GO:MF	ATP binding	GO:0005524	0.0217264	1.66301	1447	83	17	15245	CDK20,NME7,LIG3,ULK4,KATNAL2,CHD1L,STK36,MOK,DNAH2,DNAH10,KIF6,AK8,TTLL6,DNAH7,AK9,DNAH12,MYO1H
GO:MF	adenyl ribonucleotide binding	GO:0032559	0.0217264	1.66301	1469	83	17	15245	CDK20,NME7,LIG3,ULK4,KATNAL2,CHD1L,STK36,MOK,DNAH2,DNAH10,KIF6,AK8,TTLL6,DNAH7,AK9,DNAH12,MYO1H
GO:MF	thiol-dependent ubiquitin-specific protease activity	GO:0004843	0.0277157	1.55727	53	83	3	15245	USP11,UCHL1,MINDY4
GO:MF	ubiquitinyl hydrolase activity	GO:0101005	0.0284288	1.54624	55	83	3	15245	USP11,UCHL1,MINDY4
GO:MF	acetoacetate-CoA ligase activity	GO:0030729	0.0355488	1.44918	1	83	1	15245	AACS
GO:MF	tripeptidyl-peptidase activity	GO:0008240	0.0355488	1.44918	1	83	1	15245	TPP2
GO:MF	omega peptidase activity	GO:0008242	0.0355488	1.44918	65	83	3	15245	USP11,UCHL1,MINDY4
GO:MF	5'-deoxynucleotidase activity	GO:0002953	0.0355488	1.44918	1	83	1	15245	HDDC2
GO:MF	microtubule binding	GO:0008017	0.0474588	1.32368	143	83	4	15245	KATNAL2,DPYSL5,KIF6,SAXO2
GO:BP	microtubule-based movement	GO:0007018	3.90135e-21	20.4088	165	69	21	12850	IFT81,CFAP298,TTC26,IFT74,CCDC103,WDR35,WDR19,CCDC40,DNAH2,WDR63,DNAH10,KIF6,CFAP53,RSPH9,DNAH7,AK9,RSPH6A,WDR78,DNAH12,LRRC23,CFAP221
GO:BP	microtubule-based process	GO:0007017	3.8831e-20	19.4108	336	69	25	12850	MAP9,IFT81,CFAP298,TTC26,IFT74,CCDC103,WDR35,KATNAL2,STK36,WDR19,CCDC40,DNAH2,WDR63,DNAAF3,DNAH10,KIF6,CFAP53,RSPH9,DNAH7,AK9,RSPH6A,WDR78,DNAH12,LRRC23,CFAP221
GO:BP	cilium assembly	GO:0060271	1.68849e-18	17.7725	165	69	19	12850	ARMC9,IFT81,CDK20,INTU,TTC26,IFT74,CEP89,CCDC103,WDR35,TCTEX1D1,STK36,WDR19,CCDC40,DNAAF3,CATIP,CFAP53,RSPH9,RSPH6A,CFAP221
GO:BP	cilium organization	GO:0044782	2.26497e-18	17.6449	170	69	19	12850	ARMC9,IFT81,CDK20,INTU,TTC26,IFT74,CEP89,CCDC103,WDR35,TCTEX1D1,STK36,WDR19,CCDC40,DNAAF3,CATIP,CFAP53,RSPH9,RSPH6A,CFAP221
GO:BP	plasma membrane bounded cell projection assembly	GO:0120031	2.84694e-18	17.5456	174	69	19	12850	ARMC9,IFT81,CDK20,INTU,TTC26,IFT74,CEP89,CCDC103,WDR35,TCTEX1D1,STK36,WDR19,CCDC40,DNAAF3,CATIP,CFAP53,RSPH9,RSPH6A,CFAP221
GO:BP	cell projection assembly	GO:0030031	2.96121e-18	17.5285	176	69	19	12850	ARMC9,IFT81,CDK20,INTU,TTC26,IFT74,CEP89,CCDC103,WDR35,TCTEX1D1,STK36,WDR19,CCDC40,DNAAF3,CATIP,CFAP53,RSPH9,RSPH6A,CFAP221
GO:BP	organelle assembly	GO:0070925	3.73725e-16	15.4274	268	69	20	12850	ARMC9,MAP9,IFT81,CDK20,INTU,TTC26,IFT74,CEP89,CCDC103,WDR35,TCTEX1D1,STK36,WDR19,CCDC40,DNAAF3,CATIP,CFAP53,RSPH9,RSPH6A,CFAP221
GO:BP	cilium movement	GO:0003341	2.4155e-14	13.617	45	69	11	12850	CFAP298,CCDC103,CCDC40,WDR63,CFAP53,RSPH9,AK9,RSPH6A,WDR78,LRRC23,CFAP221
GO:BP	cell projection organization	GO:0030030	7.22285e-13	12.1413	458	69	21	12850	CLUAP1,ARMC9,IFT81,CDK20,INTU,TTC26,IFT74,CEP89,CCDC103,WDR35,TCTEX1D1,STK36,WDR19,CCDC40,DPYSL5,DNAAF3,CATIP,CFAP53,RSPH9,RSPH6A,CFAP221
GO:BP	plasma membrane bounded cell projection organization	GO:0120036	4.05522e-12	11.392	442	69	20	12850	ARMC9,IFT81,CDK20,INTU,TTC26,IFT74,CEP89,CCDC103,WDR35,TCTEX1D1,STK36,WDR19,CCDC40,DPYSL5,DNAAF3,CATIP,CFAP53,RSPH9,RSPH6A,CFAP221
GO:BP	movement of cell or subcellular component	GO:0006928	9.84015e-12	11.007	595	69	22	12850	IFT81,CFAP298,TTC26,IFT74,CCDC103,WDR35,WDR19,CCDC40,DPYSL5,DNAH2,WDR63,DNAH10,KIF6,CFAP53,RSPH9,DNAH7,AK9,RSPH6A,WDR78,DNAH12,LRRC23,CFAP221
GO:BP	microtubule-based transport	GO:0099111	2.60498e-11	10.5842	41	69	9	12850	IFT81,TTC26,IFT74,CCDC103,WDR35,WDR19,CCDC40,CFAP53,LRRC23
GO:BP	cellular component assembly	GO:0022607	1.03118e-08	7.98667	689	69	20	12850	ARMC9,MAP9,IFT81,CDK20,INTU,TTC26,IFT74,CEP89,CCDC103,WDR35,TCTEX1D1,STK36,WDR19,CCDC40,DNAAF3,CATIP,CFAP53,RSPH9,RSPH6A,CFAP221
GO:BP	organelle organization	GO:0006996	1.43046e-08	7.84453	1054	69	24	12850	ARMC9,MAP9,IFT81,CDK20,INTU,TTC26,REC8,IFT74,CEP89,CCDC103,WDR35,KATNAL2,CHD1L,TCTEX1D1,STK36,WDR19,CCDC40,DNAAF3,CATIP,CFAP53,RSPH9,SPATA18,RSPH6A,CFAP221
GO:BP	cellular component biogenesis	GO:0044085	6.23877e-08	7.2049	770	69	20	12850	ARMC9,MAP9,IFT81,CDK20,INTU,TTC26,IFT74,CEP89,CCDC103,WDR35,TCTEX1D1,STK36,WDR19,CCDC40,DNAAF3,CATIP,CFAP53,RSPH9,RSPH6A,CFAP221
GO:BP	microtubule-based protein transport	GO:0099118	2.91602e-07	6.53521	15	69	5	12850	IFT81,TTC26,IFT74,WDR35,WDR19
GO:BP	protein transport along microtubule	GO:0098840	2.91602e-07	6.53521	15	69	5	12850	IFT81,TTC26,IFT74,WDR35,WDR19
GO:BP	intraciliary transport	GO:0042073	2.91602e-07	6.53521	15	69	5	12850	IFT81,TTC26,IFT74,WDR35,WDR19
GO:BP	axoneme assembly	GO:0035082	1.05205e-06	5.97796	19	69	5	12850	CCDC103,STK36,CCDC40,DNAAF3,RSPH9
GO:BP	cellular component organization	GO:0016043	1.33828e-06	5.87345	1690	69	27	12850	CLUAP1,ARMC9,MAP9,IFT81,CDK20,INTU,TTC26,REC8,IFT74,CEP89,CCDC103,WDR35,KATNAL2,CHD1L,TCTEX1D1,STK36,WDR19,CCDC40,DPYSL5,DNAAF3,CATIP,CFAP53,RSPH9,SPATA18,RSPH6A,SPACA6,CFAP221
GO:BP	microtubule bundle formation	GO:0001578	3.25285e-06	5.48774	24	69	5	12850	CCDC103,STK36,CCDC40,DNAAF3,RSPH9
GO:BP	cellular component organization or biogenesis	GO:0071840	3.25285e-06	5.48774	1769	69	27	12850	CLUAP1,ARMC9,MAP9,IFT81,CDK20,INTU,TTC26,REC8,IFT74,CEP89,CCDC103,WDR35,KATNAL2,CHD1L,TCTEX1D1,STK36,WDR19,CCDC40,DPYSL5,DNAAF3,CATIP,CFAP53,RSPH9,SPATA18,RSPH6A,SPACA6,CFAP221
GO:BP	transport along microtubule	GO:0010970	7.07579e-06	5.15023	28	69	5	12850	IFT81,TTC26,IFT74,WDR35,WDR19
GO:BP	protein-containing complex localization	GO:0031503	9.75102e-06	5.01095	30	69	5	12850	IFT81,TTC26,IFT74,WDR35,WDR19
GO:BP	cytoskeleton-dependent intracellular transport	GO:0030705	1.53971e-05	4.81256	33	69	5	12850	IFT81,TTC26,IFT74,WDR35,WDR19
GO:BP	extracellular transport	GO:0006858	1.74113e-05	4.75917	15	69	4	12850	CCDC103,CCDC40,CFAP53,LRRC23
GO:BP	epithelial cilium movement involved in extracellular fluid movement	GO:0003351	1.74113e-05	4.75917	15	69	4	12850	CCDC103,CCDC40,CFAP53,LRRC23
GO:BP	determination of left/right symmetry	GO:0007368	0.000119186	3.92378	188	69	8	12850	CCDC103,PACRG,STK36,CCDC40,ARMC4,DNAH10,CATIP,CFAP53
GO:BP	microtubule cytoskeleton organization	GO:0000226	0.000149839	3.82438	139	69	7	12850	MAP9,CCDC103,KATNAL2,STK36,CCDC40,DNAAF3,RSPH9
GO:BP	determination of bilateral symmetry	GO:0009855	0.000233301	3.63208	209	69	8	12850	CCDC103,PACRG,STK36,CCDC40,ARMC4,DNAH10,CATIP,CFAP53
GO:BP	specification of symmetry	GO:0009799	0.000233301	3.63208	209	69	8	12850	CCDC103,PACRG,STK36,CCDC40,ARMC4,DNAH10,CATIP,CFAP53
GO:BP	nucleotide phosphorylation	GO:0046939	0.00163549	2.78635	47	69	4	12850	NME7,AK8,ENO4,NME5
GO:BP	nucleoside diphosphate phosphorylation	GO:0006165	0.00163549	2.78635	47	69	4	12850	NME7,AK8,ENO4,NME5
GO:BP	intraciliary retrograde transport	GO:0035721	0.00235556	2.62791	4	69	2	12850	WDR35,WDR19
GO:BP	nucleoside diphosphate metabolic process	GO:0009132	0.00247101	2.60713	53	69	4	12850	NME7,AK8,ENO4,NME5
GO:BP	UTP metabolic process	GO:0046051	0.00730005	2.13667	7	69	2	12850	NME7,NME5
GO:BP	GTP biosynthetic process	GO:0006183	0.00730005	2.13667	7	69	2	12850	NME7,NME5
GO:BP	UTP biosynthetic process	GO:0006228	0.00730005	2.13667	7	69	2	12850	NME7,NME5
GO:BP	epithelial cilium movement involved in determination of left/right asymmetry	GO:0060287	0.00945092	2.02453	8	69	2	12850	CCDC40,CFAP53
GO:BP	pattern specification process	GO:0007389	0.00985406	2.00638	373	69	8	12850	CCDC103,PACRG,STK36,CCDC40,ARMC4,DNAH10,CATIP,CFAP53
GO:BP	GTP metabolic process	GO:0046039	0.0115183	1.93861	9	69	2	12850	NME7,NME5
GO:BP	guanosine-containing compound biosynthetic process	GO:1901070	0.0140064	1.85367	10	69	2	12850	NME7,NME5
GO:BP	pronephros development	GO:0048793	0.0164035	1.78506	92	69	4	12850	IFT81,TTC26,IFT74,CCDC40
GO:BP	axonemal dynein complex assembly	GO:0070286	0.0194733	1.71056	12	69	2	12850	CCDC103,DNAAF3
GO:BP	pyrimidine nucleoside triphosphate biosynthetic process	GO:0009148	0.0201821	1.69503	13	69	2	12850	NME7,NME5
GO:BP	pyrimidine ribonucleoside triphosphate metabolic process	GO:0009208	0.0201821	1.69503	13	69	2	12850	NME7,NME5
GO:BP	guanosine-containing compound metabolic process	GO:1901068	0.0201821	1.69503	13	69	2	12850	NME7,NME5
GO:BP	CTP metabolic process	GO:0046036	0.0201821	1.69503	13	69	2	12850	NME7,NME5
GO:BP	CTP biosynthetic process	GO:0006241	0.0201821	1.69503	13	69	2	12850	NME7,NME5
GO:BP	pyrimidine ribonucleoside triphosphate biosynthetic process	GO:0009209	0.0201821	1.69503	13	69	2	12850	NME7,NME5
GO:BP	cilium or flagellum-dependent cell motility	GO:0001539	0.0221361	1.6549	14	69	2	12850	RSPH9,RSPH6A
GO:BP	cilium movement involved in cell motility	GO:0060294	0.0221361	1.6549	14	69	2	12850	RSPH9,RSPH6A
GO:BP	cilium-dependent cell motility	GO:0060285	0.0221361	1.6549	14	69	2	12850	RSPH9,RSPH6A
GO:BP	pyrimidine nucleoside triphosphate metabolic process	GO:0009147	0.0249819	1.60238	15	69	2	12850	NME7,NME5
GO:BP	cytoskeleton organization	GO:0007010	0.026541	1.57608	459	69	8	12850	MAP9,CCDC103,KATNAL2,STK36,CCDC40,DNAAF3,CATIP,RSPH9
GO:BP	pyrimidine ribonucleotide metabolic process	GO:0009218	0.0269545	1.56937	16	69	2	12850	NME7,NME5
GO:BP	pyrimidine ribonucleotide biosynthetic process	GO:0009220	0.0269545	1.56937	16	69	2	12850	NME7,NME5
GO:BP	kidney development	GO:0001822	0.0343929	1.46353	124	69	4	12850	IFT81,TTC26,IFT74,CCDC40
GO:BP	purine nucleoside biosynthetic process	GO:0042451	0.0343929	1.46353	19	69	2	12850	NME7,NME5
GO:BP	ribonucleoside biosynthetic process	GO:0042455	0.0343929	1.46353	19	69	2	12850	NME7,NME5
GO:BP	nucleoside biosynthetic process	GO:0009163	0.0343929	1.46353	19	69	2	12850	NME7,NME5
GO:BP	purine ribonucleoside biosynthetic process	GO:0046129	0.0343929	1.46353	19	69	2	12850	NME7,NME5
GO:BP	renal system development	GO:0072001	0.0343929	1.46353	124	69	4	12850	IFT81,TTC26,IFT74,CCDC40
GO:BP	urogenital system development	GO:0001655	0.0364262	1.43859	128	69	4	12850	IFT81,TTC26,IFT74,CCDC40
GO:BP	cilium movement involved in otolith formation	GO:0003355	0.0368093	1.43404	1	69	1	12850	LRRC23
GO:BP	glycosyl compound biosynthetic process	GO:1901659	0.0368093	1.43404	20	69	2	12850	NME7,NME5
GO:BP	double-strand break repair via alternative nonhomologous end joining	GO:0097681	0.0368093	1.43404	1	69	1	12850	LIG3
GO:BP	determination of heart left/right asymmetry	GO:0061371	0.0368093	1.43404	130	69	4	12850	CCDC103,CCDC40,ARMC4,CATIP
GO:BP	mitochondrial protein catabolic process	GO:0035694	0.0368093	1.43404	1	69	1	12850	SPATA18
GO:BP	pyrimidine nucleotide biosynthetic process	GO:0006221	0.0377511	1.42307	21	69	2	12850	NME7,NME5
GO:BP	pyrimidine nucleotide metabolic process	GO:0006220	0.0408	1.38934	22	69	2	12850	NME7,NME5
GO:BP	pyrimidine-containing compound biosynthetic process	GO:0072528	0.0464497	1.33302	24	69	2	12850	NME7,NME5
GO:BP	purine nucleoside metabolic process	GO:0042278	0.0464497	1.33302	24	69	2	12850	NME7,NME5
GO:BP	purine ribonucleoside metabolic process	GO:0046128	0.0464497	1.33302	24	69	2	12850	NME7,NME5
GO:BP	protein deubiquitination	GO:0016579	0.0496688	1.30392	76	69	3	12850	USP11,UCHL1,MINDY4
GO:CC	cilium	GO:0005929	7.09962e-26	25.1488	111	47	20	10104	CLUAP1,ARMC9,IFT81,NPHP4,TTC26,IFT74,CCDC103,CFAP70,WDR35,SPEF1,KIF6,CFAP52,CFAP69,CFAP53,RSPH9,RSPH6A,CFAP45,IQCG,CFAP61,CFAP221
GO:CC	plasma membrane bounded cell projection	GO:0120025	1.89487e-20	19.7224	208	47	20	10104	CLUAP1,ARMC9,IFT81,NPHP4,TTC26,IFT74,CCDC103,CFAP70,WDR35,SPEF1,KIF6,CFAP52,CFAP69,CFAP53,RSPH9,RSPH6A,CFAP45,IQCG,CFAP61,CFAP221
GO:CC	cell projection	GO:0042995	6.26029e-20	19.2034	225	47	20	10104	CLUAP1,ARMC9,IFT81,NPHP4,TTC26,IFT74,CCDC103,CFAP70,WDR35,SPEF1,KIF6,CFAP52,CFAP69,CFAP53,RSPH9,RSPH6A,CFAP45,IQCG,CFAP61,CFAP221
GO:CC	motile cilium	GO:0031514	2.41462e-18	17.6172	40	47	12	10104	IFT81,TTC26,IFT74,CCDC103,CFAP70,SPEF1,CFAP52,CFAP69,CFAP53,CFAP45,IQCG,CFAP61
GO:CC	cytoskeleton	GO:0005856	9.9258e-09	8.00323	600	47	17	10104	ARMC9,MAP9,NPHP4,TCHP,CEP89,CCDC103,WDR35,KATNAL2,DNAH2,DNAH10,CFAP53,RSPH9,DNAH7,CCDC113,RSPH6A,DNAH12,MYO1H
GO:CC	microtubule cytoskeleton	GO:0015630	2.08303e-06	5.6813	250	47	10	10104	ARMC9,MAP9,CEP89,CCDC103,WDR35,KATNAL2,DNAH2,DNAH10,DNAH7,DNAH12
GO:CC	organelle	GO:0043226	2.08303e-06	5.6813	4168	47	37	10104	USP11,CLUAP1,ARMC9,MAP9,IFT81,MEIG1,UCHL1,NPHP4,TTC26,REC8,TCHP,IFT74,CEP89,CCDC103,LIG3,CFAP70,WDR35,KATNAL2,SPEF1,MNS1,DNAH2,DNAH10,KIF6,CFAP52,CFAP69,CFAP53,RSPH9,DNAH7,CCDC113,SPATA18,RSPH6A,CFAP45,IQCG,DNAH12,CFAP61,MYO1H,CFAP221
GO:CC	intraciliary transport particle	GO:0030990	9.95873e-06	5.0018	5	47	3	10104	IFT81,IFT74,WDR35
GO:CC	dynein complex	GO:0030286	1.09289e-05	4.96142	41	47	5	10104	CCDC103,DNAH2,DNAH10,DNAH7,DNAH12
GO:CC	ciliary plasm	GO:0097014	1.1695e-05	4.932	19	47	4	10104	CCDC103,CFAP53,RSPH9,RSPH6A
GO:CC	axoneme	GO:0005930	1.1695e-05	4.932	19	47	4	10104	CCDC103,CFAP53,RSPH9,RSPH6A
GO:CC	intracellular non-membrane-bounded organelle	GO:0043232	1.29777e-05	4.8868	1166	47	18	10104	ARMC9,MAP9,NPHP4,REC8,TCHP,CEP89,CCDC103,WDR35,KATNAL2,DNAH2,DNAH10,CFAP53,RSPH9,DNAH7,CCDC113,RSPH6A,DNAH12,MYO1H
GO:CC	non-membrane-bounded organelle	GO:0043228	1.29777e-05	4.8868	1166	47	18	10104	ARMC9,MAP9,NPHP4,REC8,TCHP,CEP89,CCDC103,WDR35,KATNAL2,DNAH2,DNAH10,CFAP53,RSPH9,DNAH7,CCDC113,RSPH6A,DNAH12,MYO1H
GO:CC	plasma membrane bounded cell projection cytoplasm	GO:0032838	1.6021e-05	4.79531	22	47	4	10104	CCDC103,CFAP53,RSPH9,RSPH6A
GO:CC	cytoplasmic region	GO:0099568	1.6021e-05	4.79531	22	47	4	10104	CCDC103,CFAP53,RSPH9,RSPH6A
GO:CC	microtubule associated complex	GO:0005875	5.34229e-05	4.27227	63	47	5	10104	CCDC103,DNAH2,DNAH10,DNAH7,DNAH12
GO:CC	intraciliary transport particle B	GO:0030992	0.000316746	3.49929	3	47	2	10104	IFT81,IFT74
GO:CC	ciliary base	GO:0097546	0.000565126	3.24785	4	47	2	10104	KIF6,CFAP53
GO:CC	radial spoke	GO:0001534	0.000565126	3.24785	4	47	2	10104	RSPH9,RSPH6A
GO:CC	non-motile cilium	GO:0097730	0.00186237	2.72993	7	47	2	10104	NPHP4,RSPH9
GO:CC	microtubule organizing center	GO:0005815	0.00223111	2.65148	82	47	4	10104	ARMC9,MAP9,CEP89,WDR35
GO:CC	centriole	GO:0005814	0.00617755	2.20918	13	47	2	10104	ARMC9,CEP89
GO:CC	ciliary basal body	GO:0036064	0.00790735	2.10197	15	47	2	10104	ARMC9,WDR35
GO:CC	catalytic complex	GO:1902494	0.0119566	1.92239	428	47	7	10104	CCDC103,DNAH2,DNAH10,CDK5R1,ENO4,DNAH7,DNAH12
GO:CC	outer dynein arm	GO:0036157	0.014644	1.83434	1	47	1	10104	CCDC103
GO:CC	kinocilium	GO:0060091	0.014644	1.83434	1	47	1	10104	RSPH9
GO:CC	9+2 non-motile cilium	GO:0097732	0.014644	1.83434	1	47	1	10104	RSPH9
GO:CC	mitotic spindle	GO:0072686	0.0272061	1.56533	2	47	1	10104	MAP9
GO:CC	intraciliary transport particle A	GO:0030991	0.0272061	1.56533	2	47	1	10104	WDR35
GO:CC	spindle	GO:0005819	0.0323823	1.48969	35	47	2	10104	MAP9,KATNAL2
GO:CC	protein-containing complex	GO:0032991	0.0421839	1.37485	1653	47	14	10104	IFT81,REC8,IFT74,CCDC103,WDR35,DNAH2,DNAH10,CDK5R1,RSPH9,ENO4,DNAH7,RSPH6A,DNAH12,MYO1H
KEGG	Purine metabolism	KEGG:00230	0.00600326	2.22161	160	13	4	6361	NME7,PGM2,AK8,AK9
HP	Abnormal sperm motility	HP:0012206	1.49446e-16	15.8255	72	41	16	4751	CFAP298,CCDC103,CFAP70,STK36,LRRC6,CCDC40,ARMC4,SPEF2,DNAAF3,CFAP69,DNAI1,RSPH9,RSPH1,CFAP65,RSPH6A,TTC29
HP	Infertility	HP:0000789	9.07891e-16	15.042	177	41	20	4751	CEP19,CFAP298,CCDC103,CFAP70,MNS1,STK36,LRRC6,CCDC40,ARMC4,SPEF2,DNAAF3,DNAI1,RSPH9,RSPH1,CFAP65,WDR66,RSPH6A,CFAP44,TSGA10,TTC29
HP	Male infertility	HP:0003251	2.73265e-14	13.5634	104	41	16	4751	CFAP298,CCDC103,CFAP70,MNS1,STK36,LRRC6,CCDC40,ARMC4,SPEF2,DNAAF3,DNAI1,RSPH9,RSPH1,CFAP65,RSPH6A,TTC29
HP	Decreased fertility	HP:0000144	3.61367e-14	13.4421	258	41	21	4751	CEP19,FANCI,CFAP298,CCDC103,CFAP70,MNS1,STK36,LRRC6,CCDC40,ARMC4,SPEF2,DNAAF3,DNAI1,RSPH9,RSPH1,CFAP65,WDR66,RSPH6A,CFAP44,TSGA10,TTC29
HP	Decreased fertility in males	HP:0012041	3.61367e-14	13.4421	133	41	17	4751	FANCI,CFAP298,CCDC103,CFAP70,MNS1,STK36,LRRC6,CCDC40,ARMC4,SPEF2,DNAAF3,DNAI1,RSPH9,RSPH1,CFAP65,RSPH6A,TTC29
HP	Functional abnormality of male internal genitalia	HP:0000025	3.02237e-13	12.5197	216	41	19	4751	CEP19,FANCI,POC1A,CFAP298,CCDC103,CFAP70,STK36,LRRC6,CCDC40,ARMC4,SPEF2,DNAAF3,CFAP69,DNAI1,RSPH9,RSPH1,CFAP65,RSPH6A,TTC29
HP	Polysplenia	HP:0001748	3.02237e-13	12.5197	63	41	13	4751	CFAP298,CCDC103,WDR35,STK36,LRRC6,CCDC40,ARMC4,SPEF2,DNAAF3,DNAI1,RSPH9,RSPH1,RSPH6A
HP	Abnormal pulmonary situs morphology	HP:0011615	4.98734e-13	12.3021	52	41	12	4751	CFAP298,CCDC103,STK36,LRRC6,CCDC40,ARMC4,SPEF2,DNAAF3,DNAI1,RSPH9,RSPH1,RSPH6A
HP	Pulmonary situs ambiguus	HP:0011617	4.98734e-13	12.3021	52	41	12	4751	CFAP298,CCDC103,STK36,LRRC6,CCDC40,ARMC4,SPEF2,DNAAF3,DNAI1,RSPH9,RSPH1,RSPH6A
HP	Abnormal atrial arrangement	HP:0011535	4.98734e-13	12.3021	52	41	12	4751	CFAP298,CCDC103,STK36,LRRC6,CCDC40,ARMC4,SPEF2,DNAAF3,DNAI1,RSPH9,RSPH1,RSPH6A
HP	Ectopic pregnancy	HP:0031456	4.98734e-13	12.3021	52	41	12	4751	CFAP298,CCDC103,STK36,LRRC6,CCDC40,ARMC4,SPEF2,DNAAF3,DNAI1,RSPH9,RSPH1,RSPH6A
HP	Lithoptysis	HP:0032543	4.98734e-13	12.3021	52	41	12	4751	CFAP298,CCDC103,STK36,LRRC6,CCDC40,ARMC4,SPEF2,DNAAF3,DNAI1,RSPH9,RSPH1,RSPH6A
HP	Peribronchovascular interstitial thickening	HP:0025177	4.98734e-13	12.3021	52	41	12	4751	CFAP298,CCDC103,STK36,LRRC6,CCDC40,ARMC4,SPEF2,DNAAF3,DNAI1,RSPH9,RSPH1,RSPH6A
HP	Atrial situs ambiguous	HP:0011539	4.98734e-13	12.3021	52	41	12	4751	CFAP298,CCDC103,STK36,LRRC6,CCDC40,ARMC4,SPEF2,DNAAF3,DNAI1,RSPH9,RSPH1,RSPH6A
HP	Abnormal male reproductive system physiology	HP:0012874	5.15612e-13	12.2877	269	41	20	4751	CEP19,FANCI,POC1A,UCHL1,CFAP298,CCDC103,CFAP70,STK36,LRRC6,CCDC40,ARMC4,SPEF2,DNAAF3,CFAP69,DNAI1,RSPH9,RSPH1,CFAP65,RSPH6A,TTC29
HP	Abnormality of reproductive system physiology	HP:0000080	6.02576e-13	12.22	763	41	29	4751	CEP19,FANCI,POC1A,UCHL1,NPHP4,SPATA7,CFAP298,IFT74,CCDC103,CFAP70,MNS1,STK36,LRRC6,WDR19,CCDC40,ARMC4,FAM161A,SPEF2,DNAAF3,CFAP69,DNAI1,RSPH9,RSPH1,CFAP65,WDR66,RSPH6A,CFAP44,TSGA10,TTC29
HP	Abnormal inferior vena cava morphology	HP:0025576	6.74887e-13	12.1708	54	41	12	4751	CFAP298,CCDC103,STK36,LRRC6,CCDC40,ARMC4,SPEF2,DNAAF3,DNAI1,RSPH9,RSPH1,RSPH6A
HP	Chronic sinusitis	HP:0011109	1.29202e-12	11.8887	57	41	12	4751	CFAP298,CCDC103,STK36,LRRC6,CCDC40,ARMC4,SPEF2,DNAAF3,DNAI1,RSPH9,RSPH1,RSPH6A
HP	Nasal polyposis	HP:0100582	1.53454e-12	11.814	58	41	12	4751	CFAP298,CCDC103,STK36,LRRC6,CCDC40,ARMC4,SPEF2,DNAAF3,DNAI1,RSPH9,RSPH1,RSPH6A
HP	Wheezing	HP:0030828	1.77525e-12	11.7507	59	41	12	4751	CFAP298,CCDC103,STK36,LRRC6,CCDC40,ARMC4,SPEF2,DNAAF3,DNAI1,RSPH9,RSPH1,RSPH6A
HP	Recurrent otitis media	HP:0000403	1.77525e-12	11.7507	151	41	16	4751	TPP2,CFAP298,WDR26,CCDC103,MNS1,STK36,LRRC6,CCDC40,ARMC4,SPEF2,DNAAF3,DNAI1,RSPH9,RSPH1,RSPH6A,CFI
HP	Abnormal nasal mucosa morphology	HP:0000433	1.96658e-12	11.7063	60	41	12	4751	CFAP298,CCDC103,STK36,LRRC6,CCDC40,ARMC4,SPEF2,DNAAF3,DNAI1,RSPH9,RSPH1,RSPH6A
HP	Chronic rhinitis	HP:0002257	1.96658e-12	11.7063	60	41	12	4751	CFAP298,CCDC103,STK36,LRRC6,CCDC40,ARMC4,SPEF2,DNAAF3,DNAI1,RSPH9,RSPH1,RSPH6A
HP	Nasal obstruction	HP:0001742	2.33282e-12	11.6321	61	41	12	4751	CFAP298,CCDC103,STK36,LRRC6,CCDC40,ARMC4,SPEF2,DNAAF3,DNAI1,RSPH9,RSPH1,RSPH6A
HP	Persistent left superior vena cava	HP:0005301	2.76118e-12	11.5589	62	41	12	4751	CFAP298,CCDC103,STK36,LRRC6,CCDC40,ARMC4,SPEF2,DNAAF3,DNAI1,RSPH9,RSPH1,RSPH6A
HP	Recurrent mycobacterial infections	HP:0011274	3.26101e-12	11.4866	63	41	12	4751	CFAP298,CCDC103,STK36,LRRC6,CCDC40,ARMC4,SPEF2,DNAAF3,DNAI1,RSPH9,RSPH1,RSPH6A
HP	Abnormal superior vena cava morphology	HP:0025575	3.70564e-12	11.4311	64	41	12	4751	CFAP298,CCDC103,STK36,LRRC6,CCDC40,ARMC4,SPEF2,DNAAF3,DNAI1,RSPH9,RSPH1,RSPH6A
HP	Female infertility	HP:0008222	3.70564e-12	11.4311	64	41	12	4751	CFAP298,CCDC103,STK36,LRRC6,CCDC40,ARMC4,SPEF2,DNAAF3,DNAI1,RSPH9,RSPH1,RSPH6A
HP	Asplenia	HP:0001746	4.44414e-12	11.3522	85	41	13	4751	CFAP298,CCDC103,MNS1,STK36,LRRC6,CCDC40,ARMC4,SPEF2,DNAAF3,DNAI1,RSPH9,RSPH1,RSPH6A
HP	Productive cough	HP:0031245	5.12537e-12	11.2903	66	41	12	4751	CFAP298,CCDC103,STK36,LRRC6,CCDC40,ARMC4,SPEF2,DNAAF3,DNAI1,RSPH9,RSPH1,RSPH6A
HP	Aplasia/Hypoplasia of the spleen	HP:0010451	5.69441e-12	11.2446	87	41	13	4751	CFAP298,CCDC103,MNS1,STK36,LRRC6,CCDC40,ARMC4,SPEF2,DNAAF3,DNAI1,RSPH9,RSPH1,RSPH6A
HP	Abnormal vena cava morphology	HP:0005345	5.82005e-12	11.2351	67	41	12	4751	CFAP298,CCDC103,STK36,LRRC6,CCDC40,ARMC4,SPEF2,DNAAF3,DNAI1,RSPH9,RSPH1,RSPH6A
HP	Recurrent sinopulmonary infections	HP:0005425	6.81399e-12	11.1666	68	41	12	4751	CFAP298,CCDC103,STK36,LRRC6,CCDC40,ARMC4,SPEF2,DNAAF3,DNAI1,RSPH9,RSPH1,RSPH6A
HP	Supernumerary spleens	HP:0009799	8.20013e-12	11.0862	90	41	13	4751	CFAP298,CCDC103,WDR35,STK36,LRRC6,CCDC40,ARMC4,SPEF2,DNAAF3,DNAI1,RSPH9,RSPH1,RSPH6A
HP	Abnormal spatial orientation of the cardiac segments	HP:0011534	1.12692e-11	10.9481	117	41	14	4751	ARMC9,CFAP298,CCDC103,MNS1,STK36,LRRC6,CCDC40,ARMC4,SPEF2,DNAAF3,DNAI1,RSPH9,RSPH1,RSPH6A
HP	Situs inversus totalis	HP:0001696	1.12692e-11	10.9481	117	41	14	4751	ARMC9,CFAP298,CCDC103,MNS1,STK36,LRRC6,CCDC40,ARMC4,SPEF2,DNAAF3,DNAI1,RSPH9,RSPH1,RSPH6A
HP	Ciliary dyskinesia	HP:0012265	1.91343e-11	10.7182	40	41	10	4751	CFAP298,CCDC103,LRRC6,CCDC40,ARMC4,DNAAF3,DNAI1,RSPH9,RSPH1,RSPH6A
HP	Abnormal ciliary motility	HP:0012262	1.91343e-11	10.7182	40	41	10	4751	CFAP298,CCDC103,LRRC6,CCDC40,ARMC4,DNAAF3,DNAI1,RSPH9,RSPH1,RSPH6A
HP	Anomalous pulmonary venous return	HP:0010772	2.34638e-11	10.6296	76	41	12	4751	CFAP298,CCDC103,STK36,LRRC6,CCDC40,ARMC4,SPEF2,DNAAF3,DNAI1,RSPH9,RSPH1,RSPH6A
HP	Abnormal respiratory motile cilium physiology	HP:0012261	2.38978e-11	10.6216	41	41	10	4751	CFAP298,CCDC103,LRRC6,CCDC40,ARMC4,DNAAF3,DNAI1,RSPH9,RSPH1,RSPH6A
HP	Transposition of the great arteries	HP:0001669	3.08912e-11	10.5102	78	41	12	4751	CFAP298,CCDC103,STK36,LRRC6,CCDC40,ARMC4,SPEF2,DNAAF3,DNAI1,RSPH9,RSPH1,RSPH6A
HP	Clubbing	HP:0001217	3.44092e-11	10.4633	128	41	14	4751	FANCI,CFAP298,INTU,CCDC103,STK36,LRRC6,CCDC40,ARMC4,SPEF2,DNAAF3,DNAI1,RSPH9,RSPH1,RSPH6A
HP	Dextrocardia	HP:0001651	3.74959e-11	10.426	129	41	14	4751	ARMC9,CFAP298,CCDC103,MNS1,STK36,LRRC6,CCDC40,ARMC4,SPEF2,DNAAF3,DNAI1,RSPH9,RSPH1,RSPH6A
HP	Atelectasis	HP:0100750	3.94753e-11	10.4037	80	41	12	4751	CFAP298,CCDC103,STK36,LRRC6,CCDC40,ARMC4,SPEF2,DNAAF3,DNAI1,RSPH9,RSPH1,RSPH6A
HP	Abnormal anatomic location of the heart	HP:0004307	3.99357e-11	10.3986	130	41	14	4751	ARMC9,CFAP298,CCDC103,MNS1,STK36,LRRC6,CCDC40,ARMC4,SPEF2,DNAAF3,DNAI1,RSPH9,RSPH1,RSPH6A
HP	Rhinitis	HP:0012384	4.40726e-11	10.3558	81	41	12	4751	CFAP298,CCDC103,STK36,LRRC6,CCDC40,ARMC4,SPEF2,DNAAF3,DNAI1,RSPH9,RSPH1,RSPH6A
HP	Double outlet right ventricle	HP:0001719	5.83967e-11	10.2336	83	41	12	4751	CFAP298,CCDC103,STK36,LRRC6,CCDC40,ARMC4,SPEF2,DNAAF3,DNAI1,RSPH9,RSPH1,RSPH6A
HP	Abnormal pulmonary vein morphology	HP:0030968	6.49753e-11	10.1873	84	41	12	4751	CFAP298,CCDC103,STK36,LRRC6,CCDC40,ARMC4,SPEF2,DNAAF3,DNAI1,RSPH9,RSPH1,RSPH6A
HP	Abnormality of the pulmonary veins	HP:0011718	6.49753e-11	10.1873	84	41	12	4751	CFAP298,CCDC103,STK36,LRRC6,CCDC40,ARMC4,SPEF2,DNAAF3,DNAI1,RSPH9,RSPH1,RSPH6A
HP	Congenital malformation of the right heart	HP:0011723	7.37193e-11	10.1324	85	41	12	4751	CFAP298,CCDC103,STK36,LRRC6,CCDC40,ARMC4,SPEF2,DNAAF3,DNAI1,RSPH9,RSPH1,RSPH6A
HP	Rod-cone dystrophy	HP:0000510	7.63401e-11	10.1172	240	41	17	4751	NPHP4,CFAP298,IFT74,CCDC103,STK36,LRRC6,WDR19,CCDC40,ARMC4,FAM161A,SPEF2,DNAAF3,DNAI1,RSPH9,RSPH1,CIB2,RSPH6A
HP	Decreased fertility in females	HP:0000868	1.64233e-10	9.78454	91	41	12	4751	CFAP298,CCDC103,STK36,LRRC6,CCDC40,ARMC4,SPEF2,DNAAF3,DNAI1,RSPH9,RSPH1,RSPH6A
HP	Abnormal respiratory epithelium morphology	HP:0012253	1.80801e-10	9.7428	23	41	8	4751	CFAP298,CCDC103,LRRC6,CCDC40,DNAAF3,DNAI1,RSPH9,RSPH6A
HP	Abnormal respiratory motile cilium morphology	HP:0005938	1.80801e-10	9.7428	23	41	8	4751	CFAP298,CCDC103,LRRC6,CCDC40,DNAAF3,DNAI1,RSPH9,RSPH6A
HP	Sperm tail anomaly	HP:0012868	1.8209e-10	9.73971	14	41	7	4751	CFAP70,SPEF2,CFAP69,CFAP65,WDR66,CFAP44,TTC29
HP	Sinusitis	HP:0000246	2.78245e-10	9.55557	122	41	13	4751	CFAP298,CCDC103,STK36,LRRC6,CCDC40,ARMC4,SPEF2,DNAAF3,DNAI1,RSPH9,RSPH1,RSPH6A,CFI
HP	Pulmonary obstruction	HP:0006536	2.88252e-10	9.54023	96	41	12	4751	CFAP298,CCDC103,STK36,LRRC6,CCDC40,ARMC4,SPEF2,DNAAF3,DNAI1,RSPH9,RSPH1,RSPH6A
HP	Abnormal germ cell morphology	HP:0012862	5.08895e-10	9.29337	26	41	8	4751	CFAP70,SPEF2,CFAP69,CFAP65,WDR66,CFAP44,TSGA10,TTC29
HP	Abnormal male germ cell morphology	HP:0012863	5.08895e-10	9.29337	26	41	8	4751	CFAP70,SPEF2,CFAP69,CFAP65,WDR66,CFAP44,TSGA10,TTC29
HP	Abnormal sperm morphology	HP:0012864	5.08895e-10	9.29337	26	41	8	4751	CFAP70,SPEF2,CFAP69,CFAP65,WDR66,CFAP44,TSGA10,TTC29
HP	Abnormal breath sound	HP:0030829	8.95962e-10	9.04771	106	41	12	4751	CFAP298,CCDC103,STK36,LRRC6,CCDC40,ARMC4,SPEF2,DNAAF3,DNAI1,RSPH9,RSPH1,RSPH6A
HP	Abnormality of the paranasal sinuses	HP:0000245	1.4842e-09	8.82851	140	41	13	4751	CFAP298,CCDC103,STK36,LRRC6,CCDC40,ARMC4,SPEF2,DNAAF3,DNAI1,RSPH9,RSPH1,RSPH6A,CFI
HP	Neonatal respiratory distress	HP:0002643	1.51045e-09	8.82089	111	41	12	4751	CFAP298,CCDC103,STK36,LRRC6,CCDC40,ARMC4,SPEF2,DNAAF3,DNAI1,RSPH9,RSPH1,RSPH6A
HP	Bronchiectasis	HP:0002110	1.65572e-09	8.78101	112	41	12	4751	CFAP298,CCDC103,STK36,LRRC6,CCDC40,ARMC4,SPEF2,DNAAF3,DNAI1,RSPH9,RSPH1,RSPH6A
HP	Abnormal sputum	HP:0032016	1.81346e-09	8.74149	113	41	12	4751	CFAP298,CCDC103,STK36,LRRC6,CCDC40,ARMC4,SPEF2,DNAAF3,DNAI1,RSPH9,RSPH1,RSPH6A
HP	Prenatal maternal abnormality	HP:0002686	2.59979e-09	8.58506	147	41	13	4751	CFAP298,CCDC103,STK36,LRRC6,CCDC40,ARMC4,SPEF2,DNAAF3,DNAI1,RSPH9,RSPH1,RSPH6A,CFI
HP	Short sperm flagella	HP:0032559	2.7618e-09	8.55881	11	41	6	4751	CFAP70,CFAP69,CFAP65,WDR66,CFAP44,TTC29
HP	Otitis media	HP:0000388	2.81178e-09	8.55102	261	41	16	4751	TPP2,CFAP298,WDR26,CCDC103,MNS1,STK36,LRRC6,CCDC40,ARMC4,SPEF2,DNAAF3,DNAI1,RSPH9,RSPH1,RSPH6A,CFI
HP	Retinal dystrophy	HP:0000556	3.16838e-09	8.49916	356	41	18	4751	ARMC9,NPHP4,CFAP298,IFT74,CCDC103,STK36,LRRC6,WDR19,CCDC40,ARMC4,FAM161A,SPEF2,DNAAF3,DNAI1,RSPH9,RSPH1,CIB2,RSPH6A
HP	Cough	HP:0012735	5.09319e-09	8.29301	124	41	12	4751	CFAP298,CCDC103,STK36,LRRC6,CCDC40,ARMC4,SPEF2,DNAAF3,DNAI1,RSPH9,RSPH1,RSPH6A
HP	Coiled sperm flagella	HP:0032560	5.17945e-09	8.28572	12	41	6	4751	SPEF2,CFAP69,CFAP65,WDR66,CFAP44,TTC29
HP	Chronic otitis media	HP:0000389	1.4715e-08	7.83224	136	41	12	4751	CFAP298,CCDC103,STK36,LRRC6,CCDC40,ARMC4,SPEF2,DNAAF3,DNAI1,RSPH9,RSPH1,RSPH6A
HP	Abnormal pulmonary Interstitial morphology	HP:0006530	1.58151e-08	7.80093	137	41	12	4751	CFAP298,CCDC103,STK36,LRRC6,CCDC40,ARMC4,SPEF2,DNAAF3,DNAI1,RSPH9,RSPH1,RSPH6A
HP	Abnormal bronchus morphology	HP:0025426	1.69887e-08	7.76984	138	41	12	4751	CFAP298,CCDC103,STK36,LRRC6,CCDC40,ARMC4,SPEF2,DNAAF3,DNAI1,RSPH9,RSPH1,RSPH6A
HP	Conotruncal defect	HP:0001710	3.52683e-08	7.45261	222	41	14	4751	FANCI,CFAP298,INTU,CCDC103,STK36,LRRC6,CCDC40,ARMC4,SPEF2,DNAAF3,DNAI1,RSPH9,RSPH1,RSPH6A
HP	Abnormal venous morphology	HP:0002624	3.74007e-08	7.42712	148	41	12	4751	CFAP298,CCDC103,STK36,LRRC6,CCDC40,ARMC4,SPEF2,DNAAF3,DNAI1,RSPH9,RSPH1,RSPH6A
HP	Recurrent bacterial infections	HP:0002718	4.88994e-08	7.3107	188	41	13	4751	CFAP298,CCDC103,STK36,LRRC6,CCDC40,ARMC4,SPEF2,DNAAF3,DNAI1,RSPH9,RSPH1,RSPH6A,CFI
HP	Intestinal malrotation	HP:0002566	7.21607e-08	7.1417	157	41	12	4751	CFAP298,CCDC103,STK36,LRRC6,CCDC40,ARMC4,SPEF2,DNAAF3,DNAI1,RSPH9,RSPH1,RSPH6A
HP	Abnormal ventriculoarterial connection	HP:0011563	7.48116e-08	7.12603	236	41	14	4751	FANCI,CFAP298,INTU,CCDC103,STK36,LRRC6,CCDC40,ARMC4,SPEF2,DNAAF3,DNAI1,RSPH9,RSPH1,RSPH6A
HP	Abnormal connection of the cardiac segments	HP:0011545	8.25014e-08	7.08354	238	41	14	4751	FANCI,CFAP298,INTU,CCDC103,STK36,LRRC6,CCDC40,ARMC4,SPEF2,DNAAF3,DNAI1,RSPH9,RSPH1,RSPH6A
HP	Immotile cilia	HP:0012263	8.26597e-08	7.08271	9	41	5	4751	CFAP298,LRRC6,DNAAF3,DNAI1,RSPH6A
HP	Respiratory failure	HP:0002878	1.37666e-07	6.86117	248	41	14	4751	IFT81,CFAP298,CCDC103,STK36,LRRC6,CCDC40,ARMC4,SPEF2,DNAAF3,DNAI1,RSPH9,RSPH1,AK9,RSPH6A
HP	Abnormality of the genital system	HP:0000078	1.72963e-07	6.76205	1624	41	32	4751	CEP19,IFT81,FANCI,POC1A,UCHL1,NPHP4,SPATA7,CFAP298,INTU,IFT74,CCDC103,CFAP70,WDR35,MNS1,STK36,LRRC6,WDR19,CCDC40,ARMC4,FAM161A,SPEF2,DNAAF3,CFAP69,DNAI1,RSPH9,RSPH1,CFAP65,WDR66,RSPH6A,CFAP44,TSGA10,TTC29
HP	Absent sperm flagella	HP:0032558	2.88578e-07	6.53974	11	41	5	4751	SPEF2,CFAP65,WDR66,CFAP44,TTC29
HP	Abnormal tracheobronchial morphology	HP:0005607	2.98333e-07	6.5253	264	41	14	4751	FANCI,CFAP298,WDR26,CCDC103,STK36,LRRC6,CCDC40,ARMC4,SPEF2,DNAAF3,DNAI1,RSPH9,RSPH1,RSPH6A
HP	Abnormality of the middle ear	HP:0000370	4.82347e-07	6.31664	554	41	19	4751	FANCI,TPP2,SPATA7,CFAP298,WDR26,CCDC103,MNS1,STK36,LRRC6,CCDC40,ARMC4,FAM161A,SPEF2,DNAAF3,DNAI1,RSPH9,RSPH1,RSPH6A,CFI
HP	Reduced sperm motility	HP:0012207	7.45999e-07	6.12726	25	41	6	4751	CFAP298,LRRC6,SPEF2,CFAP69,RSPH6A,TTC29
HP	Abnormality of the upper respiratory tract	HP:0002087	2.76648e-06	5.55807	426	41	16	4751	FANCI,CFAP298,INTU,WDR26,CCDC103,WDR35,STK36,LRRC6,CCDC40,ARMC4,SPEF2,DNAAF3,DNAI1,RSPH9,RSPH1,RSPH6A
HP	Abnormality of the pulmonary vasculature	HP:0004930	5.28659e-06	5.27682	233	41	12	4751	CFAP298,CCDC103,STK36,LRRC6,CCDC40,ARMC4,SPEF2,DNAAF3,DNAI1,RSPH9,RSPH1,RSPH6A
HP	Conductive hearing impairment	HP:0000405	5.28659e-06	5.27682	388	41	15	4751	FANCI,SPATA7,CFAP298,CCDC103,STK36,LRRC6,CCDC40,ARMC4,FAM161A,SPEF2,DNAAF3,DNAI1,RSPH9,RSPH1,RSPH6A
HP	Functional abnormality of the middle ear	HP:0011452	5.74724e-06	5.24054	391	41	15	4751	FANCI,SPATA7,CFAP298,CCDC103,STK36,LRRC6,CCDC40,ARMC4,FAM161A,SPEF2,DNAAF3,DNAI1,RSPH9,RSPH1,RSPH6A
HP	Congenital malformation of the great arteries	HP:0011603	1.5345e-05	4.81403	422	41	15	4751	FANCI,CFAP298,INTU,CCDC103,WDR35,STK36,LRRC6,CCDC40,ARMC4,SPEF2,DNAAF3,DNAI1,RSPH9,RSPH1,RSPH6A
HP	Recurrent sinusitis	HP:0011108	2.14282e-05	4.66901	43	41	6	4751	CFAP298,LRRC6,ARMC4,RSPH1,RSPH6A,CFI
HP	Hydrocephalus	HP:0000238	4.75015e-05	4.32329	400	41	14	4751	ARMC9,FANCI,CFAP298,CCDC103,STK36,LRRC6,CCDC40,ARMC4,SPEF2,DNAAF3,DNAI1,RSPH9,RSPH1,RSPH6A
HP	Respiratory insufficiency	HP:0002093	6.03169e-05	4.21956	606	41	17	4751	IFT81,CFAP298,CCDC103,WDR35,STK36,LRRC6,WDR19,CCDC40,ARMC4,SPEF2,DNAAF3,DNAI1,RSPH9,RSPH1,AK9,RSPH6A,MYO1H
HP	Sperm head anomaly	HP:0012865	6.84936e-05	4.16435	14	41	4	4751	CFAP70,CFAP69,TSGA10,TTC29
HP	Immotile sperm	HP:0012208	0.000176923	3.75222	6	41	3	4751	CFAP70,RSPH9,CFAP65
HP	Chronic bronchitis	HP:0004469	0.000200045	3.69887	18	41	4	4751	CFAP298,LRRC6,ARMC4,RSPH6A
HP	Abnormal spleen morphology	HP:0025408	0.000222691	3.6523	525	41	15	4751	TPP2,CFAP298,CCDC103,WDR35,MNS1,STK36,LRRC6,CCDC40,ARMC4,SPEF2,DNAAF3,DNAI1,RSPH9,RSPH1,RSPH6A
HP	Tapered sperm head	HP:0032562	0.000298526	3.52502	7	41	3	4751	CFAP70,CFAP69,TTC29
HP	Recurrent respiratory infections	HP:0002205	0.000314953	3.50175	473	41	14	4751	CFAP298,CCDC103,STK36,LRRC6,WDR19,CCDC40,ARMC4,SPEF2,DNAAF3,DNAI1,RSPH9,RSPH1,RSPH6A,CFI
HP	Abnormal cardiac atrium morphology	HP:0005120	0.000335285	3.47459	476	41	14	4751	FANCI,CFAP298,CCDC103,WDR35,STK36,LRRC6,CCDC40,ARMC4,SPEF2,DNAAF3,DNAI1,RSPH9,RSPH1,RSPH6A
HP	Ventriculomegaly	HP:0002119	0.000377567	3.42301	697	41	17	4751	ARMC9,FANCI,CFAP298,INTU,WDR26,CCDC103,WDR35,STK36,LRRC6,CCDC40,ARMC4,SPEF2,DNAAF3,DNAI1,RSPH9,RSPH1,RSPH6A
HP	Recurrent infections	HP:0002719	0.000416732	3.38014	781	41	18	4751	FANCI,TPP2,CFAP298,WDR26,CCDC103,MNS1,STK36,LRRC6,WDR19,CCDC40,ARMC4,SPEF2,DNAAF3,DNAI1,RSPH9,RSPH1,RSPH6A,CFI
HP	Abnormality of the spleen	HP:0001743	0.00042113	3.37558	556	41	15	4751	TPP2,CFAP298,CCDC103,WDR35,MNS1,STK36,LRRC6,CCDC40,ARMC4,SPEF2,DNAAF3,DNAI1,RSPH9,RSPH1,RSPH6A
HP	Abnormal morphology of the great vessels	HP:0030962	0.000506092	3.29577	638	41	16	4751	FANCI,CFAP298,INTU,WDR26,CCDC103,WDR35,STK36,LRRC6,CCDC40,ARMC4,SPEF2,DNAAF3,DNAI1,RSPH9,RSPH1,RSPH6A
HP	Respiratory tract infection	HP:0011947	0.00058719	3.23122	573	41	15	4751	TPP2,CFAP298,CCDC103,STK36,LRRC6,WDR19,CCDC40,ARMC4,SPEF2,DNAAF3,DNAI1,RSPH9,RSPH1,RSPH6A,CFI
HP	Abnormal retinal morphology	HP:0000479	0.00058719	3.23122	970	41	20	4751	ARMC9,NPHP4,SPATA7,CFAP298,IFT74,CCDC103,STK36,LRRC6,WDR19,CCDC40,ARMC4,FAM161A,SPEF2,DNAAF3,DNAI1,RSPH9,RSPH1,CIB2,RSPH6A,CFI
HP	Abnormal blood vessel morphology	HP:0033353	0.000940834	3.02649	915	41	19	4751	CEP19,FANCI,CFAP298,INTU,WDR26,CCDC103,WDR35,STK36,LRRC6,WDR19,CCDC40,ARMC4,SPEF2,DNAAF3,DNAI1,RSPH9,RSPH1,RSPH6A,CFI
HP	Microcephalic sperm head	HP:0032561	0.000958481	3.01842	2	41	2	4751	CFAP69,TTC29
HP	Abnormal vascular morphology	HP:0025015	0.000958481	3.01842	917	41	19	4751	CEP19,FANCI,CFAP298,INTU,WDR26,CCDC103,WDR35,STK36,LRRC6,WDR19,CCDC40,ARMC4,SPEF2,DNAAF3,DNAI1,RSPH9,RSPH1,RSPH6A,CFI
HP	Unusual infection	HP:0032101	0.00096013	3.01767	834	41	18	4751	FANCI,TPP2,CFAP298,WDR26,CCDC103,MNS1,STK36,LRRC6,WDR19,CCDC40,ARMC4,SPEF2,DNAAF3,DNAI1,RSPH9,RSPH1,RSPH6A,CFI
HP	Abnormality of the cerebrospinal fluid	HP:0002921	0.000994473	3.00241	529	41	14	4751	ARMC9,FANCI,CFAP298,CCDC103,STK36,LRRC6,CCDC40,ARMC4,SPEF2,DNAAF3,DNAI1,RSPH9,RSPH1,RSPH6A
HP	Respiratory insufficiency due to defective ciliary clearance	HP:0200073	0.00120517	2.91895	11	41	3	4751	CFAP298,LRRC6,ARMC4
HP	Absent outer dynein arms	HP:0012256	0.00158337	2.80042	12	41	3	4751	CFAP298,LRRC6,DNAAF3
HP	Abnormality of the genitourinary system	HP:0000119	0.00184788	2.73333	2473	41	33	4751	CEP19,IFT81,FANCI,POC1A,UCHL1,NPHP4,SPATA7,CFAP298,INTU,IFT74,CCDC103,CFAP70,WDR35,MNS1,STK36,LRRC6,WDR19,CCDC40,ARMC4,FAM161A,SPEF2,DNAAF3,CFAP69,DNAI1,RSPH9,RSPH1,CFAP65,WDR66,RSPH6A,CFAP44,TSGA10,TTC29,CFI
HP	Dynein arm defect of respiratory motile cilia	HP:0012255	0.00199404	2.70027	13	41	3	4751	CFAP298,LRRC6,DNAAF3
HP	Absent/shortened dynein arms	HP:0200106	0.00199404	2.70027	13	41	3	4751	CFAP298,LRRC6,DNAAF3
HP	Autosomal recessive inheritance	HP:0000007	0.00216532	2.66448	2767	41	35	4751	ARMC9,CEP19,IFT81,FANCI,POC1A,UCHL1,NPHP4,SPATA7,CFAP298,INTU,IFT74,CCDC103,CFAP70,WDR35,MNS1,LRRC6,WDR19,CCDC40,TCTEX1D2,ARMC4,FAM161A,SPEF2,DNAAF3,CFAP69,DNAI1,RSPH9,RSPH1,CFAP65,CIB2,WDR66,RSPH6A,CFAP44,TSGA10,TTC29,CFI
HP	Oligospermia	HP:0000798	0.00224061	2.64963	34	41	4	4751	CEP19,POC1A,CFAP70,CFAP65
HP	Horizontal ribs	HP:0000888	0.00246012	2.60904	14	41	3	4751	IFT81,INTU,WDR35
HP	Abnormality of the lymphatic system	HP:0100763	0.00283321	2.54772	663	41	15	4751	TPP2,CFAP298,CCDC103,WDR35,MNS1,STK36,LRRC6,CCDC40,ARMC4,SPEF2,DNAAF3,DNAI1,RSPH9,RSPH1,RSPH6A
HP	Abnormal fundus morphology	HP:0001098	0.0039655	2.4017	1305	41	22	4751	ARMC9,FANCI,UCHL1,NPHP4,SPATA7,CFAP298,IFT74,CCDC103,STK36,LRRC6,WDR19,CCDC40,ARMC4,FAM161A,SPEF2,DNAAF3,DNAI1,RSPH9,RSPH1,CIB2,RSPH6A,CFI
HP	Abnormal posterior eye segment morphology	HP:0004329	0.00417393	2.37945	1310	41	22	4751	ARMC9,FANCI,UCHL1,NPHP4,SPATA7,CFAP298,IFT74,CCDC103,STK36,LRRC6,WDR19,CCDC40,ARMC4,FAM161A,SPEF2,DNAAF3,DNAI1,RSPH9,RSPH1,CIB2,RSPH6A,CFI
HP	Abnormal inflammatory response	HP:0012647	0.00431795	2.36472	942	41	18	4751	TPP2,CFAP298,WDR26,CCDC103,WDR35,MNS1,STK36,LRRC6,WDR19,CCDC40,ARMC4,SPEF2,DNAAF3,DNAI1,RSPH9,RSPH1,RSPH6A,CFI
HP	Increased inflammatory response	HP:0012649	0.00431795	2.36472	942	41	18	4751	TPP2,CFAP298,WDR26,CCDC103,WDR35,MNS1,STK36,LRRC6,WDR19,CCDC40,ARMC4,SPEF2,DNAAF3,DNAI1,RSPH9,RSPH1,RSPH6A,CFI
HP	Absent inner and outer dynein arms	HP:0012259	0.00493265	2.30692	4	41	2	4751	LRRC6,DNAAF3
HP	Abnormal central microtubular pair morphology of respiratory motile cilia	HP:0012260	0.00493265	2.30692	4	41	2	4751	RSPH9,RSPH6A
HP	Lateral clavicle hook	HP:0000895	0.00505026	2.29669	18	41	3	4751	IFT81,INTU,TCTEX1D2
HP	Abnormality of the abdominal organs	HP:0002012	0.00570905	2.24344	1148	41	20	4751	CEP19,FANCI,TPP2,NPHP4,CFAP298,INTU,CCDC103,WDR35,MNS1,STK36,LRRC6,WDR19,CCDC40,ARMC4,SPEF2,DNAAF3,DNAI1,RSPH9,RSPH1,RSPH6A
HP	Abnormality of the cerebral ventricles	HP:0002118	0.00655962	2.18312	888	41	17	4751	ARMC9,FANCI,CFAP298,INTU,WDR26,CCDC103,WDR35,STK36,LRRC6,CCDC40,ARMC4,SPEF2,DNAAF3,DNAI1,RSPH9,RSPH1,RSPH6A
HP	Recurrent upper respiratory tract infections	HP:0002788	0.00781987	2.1068	128	41	6	4751	CFAP298,LRRC6,ARMC4,RSPH1,RSPH6A,CFI
HP	Abnormal respiratory system morphology	HP:0012252	0.0104169	1.98226	1201	41	20	4751	IFT81,FANCI,TPP2,CFAP298,INTU,WDR26,CCDC103,WDR35,STK36,LRRC6,WDR19,CCDC40,ARMC4,SPEF2,DNAAF3,DNAI1,RSPH9,RSPH1,RSPH6A,CFI
HP	Thoracic dysplasia	HP:0006644	0.011651	1.93364	6	41	2	4751	WDR35,WDR19
HP	Bronchitis	HP:0012387	0.0137531	1.8616	56	41	4	4751	CFAP298,LRRC6,ARMC4,RSPH6A
HP	Abnormal lung morphology	HP:0002088	0.0137765	1.86086	1039	41	18	4751	IFT81,TPP2,CFAP298,INTU,CCDC103,WDR35,STK36,LRRC6,WDR19,CCDC40,ARMC4,SPEF2,DNAAF3,DNAI1,RSPH9,RSPH1,RSPH6A,CFI
HP	Abnormal nasopharynx morphology	HP:0001739	0.0161094	1.79292	148	41	6	4751	CFAP298,LRRC6,ARMC4,RSPH1,RSPH6A,CFI
HP	Abnormality of the nose	HP:0000366	0.0168785	1.77266	1657	41	24	4751	ARMC9,IFT81,FANCI,POC1A,UCHL1,SPATA7,CFAP298,INTU,WDR26,CCDC103,WDR35,STK36,LRRC6,WDR19,CCDC40,ARMC4,FAM161A,SPEF2,DNAAF3,DNAI1,RSPH9,RSPH1,RSPH6A,CFI
HP	Abnormal intestine morphology	HP:0002242	0.0204095	1.69017	805	41	15	4751	ARMC9,FANCI,CFAP298,CCDC103,STK36,LRRC6,CCDC40,ARMC4,SPEF2,DNAAF3,DNAI1,RSPH9,RSPH1,RSPH6A,MYO1H
HP	Abnormal pharynx morphology	HP:0033151	0.0205081	1.68807	156	41	6	4751	CFAP298,LRRC6,ARMC4,RSPH1,RSPH6A,CFI
HP	Absent inner dynein arms	HP:0012257	0.0205081	1.68807	8	41	2	4751	LRRC6,DNAAF3
HP	Abnormal digit morphology	HP:0011297	0.0270754	1.56742	1397	41	21	4751	ARMC9,IFT81,FANCI,POC1A,CFAP298,INTU,IFT74,CCDC103,WDR35,STK36,LRRC6,WDR19,CCDC40,TCTEX1D2,ARMC4,SPEF2,DNAAF3,DNAI1,RSPH9,RSPH1,RSPH6A
HP	Morphological abnormality of the gastrointestinal tract	HP:0012718	0.0294048	1.53158	1018	41	17	4751	ARMC9,FANCI,CFAP298,INTU,CCDC103,WDR35,STK36,LRRC6,CCDC40,ARMC4,SPEF2,DNAAF3,DNAI1,RSPH9,RSPH1,RSPH6A,MYO1H
HP	Abnormality of digestive system morphology	HP:0025033	0.0294048	1.53158	1018	41	17	4751	ARMC9,FANCI,CFAP298,INTU,CCDC103,WDR35,STK36,LRRC6,CCDC40,ARMC4,SPEF2,DNAAF3,DNAI1,RSPH9,RSPH1,RSPH6A,MYO1H
HP	Abnormal spermatogenesis	HP:0008669	0.0452218	1.34465	128	41	5	4751	CEP19,FANCI,POC1A,CFAP70,CFAP65
HP	Polydactyly	HP:0010442	0.0452218	1.34465	246	41	7	4751	ARMC9,IFT81,INTU,IFT74,WDR35,WDR19,TCTEX1D2
HP	Uterus didelphys	HP:0003762	0.0452218	1.34465	12	41	2	4751	INTU,WDR35
HP	Abnormality of the pharynx	HP:0000600	0.0458739	1.33843	185	41	6	4751	CFAP298,LRRC6,ARMC4,RSPH1,RSPH6A,CFI
HP	Postaxial polydactyly	HP:0100259	0.0471164	1.32683	130	41	5	4751	ARMC9,IFT81,INTU,WDR35,WDR19
HP	Narrow chest	HP:0000774	0.0471164	1.32683	130	41	5	4751	IFT81,INTU,WDR35,WDR19,TCTEX1D2
HP	Abnormal ear morphology	HP:0031703	0.0477247	1.32126	2007	41	26	4751	ARMC9,IFT81,FANCI,POC1A,TPP2,SPATA7,CFAP298,INTU,WDR26,CCDC103,WDR35,MNS1,STK36,LRRC6,WDR19,CCDC40,ARMC4,FAM161A,SPEF2,DNAAF3,DNAI1,RSPH9,RSPH1,CIB2,RSPH6A,CFI

## Sheet: hybrid_VS_female
source	term_name	term_id	adjusted_p_value	negative_log10_of_adjusted_p_value	term_size	query_size	intersection_size	effective_domain_size	intersections
GO:MF	DNA-binding transcription factor activity	GO:0003700	9.32454e-15	14.0304	760	1152	126	15245	HNF4G,FOXA3,FOXI1,EN1,ALX1,HOXA11,SHOX,LBX1,PRRX1,EHF,TP73,FOXG1,TBX20,TBX4,HOXB9,ISL2,TBX22,LHX3,HOXA10,NKX2-5,NR2E1,NKX2-8,BHLHE22,NKX3-1,HOXB13,HOXC5,NKX3-2,NKX2-1,PITX2,POU2F3,OTP,NR2E3,NFE2,HNF4A,RARB,SOX2,EBF1,ESRRB,LHX6,INSM2,FOXB1,FOXD3,RUNX3,BSX,GSX1,POU2F2,POU6F2,GSC,BARHL2,EVX2,BARX1,MYRFL,HOXA2,THRB,HOXD3,HHEX,PHOX2A,POU4F1,GBX2,ALX4,PRDM1,HOXD4,HOXC8,ASCL1,GRHL3,TBX1,TP63,RUNX1,NFIX,…
GO:MF	transcription regulator activity	GO:0140110	3.16359e-14	13.4998	860	1152	135	15245	HNF4G,FOXA3,FOXI1,EN1,ALX1,HOXA11,SHOX,LBX1,PRRX1,EHF,TP73,FOXG1,TBX20,TBX4,HOXB9,ISL2,TBX22,LHX3,HOXA10,NKX2-5,NR2E1,NKX2-8,BHLHE22,NKX3-1,HOXB13,HOXC5,NKX3-2,NKX2-1,PITX2,POU2F3,OTP,NR2E3,NFE2,HNF4A,RARB,SOX2,EBF1,ESRRB,LHX6,INSM2,FOXB1,FOXD3,RUNX3,BSX,GSX1,POU2F2,POU6F2,GSC,BARHL2,EVX2,BARX1,MYRFL,HOXA2,THRB,HOXD3,HHEX,PHOX2A,POU4F1,GBX2,ALX4,PRDM1,HOXD4,HOXC8,ASCL1,GRHL3,TBX1,TP63,RUNX1,LDB2,…
GO:MF	DNA-binding transcription factor activity, RNA polymerase II-specific	GO:0000981	5.39561e-08	7.26796	325	1152	59	15245	EN1,ALX1,HOXA11,SHOX,LBX1,PRRX1,HOXB9,ISL2,LHX3,HOXA10,NKX2-5,NKX2-8,BHLHE22,NKX3-1,HOXB13,HOXC5,NKX3-2,NKX2-1,PITX2,POU2F3,OTP,RARB,LHX6,BSX,GSX1,POU2F2,GSC,BARHL2,EVX2,BARX1,HOXA2,THRB,HOXD3,HHEX,PHOX2A,POU4F1,GBX2,ALX4,HOXD4,HOXC8,EVX1,GCM2,SIX2,OTX2,AKNA,IRX5,EMX2,ARX,MEOX1,MEOX2,MYB,HLX,NKX1-1,NR4A3,ZFHX3,LHX9,POU3F4,SHOX2,CUX2
GO:MF	DNA binding	GO:0003677	2.00996e-07	6.69681	1384	1152	165	15245	HNF4G,FOXA3,FOXI1,EN1,ALX1,HOXA11,SHOX,PAX5,LBX1,PRRX1,EHF,SATB2,TP73,ZIC1,FOXG1,HOXB9,ISL2,ONECUT1,LHX3,HOXA10,NKX2-5,MSH4,NR2E1,NKX2-8,NKX3-1,HOXB13,HOXC5,NKX3-2,NKX2-1,PITX2,POU2F3,ONECUT2,CXXC4,PAX2,TCF7,OTP,NR2E3,TAL1,NFE2,HNF4A,RARB,SOX2,EBF1,TWIST1,DHX58,ESRRB,LHX6,MEF2B,EGR2,SOX10,FOXB1,ASH1L,SAMD11,IKZF1,FOXD3,RUNX3,BSX,GSX1,POU2F2,POU6F2,GSC,BARHL2,MYOG,EVX2,BARX1,MEIS2,MYRFL,HOXA2,BHMG…
GO:MF	protein tyrosine kinase activity	GO:0004713	0.00372329	2.42907	120	1152	23	15245	RET,NTRK2,KIT,HCK,ITK,MST1R,NTRK3,SYK,FGFR3,LCK,FGFR4,TIE1,EPHA3,MATK,FGR,PDGFRB,NRP1,BTK,FLT1,PKDCC,TEK,FGFR2,EPHB4
GO:MF	sequence-specific DNA binding	GO:0043565	0.00372329	2.42907	363	1152	50	15245	HNF4G,FOXA3,FOXI1,EHF,TP73,FOXG1,HOXB9,NR2E1,PAX2,NR2E3,TAL1,NFE2,HNF4A,RARB,SOX2,TWIST1,ESRRB,MEF2B,FOXB1,FOXD3,POU6F2,THRB,MEF2C,ASCL1,GRHL3,TP63,RUNX1,IRF2,ETS1,ERG,CREB3L1,SPI1,NR3C1,FOXO3,SIX2,FLI1,FOXA1,GLIS1,AKNA,IRF7,FOXI3,MEF2D,MEOX1,FOXN3,NR4A3,DMRT3,NR2F1,FOXP1,FOXP4,SMAD3
GO:MF	growth factor activity	GO:0008083	0.00835292	2.07816	119	1152	22	15245	GDF6,BMP3,FGF6,FGF5,ARTN,FGF7,FGF2,IL6,MSTN,OGN,FGF14,IGF1,FGF3,BMP5,GDF5,TGFB3,FGF20,HGF,VEGFC,VEGFD,NRG2,VEGFA
GO:MF	molecular transducer activity	GO:0060089	0.0237128	1.62502	1102	1152	114	15245	HNF4G,PRLR,GALR1,DRD3,GPBAR1,GABRB2,RET,CCKAR,ADRA2C,HTR1E,GLRA1,NTRK2,KIT,HTR2A,HTR7,CXCR1,ADGRG2,RXFP3,LGR5,HNF4A,ABCC9,GFRA1,P2RY8,MST1R,ESRRB,NTRK3,TLR2,GRIA2,OXTR,GPR18,FGFR3,IL4R,GPR31,GPR171,GPER1,PTGER3,GRM3,CXCR3,GPR19,GPR39,CNTFR,CHRNB2,SCTR,TACR3,GLP2R,GRIK5,ADGRB3,PTH2R,CD247,GPR183,F2RL3,ITGB1,ADGRD1,RAMP2,TIE1,ADRA1B,P2RY1,S1PR1,EPHA3,IL17REL,CXCR5,NR3C1,CHRM4,GPR61,F2RL2,GPR85,GRIA…
GO:MF	signaling receptor activity	GO:0038023	0.0237128	1.62502	1102	1152	114	15245	HNF4G,PRLR,GALR1,DRD3,GPBAR1,GABRB2,RET,CCKAR,ADRA2C,HTR1E,GLRA1,NTRK2,KIT,HTR2A,HTR7,CXCR1,ADGRG2,RXFP3,LGR5,HNF4A,ABCC9,GFRA1,P2RY8,MST1R,ESRRB,NTRK3,TLR2,GRIA2,OXTR,GPR18,FGFR3,IL4R,GPR31,GPR171,GPER1,PTGER3,GRM3,CXCR3,GPR19,GPR39,CNTFR,CHRNB2,SCTR,TACR3,GLP2R,GRIK5,ADGRB3,PTH2R,CD247,GPR183,F2RL3,ITGB1,ADGRD1,RAMP2,TIE1,ADRA1B,P2RY1,S1PR1,EPHA3,IL17REL,CXCR5,NR3C1,CHRM4,GPR61,F2RL2,GPR85,GRIA…
GO:MF	transmembrane receptor protein tyrosine kinase activity	GO:0004714	0.0237128	1.62502	65	1152	14	15245	RET,NTRK2,KIT,MST1R,NTRK3,FGFR3,TIE1,EPHA3,PDGFRB,NRP1,FLT1,TEK,FGFR2,EPHB4
GO:MF	glycosaminoglycan binding	GO:0005539	0.0284897	1.54531	52	1152	12	15245	SUSD5,HAPLN3,TNFAIP6,STAB2,RSPO2,CD44,SERPINC1,VCAN,THBS3,SOST,VEGFA,BCAN
GO:MF	extracellular matrix structural constituent	GO:0005201	0.029222	1.53429	32	1152	9	15245	COL2A1,COL9A3,COL11A1,MATN1,PRELP,COL4A5,DCN,COL1A2,COL4A2
GO:MF	transmembrane receptor protein kinase activity	GO:0019199	0.0374071	1.42705	86	1152	16	15245	RET,NTRK2,KIT,MST1R,NTRK3,FGFR3,TIE1,EPHA3,PDGFRB,NRP1,TGFBR2,FLT1,TEK,TGFBR1,FGFR2,EPHB4
GO:MF	calcium ion binding	GO:0005509	0.0374071	1.42705	651	1152	72	15245	EGFLAM,CDH17,CUBN,RET,FAT2,CRTAC1,DLK1,VIL1,NOX5,SNED1,SCIN,MATN1,PPEF2,CALML4,CALN1,FBLN1,CAPN9,DUOX1,PCDH7,LTBP2,LPCAT2,STAB2,SMOC2,PLA2G12B,RYR3,NKD2,SLIT1,LCP1,NECAB2,RASGRP3,NKD1,TLL1,PLCD1,EFCAB6,RHBDL3,VCAN,RYR2,FBLN5,THBS3,VWDE,PCDH12,SPOCK3,CNTNAP1,PCDH9,ACTN3,EEF2K,ADGRL4,ADGRE5,PHF24,PLCH2,FBN1,AGRN,SPARC,SULF2,SCUBE1,LRP2,NPNT,THBD,CCBE1,PLCB4,EHD2,GPD2,PCDH10,ANXA6,PCDH19,CDH7,CAPSL,…
GO:MF	hyaluronic acid binding	GO:0005540	0.0451146	1.34568	22	1152	7	15245	SUSD5,HAPLN3,TNFAIP6,STAB2,CD44,VCAN,BCAN
GO:BP	anatomical structure development	GO:0048856	7.20386e-19	18.1424	2751	1063	358	12850	LRRN1,NEUROD6,CDH17,FOXA3,FOXI1,EN1,USP28,NEUROD2,ALX1,GNRH2,SHOX,PAX5,DKK3,LBX1,PRRX1,EHF,SATB2,BMP3,PLLP,NRN1,TP73,ZIC1,ENTPD5,TM4SF4,FOXG1,RET,TBX20,TBX4,HOXB9,ISL2,ONECUT1,PRPH,EYA1,ITGA2B,GFI1B,NKX2-5,USH1G,SHH,WNT6,COL2A1,ANKRD55,SNCB,BHLHE22,FGF5,SMTNL2,RBP4,WNT16,NKX2-1,NEB,PITX2,SP5,WNT9A,PAX2,TCF7,SCX,NR2E3,GLDN,WNT10B,PDE1A,WNT2,MATN1,TAL1,NFE2,SFRP1,PRKD1,DOK7,PDE6C,HNF4A,USP18,TECTB,…
GO:BP	developmental process	GO:0032502	1.05108e-18	17.9784	2829	1063	364	12850	LRRN1,NEUROD6,CDH17,FOXA3,FOXI1,EN1,USP28,NEUROD2,ALX1,GNRH2,SHOX,PAX5,DKK3,LBX1,PRRX1,EHF,SATB2,BMP3,PLLP,NRN1,TP73,ZIC1,ENTPD5,TM4SF4,FOXG1,RET,TBX20,TBX4,HOXB9,ISL2,ONECUT1,PRPH,EYA1,ITGA2B,GFI1B,NKX2-5,USH1G,SHH,WNT6,COL2A1,ANKRD55,SNCB,BHLHE22,FGF5,SMTNL2,RBP4,WNT16,NKX2-1,NEB,PITX2,SP5,WNT9A,PAX2,TCF7,SCX,NR2E3,GLDN,WNT10B,PDE1A,WNT2,MATN1,TAL1,NFE2,SFRP1,PRKD1,DOK7,PDE6C,HNF4A,USP18,SPATA1…
GO:BP	multicellular organismal process	GO:0032501	1.11845e-18	17.9514	2982	1063	378	12850	LRRN1,NEUROD6,CDH17,FOXA3,FOXI1,EN1,USP28,NEUROD2,ALX1,GNRH2,SHOX,PAX5,DKK3,LBX1,PRRX1,SATB2,BMP3,PLLP,NRN1,TP73,ZIC1,ENTPD5,TM4SF4,FOXG1,RET,TBX20,TBX4,HOXB9,ISL2,ONECUT1,ADRA2C,EYA1,CARTPT,ITGA2B,GFI1B,NKX2-5,USH1G,GLRA1,SHH,WNT6,COL2A1,ANKRD55,SNCB,BHLHE22,HTR7,FGF5,SMTNL2,RBP4,WNT16,NKX2-1,GNB5,PITX2,WNT9A,PAX2,TCF7,KCNH7,NR2E3,GLDN,WNT10B,PDE1A,WNT2,MATN1,TAL1,NFE2,SFRP1,PRKD1,DOK7,PDE6C,HNF…
GO:BP	multicellular organism development	GO:0007275	1.12349e-18	17.9494	2563	1063	337	12850	LRRN1,NEUROD6,CDH17,FOXA3,FOXI1,EN1,USP28,NEUROD2,ALX1,GNRH2,SHOX,PAX5,DKK3,LBX1,PRRX1,SATB2,BMP3,PLLP,NRN1,TP73,ZIC1,ENTPD5,TM4SF4,FOXG1,RET,TBX20,TBX4,HOXB9,ISL2,ONECUT1,EYA1,ITGA2B,GFI1B,NKX2-5,USH1G,SHH,WNT6,COL2A1,ANKRD55,SNCB,BHLHE22,FGF5,SMTNL2,RBP4,WNT16,NKX2-1,PITX2,WNT9A,PAX2,TCF7,NR2E3,GLDN,WNT10B,PDE1A,WNT2,MATN1,TAL1,NFE2,SFRP1,PRKD1,DOK7,PDE6C,HNF4A,TECTB,MAB21L2,GFRA1,SOX2,EBF1,MST…
GO:BP	system development	GO:0048731	2.60193e-18	17.5847	2226	1063	302	12850	LRRN1,NEUROD6,CDH17,FOXA3,FOXI1,USP28,NEUROD2,ALX1,GNRH2,SHOX,PAX5,LBX1,PRRX1,BMP3,PLLP,NRN1,TP73,ZIC1,ENTPD5,TM4SF4,FOXG1,RET,TBX20,ISL2,ONECUT1,EYA1,ITGA2B,GFI1B,NKX2-5,USH1G,SHH,COL2A1,ANKRD55,SNCB,BHLHE22,FGF5,RBP4,WNT16,NKX2-1,PITX2,WNT9A,PAX2,TCF7,NR2E3,GLDN,PDE1A,WNT2,MATN1,TAL1,NFE2,SFRP1,PRKD1,DOK7,PDE6C,HNF4A,TECTB,MAB21L2,GFRA1,SOX2,MST1R,TWIST1,SLITRK4,NTRK3,GREM2,TMEM63C,SOX10,FOXB1,…
GO:BP	biological regulation	GO:0065007	7.41385e-17	16.13	5418	1063	588	12850	HNF4G,PRLR,GALR1,NEUROD6,SYN2,DRD3,FOXA3,PKIB,FOXI1,EN1,NEUROD2,ALX1,HOXA11,SHOX,GPBAR1,PAX5,DKK3,LBX1,PPP2R5B,ITGBL1,FRRS1L,PRRX1,EHF,BMP3,PLLP,TP73,ADAM23,ENTPD5,TM4SF4,APC2,FOXG1,TBX20,TRH,TBX4,HOXB9,ISL2,CCKAR,TBX22,C7,ADRA2C,NTS,CARTPT,CD79A,VILL,ITGA2B,GFI1B,HTR1E,LHX3,CACNG2,NETO1,HOXA10,NKX2-5,NR2E1,NKX2-8,DHRS3,GLRA1,RHBG,SHH,WNT6,NTRK2,ANKRD55,KIT,DOCK4,BHLHE22,NKX3-1,VIL1,HTR2A,HTR7,CX…
GO:BP	regulation of biological process	GO:0050789	8.52428e-17	16.0693	5048	1063	556	12850	HNF4G,PRLR,GALR1,NEUROD6,DRD3,FOXA3,PKIB,FOXI1,EN1,NEUROD2,ALX1,HOXA11,SHOX,GPBAR1,PAX5,DKK3,LBX1,PPP2R5B,ITGBL1,FRRS1L,PRRX1,EHF,BMP3,PLLP,TP73,ADAM23,TM4SF4,APC2,FOXG1,TBX20,TRH,TBX4,HOXB9,ISL2,CCKAR,TBX22,C7,ADRA2C,NTS,CARTPT,CD79A,VILL,ITGA2B,HTR1E,LHX3,CACNG2,NETO1,HOXA10,NKX2-5,NR2E1,NKX2-8,DHRS3,GLRA1,SHH,WNT6,NTRK2,KIT,DOCK4,BHLHE22,NKX3-1,VIL1,HTR2A,HTR7,CXCL14,FGF5,PDYN,HOXB13,HOXC5,CXC…
GO:BP	regulation of cellular process	GO:0050794	2.20854e-16	15.6559	4803	1063	533	12850	HNF4G,PRLR,GALR1,NEUROD6,DRD3,FOXA3,PKIB,FOXI1,EN1,NEUROD2,ALX1,HOXA11,SHOX,GPBAR1,PAX5,DKK3,LBX1,PPP2R5B,ITGBL1,FRRS1L,PRRX1,EHF,BMP3,PLLP,TP73,ADAM23,TM4SF4,APC2,FOXG1,TBX20,TRH,TBX4,HOXB9,ISL2,CCKAR,TBX22,ADRA2C,NTS,CARTPT,CD79A,VILL,ITGA2B,HTR1E,LHX3,CACNG2,NETO1,HOXA10,NKX2-5,NR2E1,NKX2-8,DHRS3,GLRA1,SHH,WNT6,NTRK2,KIT,DOCK4,BHLHE22,NKX3-1,VIL1,HTR2A,HTR7,CXCL14,FGF5,PDYN,HOXB13,HOXC5,CXCR1,…
GO:BP	anatomical structure morphogenesis	GO:0009653	3.38593e-16	15.4703	1292	1063	197	12850	LRRN1,FOXA3,FOXI1,USP28,ALX1,LBX1,PRRX1,SATB2,BMP3,PLLP,TP73,ZIC1,FOXG1,RET,TBX20,TBX4,ISL2,EYA1,ITGA2B,NKX2-5,USH1G,SHH,COL2A1,PITX2,SP5,WNT9A,PAX2,SCX,WNT2,TAL1,NFE2,SFRP1,PRKD1,PDE6C,MAB21L2,SOX2,TWIST1,SLITRK4,GREM2,SOX10,CAPN9,KLHL6,OTOGL,FOXD3,SYK,WNT2B,RUNX3,OXTR,MYOG,STAB2,MMP2,LGI1,SMOC2,LOX,NEUROG1,MEIS2,PTGER3,SLIT1,PHKG1,MSTN,TNFRSF19,CXCR3,TRARG1,FMNL1,MEF2C,LURAP1,PTPRE,DEF6,PRDM1,N…
GO:BP	animal organ development	GO:0048513	1.98748e-14	13.7017	1654	1063	230	12850	CDH17,FOXA3,FOXI1,ALX1,GNRH2,SHOX,PAX5,LBX1,PRRX1,BMP3,TP73,ZIC1,ENTPD5,TM4SF4,FOXG1,RET,TBX20,ISL2,ONECUT1,EYA1,GFI1B,NKX2-5,USH1G,SHH,COL2A1,ANKRD55,FGF5,RBP4,WNT16,NKX2-1,PITX2,WNT9A,PAX2,TCF7,NR2E3,PDE1A,WNT2,MATN1,TAL1,NFE2,SFRP1,DOK7,PDE6C,HNF4A,TECTB,MAB21L2,SOX2,MST1R,TWIST1,GREM2,TMEM63C,SOX10,FOXB1,OTOGL,IKZF1,FOXD3,WNT2B,RUNX3,DUOX1,BSX,MYBPC1,OXTR,MYOG,EVX2,LGI1,SMOC2,LOX,NEUROG1,MEIS…
GO:BP	animal organ morphogenesis	GO:0009887	1.17174e-10	9.93117	519	1063	93	12850	FOXI1,ALX1,PRRX1,BMP3,TP73,ZIC1,FOXG1,RET,TBX20,EYA1,NKX2-5,USH1G,SHH,PITX2,WNT9A,PAX2,WNT2,TAL1,NFE2,SFRP1,PDE6C,MAB21L2,SOX2,GREM2,SOX10,OTOGL,FOXD3,WNT2B,RUNX3,OXTR,LGI1,SMOC2,LOX,MEIS2,MSTN,MEF2C,LURAP1,PRDM1,NKD1,ASCL1,FN1,GRHL3,TBX1,FGF3,DYSF,NDRG4,CYFIP2,GCM2,ITGA8,NR3C1,MMD2,FRAS1,KIF17,CLRN1,TOP2B,RBCK1,TBX2,PDGFRB,NRP1,WNT4,GJA3,DCDC2B,AFAP1L2,POPDC2,SPARC,ADAMTS16,NDNF,EMX2,BMPER,MEF2D…
GO:BP	cellular developmental process	GO:0048869	6.4528e-10	9.19025	1236	1063	171	12850	NEUROD6,FOXI1,NEUROD2,ALX1,PAX5,LBX1,PRRX1,EHF,BMP3,TM4SF4,FOXG1,RET,TBX20,ISL2,GFI1B,NKX2-5,USH1G,SHH,COL2A1,ANKRD55,SNCB,BHLHE22,WNT16,NEB,WNT9A,PAX2,TCF7,GLDN,TAL1,NFE2,SFRP1,DOK7,HNF4A,SOX2,SLITRK4,NTRK3,SOX10,CAPN9,IKZF1,FOXD3,MYBPC1,MYOG,EVX2,STAB2,MMP2,SMOC2,NEUROG1,GPER1,IL6,SLIT1,TNFRSF19,PHOX2A,CNTFR,TRARG1,MEF2C,IQGAP2,CSF3R,PRDM1,FRZB,COL4A5,ASCL1,ZIC5,OSR1,ARPC1B,TPH1,TBX1,FGF3,DYSF,…
GO:BP	cell differentiation	GO:0030154	1.2024e-09	8.91995	1227	1063	169	12850	NEUROD6,FOXI1,NEUROD2,ALX1,PAX5,LBX1,PRRX1,EHF,BMP3,TM4SF4,FOXG1,RET,TBX20,ISL2,GFI1B,NKX2-5,USH1G,SHH,COL2A1,ANKRD55,SNCB,BHLHE22,WNT16,NEB,WNT9A,PAX2,TCF7,GLDN,TAL1,NFE2,SFRP1,DOK7,HNF4A,SOX2,SLITRK4,NTRK3,SOX10,CAPN9,IKZF1,FOXD3,MYBPC1,MYOG,EVX2,STAB2,MMP2,SMOC2,NEUROG1,GPER1,IL6,SLIT1,TNFRSF19,PHOX2A,CNTFR,TRARG1,MEF2C,IQGAP2,CSF3R,PRDM1,FRZB,COL4A5,ASCL1,ZIC5,OSR1,ARPC1B,TPH1,TBX1,FGF3,DYSF,…
GO:BP	regulation of transcription, DNA-templated	GO:0006355	9.47841e-09	8.02326	1201	1063	163	12850	HNF4G,FOXA3,FOXI1,EN1,NEUROD2,ALX1,HOXA11,SHOX,PAX5,LBX1,PRRX1,EHF,TP73,FOXG1,TBX20,TBX4,HOXB9,ISL2,TBX22,LHX3,HOXA10,NKX2-5,NR2E1,NKX2-8,BHLHE22,NKX3-1,HOXB13,HOXC5,NKX3-2,NKX2-1,PITX2,POU2F3,PAX2,TCF7,OTP,NR2E3,NFE2,HNF4A,RARB,SOX2,EBF1,ESRRB,LHX6,MEF2B,ID4,FOXB1,FOXD3,RUNX3,BSX,GSX1,POU2F2,POU6F2,GSC,BARHL2,MYOG,EVX2,NOD2,NEUROG1,BARX1,MEIS2,GPER1,MYRFL,HOXA2,THRB,HOXD3,CIITA,HHEX,PHOX2A,POU4F…
GO:BP	regulation of nucleic acid-templated transcription	GO:1903506	9.92367e-09	8.00333	1222	1063	165	12850	HNF4G,FOXA3,FOXI1,EN1,NEUROD2,ALX1,HOXA11,SHOX,PAX5,LBX1,PRRX1,EHF,TP73,FOXG1,TBX20,TBX4,HOXB9,ISL2,TBX22,LHX3,HOXA10,NKX2-5,NR2E1,NKX2-8,BHLHE22,NKX3-1,HOXB13,HOXC5,NKX3-2,NKX2-1,PITX2,POU2F3,PAX2,TCF7,OTP,NR2E3,NFE2,HNF4A,RARB,SOX2,EBF1,ESRRB,LHX6,MEF2B,ID4,FOXB1,FOXD3,RUNX3,BSX,GSX1,POU2F2,POU6F2,GSC,BARHL2,MYOG,EVX2,NOD2,NEUROG1,BARX1,MEIS2,GPER1,MYRFL,HOXA2,THRB,HOXD3,CIITA,HHEX,PHOX2A,POU4F…
GO:BP	regulation of RNA biosynthetic process	GO:2001141	9.93519e-09	8.00282	1223	1063	165	12850	HNF4G,FOXA3,FOXI1,EN1,NEUROD2,ALX1,HOXA11,SHOX,PAX5,LBX1,PRRX1,EHF,TP73,FOXG1,TBX20,TBX4,HOXB9,ISL2,TBX22,LHX3,HOXA10,NKX2-5,NR2E1,NKX2-8,BHLHE22,NKX3-1,HOXB13,HOXC5,NKX3-2,NKX2-1,PITX2,POU2F3,PAX2,TCF7,OTP,NR2E3,NFE2,HNF4A,RARB,SOX2,EBF1,ESRRB,LHX6,MEF2B,ID4,FOXB1,FOXD3,RUNX3,BSX,GSX1,POU2F2,POU6F2,GSC,BARHL2,MYOG,EVX2,NOD2,NEUROG1,BARX1,MEIS2,GPER1,MYRFL,HOXA2,THRB,HOXD3,CIITA,HHEX,PHOX2A,POU4F…
GO:BP	regulation of RNA metabolic process	GO:0051252	3.49573e-08	7.45646	1263	1063	167	12850	HNF4G,FOXA3,FOXI1,EN1,NEUROD2,ALX1,HOXA11,SHOX,PAX5,LBX1,PRRX1,EHF,TP73,FOXG1,TBX20,TBX4,HOXB9,ISL2,TBX22,LHX3,HOXA10,NKX2-5,NR2E1,NKX2-8,BHLHE22,NKX3-1,HOXB13,HOXC5,NKX3-2,NKX2-1,PITX2,POU2F3,PAX2,TCF7,OTP,NR2E3,NFE2,HNF4A,RARB,SOX2,EBF1,ESRRB,LHX6,MEF2B,ID4,FOXB1,FOXD3,RUNX3,BSX,GSX1,POU2F2,POU6F2,GSC,BARHL2,MYOG,EVX2,NOD2,NEUROG1,BARX1,MEIS2,GPER1,MYRFL,HOXA2,THRB,HOXD3,CIITA,HHEX,PHOX2A,POU4F…
GO:BP	tissue development	GO:0009888	3.82615e-08	7.41724	987	1063	138	12850	FOXA3,FOXI1,ALX1,SHOX,PAX5,LBX1,PRRX1,EHF,SATB2,ENTPD5,TM4SF4,RET,TBX20,PRPH,EYA1,NKX2-5,USH1G,SHH,ANKRD55,FGF5,PITX2,SP5,WNT9A,PAX2,SCX,MATN1,TAL1,NFE2,SFRP1,DOK7,HNF4A,MAB21L2,SOX2,MST1R,TWIST1,GREM2,SOX10,FOXD3,RUNX3,MYBPC1,MYOG,STAB2,NEUROG1,MSTN,TNFRSF19,MEF2C,LURAP1,PTPRE,SHTN1,IQGAP2,DEF6,PRDM1,NKD1,ASCL1,ZIC5,FN1,GRHL3,OSR1,TBX1,FGF3,TP63,ATP1B1,TLL1,HIPK2,ERG,NDRG4,BMP5,GCM2,GAP43,ADSSL1…
GO:BP	regulation of nucleobase-containing compound metabolic process	GO:0019219	4.38216e-08	7.35831	1288	1063	169	12850	HNF4G,FOXA3,FOXI1,EN1,NEUROD2,ALX1,HOXA11,SHOX,PAX5,LBX1,PRRX1,EHF,TP73,FOXG1,TBX20,TBX4,HOXB9,ISL2,TBX22,LHX3,HOXA10,NKX2-5,NR2E1,NKX2-8,BHLHE22,NKX3-1,HOXB13,HOXC5,NKX3-2,NKX2-1,PITX2,POU2F3,PAX2,TCF7,OTP,NR2E3,NFE2,HNF4A,RARB,SOX2,EBF1,ESRRB,LHX6,MEF2B,ID4,FOXB1,FOXD3,RUNX3,BSX,GSX1,POU2F2,POU6F2,GSC,BARHL2,MYOG,EVX2,NOD2,NEUROG1,BARX1,MEIS2,GPER1,MYRFL,HOXA2,THRB,HOXD3,PDZK1,CIITA,HHEX,PHOX2A…
GO:BP	signaling	GO:0023052	9.10164e-08	7.04088	2865	1063	319	12850	PRLR,GALR1,SYN2,DRD3,GPBAR1,DKK3,LBX1,PPP2R5B,ITGBL1,FRRS1L,PRRX1,BMP3,ADAM23,APC2,TRH,CCKAR,SLC12A5,ADRA2C,NTS,CARTPT,CD79A,ITGA2B,HTR1E,NETO1,NKX2-5,DHRS3,GLRA1,SHH,WNT6,NTRK2,KIT,DOCK4,HTR2A,HTR7,CXCL14,FGF5,PDYN,CXCR1,WNT16,ADGRG2,GNB5,PITX2,WNT9A,ADAMTS5,TCF7,ADAM22,RHOH,RXFP3,LGR5,WNT10B,SCG5,PDE1A,WNT2,RAP1GAP2,SFRP1,PRKD1,PDE6C,CDKN1A,HNF4A,RARB,P2RY8,ITK,MST1R,ESRRB,PDE6A,NTRK3,SIPA1,RAS…
GO:BP	regulation of biosynthetic process	GO:0009889	1.25223e-07	6.90232	1317	1063	170	12850	HNF4G,FOXA3,FOXI1,EN1,NEUROD2,ALX1,HOXA11,SHOX,PAX5,LBX1,PRRX1,EHF,TP73,FOXG1,TBX20,TBX4,HOXB9,ISL2,TBX22,LHX3,HOXA10,NKX2-5,NR2E1,NKX2-8,BHLHE22,NKX3-1,HOXB13,HOXC5,NKX3-2,NKX2-1,PITX2,POU2F3,PAX2,TCF7,OTP,NR2E3,NFE2,HNF4A,RARB,SOX2,EBF1,ESRRB,LHX6,MEF2B,ID4,FOXB1,FOXD3,RUNX3,BSX,GSX1,POU2F2,POU6F2,GSC,BARHL2,GPR18,MYOG,EVX2,NOD2,NEUROG1,BARX1,MEIS2,GPER1,MYRFL,HOXA2,THRB,HOXD3,PDZK1,CIITA,HHEX,…
GO:BP	cell communication	GO:0007154	1.36908e-07	6.86357	2910	1063	322	12850	PRLR,GALR1,SYN2,DRD3,GPBAR1,DKK3,LBX1,PPP2R5B,ITGBL1,FRRS1L,PRRX1,BMP3,ADAM23,APC2,TRH,CCKAR,SLC12A5,ADRA2C,NTS,CARTPT,CD79A,ITGA2B,HTR1E,NETO1,DHRS3,GLRA1,SHH,WNT6,NTRK2,KIT,DOCK4,HTR2A,HTR7,CXCL14,FGF5,PDYN,CXCR1,WNT16,ADGRG2,GNB5,PITX2,WNT9A,ADAMTS5,TCF7,ADAM22,RHOH,RXFP3,LGR5,WNT10B,SCG5,PDE1A,WNT2,RAP1GAP2,SFRP1,PRKD1,PDE6C,CDKN1A,HNF4A,RARB,P2RY8,ITK,MST1R,ESRRB,PDE6A,NTRK3,SIPA1,RASL12,GRE…
GO:BP	embryonic organ morphogenesis	GO:0048562	1.64835e-07	6.78295	297	1063	57	12850	FOXI1,ALX1,PRRX1,BMP3,TP73,TBX20,EYA1,NKX2-5,USH1G,SHH,PITX2,WNT9A,PAX2,NFE2,SFRP1,MAB21L2,SOX10,OTOGL,RUNX3,SMOC2,LOX,MEIS2,MEF2C,PRDM1,NKD1,GRHL3,TBX1,FGF3,NDRG4,ITGA8,NR3C1,FRAS1,CLRN1,RBCK1,TBX2,PDGFRB,WNT4,DCDC2B,AFAP1L2,POPDC2,SPARC,ADAMTS16,NDNF,EMX2,BMPER,CRISPLD2,MFAP2,SMO,ALDH1A2,EGR1,WTIP,S1PR2,EYA4,ZIC2,TFAP2C,CEP162,CCDC103
GO:BP	cell surface receptor signaling pathway	GO:0007166	1.64835e-07	6.78295	815	1063	117	12850	PRLR,DKK3,LBX1,ITGBL1,FRRS1L,ADAM23,APC2,CD79A,ITGA2B,GLRA1,SHH,WNT6,NTRK2,KIT,FGF5,WNT16,ADGRG2,WNT9A,ADAMTS5,TCF7,ADAM22,WNT10B,WNT2,SFRP1,MST1R,NTRK3,GREM2,KLHL6,WNT2B,PTPRC,GRIA2,FGF7,FGF2,FGFR3,SMOC2,ADAMTS1,RSPO2,NKD2,PDZK1,PRR7,MSTN,CXCR3,CNTFR,SCTR,FYB1,ADAMTS7,GLP2R,NKD1,FRZB,ADGRB3,PTH2R,CD247,MLKL,OSR1,ITGB1,NDP,FGF3,ADGRD1,TLL1,LDB2,BMP5,P2RY1,EPHA3,IL17REL,ANGPT1,GPC3,FOXO3,PLPP3,NMI…
GO:BP	regulation of cellular macromolecule biosynthetic process	GO:2000112	2.00971e-07	6.69687	1269	1063	164	12850	HNF4G,FOXA3,FOXI1,EN1,NEUROD2,ALX1,HOXA11,SHOX,PAX5,LBX1,PRRX1,EHF,TP73,FOXG1,TBX20,TBX4,HOXB9,ISL2,TBX22,LHX3,HOXA10,NKX2-5,NR2E1,NKX2-8,BHLHE22,NKX3-1,HOXB13,HOXC5,NKX3-2,NKX2-1,PITX2,POU2F3,PAX2,TCF7,OTP,NR2E3,NFE2,HNF4A,RARB,SOX2,EBF1,ESRRB,LHX6,MEF2B,ID4,FOXB1,FOXD3,RUNX3,BSX,GSX1,POU2F2,POU6F2,GSC,BARHL2,MYOG,EVX2,NOD2,NEUROG1,BARX1,MEIS2,GPER1,MYRFL,HOXA2,THRB,HOXD3,CIITA,HHEX,PHOX2A,POU4F…
GO:BP	regulation of cellular biosynthetic process	GO:0031326	2.00971e-07	6.69687	1309	1063	168	12850	HNF4G,FOXA3,FOXI1,EN1,NEUROD2,ALX1,HOXA11,SHOX,PAX5,LBX1,PRRX1,EHF,TP73,FOXG1,TBX20,TBX4,HOXB9,ISL2,TBX22,LHX3,HOXA10,NKX2-5,NR2E1,NKX2-8,BHLHE22,NKX3-1,HOXB13,HOXC5,NKX3-2,NKX2-1,PITX2,POU2F3,PAX2,TCF7,OTP,NR2E3,NFE2,HNF4A,RARB,SOX2,EBF1,ESRRB,LHX6,MEF2B,ID4,FOXB1,FOXD3,RUNX3,BSX,GSX1,POU2F2,POU6F2,GSC,BARHL2,GPR18,MYOG,EVX2,NOD2,NEUROG1,BARX1,MEIS2,GPER1,MYRFL,HOXA2,THRB,HOXD3,PDZK1,CIITA,HHEX,…
GO:BP	signal transduction	GO:0007165	2.02308e-07	6.69399	2762	1063	307	12850	PRLR,GALR1,DRD3,GPBAR1,DKK3,LBX1,PPP2R5B,ITGBL1,FRRS1L,BMP3,ADAM23,APC2,TRH,CCKAR,ADRA2C,NTS,CARTPT,CD79A,ITGA2B,HTR1E,DHRS3,GLRA1,SHH,WNT6,NTRK2,KIT,DOCK4,HTR2A,HTR7,CXCL14,FGF5,PDYN,CXCR1,WNT16,ADGRG2,GNB5,PITX2,WNT9A,ADAMTS5,TCF7,ADAM22,RHOH,RXFP3,LGR5,WNT10B,SCG5,PDE1A,WNT2,RAP1GAP2,SFRP1,PRKD1,PDE6C,CDKN1A,RARB,P2RY8,ITK,MST1R,ESRRB,PDE6A,NTRK3,SIPA1,RASL12,GREM2,TLR2,ARHGAP30,ARTN,KLHL6,ARH…
GO:BP	forebrain development	GO:0030900	2.02308e-07	6.69399	90	1063	27	12850	ZIC1,EYA1,SHH,NKX2-1,PITX2,NR2E3,SOX2,SOX10,BSX,OXTR,NEUROG1,GBX2,ASCL1,FGF3,TBX2,GREB1,WNT4,KCTD12,ARX,SMO,LHX9,PTPRS,RBFOX1,NTN1,ZIC2,TCF7L2,FGFRL1
GO:BP	response to stimulus	GO:0050896	2.02465e-07	6.69365	3671	1063	389	12850	PRLR,GALR1,DRD3,GPBAR1,PAX5,DKK3,LBX1,PPP2R5B,ITGBL1,FRRS1L,BMP3,ADAM23,APC2,TRH,ISL2,CCKAR,C7,ADRA2C,EYA1,NTS,CARTPT,CD79A,ITGA2B,HTR1E,MSH4,DHRS3,GLRA1,SHH,WNT6,NTRK2,COL2A1,KIT,DOCK4,HTR2A,HTR7,CXCL14,FGF5,RBP4,PDYN,C9,PTX3,CXCR1,WNT16,ADGRG2,GNB5,PITX2,WNT9A,NCF1,RSAD2,GPX3,ADAMTS5,TCF7,ADAM22,RHOH,RXFP3,LGR5,WNT10B,SCG5,PDE1A,WNT2,RAP1GAP2,NFE2,SFRP1,PRKD1,DOK7,PDE6C,CDKN1A,HNF4A,PPEF2,RARB,…
GO:BP	regulation of macromolecule biosynthetic process	GO:0010556	2.1697e-07	6.6636	1293	1063	166	12850	HNF4G,FOXA3,FOXI1,EN1,NEUROD2,ALX1,HOXA11,SHOX,PAX5,LBX1,PRRX1,EHF,TP73,FOXG1,TBX20,TBX4,HOXB9,ISL2,TBX22,LHX3,HOXA10,NKX2-5,NR2E1,NKX2-8,BHLHE22,NKX3-1,HOXB13,HOXC5,NKX3-2,NKX2-1,PITX2,POU2F3,PAX2,TCF7,OTP,NR2E3,NFE2,HNF4A,RARB,SOX2,EBF1,ESRRB,LHX6,MEF2B,ID4,FOXB1,FOXD3,RUNX3,BSX,GSX1,POU2F2,POU6F2,GSC,BARHL2,MYOG,EVX2,NOD2,NEUROG1,BARX1,MEIS2,GPER1,MYRFL,HOXA2,THRB,HOXD3,CIITA,HHEX,PHOX2A,POU4F…
GO:BP	embryonic organ development	GO:0048568	2.42209e-07	6.61581	424	1063	72	12850	FOXI1,ALX1,PRRX1,BMP3,TP73,TBX20,EYA1,NKX2-5,USH1G,SHH,COL2A1,PITX2,WNT9A,PAX2,TAL1,NFE2,SFRP1,MAB21L2,SOX10,OTOGL,RUNX3,SMOC2,LOX,MEIS2,MEF2C,CSF3R,PRDM1,NKD1,NES,ASCL1,GRHL3,TBX1,FGF3,RUNX1,TLL1,ERG,NDRG4,CFTR,ITGA8,NR3C1,FOXO3,FRAS1,CLRN1,CEBPA,RBCK1,TBX2,PDGFRB,WNT4,DCDC2B,AFAP1L2,POPDC2,SPARC,ADAMTS16,NDNF,EMX2,BMPER,SCUBE1,CRISPLD2,MFAP2,SMO,TSPO,ALDH1A2,EGR1,WTIP,S1PR2,EYA4,CDH7,ZIC2,TFAP2…
GO:BP	diencephalon development	GO:0021536	2.45153e-07	6.61056	58	1063	21	12850	EYA1,SHH,NKX2-1,PITX2,NR2E3,SOX2,BSX,OXTR,NEUROG1,ASCL1,FGF3,TBX2,GREB1,WNT4,KCTD12,ARX,SMO,LHX9,RBFOX1,ZIC2,TCF7L2
GO:BP	anatomical structure formation involved in morphogenesis	GO:0048646	5.39174e-07	6.26827	527	1063	83	12850	LRRN1,FOXI1,TBX20,ITGA2B,NKX2-5,SHH,PITX2,PAX2,SCX,TAL1,SFRP1,PRKD1,MAB21L2,TWIST1,CAPN9,KLHL6,SYK,WNT2B,OXTR,MYOG,STAB2,PTGER3,PHKG1,TNFRSF19,CXCR3,MEF2C,NKD1,ADGRB3,ASCL1,ZIC5,FN1,GRHL3,OSR1,ITGB1,TBX1,FGF3,TLL1,LDB2,ERG,CYFIP2,EPHA3,ANGPT1,FLI1,TOP2B,CNTNAP1,CBFB,PDGFRB,NRP1,AFAP1L2,SPARC,ADAMTS16,TGFBR3,BMPER,SOX18,MEF2D,NPNT,FLT1,PKD1,ACKR3,HGF,ITGA9,CCBE1,DAB2IP,HLX,UNC45B,JAM2,SMO,VEGFC,IT…
GO:BP	transcription, DNA-templated	GO:0006351	7.19823e-07	6.14277	1327	1063	167	12850	HNF4G,FOXA3,FOXI1,EN1,NEUROD2,ALX1,HOXA11,SHOX,PAX5,LBX1,PRRX1,EHF,TP73,FOXG1,TBX20,TBX4,HOXB9,ISL2,TBX22,LHX3,HOXA10,NKX2-5,NR2E1,NKX2-8,BHLHE22,NKX3-1,HOXB13,HOXC5,NKX3-2,NKX2-1,PITX2,POU2F3,PAX2,TCF7,OTP,NR2E3,NFE2,HNF4A,RARB,SOX2,EBF1,ESRRB,LHX6,MEF2B,ID4,FOXB1,FOXD3,RUNX3,BSX,GSX1,POU2F2,POU6F2,GSC,BARHL2,MYOG,EVX2,NOD2,NEUROG1,BARX1,MEIS2,GPER1,MYRFL,HOXA2,THRB,HOXD3,CIITA,HHEX,PHOX2A,POU4F…
GO:BP	regulation of cellular metabolic process	GO:0031323	7.19823e-07	6.14277	1600	1063	194	12850	HNF4G,FOXA3,PKIB,FOXI1,EN1,NEUROD2,ALX1,HOXA11,SHOX,PAX5,LBX1,PPP2R5B,PRRX1,EHF,TP73,FOXG1,TBX20,TBX4,HOXB9,ISL2,TBX22,CARTPT,LHX3,HOXA10,NKX2-5,NR2E1,NKX2-8,BHLHE22,NKX3-1,HOXB13,HOXC5,NKX3-2,NKX2-1,PITX2,POU2F3,PAX2,TCF7,OTP,NR2E3,NFE2,DOK7,CDKN1A,HNF4A,RARB,SOX2,EBF1,ESRRB,LHX6,MEF2B,ID4,FBLN1,FOXB1,SOGA3,FOXD3,PRDM12,RUNX3,BSX,GSX1,ITIH5,POU2F2,POU6F2,TIMP4,GSC,BARHL2,GPR18,MYOG,EVX2,NOD2,NEU…
GO:BP	nucleic acid-templated transcription	GO:0097659	7.3821e-07	6.13182	1348	1063	169	12850	HNF4G,FOXA3,FOXI1,EN1,NEUROD2,ALX1,HOXA11,SHOX,PAX5,LBX1,PRRX1,EHF,TP73,FOXG1,TBX20,TBX4,HOXB9,ISL2,TBX22,LHX3,HOXA10,NKX2-5,NR2E1,NKX2-8,BHLHE22,NKX3-1,HOXB13,HOXC5,NKX3-2,NKX2-1,PITX2,POU2F3,PAX2,TCF7,OTP,NR2E3,NFE2,HNF4A,RARB,SOX2,EBF1,ESRRB,LHX6,MEF2B,ID4,FOXB1,FOXD3,RUNX3,BSX,GSX1,POU2F2,POU6F2,GSC,BARHL2,MYOG,EVX2,NOD2,NEUROG1,BARX1,MEIS2,GPER1,MYRFL,HOXA2,THRB,HOXD3,CIITA,HHEX,PHOX2A,POU4F…
GO:BP	embryonic morphogenesis	GO:0048598	7.8786e-07	6.10355	515	1063	81	12850	LRRN1,FOXI1,ALX1,LBX1,PRRX1,SATB2,BMP3,TP73,ZIC1,FOXG1,TBX20,TBX4,EYA1,NKX2-5,USH1G,SHH,PITX2,WNT9A,PAX2,TAL1,NFE2,SFRP1,PDE6C,MAB21L2,SOX10,OTOGL,RUNX3,SMOC2,LOX,MEIS2,MEF2C,LURAP1,PTPRE,DEF6,PRDM1,NKD1,HOXC8,ZIC5,GRHL3,OSR1,TBX1,FGF3,TLL1,ERG,NDRG4,ITGA8,EPHA3,GPC3,NR3C1,FRAS1,CLRN1,RBCK1,TBX2,SALL1,PDGFRB,WNT4,DCDC2B,AFAP1L2,POPDC2,SPARC,ADAMTS16,NDNF,EMX2,BMPER,CRISPLD2,PTGES,ZEB1,MFAP2,LZTS2…
GO:BP	RNA biosynthetic process	GO:0032774	9.41733e-07	6.02607	1354	1063	169	12850	HNF4G,FOXA3,FOXI1,EN1,NEUROD2,ALX1,HOXA11,SHOX,PAX5,LBX1,PRRX1,EHF,TP73,FOXG1,TBX20,TBX4,HOXB9,ISL2,TBX22,LHX3,HOXA10,NKX2-5,NR2E1,NKX2-8,BHLHE22,NKX3-1,HOXB13,HOXC5,NKX3-2,NKX2-1,PITX2,POU2F3,PAX2,TCF7,OTP,NR2E3,NFE2,HNF4A,RARB,SOX2,EBF1,ESRRB,LHX6,MEF2B,ID4,FOXB1,FOXD3,RUNX3,BSX,GSX1,POU2F2,POU6F2,GSC,BARHL2,MYOG,EVX2,NOD2,NEUROG1,BARX1,MEIS2,GPER1,MYRFL,HOXA2,THRB,HOXD3,CIITA,HHEX,PHOX2A,POU4F…
GO:BP	regulation of gene expression	GO:0010468	9.41733e-07	6.02607	1384	1063	172	12850	HNF4G,FOXA3,FOXI1,EN1,NEUROD2,ALX1,HOXA11,SHOX,PAX5,LBX1,PRRX1,EHF,TP73,FOXG1,TBX20,TBX4,HOXB9,ISL2,TBX22,LHX3,HOXA10,NKX2-5,NR2E1,NKX2-8,SHH,BHLHE22,NKX3-1,HOXB13,HOXC5,NKX3-2,NKX2-1,PITX2,POU2F3,PAX2,TCF7,OTP,NR2E3,AFF3,NFE2,HNF4A,RARB,SOX2,EBF1,ESRRB,LHX6,MEF2B,ID4,SOX10,FOXB1,FOXD3,RUNX3,BSX,GSX1,POU2F2,POU6F2,GSC,BARHL2,GPR18,MYOG,EVX2,NOD2,NEUROG1,BARX1,MEIS2,GPER1,MYRFL,HOXA2,THRB,HOXD3,CI…
GO:BP	regulation of nitrogen compound metabolic process	GO:0051171	1.09724e-06	5.9597	1550	1063	188	12850	HNF4G,FOXA3,PKIB,FOXI1,EN1,NEUROD2,ALX1,HOXA11,SHOX,PAX5,LBX1,PPP2R5B,PRRX1,EHF,TP73,FOXG1,TBX20,TBX4,HOXB9,ISL2,TBX22,CARTPT,LHX3,HOXA10,NKX2-5,NR2E1,NKX2-8,BHLHE22,NKX3-1,HOXB13,HOXC5,NKX3-2,NKX2-1,PITX2,POU2F3,PAX2,TCF7,OTP,NR2E3,NFE2,DOK7,CDKN1A,HNF4A,RARB,SOX2,EBF1,ESRRB,LHX6,MEF2B,ID4,FBLN1,FOXB1,FOXD3,PRDM12,RUNX3,BSX,GSX1,ITIH5,POU2F2,POU6F2,TIMP4,GSC,BARHL2,GPR18,MYOG,EVX2,NOD2,NEUROG1,B…
GO:BP	regulation of metabolic process	GO:0019222	2.28819e-06	5.64051	1710	1063	202	12850	HNF4G,FOXA3,PKIB,FOXI1,EN1,NEUROD2,ALX1,HOXA11,SHOX,PAX5,LBX1,PPP2R5B,PRRX1,EHF,TP73,FOXG1,TBX20,TBX4,HOXB9,ISL2,TBX22,CARTPT,LHX3,HOXA10,NKX2-5,NR2E1,NKX2-8,SHH,BHLHE22,NKX3-1,HOXB13,HOXC5,NKX3-2,NKX2-1,PITX2,POU2F3,PAX2,TCF7,OTP,NR2E3,AFF3,NFE2,DOK7,CDKN1A,HNF4A,RARB,SOX2,EBF1,ESRRB,LHX6,MEF2B,ID4,FBLN1,SOX10,FOXB1,SOGA3,FOXD3,PRDM12,RUNX3,BSX,GSX1,ITIH5,POU2F2,POU6F2,TIMP4,GSC,BARHL2,GPR18,MYO…
GO:BP	regulation of primary metabolic process	GO:0080090	3.10257e-06	5.50828	1562	1063	187	12850	HNF4G,FOXA3,PKIB,FOXI1,EN1,NEUROD2,ALX1,HOXA11,SHOX,PAX5,LBX1,PPP2R5B,PRRX1,EHF,TP73,FOXG1,TBX20,TBX4,HOXB9,ISL2,TBX22,CARTPT,LHX3,HOXA10,NKX2-5,NR2E1,NKX2-8,BHLHE22,NKX3-1,HOXB13,HOXC5,NKX3-2,NKX2-1,PITX2,POU2F3,PAX2,TCF7,OTP,NR2E3,NFE2,DOK7,CDKN1A,HNF4A,RARB,SOX2,EBF1,ESRRB,LHX6,MEF2B,ID4,FBLN1,FOXB1,FOXD3,PRDM12,RUNX3,BSX,GSX1,ITIH5,POU2F2,POU6F2,TIMP4,GSC,BARHL2,MYOG,EVX2,NOD2,NEUROG1,BARX1,M…
GO:BP	tube morphogenesis	GO:0035239	3.46071e-06	5.46084	420	1063	68	12850	FOXI1,PRRX1,PLLP,TBX20,ISL2,EYA1,ITGA2B,NKX2-5,SHH,PAX2,TAL1,NFE2,PRKD1,TWIST1,SOX10,OTOGL,SYK,WNT2B,OXTR,PTGER3,PHKG1,TNFRSF19,CXCR3,MEF2C,NKD1,ADGRB3,ZIC5,GRHL3,ITGB1,TBX1,FGF3,LDB2,ERG,NDRG4,ANGPT1,FLI1,TBX2,PDGFRB,MSN,NRP1,POPDC2,SPARC,TGFBR3,BMPER,SOX18,FLT1,ACKR3,CCBE1,DAB2IP,HLX,SH3KBP1,SMO,VEGFC,ITGB8,TRPC1,ALDH1A2,WTIP,TNFRSF21,VEGFD,S1PR2,PCDH19,EPHB4,ZIC2,VEGFA,TFAP2C,SPRED1,CEP162,CCD…
GO:BP	cellular response to stimulus	GO:0051716	3.62144e-06	5.44112	3104	1063	330	12850	PRLR,GALR1,DRD3,GPBAR1,DKK3,LBX1,PPP2R5B,ITGBL1,FRRS1L,BMP3,ADAM23,APC2,TRH,CCKAR,ADRA2C,EYA1,NTS,CARTPT,CD79A,ITGA2B,HTR1E,MSH4,DHRS3,GLRA1,SHH,WNT6,NTRK2,KIT,DOCK4,HTR2A,HTR7,CXCL14,FGF5,PDYN,C9,CXCR1,WNT16,ADGRG2,GNB5,PITX2,WNT9A,ADAMTS5,TCF7,ADAM22,RHOH,RXFP3,LGR5,WNT10B,SCG5,PDE1A,WNT2,RAP1GAP2,SFRP1,PRKD1,PDE6C,CDKN1A,RARB,INPP5D,P2RY8,ITK,MST1R,ESRRB,PDE6A,NTRK3,SIPA1,WAS,RASL12,GREM2,TLR2…
GO:BP	skeletal system development	GO:0001501	3.62144e-06	5.44112	248	1063	47	12850	FOXI1,ALX1,BMP3,TP73,NKX2-5,SHH,COL2A1,WNT16,PITX2,WNT9A,MATN1,MAB21L2,GREM2,FOXD3,RUNX3,SMOC2,MEIS2,RSPO2,PRDM1,GRHL3,TBX1,FGF3,GCM2,ITPR3,ITGA8,NR3C1,FRAS1,RBMS3,RBCK1,PDGFRB,WNT4,TGFB3,IRX5,SPARC,NDNF,CRISPLD2,MEOX1,DCN,EDA,COL1A2,SMO,EDAR,ALDH1A2,EGR1,S1PR2,ZIC2,FGFRL1
GO:BP	regulation of multicellular organismal process	GO:0051239	3.62144e-06	5.44112	304	1063	54	12850	NEUROD6,PRRX1,TM4SF4,TBX20,ADRA2C,NKX2-5,SHH,KCNH7,TAL1,NFE2,PRKD1,ABCC9,TWIST1,SOX10,SYK,OXTR,NEUROG1,GPER1,PTGER3,SLIT1,MSTN,ADGRB3,ZIC5,ITGB1,FGF3,RUNX1,ADRA1B,SERPINC1,SPI1,CXCR5,TET3,CNTN2,RBMS3,TBX2,MYOCD,GJA3,TGFB3,IRX5,POPDC2,IRF7,BMPER,ZEB1,FLT1,FGF20,TNR,ADRB1,DAB2IP,MYB,LAMA5,SOST,FBXL22,S1PR2,SHOX2,HMOX1
GO:BP	regulation of macromolecule metabolic process	GO:0060255	4.37671e-06	5.35885	1644	1063	194	12850	HNF4G,FOXA3,PKIB,FOXI1,EN1,NEUROD2,ALX1,HOXA11,SHOX,PAX5,LBX1,PPP2R5B,PRRX1,EHF,TP73,FOXG1,TBX20,TBX4,HOXB9,ISL2,TBX22,CARTPT,LHX3,HOXA10,NKX2-5,NR2E1,NKX2-8,SHH,BHLHE22,NKX3-1,HOXB13,HOXC5,NKX3-2,NKX2-1,PITX2,POU2F3,PAX2,TCF7,OTP,NR2E3,AFF3,NFE2,DOK7,CDKN1A,HNF4A,RARB,SOX2,EBF1,ESRRB,LHX6,MEF2B,ID4,FBLN1,SOX10,FOXB1,FOXD3,PRDM12,RUNX3,BSX,GSX1,ITIH5,POU2F2,POU6F2,TIMP4,GSC,BARHL2,GPR18,MYOG,EVX2…
GO:BP	nervous system development	GO:0007399	4.57137e-06	5.33995	912	1063	121	12850	LRRN1,NEUROD6,FOXA3,FOXI1,USP28,NEUROD2,GNRH2,PAX5,NRN1,ZIC1,FOXG1,RET,ISL2,EYA1,USH1G,SHH,COL2A1,SNCB,BHLHE22,FGF5,NKX2-1,PITX2,PAX2,TCF7,NR2E3,GLDN,DOK7,GFRA1,SOX2,SLITRK4,NTRK3,SOX10,FOXB1,FOXD3,BSX,OXTR,EVX2,MMP2,LGI1,NEUROG1,GPER1,SEZ6L2,SLIT1,TNFRSF19,PHOX2A,DDC,CNTFR,TRARG1,GBX2,PRDM1,FGF14,COL4A5,NES,ASCL1,ZIC5,GRHL3,FGF3,RUNX1,NRN1L,NSMF,ISLR2,RBPMS,NDRG4,CYFIP2,GAP43,ANGPT1,CXCR5,KIF17,…
GO:BP	epithelium development	GO:0060429	5.32755e-06	5.27347	595	1063	87	12850	FOXA3,FOXI1,PAX5,LBX1,PRRX1,EHF,SATB2,TM4SF4,TBX20,EYA1,NKX2-5,USH1G,SHH,ANKRD55,PITX2,PAX2,TAL1,NFE2,SFRP1,HNF4A,MAB21L2,SOX2,SOX10,STAB2,TNFRSF19,MEF2C,LURAP1,PTPRE,IQGAP2,DEF6,NKD1,ASCL1,ZIC5,FN1,GRHL3,OSR1,TBX1,FGF3,TP63,ATP1B1,TLL1,HIPK2,NDRG4,GCM2,APOBEC2,EPHA3,PPARGC1A,CLRN1,TBX2,MYO7A,GREB1,MSN,WNT4,DCDC2B,AFAP1L2,POPDC2,SPARC,ADAMTS16,EMX2,TGFBR3,BMPER,GLCCI1,WT1,ARX,MEOX1,DCN,LZTS2,TMEM…
GO:BP	tube development	GO:0035295	5.32755e-06	5.27347	523	1063	79	12850	FOXA3,FOXI1,PRRX1,PLLP,TBX20,ISL2,ONECUT1,EYA1,ITGA2B,NKX2-5,SHH,PITX2,PAX2,TAL1,NFE2,PRKD1,SOX2,TWIST1,SOX10,OTOGL,SYK,WNT2B,OXTR,PTGER3,PHKG1,TNFRSF19,CXCR3,MEF2C,NKD1,ADGRB3,ASCL1,ZIC5,GRHL3,OSR1,ITGB1,TBX1,FGF3,LDB2,ERG,NDRG4,ANGPT1,PPARGC1A,FLI1,TBX2,PDGFRB,MSN,NRP1,POPDC2,SPARC,TGFBR3,BMPER,SOX18,WT1,FLT1,ACKR3,CCBE1,DAB2IP,HLX,SH3KBP1,SMO,VEGFC,ITGB8,TRPC1,ALDH1A2,WTIP,TNFRSF21,VEGFD,S1PR2…
GO:BP	cell development	GO:0048468	5.4911e-06	5.26034	763	1063	105	12850	NEUROD6,FOXI1,ALX1,PAX5,LBX1,TM4SF4,RET,ISL2,USH1G,SHH,COL2A1,ANKRD55,NEB,PAX2,GLDN,TAL1,DOK7,HNF4A,SOX2,SLITRK4,SOX10,CAPN9,FOXD3,MYBPC1,MMP2,SMOC2,NEUROG1,GPER1,SLIT1,TNFRSF19,PHOX2A,CNTFR,TRARG1,MEF2C,IQGAP2,PRDM1,COL4A5,ASCL1,ZIC5,TBX1,FGF3,DYSF,RUNX1,ISLR2,TLL1,RBPMS,NDRG4,BMP5,CYFIP2,GAP43,ADSSL1,SPI1,CXCR5,TET3,KIF17,CNTN2,CLRN1,RGS4,TOP2B,TBX2,MYO7A,CBFB,PDGFRB,NRP1,WNT4,SEMA5A,AMIGO1,DCD…
GO:BP	embryo development	GO:0009790	6.60095e-06	5.18039	785	1063	107	12850	LRRN1,FOXA3,FOXI1,ALX1,LBX1,PRRX1,SATB2,BMP3,TP73,ZIC1,FOXG1,TBX20,TBX4,EYA1,NKX2-5,USH1G,SHH,COL2A1,SMTNL2,WNT16,PITX2,WNT9A,PAX2,TAL1,NFE2,SFRP1,PDE6C,MAB21L2,TWIST1,SOX10,OTOGL,RUNX3,SUSD4,SMOC2,LOX,MEIS2,GPER1,MEF2C,LURAP1,PTPRE,DIO2,CSF3R,DEF6,PRDM1,NKD1,HOXC8,NES,ASCL1,ZIC5,FN1,GRHL3,OSR1,TBX1,FGF3,RUNX1,TLL1,ERG,NDRG4,CFTR,ITPR3,ITGA8,EPHA3,GPC3,NR3C1,FOXO3,FRAS1,CLRN1,CEBPA,RBCK1,TBX2,SAL…
GO:BP	response to chemical	GO:0042221	7.51176e-06	5.12426	693	1063	97	12850	PRLR,TRH,ISL2,CARTPT,SHH,COL2A1,KIT,HTR2A,CXCL14,FGF5,RBP4,C9,CXCR1,SFRP1,INPP5D,ESRRB,WAS,GREM2,TLR2,ASIC4,FOXD3,DUOX1,FGF7,FGF2,FGFR3,MMP2,SMOC2,GPER1,MSTN,CXCR3,CNTFR,DIO2,CPT1B,COL4A5,GRHL3,IGF1,FGF3,ISLR2,TLL1,LDB2,RBPMS,CYFIP2,CFTR,SERPINC1,CREB3L1,IL17REL,CXCR5,NR3C1,IL10,CHRM4,TET3,TRPA1,FGR,NMI,GPR84,TOP2B,RBMS3,PTAFR,SALL1,SSTR1,NRP1,WNT4,AGRN,CCDC141,BMPER,SCUBE1,TNFRSF17,ADCY8,FLT1,SE…
GO:BP	embryonic skeletal system development	GO:0048706	1.00142e-05	4.99939	144	1063	32	12850	FOXI1,ALX1,BMP3,TP73,NKX2-5,SHH,COL2A1,WNT16,PITX2,WNT9A,MAB21L2,RUNX3,SMOC2,MEIS2,PRDM1,GRHL3,FGF3,ITPR3,ITGA8,NR3C1,FRAS1,RBCK1,PDGFRB,WNT4,IRX5,NDNF,CRISPLD2,SMO,ALDH1A2,EGR1,S1PR2,ZIC2
GO:BP	tissue morphogenesis	GO:0048729	1.1528e-05	4.93825	401	1063	64	12850	FOXA3,FOXI1,LBX1,PRRX1,SATB2,TBX20,EYA1,NKX2-5,SHH,PITX2,SP5,WNT9A,PAX2,TAL1,NFE2,SFRP1,MAB21L2,GREM2,SOX10,MSTN,MEF2C,LURAP1,PTPRE,DEF6,NKD1,ZIC5,GRHL3,TBX1,FGF3,TP63,TLL1,HIPK2,ERG,NDRG4,EPHA3,FOXA1,TBX2,GREB1,MSN,GJA3,AFAP1L2,POPDC2,SPARC,ADAMTS16,BMPER,CRISPLD2,DCN,LZTS2,GRHL1,SH3KBP1,SMO,VEGFC,ALDH1A2,WTIP,NRG1,S1PR2,PCDH19,LATS2,AKAP12,EPHB4,ZIC2,TFAP2C,CEP162,CCDC103
GO:BP	endocrine system development	GO:0035270	1.33399e-05	4.87485	79	1063	22	12850	TM4SF4,EYA1,SHH,ANKRD55,PAX2,NR2E3,TAL1,HNF4A,SOX2,DUOX1,BSX,OXTR,HOXC8,ASCL1,FGF3,RGS4,TBX2,GREB1,WT1,ARX,SMO,LEPR
GO:BP	organic cyclic compound biosynthetic process	GO:1901362	2.91504e-05	4.53536	1639	1063	189	12850	HNF4G,FOXA3,FOXI1,EN1,NEUROD2,ALX1,HOXA11,SHOX,PAX5,LBX1,PRRX1,EHF,TP73,FOXG1,TBX20,TBX4,HOXB9,ISL2,TBX22,LHX3,HOXA10,NKX2-5,NR2E1,NKX2-8,BHLHE22,NKX3-1,HOXB13,HOXC5,NKX3-2,NKX2-1,PITX2,POU2F3,CMPK2,PAX2,TCF7,OTP,NR2E3,NFE2,HNF4A,SQLE,RARB,SOX2,EBF1,ESRRB,LHX6,MEF2B,ID4,FOXB1,FOXD3,RUNX3,BSX,GSX1,POU2F2,POU6F2,GSC,BARHL2,MYOG,EVX2,NOD2,NEUROG1,BARX1,MEIS2,GPER1,MYRFL,HOXA2,THRB,HOXD3,PDZK1,CIITA,…
GO:BP	nucleobase-containing compound biosynthetic process	GO:0034654	3.06529e-05	4.51353	1557	1063	181	12850	HNF4G,FOXA3,FOXI1,EN1,NEUROD2,ALX1,HOXA11,SHOX,PAX5,LBX1,PRRX1,EHF,TP73,FOXG1,TBX20,TBX4,HOXB9,ISL2,TBX22,LHX3,HOXA10,NKX2-5,NR2E1,NKX2-8,BHLHE22,NKX3-1,HOXB13,HOXC5,NKX3-2,NKX2-1,PITX2,POU2F3,CMPK2,PAX2,TCF7,OTP,NR2E3,NFE2,HNF4A,RARB,SOX2,EBF1,ESRRB,LHX6,MEF2B,ID4,FOXB1,FOXD3,RUNX3,BSX,GSX1,POU2F2,POU6F2,GSC,BARHL2,MYOG,EVX2,NOD2,NEUROG1,BARX1,MEIS2,GPER1,MYRFL,HOXA2,THRB,HOXD3,PDZK1,CIITA,HHEX,…
GO:BP	sensory organ morphogenesis	GO:0090596	3.71137e-05	4.43047	198	1063	38	12850	FOXI1,ZIC1,FOXG1,EYA1,USH1G,SHH,PITX2,PAX2,NFE2,SFRP1,PDE6C,MAB21L2,SOX2,SOX10,OTOGL,ASCL1,TBX1,FGF3,CYFIP2,KIF17,CLRN1,TOP2B,TBX2,GJA3,DCDC2B,AFAP1L2,SPARC,ADAMTS16,EMX2,BMPER,MFAP2,SMO,ALDH1A2,EGR1,EYA4,ZIC2,TFAP2C,FGFRL1
GO:BP	aromatic compound biosynthetic process	GO:0019438	4.48806e-05	4.34794	1598	1063	184	12850	HNF4G,FOXA3,FOXI1,EN1,NEUROD2,ALX1,HOXA11,SHOX,PAX5,LBX1,PRRX1,EHF,TP73,FOXG1,TBX20,TBX4,HOXB9,ISL2,TBX22,LHX3,HOXA10,NKX2-5,NR2E1,NKX2-8,BHLHE22,NKX3-1,HOXB13,HOXC5,NKX3-2,NKX2-1,PITX2,POU2F3,CMPK2,PAX2,TCF7,OTP,NR2E3,NFE2,HNF4A,RARB,SOX2,EBF1,ESRRB,LHX6,MEF2B,ID4,FOXB1,FOXD3,RUNX3,BSX,GSX1,POU2F2,POU6F2,GSC,BARHL2,MYOG,EVX2,NOD2,NEUROG1,BARX1,MEIS2,GPER1,MYRFL,HOXA2,THRB,HOXD3,PDZK1,CIITA,HHEX,…
GO:BP	regulation of developmental process	GO:0050793	4.91751e-05	4.30826	366	1063	58	12850	NEUROD6,NEUROD2,LBX1,TM4SF4,TBX20,NKX2-5,SHH,WNT16,PITX2,TAL1,NFE2,PRKD1,TWIST1,SOX10,OXTR,MYOG,STAB2,NEUROG1,GPER1,PTGER3,SLIT1,MSTN,CNTFR,FMNL1,LURAP1,DIO2,CSF3R,PRDM1,ADGRB3,ZIC5,OSR1,TPH1,ITGB1,FGF3,RUNX1,ATP1B1,HIPK2,SPI1,CXCR5,NR3C1,CNTN2,RBMS3,MYOCD,WNT4,TGFB3,IRX5,IRF7,KCTD12,BMPER,ZEB1,TNR,DAB2IP,MYB,LAMA5,NFKBIA,S1PR2,PALM,NTN1
GO:BP	epithalamus development	GO:0021538	5.55847e-05	4.25505	16	1063	9	12850	SHH,PITX2,SOX2,NEUROG1,TBX2,WNT4,KCTD12,SMO,TCF7L2
GO:BP	skeletal system morphogenesis	GO:0048705	5.55847e-05	4.25505	141	1063	30	12850	FOXI1,ALX1,BMP3,TP73,NKX2-5,SHH,PITX2,WNT9A,MAB21L2,FOXD3,RUNX3,SMOC2,MEIS2,PRDM1,GRHL3,FGF3,ITGA8,NR3C1,FRAS1,RBCK1,PDGFRB,WNT4,NDNF,CRISPLD2,SMO,EDAR,ALDH1A2,EGR1,S1PR2,ZIC2
GO:BP	circulatory system development	GO:0072359	6.00099e-05	4.22178	661	1063	90	12850	PRRX1,TBX20,ISL2,ITGA2B,NKX2-5,SHH,PITX2,TAL1,PRKD1,TWIST1,GREM2,SYK,WNT2B,OXTR,STAB2,MMP2,PTGER3,PHKG1,MSTN,TNFRSF19,CXCR3,SYNE1,POU4F1,MEF2C,NKD1,ADGRB3,FN1,OSR1,ITGB1,NDP,TBX1,MAP3K3,RUNX1,TLL1,LDB2,ERG,NDRG4,FAM43B,ANGPT1,FLI1,MMD2,TBX2,MYOCD,PDGFRB,MSN,NRP1,WNT4,EEF2K,GJA3,POPDC2,TGFBR3,BMPER,SOX18,MEF2D,WT1,NPNT,FLT1,PKD1,MFAP2,ACKR3,ITGA9,CCBE1,DAB2IP,HTR2B,SGCD,CCM2L,HLX,HOPX,SH3KBP1,UNC4…
GO:BP	regulation of multicellular organismal development	GO:2000026	6.00099e-05	4.22178	164	1063	33	12850	NEUROD6,TM4SF4,TBX20,SHH,TAL1,NFE2,PRKD1,TWIST1,SOX10,OXTR,NEUROG1,GPER1,PTGER3,SLIT1,ADGRB3,ZIC5,ITGB1,FGF3,RUNX1,SPI1,CXCR5,CNTN2,RBMS3,TGFB3,IRX5,IRF7,BMPER,ZEB1,TNR,DAB2IP,MYB,LAMA5,S1PR2
GO:BP	epithelial cell differentiation	GO:0030855	7.33976e-05	4.13432	158	1063	32	12850	FOXI1,PAX5,EHF,TM4SF4,USH1G,SHH,ANKRD55,PAX2,TAL1,HNF4A,STAB2,TNFRSF19,IQGAP2,ASCL1,OSR1,FGF3,TLL1,GCM2,CLRN1,MYO7A,DCDC2B,EMX2,GLCCI1,WT1,ARX,TMEM132E,SMO,ALDH1A2,TNFRSF21,S1PR2,LEPR,EYA4
GO:BP	response to organic substance	GO:0010033	7.57284e-05	4.12074	416	1063	63	12850	PRLR,TRH,SHH,KIT,HTR2A,FGF5,RBP4,C9,SFRP1,ESRRB,GREM2,TLR2,ASIC4,FOXD3,FGF7,FGF2,FGFR3,SMOC2,GPER1,MSTN,CXCR3,CNTFR,DIO2,CPT1B,IGF1,FGF3,TLL1,LDB2,SERPINC1,CREB3L1,IL17REL,NR3C1,IL10,CHRM4,TET3,NMI,GPR84,RBMS3,SALL1,SSTR1,NRP1,AGRN,BMPER,SCUBE1,TNFRSF17,FLT1,CCBE1,GNAL,HMGN3,DAB2IP,LZTS2,KL,NSG2,RGMB,VEGFC,FGFR2,LEPR,LDLRAD4,PID1,LATS2,AHR,SPRED1,SMAD3
GO:BP	embryonic cranial skeleton morphogenesis	GO:0048701	7.57998e-05	4.12033	129	1063	28	12850	FOXI1,ALX1,BMP3,TP73,NKX2-5,SHH,PITX2,WNT9A,MAB21L2,RUNX3,SMOC2,MEIS2,PRDM1,GRHL3,FGF3,ITGA8,NR3C1,FRAS1,RBCK1,PDGFRB,WNT4,NDNF,CRISPLD2,SMO,ALDH1A2,EGR1,S1PR2,ZIC2
GO:BP	heterocycle biosynthetic process	GO:0018130	7.76205e-05	4.11002	1604	1063	183	12850	HNF4G,FOXA3,FOXI1,EN1,NEUROD2,ALX1,HOXA11,SHOX,PAX5,LBX1,PRRX1,EHF,TP73,FOXG1,TBX20,TBX4,HOXB9,ISL2,TBX22,LHX3,HOXA10,NKX2-5,NR2E1,NKX2-8,BHLHE22,NKX3-1,HOXB13,HOXC5,NKX3-2,NKX2-1,PITX2,POU2F3,CMPK2,PAX2,TCF7,OTP,NR2E3,NFE2,HNF4A,RARB,SOX2,EBF1,ESRRB,LHX6,MEF2B,ID4,FOXB1,FOXD3,RUNX3,BSX,GSX1,POU2F2,POU6F2,GSC,BARHL2,MYOG,EVX2,NOD2,NEUROG1,BARX1,MEIS2,GPER1,MYRFL,HOXA2,THRB,HOXD3,PDZK1,CIITA,HHEX,…
GO:BP	head development	GO:0060322	7.98699e-05	4.09762	321	1063	52	12850	FOXA3,GNRH2,ZIC1,EYA1,SHH,NKX2-1,PITX2,PAX2,NR2E3,SOX2,SOX10,FOXB1,BSX,OXTR,LGI1,NEUROG1,GPER1,SEZ6L2,PHOX2A,DDC,GBX2,NES,ASCL1,ZIC5,GRHL3,FGF3,ANGPT1,TBX2,GREB1,WNT4,AMIGO1,EMX2,KCTD12,CRISPLD2,ARX,SNX14,ACKR3,HGF,SMO,LHX9,POU3F4,ALDH1A2,REL,PTPRS,RBFOX1,NRG1,PCDH19,NTN1,ZIC2,TCF7L2,SPECC1,FGFRL1
GO:BP	embryonic skeletal system morphogenesis	GO:0048704	8.53601e-05	4.06874	130	1063	28	12850	FOXI1,ALX1,BMP3,TP73,NKX2-5,SHH,PITX2,WNT9A,MAB21L2,RUNX3,SMOC2,MEIS2,PRDM1,GRHL3,FGF3,ITGA8,NR3C1,FRAS1,RBCK1,PDGFRB,WNT4,NDNF,CRISPLD2,SMO,ALDH1A2,EGR1,S1PR2,ZIC2
GO:BP	locomotion	GO:0040011	9.23411e-05	4.0346	510	1063	73	12850	FOXI1,ALX1,LBX1,RET,ISL2,SHH,COL2A1,CXCL14,NOX5,CXCR1,RSPH6A,DOK7,INPP5D,WAS,SOX10,FOXD3,SYK,DUOX1,MMP2,TEKT3,TNFRSF19,CXCR3,SHTN1,DEF6,COL4A5,TBX1,FGF3,NSMF,ISLR2,RBPMS,CYFIP2,CFTR,EPHA3,CXCR5,GPC3,CHRM4,FGR,CNTN2,CEBPA,TOP2B,TBX2,PTAFR,CBFB,PDGFRB,NRP1,WNT4,SELPLG,ITGB4,CCDC141,RTN4RL2,ADCY8,PTGES,ZEB1,SEMA6D,TNR,ACKR3,HGF,CCBE1,LZTS2,SEMA3F,MYB,COL19A1,LAMA5,SMO,VEGFC,PLAT,NRG1,S1PR2,AKAP12,EP…
GO:BP	brain development	GO:0007420	0.000136959	3.86341	310	1063	50	12850	FOXA3,GNRH2,ZIC1,EYA1,SHH,NKX2-1,PITX2,PAX2,NR2E3,SOX2,SOX10,FOXB1,BSX,OXTR,LGI1,NEUROG1,GPER1,SEZ6L2,PHOX2A,DDC,GBX2,NES,ASCL1,ZIC5,GRHL3,FGF3,ANGPT1,TBX2,GREB1,WNT4,AMIGO1,EMX2,KCTD12,ARX,SNX14,ACKR3,HGF,SMO,LHX9,POU3F4,ALDH1A2,REL,PTPRS,RBFOX1,NRG1,PCDH19,NTN1,ZIC2,TCF7L2,FGFRL1
GO:BP	muscle structure development	GO:0061061	0.000195683	3.70845	238	1063	41	12850	LBX1,RET,NKX2-5,SHH,NEB,DOK7,CAPN9,MYBPC1,MYOG,MSTN,MEF2C,LURAP1,PRDM1,TBX1,DYSF,ADSSL1,APOBEC2,PPARGC1A,MYOCD,CBFB,GJA3,POPDC2,COL6A1,MEF2D,SCUBE1,MEOX1,ST8SIA3,HOMER1,SGCD,COL6A2,UNC45B,JAM2,FHL1,SMO,NR2F1,NRG1,AKAP12,TGFBI,HMGCR,PGM5,DUSP27
GO:BP	enzyme linked receptor protein signaling pathway	GO:0007167	0.000195683	3.70845	263	1063	44	12850	SHH,NTRK2,KIT,FGF5,SFRP1,MST1R,NTRK3,GREM2,FGF7,FGF2,FGFR3,SMOC2,PDZK1,MSTN,OSR1,FGF3,TLL1,LDB2,BMP5,EPHA3,ANGPT1,RBMS3,SALL1,PDGFRB,NRP1,TGFBR2,BMPER,SCUBE1,FLT1,CCBE1,TEK,DAB2IP,LZTS2,KL,RGMB,TGFBR1,VEGFC,FGFR2,LDLRAD4,PID1,LATS2,EPHB4,SPRED1,SMAD3
GO:BP	inner ear morphogenesis	GO:0042472	0.000219806	3.65796	61	1063	17	12850	FOXI1,EYA1,USH1G,PAX2,NFE2,SOX10,OTOGL,TBX1,FGF3,CLRN1,DCDC2B,SPARC,EMX2,BMPER,SMO,EYA4,TFAP2C
GO:BP	ear morphogenesis	GO:0042471	0.000219806	3.65796	61	1063	17	12850	FOXI1,EYA1,USH1G,PAX2,NFE2,SOX10,OTOGL,TBX1,FGF3,CLRN1,DCDC2B,SPARC,EMX2,BMPER,SMO,EYA4,TFAP2C
GO:BP	ear development	GO:0043583	0.000237876	3.62365	130	1063	27	12850	FOXI1,PAX5,EYA1,USH1G,SHH,PAX2,NFE2,TECTB,SOX2,SOX10,OTOGL,TBX1,FGF3,CLRN1,MYO7A,DCDC2B,SPARC,EMX2,BMPER,TMEM132E,GRHL1,SMO,S1PR2,LEPR,EYA4,CDH11,TFAP2C
GO:BP	vasculature development	GO:0001944	0.000237876	3.62365	352	1063	54	12850	TBX20,ISL2,ITGA2B,NKX2-5,TAL1,PRKD1,TWIST1,SYK,WNT2B,OXTR,STAB2,MMP2,PTGER3,PHKG1,TNFRSF19,CXCR3,ADGRB3,OSR1,ITGB1,NDP,RUNX1,TLL1,LDB2,ERG,FAM43B,ANGPT1,FLI1,PDGFRB,MSN,NRP1,EEF2K,TGFBR3,BMPER,SOX18,FLT1,PKD1,MFAP2,ACKR3,ITGA9,CCBE1,DAB2IP,HLX,SH3KBP1,SMO,VEGFC,ITGB8,TRPC1,NR2F1,TNFRSF21,VEGFD,S1PR2,EPHB4,VEGFA,SPRED1
GO:BP	inner ear development	GO:0048839	0.000237876	3.62365	130	1063	27	12850	FOXI1,PAX5,EYA1,USH1G,SHH,PAX2,NFE2,TECTB,SOX2,SOX10,OTOGL,TBX1,FGF3,CLRN1,MYO7A,DCDC2B,SPARC,EMX2,BMPER,TMEM132E,GRHL1,SMO,S1PR2,LEPR,EYA4,CDH11,TFAP2C
GO:BP	cellular response to growth factor stimulus	GO:0071363	0.000268268	3.57143	146	1063	29	12850	SHH,FGF5,SFRP1,GREM2,FGF7,FGF2,FGFR3,SMOC2,MSTN,FGF3,TLL1,LDB2,RBMS3,SALL1,NRP1,BMPER,SCUBE1,FLT1,CCBE1,DAB2IP,LZTS2,KL,RGMB,VEGFC,FGFR2,LDLRAD4,LATS2,SPRED1,SMAD3
GO:BP	response to growth factor	GO:0070848	0.000268268	3.57143	146	1063	29	12850	SHH,FGF5,SFRP1,GREM2,FGF7,FGF2,FGFR3,SMOC2,MSTN,FGF3,TLL1,LDB2,RBMS3,SALL1,NRP1,BMPER,SCUBE1,FLT1,CCBE1,DAB2IP,LZTS2,KL,RGMB,VEGFC,FGFR2,LDLRAD4,LATS2,SPRED1,SMAD3
GO:BP	generation of neurons	GO:0048699	0.000303671	3.5176	501	1063	70	12850	NEUROD6,FOXI1,NEUROD2,PAX5,FOXG1,ISL2,USH1G,SHH,COL2A1,SNCB,PAX2,GLDN,SOX2,SLITRK4,SOX10,EVX2,MMP2,NEUROG1,SLIT1,PHOX2A,CNTFR,TRARG1,PRDM1,COL4A5,ASCL1,ZIC5,FGF3,NSMF,ISLR2,RBPMS,NDRG4,CYFIP2,GAP43,CXCR5,KIF17,CNTN2,CLRN1,RGS4,TOP2B,TBX2,MYO7A,NRP1,WNT4,SEMA5A,AMIGO1,DCDC2B,AGRN,EMX2,CCDC141,KCTD12,SLITRK1,ARX,ADCY8,TNR,ACKR3,HGF,COL6A2,COL19A1,TMEM132E,CNR1,SMO,VEGFC,LHX9,NRG1,S1PR2,EYA4,CDH11,N…
GO:BP	peptidyl-tyrosine phosphorylation	GO:0018108	0.000331628	3.47935	76	1063	19	12850	RET,KIT,DOK7,HCK,ITK,MST1R,NTRK3,SYK,FGFR3,LCK,TIE1,EPHA3,MATK,FGR,PDGFRB,BTK,PKDCC,TEK,FGFR2
GO:BP	cranial skeletal system development	GO:1904888	0.000451068	3.34576	166	1063	31	12850	FOXI1,ALX1,PRRX1,BMP3,TP73,NKX2-5,SHH,PITX2,WNT9A,USP18,MAB21L2,SOX10,RUNX3,SMOC2,MEIS2,PRDM1,GRHL3,FGF3,ITGA8,NR3C1,FRAS1,RBCK1,PDGFRB,WNT4,NDNF,CRISPLD2,SMO,ALDH1A2,EGR1,S1PR2,ZIC2
GO:BP	neuron development	GO:0048666	0.000451068	3.34576	379	1063	56	12850	FOXI1,PAX5,ISL2,USH1G,SHH,COL2A1,PAX2,GLDN,SOX2,SLITRK4,MMP2,NEUROG1,SLIT1,PHOX2A,CNTFR,TRARG1,COL4A5,ASCL1,FGF3,ISLR2,RBPMS,NDRG4,CYFIP2,GAP43,KIF17,CNTN2,CLRN1,RGS4,TOP2B,TBX2,MYO7A,NRP1,WNT4,SEMA5A,AMIGO1,DCDC2B,AGRN,EMX2,CCDC141,KCTD12,SLITRK1,ARX,ADCY8,TNR,COL6A2,COL19A1,TMEM132E,CNR1,SMO,VEGFC,NRG1,S1PR2,CDH11,NTN1,LGMN,DPYSL5
GO:BP	localization of cell	GO:0051674	0.000451068	3.34576	352	1063	53	12850	FOXI1,ALX1,LBX1,RET,ISL2,CXCL14,NOX5,RSPH6A,INPP5D,WAS,SOX10,FOXD3,SYK,DUOX1,MMP2,TEKT3,TNFRSF19,CXCR3,SHTN1,DEF6,TBX1,FGF3,NSMF,CFTR,EPHA3,GPC3,FGR,CNTN2,CEBPA,TBX2,CBFB,PDGFRB,NRP1,WNT4,SELPLG,ITGB4,RTN4RL2,PTGES,ZEB1,ACKR3,HGF,CCBE1,LZTS2,SEMA3F,MYB,LAMA5,SMO,VEGFC,PLAT,NRG1,S1PR2,AKAP12,EPHB4
GO:BP	epithelial tube morphogenesis	GO:0060562	0.000451068	3.34576	174	1063	32	12850	FOXI1,PRRX1,TBX20,EYA1,NKX2-5,SHH,PAX2,NFE2,SOX10,MEF2C,NKD1,ZIC5,GRHL3,TBX1,FGF3,NDRG4,TBX2,MSN,POPDC2,SPARC,BMPER,SH3KBP1,SMO,VEGFC,ALDH1A2,WTIP,S1PR2,PCDH19,ZIC2,TFAP2C,CEP162,CCDC103
GO:BP	cell motility	GO:0048870	0.000451068	3.34576	352	1063	53	12850	FOXI1,ALX1,LBX1,RET,ISL2,CXCL14,NOX5,RSPH6A,INPP5D,WAS,SOX10,FOXD3,SYK,DUOX1,MMP2,TEKT3,TNFRSF19,CXCR3,SHTN1,DEF6,TBX1,FGF3,NSMF,CFTR,EPHA3,GPC3,FGR,CNTN2,CEBPA,TBX2,CBFB,PDGFRB,NRP1,WNT4,SELPLG,ITGB4,RTN4RL2,PTGES,ZEB1,ACKR3,HGF,CCBE1,LZTS2,SEMA3F,MYB,LAMA5,SMO,VEGFC,PLAT,NRG1,S1PR2,AKAP12,EPHB4
GO:BP	response to external stimulus	GO:0009605	0.000451068	3.34576	517	1063	71	12850	PAX5,ISL2,C7,CARTPT,SHH,COL2A1,CXCL14,PTX3,CXCR1,NCF1,RSAD2,DOK7,HNF4A,INPP5D,WAS,TLR2,DUOX1,RHOG,NOD2,MMP2,COCH,HCRT,GRK1,F5,CXCR3,CNTFR,CPT1B,COL4A5,IGF1,LY86,ISLR2,RBPMS,CYFIP2,CFTR,SERPINC1,CXCR5,FOXO3,IL10,TET3,FGR,NMI,GPR84,TOP2B,PTAFR,MYO7A,NRP1,WNT4,IRF7,CCDC141,ADCY8,MAVS,SEMA6D,TNFSF11,TNR,CH25H,ACKR3,CD180,COL1A2,COL19A1,TMEM132E,SMO,ACOD1,VEGFC,NFKBIA,DRAM1,EYA4,ALPL,CDH11,NTN1,HAMP,D…
GO:BP	neurogenesis	GO:0022008	0.000454377	3.34258	546	1063	74	12850	NEUROD6,FOXI1,NEUROD2,PAX5,FOXG1,ISL2,USH1G,SHH,COL2A1,SNCB,BHLHE22,PAX2,GLDN,SOX2,SLITRK4,SOX10,FOXD3,EVX2,MMP2,NEUROG1,SLIT1,PHOX2A,CNTFR,TRARG1,PRDM1,COL4A5,ASCL1,ZIC5,FGF3,NSMF,ISLR2,RBPMS,NDRG4,CYFIP2,GAP43,CXCR5,KIF17,CNTN2,CLRN1,RGS4,TOP2B,TBX2,MYO7A,NRP1,WNT4,SEMA5A,AMIGO1,DCDC2B,AGRN,EMX2,CCDC141,KCTD12,SLITRK1,ARX,ADCY8,TNR,ACKR3,HGF,COL6A2,COL19A1,TMEM132E,CNR1,SMO,VEGFC,LHX9,ALDH1A2,N…
GO:BP	pituitary gland development	GO:0021983	0.000459422	3.33779	12	1063	7	12850	EYA1,SHH,OXTR,ASCL1,FGF3,GREB1,SMO
GO:BP	movement of cell or subcellular component	GO:0006928	0.000484388	3.31481	595	1063	79	12850	FOXI1,ALX1,LBX1,PRRX1,RET,ISL2,SHH,COL2A1,CXCL14,NOX5,RSPH6A,INPP5D,WAS,SOX10,FOXD3,SYK,DUOX1,MMP2,CFAP221,TEKT3,DNHD1,TNFRSF19,KIF9,CXCR3,SHTN1,DEF6,COL4A5,DNAH12,TBX1,FGF3,NSMF,ISLR2,RBPMS,CYFIP2,CFTR,EPHA3,GPC3,DNAH10,KIF17,FGR,CNTN2,CEBPA,TOP2B,TBX2,CBFB,PDGFRB,NRP1,WNT4,SELPLG,ITGB4,CCDC141,RTN4RL2,ADCY8,PTGES,ZEB1,TNR,WDR78,ACKR3,HGF,CCBE1,LZTS2,SEMA3F,MYB,COL19A1,LAMA5,DNAH9,SMO,VEGFC,CCDC…
GO:BP	integrin-mediated signaling pathway	GO:0007229	0.00049414	3.30615	59	1063	16	12850	ITGBL1,ADAM23,ITGA2B,ADAMTS5,ADAM22,ADAMTS1,FYB1,ADAMTS7,ITGB1,ITGA1,FERMT1,ITGB4,ADAMTS16,ITGA9,ITGB8,ITGA4
GO:BP	peptidyl-tyrosine modification	GO:0018212	0.000533808	3.27262	79	1063	19	12850	RET,KIT,DOK7,HCK,ITK,MST1R,NTRK3,SYK,FGFR3,LCK,TIE1,EPHA3,MATK,FGR,PDGFRB,BTK,PKDCC,TEK,FGFR2
GO:BP	sensory organ development	GO:0007423	0.000550861	3.25896	419	1063	60	12850	FOXI1,GNRH2,PAX5,LBX1,ZIC1,FOXG1,EYA1,USH1G,SHH,PITX2,PAX2,NFE2,SFRP1,PDE6C,TECTB,MAB21L2,SOX2,SOX10,OTOGL,NEUROG1,TNFRSF19,DIO2,CRYAA,NES,ASCL1,NDP,TBX1,FGF3,CYFIP2,KIF17,MCM3,CLRN1,TOP2B,TBX2,MYO7A,GJA3,DCDC2B,AFAP1L2,SPARC,ADAMTS16,EMX2,FOXI3,BMPER,RTN4RL2,MFAP2,MYB,TMEM132E,GRHL1,UNC45B,SMO,SLC7A14,ALDH1A2,EGR1,S1PR2,LEPR,EYA4,CDH11,ZIC2,TFAP2C,FGFRL1
GO:BP	blood vessel development	GO:0001568	0.000565095	3.24788	294	1063	46	12850	TBX20,ISL2,ITGA2B,NKX2-5,TAL1,PRKD1,TWIST1,SYK,WNT2B,OXTR,STAB2,PTGER3,PHKG1,TNFRSF19,CXCR3,ADGRB3,OSR1,ITGB1,RUNX1,TLL1,LDB2,ERG,ANGPT1,FLI1,PDGFRB,MSN,NRP1,TGFBR3,BMPER,SOX18,FLT1,MFAP2,ACKR3,CCBE1,DAB2IP,HLX,SH3KBP1,SMO,VEGFC,ITGB8,TRPC1,TNFRSF21,VEGFD,EPHB4,VEGFA,SPRED1
GO:BP	epidermis development	GO:0008544	0.000674497	3.17102	67	1063	17	12850	FOXI1,PAX5,USH1G,PAX2,GRHL3,FGF3,TP63,ATP1B1,GCM2,CLRN1,MYO7A,DCDC2B,EMX2,TMEM132E,GRHL1,S1PR2,EYA4
GO:BP	regulation of transcription by RNA polymerase II	GO:0006357	0.000695375	3.15778	386	1063	56	12850	ALX1,HOXA11,SHOX,LBX1,PRRX1,HOXB9,LHX3,HOXA10,NKX2-5,NKX3-1,HOXB13,NKX3-2,NKX2-1,PITX2,POU2F3,TCF7,LHX6,MEF2B,BSX,GSX1,GSC,GPER1,HOXA2,HOXD3,PHOX2A,MEF2C,ALX4,PRDM1,HOXD4,ASCL1,GRHL3,OSR1,LDB2,HIC1,EVX1,GCM2,CREB3L1,FOXO3,SIX2,MED13L,OTX2,GLIS1,IRX5,EMX2,MEF2D,ARX,MEOX1,HMGN3,MEOX2,NKX1-1,ZFPM2,GRHL1,LHX9,POU3F4,SHOX2,CUX2
GO:BP	cellular response to chemical stimulus	GO:0070887	0.000731425	3.13583	442	1063	62	12850	PRLR,TRH,SHH,KIT,HTR2A,CXCL14,FGF5,C9,SFRP1,INPP5D,ESRRB,WAS,GREM2,DUOX1,FGF7,FGF2,FGFR3,SMOC2,GPER1,MSTN,CXCR3,CNTFR,GRHL3,FGF3,TLL1,LDB2,CFTR,SERPINC1,CREB3L1,IL17REL,NR3C1,CHRM4,TET3,FGR,NMI,RBMS3,SALL1,SSTR1,NRP1,AGRN,BMPER,SCUBE1,TNFRSF17,FLT1,CCBE1,HMGN3,DAB2IP,LZTS2,KL,NSG2,RGMB,VEGFC,FGFR2,LEPR,LDLRAD4,PID1,LATS2,TGFBI,HMOX1,AHR,SPRED1,SMAD3
GO:BP	morphogenesis of an epithelium	GO:0002009	0.00073901	3.13135	342	1063	51	12850	FOXI1,LBX1,PRRX1,SATB2,TBX20,EYA1,NKX2-5,SHH,PITX2,PAX2,NFE2,SFRP1,MAB21L2,SOX10,MEF2C,LURAP1,PTPRE,DEF6,NKD1,ZIC5,GRHL3,TBX1,FGF3,TP63,HIPK2,NDRG4,TBX2,GREB1,MSN,AFAP1L2,POPDC2,SPARC,ADAMTS16,BMPER,DCN,LZTS2,GRHL1,SH3KBP1,SMO,VEGFC,ALDH1A2,WTIP,S1PR2,PCDH19,LATS2,AKAP12,EPHB4,ZIC2,TFAP2C,CEP162,CCDC103
GO:BP	cellular response to organic substance	GO:0071310	0.00073901	3.13135	342	1063	51	12850	PRLR,TRH,SHH,KIT,HTR2A,FGF5,C9,SFRP1,ESRRB,GREM2,FGF7,FGF2,FGFR3,SMOC2,GPER1,MSTN,CXCR3,CNTFR,FGF3,TLL1,LDB2,SERPINC1,CREB3L1,IL17REL,NR3C1,TET3,NMI,RBMS3,SALL1,SSTR1,NRP1,BMPER,SCUBE1,TNFRSF17,FLT1,CCBE1,HMGN3,DAB2IP,LZTS2,KL,NSG2,RGMB,VEGFC,FGFR2,LEPR,LDLRAD4,PID1,LATS2,AHR,SPRED1,SMAD3
GO:BP	telencephalon development	GO:0021537	0.000761614	3.11827	17	1063	8	12850	SOX10,NEUROG1,GBX2,ARX,SMO,PTPRS,NTN1,FGFRL1
GO:BP	blood vessel morphogenesis	GO:0048514	0.000777604	3.10924	255	1063	41	12850	TBX20,ISL2,ITGA2B,NKX2-5,TAL1,PRKD1,TWIST1,SYK,WNT2B,OXTR,PTGER3,PHKG1,TNFRSF19,CXCR3,ADGRB3,ITGB1,LDB2,ERG,ANGPT1,FLI1,PDGFRB,MSN,NRP1,TGFBR3,BMPER,SOX18,FLT1,ACKR3,CCBE1,DAB2IP,HLX,SH3KBP1,SMO,VEGFC,ITGB8,TRPC1,TNFRSF21,VEGFD,EPHB4,VEGFA,SPRED1
GO:BP	gland development	GO:0048732	0.000791542	3.10153	164	1063	30	12850	FOXA3,ISL2,ONECUT1,EYA1,SHH,RBP4,PAX2,NR2E3,WNT2,TAL1,HNF4A,SOX2,WNT2B,DUOX1,BSX,OXTR,HOXC8,ALDH8A1,ASCL1,FGF3,CEBPA,TBX2,GREB1,WT1,PKD1,CNR1,SMO,ALDH1A2,TCF7L2,GMNN
GO:BP	cell migration	GO:0016477	0.000897773	3.04683	327	1063	49	12850	FOXI1,ALX1,LBX1,RET,ISL2,CXCL14,NOX5,INPP5D,WAS,SOX10,FOXD3,SYK,DUOX1,MMP2,TNFRSF19,CXCR3,SHTN1,DEF6,TBX1,FGF3,NSMF,CFTR,EPHA3,GPC3,FGR,CNTN2,CEBPA,TBX2,CBFB,PDGFRB,NRP1,WNT4,SELPLG,RTN4RL2,PTGES,ACKR3,HGF,CCBE1,LZTS2,SEMA3F,MYB,LAMA5,SMO,VEGFC,PLAT,NRG1,S1PR2,AKAP12,EPHB4
GO:BP	transcription by RNA polymerase II	GO:0006366	0.000939048	3.02731	428	1063	60	12850	ALX1,HOXA11,SHOX,LBX1,PRRX1,EHF,HOXB9,LHX3,HOXA10,NKX2-5,NKX3-1,HOXB13,NKX3-2,NKX2-1,PITX2,POU2F3,TCF7,LHX6,MEF2B,FOXD3,BSX,GSX1,POU6F2,GSC,GPER1,HOXA2,HOXD3,PHOX2A,MEF2C,ALX4,PRDM1,HOXD4,ASCL1,GRHL3,OSR1,LDB2,HIC1,EVX1,GCM2,CREB3L1,FOXO3,SIX2,MED13L,NMI,OTX2,GLIS1,IRX5,EMX2,MEF2D,ARX,MEOX1,HMGN3,MEOX2,NKX1-1,ZFPM2,GRHL1,LHX9,POU3F4,SHOX2,CUX2
GO:BP	morphogenesis of embryonic epithelium	GO:0016331	0.00125998	2.89964	39	1063	12	12850	SHH,PITX2,SFRP1,MAB21L2,NKD1,ZIC5,GRHL3,AFAP1L2,ADAMTS16,SMO,PCDH19,ZIC2
GO:BP	respiratory burst	GO:0045730	0.00125998	2.89964	4	1063	4	12850	NCF1,NCF2,CFTR,NCF4
GO:BP	venous blood vessel morphogenesis	GO:0048845	0.00125998	2.89964	4	1063	4	12850	ISL2,CCBE1,VEGFC,EPHB4
GO:BP	neuron differentiation	GO:0030182	0.00131292	2.88176	471	1063	64	12850	FOXI1,NEUROD2,PAX5,FOXG1,ISL2,USH1G,SHH,COL2A1,SNCB,PAX2,GLDN,SOX2,SLITRK4,EVX2,MMP2,NEUROG1,SLIT1,PHOX2A,CNTFR,TRARG1,PRDM1,COL4A5,ASCL1,FGF3,ISLR2,RBPMS,NDRG4,CYFIP2,GAP43,KIF17,CNTN2,CLRN1,RGS4,TOP2B,TBX2,MYO7A,NRP1,WNT4,SEMA5A,AMIGO1,DCDC2B,AGRN,EMX2,CCDC141,KCTD12,SLITRK1,ARX,ADCY8,TNR,HGF,COL6A2,COL19A1,TMEM132E,CNR1,SMO,VEGFC,LHX9,NRG1,S1PR2,EYA4,CDH11,NTN1,LGMN,DPYSL5
GO:BP	habenula development	GO:0021986	0.00140992	2.85081	14	1063	7	12850	SHH,PITX2,NEUROG1,WNT4,KCTD12,SMO,TCF7L2
GO:BP	central nervous system development	GO:0007417	0.00146832	2.83318	426	1063	59	12850	FOXA3,USP28,GNRH2,ZIC1,EYA1,SHH,NKX2-1,PITX2,PAX2,TCF7,NR2E3,SOX2,SOX10,FOXB1,BSX,OXTR,EVX2,LGI1,NEUROG1,GPER1,SEZ6L2,TNFRSF19,PHOX2A,DDC,GBX2,NES,ASCL1,ZIC5,GRHL3,FGF3,ANGPT1,CNTN2,TBX2,GREB1,WNT4,AMIGO1,AGRN,EMX2,KCTD12,ARX,SNX14,ACKR3,HGF,CHD3,SMO,LHX9,POU3F4,ALDH1A2,REL,TNFRSF21,PTPRS,RBFOX1,NRG1,PCDH19,NTN1,ZIC2,TCF7L2,TFEB,FGFRL1
GO:BP	cell population proliferation	GO:0008283	0.00146998	2.83269	170	1063	30	12850	SHOX,EHF,ZIC1,TBX20,ITGA2B,NKX2-5,SHH,WNT2,DLEC1,SOX2,WNT2B,GPR18,MYOG,FGFR3,GPER1,MSTN,FRZB,ZIC5,TBX1,IRF2,NDRG4,DAB2IP,VEGFC,ITGB8,FGFR2,NR2F1,PID1,TGFBI,ZIC2,TFEC
GO:BP	chordate embryonic development	GO:0043009	0.00154931	2.80986	335	1063	49	12850	FOXA3,FOXI1,ALX1,BMP3,TP73,NKX2-5,SHH,COL2A1,SMTNL2,WNT16,PITX2,WNT9A,PAX2,MAB21L2,TWIST1,RUNX3,SUSD4,SMOC2,MEIS2,DIO2,PRDM1,NKD1,ZIC5,FN1,GRHL3,TBX1,FGF3,ITPR3,ITGA8,EPHA3,NR3C1,FOXO3,FRAS1,RBCK1,PDGFRB,WNT4,IRX5,SPARC,NDNF,BMPER,CRISPLD2,MYB,SMO,ALDH1A2,EGR1,S1PR2,PCDH19,ZIC2,TFAP2C
GO:BP	embryonic viscerocranium morphogenesis	GO:0048703	0.00154931	2.80986	86	1063	19	12850	FOXI1,NKX2-5,SHH,PITX2,RUNX3,SMOC2,MEIS2,PRDM1,GRHL3,ITGA8,NR3C1,FRAS1,WNT4,CRISPLD2,SMO,ALDH1A2,EGR1,S1PR2,ZIC2
GO:BP	face morphogenesis	GO:0060325	0.00174901	2.75721	7	1063	5	12850	PITX2,GRHL3,CRISPLD2,ALDH1A2,SPECC1
GO:BP	neutrophil differentiation	GO:0030223	0.00174901	2.75721	19	1063	8	12850	CSF3R,RUNX1,BRF1,SPI1,CEBPA,WDR66,SATB1,MYB
GO:BP	head morphogenesis	GO:0060323	0.00174901	2.75721	7	1063	5	12850	PITX2,GRHL3,CRISPLD2,ALDH1A2,SPECC1
GO:BP	embryo development ending in birth or egg hatching	GO:0009792	0.00174901	2.75721	337	1063	49	12850	FOXA3,FOXI1,ALX1,BMP3,TP73,NKX2-5,SHH,COL2A1,SMTNL2,WNT16,PITX2,WNT9A,PAX2,MAB21L2,TWIST1,RUNX3,SUSD4,SMOC2,MEIS2,DIO2,PRDM1,NKD1,ZIC5,FN1,GRHL3,TBX1,FGF3,ITPR3,ITGA8,EPHA3,NR3C1,FOXO3,FRAS1,RBCK1,PDGFRB,WNT4,IRX5,SPARC,NDNF,BMPER,CRISPLD2,MYB,SMO,ALDH1A2,EGR1,S1PR2,PCDH19,ZIC2,TFAP2C
GO:BP	response to endogenous stimulus	GO:0009719	0.00182496	2.73875	240	1063	38	12850	PRLR,TRH,SHH,HTR2A,FGF5,C9,SFRP1,ESRRB,GREM2,ASIC4,FOXD3,FGF7,FGF2,FGFR3,SMOC2,GPER1,MSTN,DIO2,FGF3,TLL1,LDB2,SERPINC1,NR3C1,RBMS3,SALL1,SSTR1,BMPER,SCUBE1,LZTS2,KL,NSG2,RGMB,FGFR2,LEPR,LDLRAD4,PID1,LATS2,SMAD3
GO:BP	axon development	GO:0061564	0.00184313	2.73444	223	1063	36	12850	ISL2,SHH,COL2A1,SLITRK4,MMP2,NEUROG1,SLIT1,CNTFR,TRARG1,COL4A5,ASCL1,ISLR2,RBPMS,CYFIP2,GAP43,CNTN2,RGS4,TOP2B,NRP1,WNT4,SEMA5A,AMIGO1,AGRN,CCDC141,SLITRK1,ADCY8,TNR,COL6A2,COL19A1,CNR1,SMO,VEGFC,CDH11,NTN1,LGMN,DPYSL5
GO:BP	cell-cell signaling	GO:0007267	0.00184313	2.73444	302	1063	45	12850	SYN2,DKK3,LBX1,PRRX1,APC2,SLC12A5,CARTPT,HTR1E,NETO1,GLRA1,SHH,WNT6,HTR7,WNT16,WNT9A,TCF7,WNT10B,WNT2,SFRP1,HNF4A,WNT2B,RSPO2,NKD2,PRR7,PLCL2,NKD1,FRZB,CADPS,NDP,FGF3,NSMF,GPC3,FOXO3,CHRM4,PLPP3,WNT4,BTK,AGRN,TMEM198,KREMEN1,HMGN3,LZTS2,KCNQ3,RIMS2,TCF7L2
GO:BP	immune system process	GO:0002376	0.00218445	2.66066	656	1063	82	12850	TBX20,C7,CD79A,GFI1B,KIT,CXCL14,C9,PTX3,NOX5,WNT16,WNT9A,TCF7,TAL1,NFE2,INPP5D,ITK,WAS,TLR2,KLHL6,IKZF1,SYK,RUNX3,DUOX1,SUSD4,PTPRC,NOD2,SMOC2,COCH,IL6,MSTN,TAP1,CXCR3,FYB1,CSF3R,ARPC1B,VSIR,TPH1,LY86,RUNX1,TLL1,ERG,CFTR,BRF1,SPI1,NR3C1,FOXO3,IL10,TET3,FGR,NMI,CEBPA,ABCC5,CBFB,PDGFRB,SELPLG,BTK,TGFB3,CAMK4,WDR66,PGLYRP2,SPARC,IRF7,BMPER,SCUBE1,SATB1,MEOX1,MAVS,TNFSF11,CH25H,CD180,EDA,MYB,HLX,TNFR…
GO:BP	muscle cell differentiation	GO:0042692	0.00272084	2.5653	160	1063	28	12850	LBX1,NKX2-5,SHH,NEB,DOK7,CAPN9,MYBPC1,MYOG,MEF2C,PRDM1,TBX1,DYSF,ADSSL1,MYOCD,CBFB,POPDC2,MEF2D,SCUBE1,MEOX1,COL6A2,UNC45B,JAM2,SMO,NR2F1,AKAP12,TGFBI,PGM5,DUSP27
GO:BP	stem cell differentiation	GO:0048863	0.00273634	2.56283	136	1063	25	12850	FOXI1,ALX1,RET,SHH,WNT16,WNT9A,SOX10,FOXD3,IL6,PRDM1,OSR1,TPH1,TBX1,FGF3,BMP5,NR3C1,PDGFRB,TGFB3,IRF7,MEOX1,SEMA3F,SMO,NRG1,ZIC2,TFAP2C
GO:BP	blood circulation	GO:0008015	0.00273634	2.56283	152	1063	27	12850	PRRX1,ADRA2C,NKX2-5,SHH,HTR7,GNB5,PITX2,KCNH7,ABCC9,OGDH,GPER1,AGT,ADRA1B,TBX2,PLVAP,CBFB,GJA3,POPDC2,FLT1,ADRB1,HTR2B,SGCD,CCM2L,FBXL22,VEGFD,RBFOX1,SHOX2
GO:BP	angiogenesis	GO:0001525	0.00273634	2.56283	202	1063	33	12850	TBX20,ITGA2B,TAL1,PRKD1,TWIST1,SYK,WNT2B,OXTR,PTGER3,PHKG1,TNFRSF19,CXCR3,ADGRB3,ITGB1,LDB2,ERG,ANGPT1,FLI1,PDGFRB,NRP1,TGFBR3,BMPER,FLT1,ACKR3,CCBE1,DAB2IP,HLX,VEGFC,ITGB8,TRPC1,TNFRSF21,VEGFD,VEGFA
GO:BP	epithelial tube formation	GO:0072175	0.00305666	2.51475	43	1063	12	12850	FOXI1,PAX2,ZIC5,GRHL3,FGF3,SPARC,BMPER,SMO,ALDH1A2,PCDH19,ZIC2,TFAP2C
GO:BP	cellular response to endogenous stimulus	GO:0071495	0.00320567	2.49408	221	1063	35	12850	PRLR,TRH,SHH,HTR2A,FGF5,C9,SFRP1,ESRRB,GREM2,FGF7,FGF2,FGFR3,SMOC2,GPER1,MSTN,FGF3,TLL1,LDB2,SERPINC1,NR3C1,RBMS3,SALL1,SSTR1,BMPER,SCUBE1,LZTS2,KL,NSG2,RGMB,FGFR2,LEPR,LDLRAD4,PID1,LATS2,SMAD3
GO:BP	circulatory system process	GO:0003013	0.00328427	2.48356	154	1063	27	12850	PRRX1,ADRA2C,NKX2-5,SHH,HTR7,GNB5,PITX2,KCNH7,ABCC9,OGDH,GPER1,AGT,ADRA1B,TBX2,PLVAP,CBFB,GJA3,POPDC2,FLT1,ADRB1,HTR2B,SGCD,CCM2L,FBXL22,VEGFD,RBFOX1,SHOX2
GO:BP	positive regulation of biological process	GO:0048518	0.00328427	2.48356	586	1063	74	12850	NEUROD6,LBX1,C7,CARTPT,CD79A,VIL1,TAL1,SFRP1,DOK7,MEF2B,WAS,TLR2,FBLN1,SOX10,KLHL6,PRDM12,SYK,RUNX3,SUSD4,PTPRC,OXTR,GPR18,MYOG,FGFR3,STAB2,GPER1,PTGER3,COCH,SLIT1,CNTFR,MEF2C,LURAP1,CSF3R,PRDM1,ASCL1,ARPC1B,ITGB1,TBX1,FGF3,RUNX1,TLL1,STIM1,BMP5,GCM2,CREB3L1,SPI1,NR3C1,CNTN2,SALL1,MYOCD,CBFB,WNT4,TGFB3,RNF152,MEF2D,TMEM198,MEOX1,DCN,HMGN3,DAB2IP,LZTS2,MEOX2,TP53INP2,CNR1,SMO,OSGIN2,VEGFC,FGFR2,RE…
GO:BP	otic vesicle morphogenesis	GO:0071600	0.00336256	2.47333	26	1063	9	12850	FOXI1,EYA1,PAX2,NFE2,SOX10,FGF3,SPARC,BMPER,TFAP2C
GO:BP	embryonic neurocranium morphogenesis	GO:0048702	0.00338803	2.47005	16	1063	7	12850	SHH,WNT9A,PRDM1,FGF3,PDGFRB,NDNF,SMO
GO:BP	granulocyte differentiation	GO:0030851	0.00360309	2.44332	21	1063	8	12850	CSF3R,RUNX1,BRF1,SPI1,CEBPA,WDR66,SATB1,MYB
GO:BP	regulation of cell differentiation	GO:0045595	0.00426568	2.37001	165	1063	28	12850	NEUROD6,NEUROD2,TM4SF4,WNT16,TAL1,NFE2,SOX10,NEUROG1,GPER1,SLIT1,CSF3R,PRDM1,ZIC5,OSR1,TPH1,FGF3,RUNX1,HIPK2,SPI1,CXCR5,NR3C1,CNTN2,MYOCD,IRX5,IRF7,TNR,MYB,NFKBIA
GO:BP	neuron projection development	GO:0031175	0.00426568	2.37001	269	1063	40	12850	ISL2,SHH,COL2A1,SLITRK4,MMP2,NEUROG1,SLIT1,CNTFR,TRARG1,COL4A5,ASCL1,ISLR2,RBPMS,CYFIP2,GAP43,CNTN2,CLRN1,RGS4,TOP2B,MYO7A,NRP1,WNT4,SEMA5A,AMIGO1,AGRN,EMX2,CCDC141,KCTD12,SLITRK1,ADCY8,TNR,COL6A2,COL19A1,CNR1,SMO,VEGFC,CDH11,NTN1,LGMN,DPYSL5
GO:BP	heart contraction	GO:0060047	0.00452616	2.34427	94	1063	19	12850	PRRX1,NKX2-5,GNB5,KCNH7,ABCC9,OGDH,GPER1,ADRA1B,TBX2,CBFB,GJA3,POPDC2,FLT1,ADRB1,SGCD,CCM2L,FBXL22,RBFOX1,SHOX2
GO:BP	epithelial cell development	GO:0002064	0.00452616	2.34427	72	1063	16	12850	TM4SF4,USH1G,ANKRD55,HNF4A,TNFRSF19,IQGAP2,ASCL1,TLL1,CLRN1,GLCCI1,WT1,ARX,TMEM132E,ALDH1A2,TNFRSF21,LEPR
GO:BP	vestibular receptor cell differentiation	GO:0060114	0.00455835	2.34119	5	1063	4	12850	PAX5,PAX2,FGF3,EMX2
GO:BP	vestibular receptor cell development	GO:0060118	0.00455835	2.34119	5	1063	4	12850	PAX5,PAX2,FGF3,EMX2
GO:BP	pineal gland development	GO:0021982	0.00455835	2.34119	5	1063	4	12850	NR2E3,SOX2,BSX,TBX2
GO:BP	system process	GO:0003008	0.00553258	2.25707	403	1063	54	12850	PRRX1,ADRA2C,NKX2-5,USH1G,GLRA1,SHH,HTR7,GNB5,PITX2,KCNH7,PDE6C,ABCC9,PPEF2,PDE6A,TMEM63C,OTOGL,OGDH,GPER1,AGT,GRK1,VIT,MSTN,IQGAP2,CYFIP2,ADRA1B,P2RY1,TRPA1,CLRN1,TBX2,MYO7A,PLVAP,CBFB,OMP,CACNB1,GJA3,DCDC2B,RRH,POPDC2,GLCCI1,LRP2,FLT1,ADRB1,HTR2B,SGCD,MYO1E,CCM2L,TMEM132E,FBXL22,VEGFD,RBFOX1,PCDH19,EYA4,SHOX2,TCF7L2
GO:BP	tube formation	GO:0035148	0.00553258	2.25707	46	1063	12	12850	FOXI1,PAX2,ZIC5,GRHL3,FGF3,SPARC,BMPER,SMO,ALDH1A2,PCDH19,ZIC2,TFAP2C
GO:BP	heart process	GO:0003015	0.00577248	2.23864	96	1063	19	12850	PRRX1,NKX2-5,GNB5,KCNH7,ABCC9,OGDH,GPER1,ADRA1B,TBX2,CBFB,GJA3,POPDC2,FLT1,ADRB1,SGCD,CCM2L,FBXL22,RBFOX1,SHOX2
GO:BP	inner ear receptor cell development	GO:0060119	0.00582105	2.235	28	1063	9	12850	PAX5,USH1G,PAX2,SOX2,FGF3,CLRN1,MYO7A,EMX2,TMEM132E
GO:BP	epidermal cell differentiation	GO:0009913	0.00589033	2.22986	53	1063	13	12850	FOXI1,PAX5,USH1G,PAX2,FGF3,GCM2,CLRN1,MYO7A,DCDC2B,EMX2,TMEM132E,S1PR2,EYA4
GO:BP	cell morphogenesis involved in neuron differentiation	GO:0048667	0.00610494	2.21432	221	1063	34	12850	ISL2,USH1G,SHH,COL2A1,SLITRK4,MMP2,SLIT1,TRARG1,COL4A5,ISLR2,RBPMS,CYFIP2,CNTN2,CLRN1,RGS4,TOP2B,NRP1,WNT4,SEMA5A,AGRN,EMX2,CCDC141,KCTD12,SLITRK1,ADCY8,TNR,COL6A2,COL19A1,CNR1,SMO,VEGFC,CDH11,NTN1,DPYSL5
GO:BP	positive regulation of developmental process	GO:0051094	0.00653136	2.185	82	1063	17	12850	NEUROD6,LBX1,TAL1,OXTR,MYOG,STAB2,GPER1,PTGER3,SLIT1,CNTFR,CSF3R,PRDM1,ITGB1,FGF3,RUNX1,CNTN2,MYOCD
GO:BP	face development	GO:0060324	0.00722823	2.14097	9	1063	5	12850	PITX2,GRHL3,CRISPLD2,ALDH1A2,SPECC1
GO:BP	response to wounding	GO:0009611	0.00752512	2.12349	106	1063	20	12850	ADRA2C,ITGA2B,NFE2,DUOX1,NEUROG1,CNTFR,FGA,ASCL1,F2RL3,DYSF,VIM,P2RY1,GAP43,SERPINC1,APOBEC2,F2RL2,CNTN2,WNT4,ANXA6,LGMN
GO:BP	fin development	GO:0033333	0.0097551	2.01077	70	1063	15	12850	SHOX,TBX4,SHH,TCF7,RSPO2,PRDM1,HOXC8,OSR1,TLL1,FRAS1,SALL1,LAMA5,SMO,EDAR,ALDH1A2
GO:BP	mechanoreceptor differentiation	GO:0042490	0.00975577	2.01074	49	1063	12	12850	PAX5,USH1G,PAX2,SOX2,FGF3,CLRN1,MYO7A,DCDC2B,EMX2,TMEM132E,S1PR2,EYA4
GO:BP	heart morphogenesis	GO:0003007	0.009829	2.00749	166	1063	27	12850	PRRX1,TBX20,NKX2-5,SHH,TAL1,MSTN,MEF2C,NKD1,FN1,TBX1,NDRG4,MMD2,TBX2,GJA3,POPDC2,MEF2D,NPNT,CCM2L,FHL1,SMO,NR2F1,WTIP,NRG1,S1PR2,LATS2,CEP162,CCDC103
GO:BP	leukocyte differentiation	GO:0002521	0.00994516	2.00239	56	1063	13	12850	TCF7,IKZF1,IL6,CSF3R,ARPC1B,RUNX1,BRF1,SPI1,CEBPA,WDR66,IRF7,SATB1,MYB
GO:BP	formamide metabolic process	GO:0043606	0.0105646	1.97614	3	1063	3	12850	UROC1,AMDHD1,FTCD
GO:BP	histidine catabolic process to glutamate and formamide	GO:0019556	0.0105646	1.97614	3	1063	3	12850	UROC1,AMDHD1,FTCD
GO:BP	formate metabolic process	GO:0015942	0.0105646	1.97614	3	1063	3	12850	UROC1,AMDHD1,FTCD
GO:BP	histidine catabolic process to glutamate and formate	GO:0019557	0.0105646	1.97614	3	1063	3	12850	UROC1,AMDHD1,FTCD
GO:BP	hematopoietic or lymphoid organ development	GO:0048534	0.0110744	1.95568	321	1063	44	12850	TBX20,GFI1B,WNT16,WNT9A,TCF7,TAL1,NFE2,IKZF1,RUNX3,SMOC2,IL6,CSF3R,ARPC1B,TPH1,RUNX1,TLL1,ERG,CFTR,BRF1,SPI1,NR3C1,FOXO3,TET3,CEBPA,ABCC5,CBFB,PDGFRB,SELPLG,TGFB3,CAMK4,WDR66,SPARC,IRF7,BMPER,SCUBE1,SATB1,MEOX1,MYB,HLX,JAM2,TSPO,NFKBIA,TFEC,SMAD3
GO:BP	axial mesoderm development	GO:0048318	0.0112681	1.94815	6	1063	4	12850	FOXA3,FOXA1,TBX2,ALDH1A2
GO:BP	transmembrane receptor protein tyrosine kinase signaling pathway	GO:0007169	0.0113432	1.94527	151	1063	25	12850	SHH,NTRK2,KIT,FGF5,MST1R,NTRK3,FGF7,FGF2,FGFR3,FGF3,EPHA3,ANGPT1,SALL1,PDGFRB,NRP1,FLT1,CCBE1,TEK,DAB2IP,KL,VEGFC,FGFR2,PID1,EPHB4,SPRED1
GO:BP	immune system development	GO:0002520	0.0115711	1.93663	322	1063	44	12850	TBX20,GFI1B,WNT16,WNT9A,TCF7,TAL1,NFE2,IKZF1,RUNX3,SMOC2,IL6,CSF3R,ARPC1B,TPH1,RUNX1,TLL1,ERG,CFTR,BRF1,SPI1,NR3C1,FOXO3,TET3,CEBPA,ABCC5,CBFB,PDGFRB,SELPLG,TGFB3,CAMK4,WDR66,SPARC,IRF7,BMPER,SCUBE1,SATB1,MEOX1,MYB,HLX,JAM2,TSPO,NFKBIA,TFEC,SMAD3
GO:BP	regulation of localization	GO:0032879	0.0115711	1.93663	239	1063	35	12850	LBX1,PLLP,CACNG2,KCNQ4,KCNH7,KCNA4,HNF4A,INPP5D,WAS,SYK,RYR3,TNFRSF19,CXCR3,NKD1,FGF3,NSMF,STIM1,RBPMS,CFTR,KCNG4,KCND1,NETO2,KCNK13,RTN4RL2,ZEB1,RRAD,HMGN3,LAMA5,SCN3B,CLIC2,FBXL22,S1PR2,RIMS2,KCNAB1,KCNQ5
GO:BP	striated muscle tissue development	GO:0014706	0.0116092	1.9352	143	1063	24	12850	RET,TBX20,NKX2-5,SHH,DOK7,MYBPC1,MYOG,MSTN,MEF2C,TBX1,NDRG4,ADSSL1,PPARGC1A,MYOCD,GJA3,COL6A1,SGCD,UNC45B,FHL1,SMO,NR2F1,NRG1,HMGCR,PGM5
GO:BP	cardiac chamber development	GO:0003205	0.011918	1.9238	31	1063	9	12850	NKX2-5,GREM2,MSTN,TBX2,NPNT,FHL1,SMO,NR2F1,NRG1
GO:BP	adenohypophysis development	GO:0021984	0.012101	1.91718	10	1063	5	12850	EYA1,SHH,ASCL1,FGF3,SMO
GO:BP	cell morphogenesis involved in differentiation	GO:0000904	0.0121256	1.9163	249	1063	36	12850	ISL2,USH1G,SHH,COL2A1,SLITRK4,MMP2,SLIT1,TRARG1,COL4A5,RUNX1,ISLR2,RBPMS,CYFIP2,TET3,CNTN2,CLRN1,RGS4,TOP2B,NRP1,WNT4,SEMA5A,AGRN,EMX2,CCDC141,KCTD12,SLITRK1,ADCY8,TNR,COL6A2,COL19A1,CNR1,SMO,VEGFC,CDH11,NTN1,DPYSL5
GO:BP	hemopoiesis	GO:0030097	0.0122758	1.91095	314	1063	43	12850	TBX20,GFI1B,WNT16,WNT9A,TCF7,TAL1,NFE2,IKZF1,RUNX3,SMOC2,IL6,CSF3R,ARPC1B,TPH1,RUNX1,TLL1,ERG,CFTR,BRF1,SPI1,NR3C1,FOXO3,TET3,CEBPA,ABCC5,CBFB,PDGFRB,SELPLG,TGFB3,CAMK4,WDR66,SPARC,IRF7,BMPER,SCUBE1,SATB1,MEOX1,MYB,HLX,TSPO,NFKBIA,TFEC,SMAD3
GO:BP	striated muscle cell differentiation	GO:0051146	0.0124867	1.90355	144	1063	24	12850	NKX2-5,SHH,NEB,DOK7,CAPN9,MYBPC1,MYOG,MEF2C,PRDM1,TBX1,ADSSL1,MYOCD,CBFB,POPDC2,MEF2D,SCUBE1,COL6A2,UNC45B,JAM2,SMO,NR2F1,TGFBI,PGM5,DUSP27
GO:BP	regulation of heart contraction	GO:0008016	0.0128761	1.89021	51	1063	12	12850	PRRX1,NKX2-5,KCNH7,ABCC9,ADRA1B,TBX2,GJA3,POPDC2,FLT1,ADRB1,FBXL22,SHOX2
GO:BP	swim bladder development	GO:0048794	0.0133219	1.87543	20	1063	7	12850	SHH,WNT2,NFE2,WNT2B,SGCD,SMO,FGFRL1
GO:BP	appendage development	GO:0048736	0.0136716	1.86418	73	1063	15	12850	SHOX,TBX4,SHH,TCF7,RSPO2,PRDM1,HOXC8,OSR1,TLL1,FRAS1,SALL1,LAMA5,SMO,EDAR,ALDH1A2
GO:BP	endothelium development	GO:0003158	0.0145886	1.83599	32	1063	9	12850	SHH,TAL1,STAB2,TNFRSF19,TLL1,MSN,SH3KBP1,SMO,TNFRSF21
GO:BP	lymphangiogenesis	GO:0001946	0.0145886	1.83599	32	1063	9	12850	PRKD1,SYK,STAB2,SOX18,PKD1,ITGA9,CCBE1,VEGFC,VEGFD
GO:BP	hair cell differentiation	GO:0035315	0.0146568	1.83396	45	1063	11	12850	PAX5,USH1G,PAX2,FGF3,CLRN1,MYO7A,DCDC2B,EMX2,TMEM132E,S1PR2,EYA4
GO:BP	muscle tissue development	GO:0060537	0.0146682	1.83362	146	1063	24	12850	RET,TBX20,NKX2-5,SHH,DOK7,MYBPC1,MYOG,MSTN,MEF2C,TBX1,NDRG4,ADSSL1,PPARGC1A,MYOCD,GJA3,COL6A1,SGCD,UNC45B,FHL1,SMO,NR2F1,NRG1,HMGCR,PGM5
GO:BP	Wnt signaling pathway	GO:0016055	0.0149126	1.82645	172	1063	27	12850	DKK3,LBX1,APC2,WNT6,WNT16,WNT9A,TCF7,WNT10B,WNT2,SFRP1,WNT2B,RSPO2,NKD2,PRR7,NKD1,FRZB,NDP,FGF3,GPC3,FOXO3,PLPP3,WNT4,BTK,TMEM198,KREMEN1,LZTS2,TCF7L2
GO:BP	cell morphogenesis	GO:0000902	0.0152327	1.81722	290	1063	40	12850	ISL2,USH1G,SHH,COL2A1,SLITRK4,MMP2,SLIT1,TRARG1,FMNL1,COL4A5,RUNX1,ISLR2,RBPMS,CYFIP2,TET3,CNTN2,CLRN1,RGS4,TOP2B,NRP1,WNT4,SEMA5A,AGRN,EMX2,CCDC141,KCTD12,SLITRK1,ADCY8,TNR,COL6A2,COL19A1,CNR1,SMO,VEGFC,FRY,PALM,AKAP12,CDH11,NTN1,DPYSL5
GO:BP	cell-cell signaling by wnt	GO:0198738	0.0161329	1.79229	173	1063	27	12850	DKK3,LBX1,APC2,WNT6,WNT16,WNT9A,TCF7,WNT10B,WNT2,SFRP1,WNT2B,RSPO2,NKD2,PRR7,NKD1,FRZB,NDP,FGF3,GPC3,FOXO3,PLPP3,WNT4,BTK,TMEM198,KREMEN1,LZTS2,TCF7L2
GO:BP	otolith development	GO:0048840	0.0163025	1.78775	39	1063	10	12850	EYA1,TECTB,SOX10,OTOGL,FGF3,DCDC2B,SPARC,SMO,S1PR2,CDH11
GO:BP	mesenchymal cell differentiation	GO:0048762	0.0166637	1.77823	98	1063	18	12850	FOXI1,ALX1,PRRX1,RET,SOX10,FOXD3,PRDM1,TBX1,FGF3,BMP5,PDGFRB,AKNA,BMPER,SEMA3F,SMO,NRG1,ZIC2,TFAP2C
GO:BP	regulation of blood circulation	GO:1903522	0.0169028	1.77204	60	1063	13	12850	PRRX1,ADRA2C,NKX2-5,KCNH7,ABCC9,ADRA1B,TBX2,GJA3,POPDC2,FLT1,ADRB1,FBXL22,SHOX2
GO:BP	lymph vessel development	GO:0001945	0.0170707	1.76775	46	1063	11	12850	PRKD1,SYK,STAB2,MMP2,SOX18,PKD1,ITGA9,CCBE1,VEGFC,VEGFD,SPRED1
GO:BP	neuron fate specification	GO:0048665	0.017264	1.76286	21	1063	7	12850	ISL2,SHH,EVX2,FGF3,TBX2,SMO,LHX9
GO:BP	lymph vessel morphogenesis	GO:0036303	0.0174125	1.75914	33	1063	9	12850	PRKD1,SYK,STAB2,SOX18,PKD1,ITGA9,CCBE1,VEGFC,VEGFD
GO:BP	inner ear receptor cell differentiation	GO:0060113	0.0174125	1.75914	33	1063	9	12850	PAX5,USH1G,PAX2,SOX2,FGF3,CLRN1,MYO7A,EMX2,TMEM132E
GO:BP	venous blood vessel development	GO:0060841	0.0183686	1.73592	11	1063	5	12850	ISL2,FLT1,CCBE1,VEGFC,EPHB4
GO:BP	positive regulation of cellular process	GO:0048522	0.0186245	1.72992	488	1063	60	12850	NEUROD6,LBX1,CARTPT,VIL1,TAL1,SFRP1,DOK7,MEF2B,WAS,FBLN1,PRDM12,SYK,RUNX3,GPR18,MYOG,FGFR3,GPER1,SLIT1,CNTFR,MEF2C,LURAP1,CSF3R,PRDM1,ASCL1,ARPC1B,TBX1,FGF3,RUNX1,TLL1,STIM1,BMP5,GCM2,CREB3L1,NR3C1,CNTN2,SALL1,MYOCD,CBFB,WNT4,TGFB3,RNF152,MEF2D,TMEM198,MEOX1,DCN,HMGN3,DAB2IP,LZTS2,MEOX2,TP53INP2,SMO,OSGIN2,VEGFC,FGFR2,REL,MAP3K20,ARPC5,AKAP12,BNIP3,TFEB
GO:BP	axonogenesis	GO:0007409	0.0188039	1.72575	202	1063	30	12850	ISL2,SHH,COL2A1,SLITRK4,MMP2,SLIT1,TRARG1,COL4A5,ISLR2,RBPMS,CYFIP2,CNTN2,RGS4,TOP2B,NRP1,WNT4,SEMA5A,AGRN,CCDC141,SLITRK1,ADCY8,TNR,COL6A2,COL19A1,CNR1,SMO,VEGFC,CDH11,NTN1,DPYSL5
GO:BP	otic vesicle development	GO:0071599	0.0190485	1.72014	40	1063	10	12850	FOXI1,EYA1,PAX2,NFE2,SOX2,SOX10,FGF3,SPARC,BMPER,TFAP2C
GO:BP	response to bacterium	GO:0009617	0.0190485	1.72014	76	1063	15	12850	HNF4A,TLR2,DUOX1,RHOG,NOD2,COCH,F5,CPT1B,CFTR,IL10,TET3,GPR84,ACOD1,DRAM1,HAMP
GO:BP	axon guidance	GO:0007411	0.0193134	1.71414	116	1063	20	12850	ISL2,SHH,COL2A1,MMP2,COL4A5,ISLR2,RBPMS,CYFIP2,TOP2B,NRP1,WNT4,CCDC141,ADCY8,TNR,COL19A1,SMO,VEGFC,CDH11,NTN1,DPYSL5
GO:BP	cellular component morphogenesis	GO:0032989	0.0206238	1.68563	277	1063	38	12850	ISL2,SHH,COL2A1,SLITRK4,CAPN9,MMP2,SLIT1,TRARG1,COL4A5,ISLR2,RBPMS,CYFIP2,CNTN2,RGS4,TOP2B,CNTNAP1,CBFB,NRP1,WNT4,SEMA5A,AGRN,CCDC141,KCTD12,SLITRK1,MEF2D,ADCY8,TNR,COL6A2,COL19A1,UNC45B,CNR1,SMO,VEGFC,CDH11,NTN1,PGM5,DPYSL5,DUSP27
GO:BP	response to other organism	GO:0051707	0.0207917	1.68211	177	1063	27	12850	C7,PTX3,NCF1,RSAD2,HNF4A,TLR2,DUOX1,RHOG,NOD2,COCH,F5,CPT1B,LY86,CFTR,FOXO3,IL10,TET3,NMI,GPR84,IRF7,MAVS,CH25H,CD180,ACOD1,NFKBIA,DRAM1,HAMP
GO:BP	response to biotic stimulus	GO:0009607	0.0207917	1.68211	177	1063	27	12850	C7,PTX3,NCF1,RSAD2,HNF4A,TLR2,DUOX1,RHOG,NOD2,COCH,F5,CPT1B,LY86,CFTR,FOXO3,IL10,TET3,NMI,GPR84,IRF7,MAVS,CH25H,CD180,ACOD1,NFKBIA,DRAM1,HAMP
GO:BP	embryonic camera-type eye development	GO:0031076	0.0207917	1.68211	34	1063	9	12850	SHH,PITX2,PAX2,SFRP1,MAB21L2,NES,AFAP1L2,ADAMTS16,SMO
GO:BP	response to external biotic stimulus	GO:0043207	0.0207917	1.68211	177	1063	27	12850	C7,PTX3,NCF1,RSAD2,HNF4A,TLR2,DUOX1,RHOG,NOD2,COCH,F5,CPT1B,LY86,CFTR,FOXO3,IL10,TET3,NMI,GPR84,IRF7,MAVS,CH25H,CD180,ACOD1,NFKBIA,DRAM1,HAMP
GO:BP	cell surface receptor signaling pathway involved in cell-cell signaling	GO:1905114	0.0208095	1.68174	186	1063	28	12850	DKK3,LBX1,APC2,GLRA1,WNT6,WNT16,WNT9A,TCF7,WNT10B,WNT2,SFRP1,WNT2B,RSPO2,NKD2,PRR7,NKD1,FRZB,NDP,FGF3,GPC3,FOXO3,PLPP3,WNT4,BTK,TMEM198,KREMEN1,LZTS2,TCF7L2
GO:BP	neuron projection guidance	GO:0097485	0.0208095	1.68174	117	1063	20	12850	ISL2,SHH,COL2A1,MMP2,COL4A5,ISLR2,RBPMS,CYFIP2,TOP2B,NRP1,WNT4,CCDC141,ADCY8,TNR,COL19A1,SMO,VEGFC,CDH11,NTN1,DPYSL5
GO:BP	plasma membrane bounded cell projection organization	GO:0120036	0.021026	1.67724	442	1063	55	12850	ISL2,SHH,COL2A1,CEP126,RSPH6A,PAX2,SLITRK4,MMP2,CFAP221,TEKT3,NEUROG1,SLIT1,CNTFR,TRARG1,COL4A5,ASCL1,ISLR2,RBPMS,CYFIP2,GAP43,ITGA8,CNTN2,CLRN1,RGS4,TOP2B,MYO7A,NRP1,WNT4,SEMA5A,AMIGO1,AGRN,EMX2,CCDC141,KCTD12,SLITRK1,ADCY8,TNR,COL6A2,MYB,COL19A1,MTSS1L,CNR1,SMO,VEGFC,TRPC1,CCDC39,WTIP,AKAP12,CDH11,NTN1,LGMN,DPYSL5,CEP162,GMNN,CCDC103
GO:BP	embryonic retina morphogenesis in camera-type eye	GO:0060059	0.021551	1.66653	22	1063	7	12850	ZIC1,FOXG1,SFRP1,PDE6C,FGF3,EGR1,ZIC2
GO:BP	muscle organ development	GO:0007517	0.0219042	1.65947	126	1063	21	12850	RET,SHH,DOK7,MYBPC1,MYOG,MSTN,LURAP1,TBX1,DYSF,ADSSL1,APOBEC2,PPARGC1A,GJA3,COL6A1,ST8SIA3,COL6A2,UNC45B,FHL1,SMO,NRG1,HMGCR
GO:BP	nephron development	GO:0072006	0.0219372	1.65882	55	1063	12	12850	SHH,PAX2,TMEM63C,IQGAP2,OSR1,PPARGC1A,TBX2,GLCCI1,WT1,MYO1E,ALDH1A2,BNC2
GO:BP	limb development	GO:0060173	0.0222783	1.65212	48	1063	11	12850	SHOX,TBX4,SHH,TCF7,RSPO2,PRDM1,HOXC8,OSR1,SALL1,LAMA5,ALDH1A2
GO:BP	connective tissue development	GO:0061448	0.022444	1.6489	118	1063	20	12850	SHH,WNT9A,SCX,MATN1,GREM2,FOXD3,RUNX3,PRDM1,TBX1,FGF3,GCM2,RBMS3,TGFB3,IRX5,SPARC,CRISPLD2,DCN,SMO,S1PR2,FGFRL1
GO:BP	hindbrain development	GO:0030902	0.0232533	1.63352	78	1063	15	12850	ZIC1,SHH,PAX2,NEUROG1,PHOX2A,GBX2,ASCL1,FGF3,SNX14,HGF,SMO,ALDH1A2,NRG1,ZIC2,FGFRL1
GO:BP	positive regulation of cell population proliferation	GO:0008284	0.0252096	1.59843	17	1063	6	12850	GPR18,FGFR3,GPER1,TBX1,VEGFC,FGFR2
GO:BP	regulation of cellular component movement	GO:0051270	0.0261553	1.58244	79	1063	15	12850	LBX1,INPP5D,WAS,SYK,TNFRSF19,CXCR3,FGF3,NSMF,RBPMS,CFTR,RTN4RL2,ZEB1,LAMA5,FBXL22,S1PR2
GO:BP	body morphogenesis	GO:0010171	0.0261553	1.58244	12	1063	5	12850	PITX2,GRHL3,CRISPLD2,ALDH1A2,SPECC1
GO:BP	medial fin development	GO:0033338	0.0261553	1.58244	12	1063	5	12850	SHH,RSPO2,TLL1,LAMA5,SMO
GO:BP	cell projection organization	GO:0030030	0.0270749	1.56743	458	1063	56	12850	ISL2,SHH,COL2A1,CEP126,RSPH6A,PAX2,SLITRK4,MMP2,CFAP221,TEKT3,NEUROG1,SLIT1,CNTFR,TRARG1,COL4A5,ASCL1,ISLR2,RBPMS,CYFIP2,GAP43,ITGA8,KIF17,CNTN2,CLRN1,RGS4,TOP2B,MYO7A,NRP1,WNT4,SEMA5A,AMIGO1,AGRN,EMX2,CCDC141,KCTD12,SLITRK1,ADCY8,TNR,COL6A2,MYB,COL19A1,MTSS1L,CNR1,SMO,VEGFC,TRPC1,CCDC39,WTIP,AKAP12,CDH11,NTN1,LGMN,DPYSL5,CEP162,GMNN,CCDC103
GO:BP	hindbrain morphogenesis	GO:0021575	0.0273066	1.56373	23	1063	7	12850	PAX2,NEUROG1,ASCL1,HGF,SMO,ALDH1A2,NRG1
GO:BP	cartilage development	GO:0051216	0.0275524	1.55984	112	1063	19	12850	SHH,WNT9A,MATN1,GREM2,FOXD3,RUNX3,PRDM1,TBX1,FGF3,GCM2,RBMS3,TGFB3,IRX5,SPARC,CRISPLD2,DCN,SMO,S1PR2,FGFRL1
GO:BP	regulation of immune system process	GO:0002682	0.0275524	1.55984	112	1063	19	12850	C7,CD79A,KIT,NFE2,INPP5D,WAS,TLR2,KLHL6,SUSD4,PTPRC,COCH,CXCR3,VSIR,RUNX1,CFTR,SPI1,FOXO3,IRF7,MYB
GO:BP	sensory system development	GO:0048880	0.0278637	1.55496	370	1063	47	12850	FOXI1,GNRH2,LBX1,ZIC1,FOXG1,SHH,PITX2,PAX2,SFRP1,PDE6C,MAB21L2,SOX2,FOXD3,NEUROG1,TNFRSF19,SHTN1,DIO2,CRYAA,NES,NDP,FGF3,CYFIP2,KIF17,MCM3,TOP2B,TBX2,GJA3,DCDC2B,AFAP1L2,ADAMTS16,FOXI3,RTN4RL2,MFAP2,ACKR3,MYB,TMEM132E,UNC45B,SMO,SLC7A14,ALDH1A2,EGR1,S1PR2,LEPR,EYA4,CDH11,ZIC2,FGFRL1
GO:BP	glutamate metabolic process	GO:0006536	0.0287823	1.54087	4	1063	3	12850	UROC1,AMDHD1,FTCD
GO:BP	ammonium transmembrane transport	GO:0072488	0.0287823	1.54087	4	1063	3	12850	RHAG,RHCG,RHBG
GO:BP	embryonic digestive tract development	GO:0048566	0.0287823	1.54087	4	1063	3	12850	SHH,ASCL1,SMO
GO:BP	retinal ganglion cell axon guidance	GO:0031290	0.0288477	1.53989	36	1063	9	12850	MMP2,COL4A5,ISLR2,RBPMS,CYFIP2,TOP2B,ADCY8,SMO,CDH11
GO:BP	pectoral fin development	GO:0033339	0.029749	1.52653	43	1063	10	12850	SHOX,SHH,TCF7,RSPO2,PRDM1,HOXC8,OSR1,SALL1,LAMA5,ALDH1A2
GO:BP	regulation of biological quality	GO:0065008	0.0298382	1.52523	769	1063	86	12850	GALR1,SYN2,NEUROD2,DKK3,PRRX1,ENTPD5,ADRA2C,CARTPT,VILL,ITGA2B,GFI1B,NETO1,DHRS3,GLRA1,RHBG,SHH,ANKRD55,VIL1,HTR7,PITX2,KCNH7,KCNK18,TAL1,NFE2,PDE6C,HNF4A,SLITRK4,WAS,LMOD3,MELTF,CP,AGT,RYR3,SLIT1,F5,FGA,FMNL1,STEAP4,ARPC1B,F2RL3,CADPS,ATP1B1,NSMF,STEAP3,CYFIP2,ADRA1B,GCM2,P2RY1,ADSSL1,SERPINC1,SPI1,NR3C1,RYR2,SLC16A2,FRAS1,F2RL2,CNTN2,ABCC5,SLC9A5,PLVAP,WNT4,SPARC,SULF2,SLITRK1,ST8SIA3,FGF20,ADR…
GO:BP	wound healing	GO:0042060	0.0308875	1.51022	73	1063	14	12850	ADRA2C,ITGA2B,NFE2,FGA,ASCL1,F2RL3,DYSF,VIM,P2RY1,SERPINC1,APOBEC2,F2RL2,WNT4,ANXA6
GO:BP	mesenchymal cell development	GO:0014031	0.0308875	1.51022	73	1063	14	12850	FOXI1,ALX1,RET,SOX10,FOXD3,PRDM1,TBX1,FGF3,BMP5,PDGFRB,SEMA3F,NRG1,ZIC2,TFAP2C
GO:BP	neural crest cell development	GO:0014032	0.0308875	1.51022	73	1063	14	12850	FOXI1,ALX1,RET,SOX10,FOXD3,PRDM1,TBX1,FGF3,BMP5,PDGFRB,SEMA3F,NRG1,ZIC2,TFAP2C
GO:BP	stem cell development	GO:0048864	0.0308875	1.51022	73	1063	14	12850	FOXI1,ALX1,RET,SOX10,FOXD3,PRDM1,TBX1,FGF3,BMP5,PDGFRB,SEMA3F,NRG1,ZIC2,TFAP2C
GO:BP	regulation of locomotion	GO:0040012	0.0313177	1.50421	81	1063	15	12850	LBX1,INPP5D,WAS,SYK,TNFRSF19,CXCR3,FGF3,NSMF,RBPMS,CFTR,CHRM4,RTN4RL2,ZEB1,LAMA5,S1PR2
GO:BP	ectodermal placode development	GO:0071696	0.0313969	1.50311	30	1063	8	12850	LRRN1,FOXI1,PAX2,SOX2,NEUROG1,FGF3,BMPER,TFAP2C
GO:BP	hematopoietic stem cell migration	GO:0035701	0.0322874	1.49097	8	1063	4	12850	MMP2,CEBPA,SELPLG,MYB
GO:BP	plasma membrane bounded cell projection morphogenesis	GO:0120039	0.0324526	1.48875	221	1063	31	12850	ISL2,SHH,COL2A1,SLITRK4,MMP2,SLIT1,TRARG1,COL4A5,ISLR2,RBPMS,CYFIP2,CNTN2,RGS4,TOP2B,NRP1,WNT4,SEMA5A,AGRN,CCDC141,KCTD12,SLITRK1,ADCY8,TNR,COL6A2,COL19A1,CNR1,SMO,VEGFC,CDH11,NTN1,DPYSL5
GO:BP	neuron projection morphogenesis	GO:0048812	0.0324526	1.48875	221	1063	31	12850	ISL2,SHH,COL2A1,SLITRK4,MMP2,SLIT1,TRARG1,COL4A5,ISLR2,RBPMS,CYFIP2,CNTN2,RGS4,TOP2B,NRP1,WNT4,SEMA5A,AGRN,CCDC141,KCTD12,SLITRK1,ADCY8,TNR,COL6A2,COL19A1,CNR1,SMO,VEGFC,CDH11,NTN1,DPYSL5
GO:BP	cell projection morphogenesis	GO:0048858	0.0324526	1.48875	221	1063	31	12850	ISL2,SHH,COL2A1,SLITRK4,MMP2,SLIT1,TRARG1,COL4A5,ISLR2,RBPMS,CYFIP2,CNTN2,RGS4,TOP2B,NRP1,WNT4,SEMA5A,AGRN,CCDC141,KCTD12,SLITRK1,ADCY8,TNR,COL6A2,COL19A1,CNR1,SMO,VEGFC,CDH11,NTN1,DPYSL5
GO:BP	epithelial cell proliferation	GO:0050673	0.0327585	1.48468	24	1063	7	12850	EHF,ITGA2B,WNT2,WNT2B,VEGFC,ITGB8,NR2F1
GO:BP	cardiac muscle tissue development	GO:0048738	0.0329462	1.4822	66	1063	13	12850	TBX20,NKX2-5,MSTN,MEF2C,TBX1,NDRG4,MYOCD,GJA3,SGCD,UNC45B,FHL1,NR2F1,NRG1
GO:BP	chemotaxis	GO:0006935	0.0336694	1.47276	231	1063	32	12850	ISL2,SHH,COL2A1,CXCL14,CXCR1,INPP5D,WAS,DUOX1,MMP2,CXCR3,COL4A5,ISLR2,RBPMS,CYFIP2,CFTR,CXCR5,FGR,TOP2B,PTAFR,NRP1,WNT4,CCDC141,ADCY8,SEMA6D,TNR,ACKR3,COL19A1,SMO,VEGFC,CDH11,NTN1,DPYSL5
GO:BP	transmembrane receptor protein serine/threonine kinase signaling pathway	GO:0007178	0.034268	1.46511	115	1063	19	12850	SHH,SFRP1,GREM2,SMOC2,MSTN,OSR1,TLL1,LDB2,BMP5,RBMS3,TGFBR2,BMPER,SCUBE1,LZTS2,RGMB,TGFBR1,LDLRAD4,LATS2,SMAD3
GO:BP	closure of optic fissure	GO:0061386	0.034986	1.45611	13	1063	5	12850	PITX2,SFRP1,MAB21L2,AFAP1L2,ADAMTS16
GO:BP	regulation of cartilage development	GO:0061035	0.034986	1.45611	13	1063	5	12850	SHH,RBMS3,TGFB3,IRX5,S1PR2
GO:BP	semicircular canal morphogenesis	GO:0048752	0.034986	1.45611	13	1063	5	12850	SOX10,OTOGL,TBX1,SPARC,SMO
GO:BP	biological process involved in interspecies interaction between organisms	GO:0044419	0.0355366	1.44932	186	1063	27	12850	C7,PTX3,NCF1,RSAD2,HNF4A,TLR2,DUOX1,RHOG,NOD2,COCH,F5,CPT1B,LY86,CFTR,FOXO3,IL10,TET3,NMI,GPR84,IRF7,MAVS,CH25H,CD180,ACOD1,NFKBIA,DRAM1,HAMP
GO:BP	positive regulation of transcription, DNA-templated	GO:0045893	0.0362971	1.44013	99	1063	17	12850	MEF2B,RUNX3,GPER1,MEF2C,ASCL1,RUNX1,GCM2,CREB3L1,NR3C1,WNT4,MEF2D,MEOX1,HMGN3,MEOX2,TP53INP2,REL,TFEB
GO:BP	myeloid leukocyte differentiation	GO:0002573	0.0370259	1.43149	31	1063	8	12850	CSF3R,RUNX1,BRF1,SPI1,CEBPA,WDR66,SATB1,MYB
GO:BP	cell part morphogenesis	GO:0032990	0.0381923	1.41802	224	1063	31	12850	ISL2,SHH,COL2A1,SLITRK4,MMP2,SLIT1,TRARG1,COL4A5,ISLR2,RBPMS,CYFIP2,CNTN2,RGS4,TOP2B,NRP1,WNT4,SEMA5A,AGRN,CCDC141,KCTD12,SLITRK1,ADCY8,TNR,COL6A2,COL19A1,CNR1,SMO,VEGFC,CDH11,NTN1,DPYSL5
GO:BP	mesenchyme development	GO:0060485	0.0394672	1.40376	134	1063	21	12850	FOXI1,ALX1,PRRX1,RET,TAL1,SOX10,FOXD3,PRDM1,TBX1,FGF3,BMP5,PDGFRB,AKNA,BMPER,SEMA3F,SMO,ALDH1A2,WTIP,NRG1,ZIC2,TFAP2C
GO:BP	cardiac chamber morphogenesis	GO:0003206	0.0395214	1.40317	19	1063	6	12850	NKX2-5,MSTN,NPNT,FHL1,NR2F1,NRG1
GO:BP	positive regulation of nucleic acid-templated transcription	GO:1903508	0.0395214	1.40317	117	1063	19	12850	MEF2B,RUNX3,GPER1,MEF2C,ASCL1,RUNX1,GCM2,CREB3L1,NR3C1,MYOCD,CBFB,WNT4,MEF2D,MEOX1,HMGN3,MEOX2,TP53INP2,REL,TFEB
GO:BP	vascular endothelial growth factor receptor signaling pathway	GO:0048010	0.0395214	1.40317	19	1063	6	12850	SHH,NRP1,FLT1,DAB2IP,VEGFC,SPRED1
GO:BP	endothelial cell differentiation	GO:0045446	0.0395214	1.40317	25	1063	7	12850	SHH,TAL1,STAB2,TNFRSF19,TLL1,SMO,TNFRSF21
GO:BP	semicircular canal development	GO:0060872	0.0395214	1.40317	19	1063	6	12850	SOX10,OTOGL,TBX1,SPARC,SMO,S1PR2
GO:BP	positive regulation of RNA biosynthetic process	GO:1902680	0.0395214	1.40317	117	1063	19	12850	MEF2B,RUNX3,GPER1,MEF2C,ASCL1,RUNX1,GCM2,CREB3L1,NR3C1,MYOCD,CBFB,WNT4,MEF2D,MEOX1,HMGN3,MEOX2,TP53INP2,REL,TFEB
GO:BP	pharyngeal system development	GO:0060037	0.0395214	1.40317	19	1063	6	12850	NKX2-5,WNT9A,TWIST1,PRDM1,TBX1,SPARC
GO:BP	eye morphogenesis	GO:0048592	0.0395214	1.40317	143	1063	22	12850	ZIC1,FOXG1,SHH,PITX2,PAX2,SFRP1,PDE6C,MAB21L2,SOX2,FGF3,CYFIP2,KIF17,TOP2B,TBX2,GJA3,AFAP1L2,ADAMTS16,MFAP2,ALDH1A2,EGR1,ZIC2,FGFRL1
GO:BP	taxis	GO:0042330	0.039826	1.39983	244	1063	33	12850	ISL2,SHH,COL2A1,CXCL14,CXCR1,DOK7,INPP5D,WAS,DUOX1,MMP2,CXCR3,COL4A5,ISLR2,RBPMS,CYFIP2,CFTR,CXCR5,FGR,TOP2B,PTAFR,NRP1,WNT4,CCDC141,ADCY8,SEMA6D,TNR,ACKR3,COL19A1,SMO,VEGFC,CDH11,NTN1,DPYSL5
GO:BP	neural crest cell differentiation	GO:0014033	0.0403357	1.39431	84	1063	15	12850	FOXI1,ALX1,RET,SOX10,FOXD3,PRDM1,TBX1,FGF3,BMP5,PDGFRB,SEMA3F,SMO,NRG1,ZIC2,TFAP2C
GO:BP	response to virus	GO:0009615	0.044766	1.34905	39	1063	9	12850	RSAD2,NOD2,LY86,FOXO3,IRF7,MAVS,CH25H,CD180,NFKBIA
GO:BP	ameboidal-type cell migration	GO:0001667	0.045002	1.34677	136	1063	21	12850	FOXI1,ALX1,RET,SOX10,FOXD3,SYK,DEF6,TBX1,EPHA3,GPC3,TBX2,PDGFRB,NRP1,WNT4,PTGES,CCBE1,LZTS2,SEMA3F,VEGFC,NRG1,S1PR2
GO:BP	embryonic hemopoiesis	GO:0035162	0.0450265	1.34653	69	1063	13	12850	TBX20,TAL1,NFE2,CSF3R,RUNX1,TLL1,ERG,CFTR,FOXO3,CEBPA,SCUBE1,TSPO,SMAD3
GO:BP	sialylation	GO:0097503	0.0469034	1.3288	14	1063	5	12850	ST8SIA5,ST6GALNAC6,ST8SIA3,ST3GAL2,ST6GALNAC3
GO:BP	urogenital system development	GO:0001655	0.0469034	1.3288	128	1063	20	12850	CDH17,RET,TBX20,SHH,PAX2,PDE1A,TMEM63C,IQGAP2,OSR1,SIX2,PPARGC1A,TBX2,DCDC2B,GLCCI1,WT1,PKD1,MYO1E,ALDH1A2,WTIP,BNC2
GO:BP	medial fin morphogenesis	GO:0035141	0.0469034	1.3288	9	1063	4	12850	SHH,TLL1,LAMA5,SMO
GO:BP	cell adhesion	GO:0007155	0.0469034	1.3288	374	1063	46	12850	CDH17,SUSD5,RET,FAT2,LGALS3BP,ITGA2B,ITGA10,SNED1,HAPLN3,PCDH7,TNFAIP6,STAB2,PARVG,LURAP1,CD44,ITGB1,RUNX1,ITGA8,VCAN,TET3,THBS3,ITGA1,PCDH12,TBX2,MXRA8,FERMT1,PCDH9,ITGB4,AMIGO1,CCDC141,NPNT,ZEB1,TNR,ITGA9,RGMB,LAMA5,ITGB8,PCDH10,PCDH19,CDH7,TGFBI,CDH11,FAT4,EPDR1,ITGA4,BCAN
GO:BP	adrenergic receptor signaling pathway	GO:0071875	0.0469034	1.3288	9	1063	4	12850	ADRA2C,ADRA1B,ADRB1,ADRA2A
GO:BP	muscle cell development	GO:0055001	0.0469034	1.3288	128	1063	20	12850	LBX1,SHH,NEB,DOK7,CAPN9,MYBPC1,MEF2C,DYSF,ADSSL1,CBFB,MEF2D,SCUBE1,MEOX1,COL6A2,UNC45B,SMO,AKAP12,TGFBI,PGM5,DUSP27
GO:BP	biological adhesion	GO:0022610	0.0469034	1.3288	374	1063	46	12850	CDH17,SUSD5,RET,FAT2,LGALS3BP,ITGA2B,ITGA10,SNED1,HAPLN3,PCDH7,TNFAIP6,STAB2,PARVG,LURAP1,CD44,ITGB1,RUNX1,ITGA8,VCAN,TET3,THBS3,ITGA1,PCDH12,TBX2,MXRA8,FERMT1,PCDH9,ITGB4,AMIGO1,CCDC141,NPNT,ZEB1,TNR,ITGA9,RGMB,LAMA5,ITGB8,PCDH10,PCDH19,CDH7,TGFBI,CDH11,FAT4,EPDR1,ITGA4,BCAN
GO:BP	caudal fin development	GO:0033336	0.0469034	1.3288	9	1063	4	12850	SHH,RSPO2,TLL1,SMO
GO:BP	basement membrane organization	GO:0071711	0.0469034	1.3288	9	1063	4	12850	COL14A1,COL4A5,FRAS1,ADAMTS16
GO:BP	cell fate commitment	GO:0045165	0.0481609	1.31731	86	1063	15	12850	FOXI1,ISL2,SHH,PAX2,EVX2,IL6,PRDM1,FGF3,GCM2,TBX2,WT1,SMO,LHX9,NRG1,TFAP2C
GO:BP	cell fate specification	GO:0001708	0.0481609	1.31731	62	1063	12	12850	FOXI1,ISL2,SHH,PAX2,EVX2,FGF3,GCM2,TBX2,SMO,LHX9,NRG1,TFAP2C
GO:BP	positive regulation of RNA metabolic process	GO:0051254	0.04887	1.31096	120	1063	19	12850	MEF2B,RUNX3,GPER1,MEF2C,ASCL1,RUNX1,GCM2,CREB3L1,NR3C1,MYOCD,CBFB,WNT4,MEF2D,MEOX1,HMGN3,MEOX2,TP53INP2,REL,TFEB
GO:BP	axon regeneration	GO:0031103	0.048877	1.3109	20	1063	6	12850	NEUROG1,CNTFR,ASCL1,GAP43,CNTN2,LGMN
GO:BP	otic vesicle formation	GO:0030916	0.048877	1.3109	20	1063	6	12850	FOXI1,PAX2,FGF3,SPARC,BMPER,TFAP2C
GO:CC	integral component of plasma membrane	GO:0005887	4.21319e-06	5.37539	312	845	56	10104	SLC12A5,C7,ITGA2B,SLC6A20,HTR1E,RHAG,RHCG,ITGA10,GLRA1,TMEM266,RHBG,NTRK2,HTR2A,C9,MPZ,KCNQ4,KCNA4,TMC3,SLC6A1,SLC6A17,NTRK3,ASIC4,NCF2,ATP1B4,SLC16A7,ADGRB3,KCNC4,ITGB1,ATP1B1,ITGA8,EPHA3,KCNG4,KCND1,KCNS2,SLC16A10,SLC16A2,CHRM4,ITGA1,ITGB4,AMIGO1,SLC29A2,SSPN,MMP15,SCN2B,FLT1,ITGA9,TEK,NCF4,HTR2B,SCN3B,KCNQ3,TMC4,ITGB8,EPHB4,ITGA4,KCNQ5
GO:CC	intrinsic component of plasma membrane	GO:0031226	4.21319e-06	5.37539	327	845	58	10104	SLC12A5,C7,ITGA2B,SLC6A20,HTR1E,RHAG,RHCG,ITGA10,GLRA1,TMEM266,RHBG,NTRK2,HTR2A,C9,MPZ,KCNQ4,KCNA4,TMC3,SLC6A1,SLC6A17,NTRK3,ASIC4,NCF2,ATP1B4,SLC16A7,ADGRB3,KCNC4,ITGB1,ATP1B1,ITGA8,EPHA3,KCNG4,GPC3,KCND1,KCNS2,SLC16A10,SLC16A2,CHRM4,ITGA1,ITGB4,AMIGO1,SLC29A2,SSPN,MMP15,SCN2B,FLT1,ITGA9,TEK,NCF4,HTR2B,RGMB,SCN3B,KCNQ3,TMC4,ITGB8,EPHB4,ITGA4,KCNQ5
GO:CC	plasma membrane	GO:0005886	4.86171e-06	5.31321	1187	845	150	10104	CDH17,SLC10A2,GABRB2,NRN1,RET,FAT2,CCKAR,SLC12A5,C7,CD79A,ITGA2B,SLC6A20,HTR1E,CACNG2,RHAG,RHCG,ITGA10,GLRA1,TMEM266,RHBG,SHH,NTRK2,KIT,HTR2A,C9,SLC7A2,MPZ,KCNQ4,LGR5,KCNA4,TMC3,SLC6A1,GFRA1,MST1R,ANKRD13B,SLC6A17,NTRK3,ENPEP,ASIC4,NCF2,VAMP2,PCDH7,ATP1B4,GRIA2,OXTR,GPR18,FGFR3,LCK,GJD2,GPER1,GPR19,CHRNB2,SCTR,FYB1,TACR3,GLP2R,PTPRE,CD44,SLC16A7,NKD1,ASAH2,ADGRB3,GNG3,KCNC4,BACE1,ITGB1,DYSF,ATP1B…
GO:CC	cell periphery	GO:0071944	4.86171e-06	5.31321	1220	845	153	10104	CDH17,SLC10A2,GABRB2,NRN1,RET,FAT2,CCKAR,SLC12A5,C7,CD79A,ITGA2B,SLC6A20,HTR1E,CACNG2,RHAG,RHCG,ITGA10,GLRA1,TMEM266,RHBG,SHH,NTRK2,KIT,HTR2A,EXOC3L4,C9,SLC7A2,MPZ,KCNQ4,LGR5,KCNA4,TMC3,SLC6A1,GFRA1,MST1R,ANKRD13B,SLC6A17,NTRK3,ENPEP,ASIC4,NCF2,VAMP2,PCDH7,ATP1B4,GRIA2,OXTR,GPR18,FGFR3,LCK,GJD2,GPER1,GPR19,CHRNB2,SCTR,FYB1,TACR3,GLP2R,PTPRE,EXOC3L2,CD44,SLC16A7,NKD1,ASAH2,ADGRB3,GNG3,KCNC4,BACE1,…
GO:CC	extracellular region	GO:0005576	0.0101772	1.99237	824	845	98	10104	C5,GNRH2,DKK3,BMP3,TRH,C7,NTS,LGALS3BP,CARTPT,LGI2,SHH,WNT6,OTOL1,CXCL14,FGF5,COL9A3,WNT16,WNT9A,ADAMTS5,APOC1,WNT10B,WNT2,APOM,MATN1,COL14A1,SFRP1,GREM2,FBLN1,HAPLN3,ARTN,SOGA3,MELTF,WNT2B,ITIH5,HGFAC,TIMP4,SERPINE3,FGF7,FGF2,STC1,MMP2,SMOC2,LOX,ADAMTS1,CP,AGT,PRELP,PLA2G12B,COCH,IL6,SLIT1,MSTN,DPT,FGA,ADAMTS7,FRZB,FGF14,FN1,ADM2,IGF1,NXPH4,NDP,FGF3,SERPINC1,GPC3,IL10,SMPD3,FBLN5,THBS3,SPOCK3,WN…
GO:CC	plasma membrane protein complex	GO:0098797	0.027897	1.55444	248	845	36	10104	C7,CD79A,ITGA2B,CACNG2,ITGA10,C9,KCNQ4,KCNA4,NCF2,ATP1B4,GJD2,GNG3,KCNC4,ITGB1,ATP1B1,ITGA8,KCNG4,KCND1,KCNS2,ITGA1,CACNB1,GJA3,ITGB4,SSPN,SGCG,SCN2B,ITGA9,NCF4,SGCD,SCN3B,KCNQ3,ITGB8,SGCE,CACNA1G,ITGA4,KCNQ5
GO:CC	intrinsic component of membrane	GO:0031224	0.027897	1.55444	4193	845	396	10104	LRRN1,PRLR,AJAP1,GALR1,DRD3,CDH17,B3GALT1,SLC6A5,GPBAR1,SLC10A2,SUSD5,SLC1A7,ST8SIA5,GABRB2,ADAM23,ENTPD3,TM4SF4,RET,VSTM2A,CCKAR,SLC12A5,C7,ADRA2C,SLC24A1,FNDC4,CARTPT,ITGA2B,TMIGD1,SLC6A20,MUC15,HTR1E,CACNG2,XKR7,RHAG,RHCG,ITGA10,SLC25A48,GLRA1,TMEM266,RHBG,WNT6,NTRK2,MGAT4C,KCNMB2,KIT,DLK1,HTR2A,SLC5A1,HTR7,SLC5A11,SLC13A3,TRPC4,C9,NOX5,BSND,SLC22A16,CXCR1,WNT16,FLVCR2,ADGRG2,FAM78A,SLC7A2,MPZ…
GO:CC	integral component of membrane	GO:0016021	0.027897	1.55444	4160	845	392	10104	LRRN1,PRLR,AJAP1,GALR1,DRD3,CDH17,B3GALT1,SLC6A5,GPBAR1,SLC10A2,SUSD5,SLC1A7,ST8SIA5,GABRB2,ADAM23,ENTPD3,TM4SF4,RET,VSTM2A,CCKAR,SLC12A5,C7,ADRA2C,SLC24A1,FNDC4,CARTPT,ITGA2B,TMIGD1,SLC6A20,MUC15,HTR1E,CACNG2,XKR7,RHAG,RHCG,ITGA10,SLC25A48,GLRA1,TMEM266,RHBG,WNT6,NTRK2,MGAT4C,KCNMB2,KIT,DLK1,HTR2A,SLC5A1,HTR7,SLC5A11,SLC13A3,TRPC4,C9,NOX5,BSND,SLC22A16,CXCR1,WNT16,FLVCR2,ADGRG2,FAM78A,SLC7A2,MPZ…
GO:CC	integrin complex	GO:0008305	0.027897	1.55444	32	845	9	10104	ITGA2B,ITGA10,ITGB1,ITGA8,ITGA1,ITGB4,ITGA9,ITGB8,ITGA4
GO:CC	protein complex involved in cell adhesion	GO:0098636	0.027897	1.55444	32	845	9	10104	ITGA2B,ITGA10,ITGB1,ITGA8,ITGA1,ITGB4,ITGA9,ITGB8,ITGA4
KEGG	ECM-receptor interaction	KEGG:04512	1.0261e-07	6.98881	100	454	27	6361	ITGA2B,ITGA10,COL2A1,COL9A3,COL9A2,CD44,COL4A5,FN1,ITGB1,ITGA8,FRAS1,THBS3,ITGA1,ITGB4,AGRN,COL6A1,NPNT,TNR,ITGA9,COL6A2,COL1A2,LAMA5,VWF,ITGB8,COL4A2,GP1BB,ITGA4
KEGG	Calcium signaling pathway	KEGG:04020	1.59726e-07	6.79662	317	454	53	6361	RET,CCKAR,NTRK2,HTR2A,HTR7,FGF5,CALML4,MST1R,NTRK3,ATP2B3,PLCG2,FGF7,OXTR,FGF2,FGFR3,FGFR4,PTGER3,RYR3,PHKG1,TACR3,ITPKA,FGF3,STIM1,PLCD1,ADRA1B,ITPR3,PDE1C,RYR2,MCOLN2,PLN,PDGFRB,CAMK4,GNAS,ADCY8,FLT1,NTSR1,FGF20,ADRB1,HGF,GNAL,HTR2B,PLCB4,CYSLTR1,ITPR1,VEGFC,FGFR2,ADCY2,VEGFD,CACNA1G,VEGFA,GRIN2A,ATP2B2,TACR2
KEGG	Neuroactive ligand-receptor interaction	KEGG:04080	0.00647412	2.18882	438	454	52	6361	PRLR,GALR1,C5,DRD3,GABRB2,TRH,CCKAR,NTS,GLRA1,HTR2A,HTR7,PDYN,RXFP3,P2RY8,GRIA2,OXTR,AGT,PTGER3,GRM3,THRB,CHRNB2,SCTR,TACR3,GLP2R,GRIK5,PTH2R,F2RL3,ADRA1B,P2RY1,S1PR1,NR3C1,NPB,CHRM4,F2RL2,GRIA3,SSTR1,APLN,CALCRL,NTSR1,RXFP1,ADRB1,HTR2B,GRIN3B,CYSLTR1,CNR1,TSPO,GPR156,ADRA2A,S1PR2,LEPR,GRIN2A,TACR2
KEGG	Focal adhesion	KEGG:04510	0.0302513	1.51926	262	454	33	6361	ITGA2B,ITGA10,COL2A1,COL9A3,COL9A2,CCND3,PARVG,COL4A5,FN1,IGF1,ITGB1,ITGA8,THBS3,ITGA1,PDGFRB,ITGB4,COL6A1,FLT1,BCL2,TNR,HGF,ITGA9,COL6A2,COL1A2,LAMA5,VWF,PAK5,VEGFC,ITGB8,COL4A2,VEGFD,VEGFA,ITGA4

## Sheet: hybrid_VS_male
source	term_name	term_id	adjusted_p_value	negative_log10_of_adjusted_p_value	term_size	query_size	intersection_size	effective_domain_size	intersections
GO:MF	DNA-binding transcription factor activity	GO:0003700	0.00493054	2.30711	760	715	63	15245	PHOX2A,TBXT,LHX2,LHX8,EMX2,DLX2,TP73,OTX2,SIX3,NKX6-2,UNCX,GSC,GBX1,MYCN,HNF4A,SIX2,SIM1,NKX1-1,NKX6-1,GSX2,REL,HESX1,FOXD1,LMX1B,BATF,LHX9,POU3F4,NKX2-2,MKX,GRHL3,TBX1,IRF8,HOXB9,RUNX2,ETV5,SPI1,RUNX1,ISL1,GATA5,NFKB2,TFAP2C,TBX21,OLIG2,ETS1,DLX3,GRHL1,ETV6,TBX2,NKX3-1,LBX2,FLI1,EBF1,FOXF1,ELK3,ERG,E2F2,CREB3L1,PITX2,HOXD3,AKNA,BARHL2,RFX4,RFX6
GO:MF	tubulin binding	GO:0015631	0.00577546	2.23841	159	715	21	15245	KIF5C,KIF5A,KIF2C,GAS2L3,CAMSAP3,CCDC66,KIF2A,CEP57L1,KIF3A,GAS8,IFT81,IFT74,PRC1,TPPP,MDM1,KATNAL2,DPYSL5,KIF9,KIF17,KIF6,SAXO2
GO:MF	DNA binding	GO:0003677	0.00577546	2.23841	1384	715	97	15245	PHOX2A,TBXT,ZNF326,LHX2,LEF1,LHX8,EMX2,DLX2,HNF1A,TP73,OTX2,SIX3,NKX6-2,ZGLP1,UNCX,GSC,GBX1,MYCN,HNF4A,SIX2,SIM1,NKX1-1,NKX6-1,PAX5,GSX2,REL,HESX1,FOXD1,LMX1B,BATF,LHX9,POU3F4,HNF1B,NKX2-2,DNTT,TSHZ3,MKX,GRHL3,POLM,TBX1,SOX7,IRF8,HOXB9,RUNX2,ETV5,SPI1,RUNX1,ISL1,GATA5,NFKB2,CXXC4,TBX21,ORC1,ETS1,DLX3,EGR2,HES4,ETV6,TBX2,NKX3-1,LBX2,FLI1,EBF1,CERS6,ASH1L,FOXF1,ELK3,TAL1,ERG,WT1,MCM3,E2F2,XRCC1,PBR…
GO:MF	transcription regulator activity	GO:0140110	0.00577546	2.23841	860	715	67	15245	PHOX2A,TBXT,LHX2,LHX8,EMX2,DLX2,TP73,OTX2,SIX3,NKX6-2,UNCX,GSC,GBX1,MYCN,HNF4A,SIX2,SIM1,NKX1-1,NKX6-1,GSX2,REL,HESX1,FOXD1,LMX1B,BATF,LHX9,POU3F4,NKX2-2,MKX,GRHL3,TBX1,IRF8,HOXB9,RUNX2,ETV5,SPI1,RUNX1,ISL1,GATA5,NFKB2,TFAP2C,TBX21,OLIG2,ETS1,DLX3,GRHL1,ETV6,TBX2,NKX3-1,LBX2,FLI1,EBF1,FOXF1,CBFA2T3,PPARGC1A,ELK3,ERG,E2F2,SS18L1,MYCBP,CREB3L1,PITX2,HOXD3,AKNA,BARHL2,RFX4,RFX6
GO:MF	serine-type exopeptidase activity	GO:0070008	0.00908852	2.04151	6	715	4	15245	CTSA,TPP2,HPN,TMPRSS5
GO:MF	catalytic activity, acting on DNA	GO:0140097	0.0118428	1.92654	93	715	14	15245	EXO5,PIF1,DNTT,POLM,DNASE2B,RUVBL2,MCM3,TOP2B,DNASE1L3,SPO11,LIG3,DMC1,POLN,CHD1L
GO:MF	microtubule binding	GO:0008017	0.0123573	1.90808	143	715	18	15245	KIF5C,KIF5A,KIF2C,GAS2L3,CAMSAP3,CCDC66,KIF2A,CEP57L1,KIF3A,GAS8,PRC1,MDM1,KATNAL2,DPYSL5,KIF9,KIF17,KIF6,SAXO2
GO:MF	protein binding	GO:0005515	0.0230175	1.63794	5289	715	292	15245	SYBU,MUSK,GDF9,LEF1,LRIT2,C7,WDR49,FZD5,KIF5C,TP73,WNT4,VLDLR,PGF,INSC,GDF3,LRRC17,MYCN,FIGLA,NOS1,TTC39A,SASH3,IL17C,MALRD1,SIM1,HAND2,EGFL7,IL34,NCF1,REL,KIF5A,LLGL1,IRAK3,ANO1,TTC36,TLR7,LGALS3BP,IL2RB,SKAP1,STX1A,CYTIP,IL16,ASTN1,TLR2,TMTC2,FRK,FSCN1,WNT5A,NCF2,LAMC2,GRASP,TNFSF12,LCK,SEMA3G,SPSB1,MCF2L,FYB1,FBXO5,BHLHE23,PARVG,BGN,CSF3R,TNFRSF11A,NRROS,IRF8,DOCK2,SMTNL2,WNT6,ALOX5,ANKS4B,ADA…
GO:MF	DNA-binding transcription factor activity, RNA polymerase II-specific	GO:0000981	0.0243844	1.61289	325	715	30	15245	PHOX2A,LHX2,LHX8,EMX2,DLX2,OTX2,SIX3,NKX6-2,UNCX,GSC,GBX1,SIX2,NKX1-1,NKX6-1,GSX2,HESX1,LMX1B,LHX9,POU3F4,NKX2-2,MKX,HOXB9,ISL1,DLX3,NKX3-1,LBX2,PITX2,HOXD3,AKNA,BARHL2
GO:MF	cytoskeletal protein binding	GO:0008092	0.0272832	1.5641	454	715	38	15245	SYBU,KIF5C,KIF5A,FSCN1,PARVG,SMTNL2,TLN2,LCP1,ITPRID2,WAS,KIF2C,SVIL,ARPC1B,GAS2L3,CAMSAP3,MYO19,CCDC66,PICK1,KIF2A,WASF3,CEP57L1,MTSS1,KIF3A,SPATA6,GAS8,WASF1,NRAP,IFT81,IFT74,PRC1,TPPP,MDM1,KATNAL2,DPYSL5,KIF9,KIF17,KIF6,SAXO2
GO:MF	microtubule motor activity	GO:0003777	0.0399735	1.39823	98	715	13	15245	KIF5C,KIF5A,KIF2C,KIF2A,KIF3A,DNHD1,DNAH2,KIF9,KIF17,DNAH10,KIF6,DNAH7,DNAH12
GO:MF	binding	GO:0005488	0.0403847	1.39378	10704	715	540	15245	ARL13A,SYBU,PHOX2A,TH,TBXT,ZNF326,LHX2,MUSK,GDF9,LEF1,HAPLN3,LHX8,EMX2,LRIT2,DLX2,HNF1A,C7,WDR49,CPEB1,FZD5,MOS,KIF5C,TP73,WNT4,SALL4,PADI2,VLDLR,OTX2,SIX3,PGF,INSC,RHOQ,NKX6-2,ZGLP1,UNCX,GDF3,GSC,LRRC17,KHDRBS3,GBX1,MYCN,FIGLA,CA12,HNF4A,RBP7,CCBE1,RHOH,PLEKHN1,NOS1,SIX2,LARP6,TTC39A,SASH3,IL17C,MALRD1,SIM1,NKX1-1,HAND2,EGFL7,NKX6-1,PRKCQ,PAX5,IL34,NCF1,GSX2,LMO1,REL,HESX1,PRKCH,KIF5A,TESK1,FOXD…
GO:BP	cilium assembly	GO:0060271	1.66708e-20	19.778	165	665	48	12850	TTC36,PRICKLE2,GMNN,SLC12A8,YAP1,RUVBL2,AHI1,IQCB1,BBS9,ARL6,UNC119B,DYNC2LI1,IFT52,KIF3A,IFT80,IFT172,CCDC151,CEP131,CCDC39,IFT81,CLRN1,CEP41,IFT57,DRC1,CDK20,CCDC103,ARMC9,IFT74,IFT88,TTC26,INTU,CEP89,FBF1,WDR35,STK36,TCTEX1D1,PIH1D3,CCDC40,WDR19,DNAAF4,DNAAF3,CATIP,CFAP53,CEP126,TEKT1,RSPH9,RSPH6A,CFAP221
GO:BP	cilium organization	GO:0044782	1.66708e-20	19.778	170	665	49	12850	TTC36,PRICKLE2,GMNN,SLC12A8,YAP1,RUVBL2,AHI1,IQCB1,BBS9,ARL6,UNC119B,DYNC2LI1,IFT52,KIF3A,IFT80,IFT172,CCDC151,CEP131,CCDC39,IFT81,CLRN1,CEP41,IFT57,DRC1,CDK20,CCDC103,ARMC9,IFT74,IFT88,TTC26,HSPB11,INTU,CEP89,FBF1,WDR35,STK36,TCTEX1D1,PIH1D3,CCDC40,WDR19,DNAAF4,DNAAF3,CATIP,CFAP53,CEP126,TEKT1,RSPH9,RSPH6A,CFAP221
GO:BP	plasma membrane bounded cell projection assembly	GO:0120031	1.42171e-19	18.8472	174	665	48	12850	TTC36,PRICKLE2,GMNN,SLC12A8,YAP1,RUVBL2,AHI1,IQCB1,BBS9,ARL6,UNC119B,DYNC2LI1,IFT52,KIF3A,IFT80,IFT172,CCDC151,CEP131,CCDC39,IFT81,CLRN1,CEP41,IFT57,DRC1,CDK20,CCDC103,ARMC9,IFT74,IFT88,TTC26,INTU,CEP89,FBF1,WDR35,STK36,TCTEX1D1,PIH1D3,CCDC40,WDR19,DNAAF4,DNAAF3,CATIP,CFAP53,CEP126,TEKT1,RSPH9,RSPH6A,CFAP221
GO:BP	cell projection assembly	GO:0030031	1.83279e-19	18.7369	176	665	48	12850	TTC36,PRICKLE2,GMNN,SLC12A8,YAP1,RUVBL2,AHI1,IQCB1,BBS9,ARL6,UNC119B,DYNC2LI1,IFT52,KIF3A,IFT80,IFT172,CCDC151,CEP131,CCDC39,IFT81,CLRN1,CEP41,IFT57,DRC1,CDK20,CCDC103,ARMC9,IFT74,IFT88,TTC26,INTU,CEP89,FBF1,WDR35,STK36,TCTEX1D1,PIH1D3,CCDC40,WDR19,DNAAF4,DNAAF3,CATIP,CFAP53,CEP126,TEKT1,RSPH9,RSPH6A,CFAP221
GO:BP	organelle assembly	GO:0070925	4.90015e-17	16.3098	268	665	56	12850	TTC36,PRICKLE2,GMNN,SLC12A8,YAP1,SMO,ERBB2,LZTS2,RUVBL2,AHI1,IQCB1,CENPH,BBS9,ARL6,UNC119B,DYNC2LI1,IFT52,KIF3A,IFT80,IFT172,CCDC151,KIAA0753,CEP131,CEP135,CCDC39,IFT81,MAP9,CLRN1,CEP41,IFT57,DRC1,CDK20,CCDC103,ARMC9,IFT74,IFT88,TTC26,INTU,CEP89,FBF1,WDR35,MDM1,STK36,TCTEX1D1,PIH1D3,CCDC40,WDR19,DNAAF4,DNAAF3,CATIP,CFAP53,CEP126,TEKT1,RSPH9,RSPH6A,CFAP221
GO:BP	microtubule-based movement	GO:0007018	8.93214e-16	15.049	165	665	42	12850	KIF5C,KIF5A,KIF2C,PTK7,RUVBL2,DYNLRB2,KIF2A,DYNC2LI1,IFT52,KIF3A,CCDC151,CEP131,CCDC39,IFT81,IFT57,CCDC103,IFT74,IFT88,TTC26,HSPB11,CFAP298,DNHD1,WDR35,CCDC40,WDR19,DNAH2,WDR63,DNAAF4,KIF9,KIF17,DNAH10,KIF6,CFAP53,TEKT1,RSPH9,DNAH7,AK9,RSPH6A,WDR78,DNAH12,LRRC23,CFAP221
GO:BP	cell projection organization	GO:0030030	3.8251e-15	14.4174	458	665	72	12850	LHX2,EMX2,WNT4,COL4A5,NOS1,NKX6-1,KIF5A,TTC36,PRICKLE2,GMNN,SLC12A8,PIK3CD,ISL1,SEMA5A,YAP1,SMO,ERBB2,NRCAM,CAMSAP3,SLITRK6,RUVBL2,CDH23,AHI1,IQCB1,BBS9,ARL6,TMEM237,UNC119B,DYNC2LI1,IFT52,KIF3A,IFT80,IFT172,CCDC151,TOP2B,CEP131,TMEM107,CCDC39,IFT81,CLRN1,CEP41,IFT57,DRC1,CDK20,CCDC103,CLUAP1,ARMC9,IFT74,IFT88,TTC26,HSPB11,INTU,CEP89,FBF1,WDR35,STK36,TCTEX1D1,PIH1D3,CCDC40,WDR19,DPYSL5,TMIE,DNAAF…
GO:BP	microtubule-based process	GO:0007017	4.55409e-15	14.3416	336	665	60	12850	KIF5C,KIF5A,MAP7D1,KIF2C,GAS2L3,PTK7,LZTS2,RUVBL2,DYNLRB2,KIF2A,CENPH,DYNC2LI1,IFT52,KIF3A,CCDC151,KIAA0753,CEP131,TUBE1,CEP135,CCDC39,IFT81,MAP9,CEP41,IFT57,DRC1,CCDC103,IFT74,IFT88,PRC1,TTC26,HSPB11,CFAP298,TPPP,DNHD1,WDR35,MDM1,KATNAL2,STK36,PIH1D3,CCDC40,WDR19,DNAH2,WDR63,DNAAF4,KIF9,KIF17,DNAAF3,DNAH10,KIF6,CFAP53,CEP126,TEKT1,RSPH9,DNAH7,AK9,RSPH6A,WDR78,DNAH12,LRRC23,CFAP221
GO:BP	movement of cell or subcellular component	GO:0006928	4.45316e-14	13.3513	595	665	82	12850	LHX2,LEF1,KIF5C,WNT4,COL4A5,CCBE1,NKX6-1,KIF5A,FSCN1,HAS2,TBX1,TNFRSF19,GATA5,CXCL14,PDGFRB,DND1,OLIG2,INPP5D,SYK,DEF6,WAS,BACE2,TBX2,SELPLG,LBX2,KIF2C,CXCR3,LMO2,CCDC125,DKK1,SMO,ERBB2,NRCAM,PTK7,FGR,LZTS2,LBH,RUVBL2,AHI1,DYNLRB2,KIF2A,DYNC2LI1,IFT52,KIF3A,CCDC151,TOP2B,CEP131,GAS8,CCDC39,IFT81,CEP41,IFT57,CCDC103,IFT74,IFT88,TTC26,HSPB11,CFAP298,DNHD1,CFTR,WDR35,CCDC40,WDR19,DPYSL5,TMIE,DNAH2,W…
GO:BP	plasma membrane bounded cell projection organization	GO:0120036	7.25798e-14	13.1392	442	665	68	12850	LHX2,EMX2,WNT4,COL4A5,NOS1,NKX6-1,KIF5A,TTC36,PRICKLE2,GMNN,SLC12A8,PIK3CD,ISL1,SEMA5A,YAP1,SMO,ERBB2,NRCAM,CAMSAP3,SLITRK6,RUVBL2,CDH23,AHI1,IQCB1,BBS9,ARL6,UNC119B,DYNC2LI1,IFT52,KIF3A,IFT80,IFT172,CCDC151,TOP2B,CEP131,CCDC39,IFT81,CLRN1,CEP41,IFT57,DRC1,CDK20,CCDC103,ARMC9,IFT74,IFT88,TTC26,HSPB11,INTU,CEP89,FBF1,WDR35,STK36,TCTEX1D1,PIH1D3,CCDC40,WDR19,DPYSL5,TMIE,DNAAF4,DNAAF3,CATIP,CFAP53,C…
GO:BP	microtubule-based transport	GO:0099111	3.13408e-13	12.5039	41	665	20	12850	KIF5A,PTK7,RUVBL2,DYNC2LI1,IFT52,CCDC151,CEP131,IFT81,IFT57,CCDC103,IFT74,IFT88,TTC26,HSPB11,WDR35,CCDC40,WDR19,DNAAF4,CFAP53,LRRC23
GO:BP	cilium movement	GO:0003341	4.05263e-11	10.3923	45	665	19	12850	PTK7,RUVBL2,CCDC151,CCDC39,IFT57,CCDC103,IFT88,CFAP298,CCDC40,WDR63,DNAAF4,CFAP53,TEKT1,RSPH9,AK9,RSPH6A,WDR78,LRRC23,CFAP221
GO:BP	developmental process	GO:0032502	9.81506e-10	9.00811	2829	665	221	12850	SYBU,PHOX2A,SP9,TH,LHX2,GDF9,LEF1,EMX2,CCDC78,PANX3,HNF1A,FZD5,CCR7,TP73,WNT4,SALL4,PADI2,SALL1,COL22A1,OTX2,SIX3,NKX6-2,COL4A5,GDF3,EDAR,GBX1,FIGLA,HNF4A,CCBE1,UPK3B,NOS1,SIX2,LARP6,DIO2,EGFL7,NKX6-1,PAX5,IL34,SP5,AXIN2,REL,HESX1,IRAK3,LMX1B,TTC36,BATF,LHX9,PRICKLE2,POU3F4,HNF1B,FSCN1,WNT5A,MYLIP,DDIT4,GMNN,MKX,BCL11A,GRHL3,LFNG,BHLHE23,PIK3CD,CSF3R,HAS2,TBX1,SOX7,IRF8,SMTNL2,WNT6,HOXB9,ETV5,SPI…
GO:BP	intraciliary transport	GO:0042073	1.15387e-09	8.93784	15	665	11	12850	DYNC2LI1,IFT52,CEP131,IFT81,IFT57,IFT74,IFT88,TTC26,HSPB11,WDR35,WDR19
GO:BP	microtubule-based protein transport	GO:0099118	1.15387e-09	8.93784	15	665	11	12850	DYNC2LI1,IFT52,CEP131,IFT81,IFT57,IFT74,IFT88,TTC26,HSPB11,WDR35,WDR19
GO:BP	protein transport along microtubule	GO:0098840	1.15387e-09	8.93784	15	665	11	12850	DYNC2LI1,IFT52,CEP131,IFT81,IFT57,IFT74,IFT88,TTC26,HSPB11,WDR35,WDR19
GO:BP	multicellular organism development	GO:0007275	1.38643e-09	8.8581	2563	665	204	12850	SYBU,PHOX2A,SP9,TH,LHX2,GDF9,LEF1,EMX2,CCDC78,HNF1A,FZD5,CCR7,TP73,WNT4,SALL4,PADI2,SALL1,COL22A1,OTX2,SIX3,NKX6-2,COL4A5,GDF3,EDAR,GBX1,FIGLA,HNF4A,CCBE1,UPK3B,NOS1,SIX2,LARP6,DIO2,EGFL7,NKX6-1,PAX5,IL34,AXIN2,REL,HESX1,IRAK3,LMX1B,TTC36,LHX9,PRICKLE2,POU3F4,HNF1B,FSCN1,WNT5A,MYLIP,DDIT4,GMNN,MKX,BCL11A,GRHL3,LFNG,PIK3CD,CSF3R,HAS2,TBX1,SOX7,IRF8,SMTNL2,WNT6,HOXB9,ETV5,SPI1,RUNX1,VWC2,RIPOR2,ISL…
GO:BP	microtubule bundle formation	GO:0001578	3.45991e-09	8.46093	24	665	13	12850	RUVBL2,CCDC151,CCDC39,CEP41,DRC1,CCDC103,PRC1,TPPP,STK36,PIH1D3,CCDC40,DNAAF3,RSPH9
GO:BP	anatomical structure development	GO:0048856	5.03647e-09	8.29787	2751	665	213	12850	SYBU,PHOX2A,SP9,TH,LHX2,GDF9,LEF1,EMX2,CCDC78,PANX3,HNF1A,FZD5,CCR7,TP73,WNT4,SALL4,PADI2,SALL1,COL22A1,OTX2,SIX3,NKX6-2,COL4A5,GDF3,EDAR,GBX1,FIGLA,HNF4A,CCBE1,UPK3B,NOS1,SIX2,LARP6,DIO2,EGFL7,NKX6-1,PAX5,IL34,SP5,AXIN2,REL,HESX1,IRAK3,LMX1B,TTC36,LHX9,PRICKLE2,POU3F4,HNF1B,FSCN1,WNT5A,MYLIP,DDIT4,GMNN,MKX,BCL11A,GRHL3,LFNG,BHLHE23,PIK3CD,CSF3R,HAS2,TBX1,SOX7,IRF8,SMTNL2,WNT6,HOXB9,ETV5,SPI1,RUN…
GO:BP	multicellular organismal process	GO:0032501	7.14862e-09	8.14578	2982	665	226	12850	SYBU,PHOX2A,SP9,TH,LHX2,GDF9,LEF1,EMX2,CCDC78,PANX3,HNF1A,FZD5,CCR7,TP73,WNT4,SALL4,PADI2,SALL1,COL22A1,OTX2,SIX3,NKX6-2,COL4A5,GDF3,EDAR,GBX1,FIGLA,HNF4A,CCBE1,UPK3B,NOS1,SIX2,LARP6,DIO2,EGFL7,NKX6-1,PAX5,IL34,VIT,AXIN2,REL,HESX1,CD36,IRAK3,LMX1B,TTC36,LHX9,PRICKLE2,POU3F4,HNF1B,FSCN1,WNT5A,MYLIP,F9,DDIT4,GMNN,MKX,BCL11A,GRHL3,LFNG,PIK3CD,CSF3R,HAS2,TBX1,SOX7,IRF8,SMTNL2,WNT6,HOXB9,ETV5,SPI1,RUN…
GO:BP	extracellular transport	GO:0006858	3.45617e-08	7.4614	15	665	10	12850	PTK7,RUVBL2,CCDC151,IFT57,CCDC103,IFT88,CCDC40,DNAAF4,CFAP53,LRRC23
GO:BP	epithelial cilium movement involved in extracellular fluid movement	GO:0003351	3.45617e-08	7.4614	15	665	10	12850	PTK7,RUVBL2,CCDC151,IFT57,CCDC103,IFT88,CCDC40,DNAAF4,CFAP53,LRRC23
GO:BP	axoneme assembly	GO:0035082	3.67193e-08	7.43511	19	665	11	12850	RUVBL2,CCDC151,CCDC39,CEP41,DRC1,CCDC103,STK36,PIH1D3,CCDC40,DNAAF3,RSPH9
GO:BP	cellular component assembly	GO:0022607	1.27655e-07	6.89396	689	665	74	12850	OCLN,TP73,TTC36,PRICKLE2,GMNN,SLC12A8,LCP1,BDNF,WAS,COIL,YAP1,KCND2,ARPC1B,SMO,ERBB2,SLITRK6,KCTD1,LZTS2,CENPO,RUVBL2,AHI1,IQCB1,CENPH,BBS9,ARL6,UNC119B,DYNC2LI1,IFT52,KIF3A,IFT80,IFT172,CCDC151,KCND1,KIAA0753,CEP131,CEP135,CCDC39,IFT81,MAP9,CLRN1,CEP41,IFT57,DRC1,BBS10,CDK20,UNC13A,CCDC103,ARMC9,BRF1,IFT74,IFT88,TTC26,INTU,TPPP,CEP89,FBF1,WDR35,MDM1,STK36,TCTEX1D1,KCTD19,PIH1D3,CCDC40,WDR19,SYCE…
GO:BP	meiosis I cell cycle process	GO:0061982	3.84453e-07	6.41516	18	665	10	12850	CCDC36,MEI4,CCNB1IP1,SPATA22,SHOC1,M1AP,MND1,DMC1,SYCE3,TERB1
GO:BP	transport along microtubule	GO:0010970	4.52757e-07	6.34414	28	665	12	12850	KIF5A,DYNC2LI1,IFT52,CEP131,IFT81,IFT57,IFT74,IFT88,TTC26,HSPB11,WDR35,WDR19
GO:BP	meiotic cell cycle process	GO:1903046	4.6238e-07	6.335	23	665	11	12850	CCDC36,MEI4,CCNB1IP1,SPATA22,SHOC1,M1AP,MND1,SPO11,DMC1,SYCE3,TERB1
GO:BP	reproduction	GO:0000003	7.47817e-07	6.1262	148	665	27	12850	GDF9,FIGLA,DIO2,DND1,SRD5A1,HSD17B3,PIWIL1,CCDC36,MEI4,DDX4,SPATA6,CCNB1IP1,DAZL,SPATA22,SHOC1,M1AP,MND1,SPO11,AMH,TEX11,CFTR,DMC1,IZUMO1,SYCE3,TERB1,SPACA6,TSGA10
GO:BP	meiotic cell cycle	GO:0051321	7.47817e-07	6.1262	35	665	13	12850	CCDC36,MEI4,DDX4,CCNB1IP1,SPATA22,SHOC1,M1AP,MND1,SPO11,TEX11,DMC1,SYCE3,TERB1
GO:BP	organelle organization	GO:0006996	9.29633e-07	6.03169	1054	665	97	12850	PIF1,TTC36,PRICKLE2,FSCN1,GMNN,SLC12A8,PARVG,DOCK2,MAP7D1,LCP1,WAS,COIL,YAP1,ATP6V1E1,SVIL,ASH1L,ARPC1B,SMO,ERBB2,LNPK,GAS2L3,LZTS2,PPARGC1A,PEX12,CENPO,RUVBL2,AHI1,MCM3,IQCB1,CENPH,WASF3,BBS9,ARL6,UNC119B,DYNC2LI1,MTSS1,IFT52,RAD50,KIF3A,IFT80,PBRM1,IFT172,CCDC151,TOP2B,KIAA0753,CCNB1IP1,CEP131,CEP135,WASF1,CCDC39,SPATA22,IFT81,MAP9,CLRN1,SHOC1,CEP41,IFT57,DRC1,M1AP,CDK20,MND1,UNC13A,CCDC103,ARM…
GO:BP	reproductive process	GO:0022414	2.52535e-06	5.59768	147	665	26	12850	GDF9,FIGLA,DND1,SRD5A1,HSD17B3,PIWIL1,CCDC36,MEI4,DDX4,SPATA6,CCNB1IP1,DAZL,SPATA22,SHOC1,M1AP,MND1,SPO11,AMH,TEX11,CFTR,DMC1,IZUMO1,SYCE3,TERB1,SPACA6,TSGA10
GO:BP	cytoskeleton-dependent intracellular transport	GO:0030705	3.37708e-06	5.47146	33	665	12	12850	KIF5A,DYNC2LI1,IFT52,CEP131,IFT81,IFT57,IFT74,IFT88,TTC26,HSPB11,WDR35,WDR19
GO:BP	cellular component organization	GO:0016043	3.58447e-06	5.44557	1690	665	136	12850	LHX2,EMX2,STX11,OCLN,TP73,WNT4,PIF1,COL4A5,NOS1,NKX6-1,KIF5A,ATP8B2,TTC36,STX1A,PRICKLE2,FSCN1,GMNN,SLC12A8,PIK3CD,PARVG,DOCK2,MAP7D1,ISL1,LCP1,BDNF,WAS,SEMA5A,COIL,GRHL1,YAP1,ATP6V1E1,SVIL,KCND2,ASH1L,ARPC1B,SMO,ERBB2,LNPK,NRCAM,GAS2L3,CAMSAP3,SLITRK6,KCTD1,LZTS2,PPARGC1A,PEX12,CENPO,RUVBL2,CDH23,AHI1,MCM3,AJM1,IQCB1,CENPH,WASF3,BBS9,ARL6,TMEM237,UNC119B,DYNC2LI1,MTSS1,IFT52,RAD50,KIF3A,IFT80,PB…
GO:BP	cellular component biogenesis	GO:0044085	4.75826e-06	5.32255	770	665	75	12850	OCLN,TP73,TTC36,PRICKLE2,GMNN,SLC12A8,LCP1,BDNF,WAS,COIL,YAP1,KCND2,ARPC1B,SMO,ERBB2,SLITRK6,KCTD1,LZTS2,CENPO,RUVBL2,AHI1,LTV1,IQCB1,CENPH,BBS9,ARL6,UNC119B,DYNC2LI1,IFT52,KIF3A,IFT80,IFT172,CCDC151,KCND1,KIAA0753,CEP131,CEP135,CCDC39,IFT81,MAP9,CLRN1,CEP41,IFT57,DRC1,BBS10,CDK20,UNC13A,CCDC103,ARMC9,BRF1,IFT74,IFT88,TTC26,INTU,TPPP,CEP89,FBF1,WDR35,MDM1,STK36,TCTEX1D1,KCTD19,PIH1D3,CCDC40,WDR19…
GO:BP	animal organ development	GO:0048513	5.20668e-06	5.28344	1654	665	133	12850	PHOX2A,TH,LHX2,LEF1,EMX2,CCDC78,HNF1A,FZD5,TP73,WNT4,COL22A1,SIX3,NKX6-2,GDF3,EDAR,GBX1,FIGLA,HNF4A,UPK3B,NOS1,SIX2,DIO2,NKX6-1,PAX5,IL34,AXIN2,REL,HESX1,IRAK3,LMX1B,TTC36,LHX9,PRICKLE2,POU3F4,HNF1B,FSCN1,GMNN,MKX,BCL11A,GRHL3,LFNG,CSF3R,HAS2,TBX1,IRF8,ETV5,SPI1,RUNX1,VWC2,RIPOR2,ISL1,TNFRSF19,GATA5,PDGFRB,FN1,F2R,TFAP2C,NFKBIA,BDNF,OLIG2,HSD17B3,GRHL1,TBX2,YAP1,ATP6V1E1,SELPLG,LBX2,HMGCR,LMO2,JA…
GO:BP	meiosis I	GO:0007127	7.75185e-06	5.11059	14	665	8	12850	CCNB1IP1,SPATA22,SHOC1,M1AP,MND1,DMC1,SYCE3,TERB1
GO:BP	system development	GO:0048731	8.35866e-06	5.07786	2226	665	167	12850	PHOX2A,TH,LHX2,LEF1,EMX2,CCDC78,HNF1A,FZD5,TP73,WNT4,PADI2,COL22A1,SIX3,NKX6-2,COL4A5,GDF3,EDAR,GBX1,FIGLA,HNF4A,CCBE1,UPK3B,NOS1,SIX2,DIO2,EGFL7,NKX6-1,PAX5,IL34,AXIN2,REL,HESX1,IRAK3,LMX1B,TTC36,LHX9,PRICKLE2,POU3F4,HNF1B,FSCN1,GMNN,MKX,BCL11A,GRHL3,LFNG,PIK3CD,CSF3R,HAS2,TBX1,SOX7,IRF8,ETV5,SPI1,RUNX1,VWC2,RIPOR2,ISL1,TNFRSF19,GATA5,PDGFRB,NFKB2,FN1,F2R,TFAP2C,NFKBIA,BDNF,OLIG2,SYK,HSD17B3,HES…
GO:BP	anatomical structure morphogenesis	GO:0009653	8.71063e-06	5.05995	1292	665	109	12850	SP9,LHX2,LEF1,EMX2,TP73,WNT4,SALL4,SALL1,COL22A1,SIX3,COL4A5,GDF3,EDAR,GBX1,CCBE1,UPK3B,NOS1,LARP6,EGFL7,NKX6-1,SP5,LMX1B,TTC36,FSCN1,MYLIP,MKX,GRHL3,PIK3CD,HAS2,TBX1,SOX7,ETV5,RUNX1,ISL1,TNFRSF19,GATA5,PDGFRB,NFKB2,FN1,F2R,TFAP2C,SYK,DEF6,DUSP4,SEMA5A,GRHL1,TBX2,YAP1,ROR2,LBX2,CXCR3,FLI1,LMO2,ANGPTL4,JAM2,ARHGAP18,DKK1,KLHL6,SMO,ERBB2,NKD1,WARS2,NRCAM,RAB13,SLITRK6,FOXF1,PTK7,LZTS2,CTSZ,TAL1,SOX…
GO:BP	protein-containing complex localization	GO:0031503	9.26779e-06	5.03302	30	665	11	12850	DYNC2LI1,IFT52,CEP131,IFT81,IFT57,IFT74,IFT88,TTC26,HSPB11,WDR35,WDR19
GO:BP	microtubule cytoskeleton organization	GO:0000226	1.06081e-05	4.97436	139	665	24	12850	MAP7D1,GAS2L3,LZTS2,RUVBL2,CENPH,CCDC151,KIAA0753,CEP135,CCDC39,MAP9,CEP41,DRC1,CCDC103,IFT88,PRC1,TPPP,MDM1,KATNAL2,STK36,PIH1D3,CCDC40,DNAAF3,CEP126,RSPH9
GO:BP	cellular component organization or biogenesis	GO:0071840	2.51507e-05	4.59945	1769	665	137	12850	LHX2,EMX2,STX11,OCLN,TP73,WNT4,PIF1,COL4A5,NOS1,NKX6-1,KIF5A,ATP8B2,TTC36,STX1A,PRICKLE2,FSCN1,GMNN,SLC12A8,PIK3CD,PARVG,DOCK2,MAP7D1,ISL1,LCP1,BDNF,WAS,SEMA5A,COIL,GRHL1,YAP1,ATP6V1E1,SVIL,KCND2,ASH1L,ARPC1B,SMO,ERBB2,LNPK,NRCAM,GAS2L3,CAMSAP3,SLITRK6,KCTD1,LZTS2,PPARGC1A,PEX12,CENPO,RUVBL2,CDH23,AHI1,MCM3,LTV1,AJM1,IQCB1,CENPH,WASF3,BBS9,ARL6,TMEM237,UNC119B,DYNC2LI1,MTSS1,IFT52,RAD50,KIF3A,IFT…
GO:BP	meiotic nuclear division	GO:0140013	2.59538e-05	4.5858	16	665	8	12850	CCNB1IP1,SPATA22,SHOC1,M1AP,MND1,DMC1,SYCE3,TERB1
GO:BP	axonemal dynein complex assembly	GO:0070286	3.51161e-05	4.45449	12	665	7	12850	RUVBL2,CCDC151,CCDC39,DRC1,CCDC103,PIH1D3,DNAAF3
GO:BP	sensory organ development	GO:0007423	6.0545e-05	4.21792	419	665	46	12850	LHX2,LEF1,EMX2,FZD5,SIX3,DIO2,PAX5,LMX1B,TTC36,PRICKLE2,TBX1,TNFRSF19,TFAP2C,GRHL1,TBX2,YAP1,ATP6V1E1,LBX2,LMO2,DKK1,SMO,ERBB2,CDH23,AHI1,MCM3,PIM3,BBS9,IFT80,IFT172,RP2,TOP2B,CLRN1,IFT57,NCS1,PITX2,DZANK1,PDE6C,IFT88,CRYAA,EYA1,USH1G,TMIE,KIF17,CDK5R1,CIB2,LRRC23
GO:BP	embryonic morphogenesis	GO:0048598	6.69241e-05	4.17442	515	665	53	12850	SP9,EMX2,TP73,WNT4,SALL4,SALL1,COL22A1,GDF3,GBX1,LMX1B,TTC36,FSCN1,MYLIP,MKX,GRHL3,HAS2,TBX1,ETV5,GATA5,PDGFRB,TFAP2C,DEF6,DUSP4,TBX2,ROR2,LBX2,DKK1,SMO,NKD1,LZTS2,TAL1,ERG,LBH,BBS9,ARL6,TMEM237,PRDM5,RP2,FLOT2,MAP9,CLRN1,CCDC103,NCS1,PITX2,PDE6C,IFT74,IFT88,EYA1,USH1G,CCDC40,TMIE,CDK5R1,LRRC23
GO:BP	pattern specification process	GO:0007389	8.90801e-05	4.05022	373	665	42	12850	SYBU,LEF1,CCR7,GDF3,GBX1,LARP6,AXIN2,LMX1B,TTC36,DDIT4,GMNN,GRHL3,LFNG,HAS2,TBX1,GATA5,FN1,TBX2,YAP1,LBX2,SMO,NKD1,PTK7,LZTS2,AHI1,ARL6,CCDC151,RP2,RPGRIP1L,IFT57,CCDC103,PITX2,IFT88,UBXN10,PACRG,STK36,CCDC40,ARMC4,DNAAF4,DNAH10,CATIP,CFAP53
GO:BP	tube development	GO:0035295	0.000102266	3.99027	523	665	53	12850	COL22A1,GDF3,GBX1,CCBE1,EGFL7,LMX1B,GRHL3,HAS2,TBX1,SOX7,ETV5,TNFRSF19,GATA5,PDGFRB,NFKB2,TFAP2C,SYK,TBX2,YAP1,CXCR3,FLI1,LMO2,ANGPTL4,ARHGAP18,DKK1,SMO,NKD1,WARS2,RAB13,FOXF1,PPARGC1A,CTSZ,TAL1,SOX18,ERG,WT1,RUVBL2,AHI1,BBS9,RP2,TNFRSF21,CCDC103,NCS1,PITX2,IFT74,IFT88,TTC26,OXTR,SCG2,EYA1,CCDC40,TMIE,PROK2
GO:BP	negative regulation of canonical Wnt signaling pathway	GO:0090090	0.000116068	3.93529	19	665	8	12850	FZD5,CCR7,AXIN2,DKK1,NKD1,PTK7,LZTS2,NPHP4
GO:BP	cell development	GO:0048468	0.000173285	3.76124	763	665	69	12850	PHOX2A,LHX2,LEF1,EMX2,CCDC78,HNF1A,WNT4,COL4A5,GDF3,HNF4A,NOS1,NKX6-1,PAX5,IL34,LMX1B,FSCN1,BHLHE23,PIK3CD,TBX1,IRF8,SPI1,RUNX1,RIPOR2,ISL1,TNFRSF19,PDGFRB,DND1,F2R,TFAP2C,OLIG2,HES4,SEMA5A,TBX2,ATP6V1E1,LBX2,LMO2,ARHGEF3,SMO,ERBB2,NRCAM,CAMSAP3,SLITRK6,TFEB,SLC7A7,TAL1,LBH,WT1,CDH23,AHI1,PIWIL1,ADSSL1,DDX4,KIF3A,RP2,TOP2B,TNFRSF21,DAZL,DNER,CLRN1,CEP41,IFT57,DZANK1,IFT88,AMH,TTC26,USH1G,DPYSL5,T…
GO:BP	epithelium development	GO:0060429	0.000228086	3.6419	595	665	57	12850	LEF1,EMX2,HNF1A,WNT4,NKX6-2,GDF3,GBX1,HNF4A,UPK3B,LARP6,NKX6-1,PAX5,LMX1B,FSCN1,GRHL3,HAS2,TBX1,ETV5,ISL1,TNFRSF19,GATA5,FN1,TFAP2C,DEF6,GRHL1,TBX2,YAP1,ROR2,LBX2,DKK1,SMO,NKD1,PTK7,LZTS2,PPARGC1A,TAL1,WT1,CDH23,AHI1,BBS9,TMEM237,IFT80,RP2,TNFRSF21,FLOT2,MAP9,CLRN1,CCDC103,PITX2,IFT74,IFT88,TTC26,INTU,EYA1,USH1G,CCDC40,TMIE
GO:BP	embryo development	GO:0009790	0.000230097	3.63809	785	665	70	12850	SP9,LEF1,EMX2,TP73,WNT4,SALL4,SALL1,COL22A1,GDF3,GBX1,LARP6,DIO2,IRAK3,LMX1B,TTC36,FSCN1,MYLIP,MKX,GRHL3,LFNG,CSF3R,HAS2,TBX1,SMTNL2,ETV5,RUNX1,GATA5,PDGFRB,FN1,TFAP2C,DEF6,ORC1,DUSP4,TBX2,YAP1,ATP6V1E1,ROR2,LBX2,LMO2,DKK1,SMO,NKD1,LZTS2,TAL1,ERG,LBH,BBS9,ARL6,TMEM237,PRDM5,RP2,TBPL1,CHRAC1,RPGRIP1L,FLOT2,MAP9,CLRN1,CCDC103,NCS1,PITX2,PDE6C,IFT74,IFT88,CFTR,EYA1,USH1G,CCDC40,TMIE,CDK5R1,LRRC23
GO:BP	respiratory burst	GO:0045730	0.000315566	3.50091	4	665	4	12850	NCF1,NCF2,NCF4,CFTR
GO:BP	reciprocal meiotic recombination	GO:0007131	0.000315566	3.50091	7	665	5	12850	CCNB1IP1,SHOC1,MND1,DMC1,SYCE3
GO:BP	homologous recombination	GO:0035825	0.000315566	3.50091	7	665	5	12850	CCNB1IP1,SHOC1,MND1,DMC1,SYCE3
GO:BP	regulation of canonical Wnt signaling pathway	GO:0060828	0.000315566	3.50091	50	665	12	12850	SYBU,FZD5,CCR7,GBX1,AXIN2,LBX2,DKK1,NKD1,PTK7,LZTS2,PRDM5,NPHP4
GO:BP	reciprocal homologous recombination	GO:0140527	0.000315566	3.50091	7	665	5	12850	CCNB1IP1,SHOC1,MND1,DMC1,SYCE3
GO:BP	determination of left/right symmetry	GO:0007368	0.000577674	3.23832	188	665	25	12850	GDF3,TTC36,GMNN,HAS2,TBX1,TBX2,SMO,NKD1,AHI1,ARL6,CCDC151,RP2,IFT57,CCDC103,PITX2,IFT88,UBXN10,PACRG,STK36,CCDC40,ARMC4,DNAAF4,DNAH10,CATIP,CFAP53
GO:BP	tube morphogenesis	GO:0035239	0.000612227	3.21309	420	665	43	12850	COL22A1,GDF3,CCBE1,EGFL7,LMX1B,GRHL3,HAS2,TBX1,SOX7,TNFRSF19,GATA5,PDGFRB,NFKB2,TFAP2C,SYK,TBX2,YAP1,CXCR3,FLI1,LMO2,ANGPTL4,ARHGAP18,SMO,NKD1,WARS2,RAB13,FOXF1,CTSZ,TAL1,SOX18,ERG,BBS9,RP2,TNFRSF21,CCDC103,NCS1,TTC26,OXTR,SCG2,EYA1,CCDC40,TMIE,PROK2
GO:BP	myeloid leukocyte differentiation	GO:0002573	0.000766057	3.11574	31	665	9	12850	IL34,CSF3R,IRF8,SPI1,RUNX1,GATA5,SLC7A7,BRF1,WDR66
GO:BP	cell cycle process	GO:0022402	0.000866641	3.06216	193	665	25	12850	TP73,CCNE1,CDC25B,LZTS2,CCDC36,MEI4,CENPH,CCDC151,KIAA0753,CCNB1IP1,CEP135,SPATA22,MAP9,SHOC1,M1AP,MND1,SPO11,IFT88,PRC1,REC8,DMC1,MDM1,SYCE3,TERB1,CEP126
GO:BP	canonical Wnt signaling pathway	GO:0060070	0.00111481	2.9528	66	665	13	12850	SYBU,LEF1,FZD5,CCR7,GBX1,AXIN2,LBX2,DKK1,NKD1,PTK7,LZTS2,PRDM5,NPHP4
GO:BP	determination of bilateral symmetry	GO:0009855	0.00115983	2.93561	209	665	26	12850	SYBU,GDF3,TTC36,GMNN,HAS2,TBX1,TBX2,SMO,NKD1,AHI1,ARL6,CCDC151,RP2,IFT57,CCDC103,PITX2,IFT88,UBXN10,PACRG,STK36,CCDC40,ARMC4,DNAAF4,DNAH10,CATIP,CFAP53
GO:BP	specification of symmetry	GO:0009799	0.00115983	2.93561	209	665	26	12850	SYBU,GDF3,TTC36,GMNN,HAS2,TBX1,TBX2,SMO,NKD1,AHI1,ARL6,CCDC151,RP2,IFT57,CCDC103,PITX2,IFT88,UBXN10,PACRG,STK36,CCDC40,ARMC4,DNAAF4,DNAH10,CATIP,CFAP53
GO:BP	sensory organ morphogenesis	GO:0090596	0.00122065	2.91341	198	665	25	12850	EMX2,LMX1B,TTC36,TBX1,TFAP2C,TBX2,SMO,PIM3,BBS9,IFT80,RP2,TOP2B,CLRN1,IFT57,NCS1,PITX2,DZANK1,PDE6C,IFT88,EYA1,USH1G,TMIE,KIF17,CDK5R1,LRRC23
GO:BP	cell motility	GO:0048870	0.00122065	2.91341	352	665	37	12850	LEF1,WNT4,CCBE1,NKX6-1,FSCN1,HAS2,TBX1,TNFRSF19,GATA5,CXCL14,PDGFRB,DND1,OLIG2,INPP5D,SYK,DEF6,WAS,BACE2,TBX2,SELPLG,LBX2,CXCR3,LMO2,CCDC125,DKK1,SMO,ERBB2,FGR,LZTS2,LBH,GAS8,CEP41,CFTR,TMIE,TEKT1,RSPH9,RSPH6A
GO:BP	localization of cell	GO:0051674	0.00122065	2.91341	352	665	37	12850	LEF1,WNT4,CCBE1,NKX6-1,FSCN1,HAS2,TBX1,TNFRSF19,GATA5,CXCL14,PDGFRB,DND1,OLIG2,INPP5D,SYK,DEF6,WAS,BACE2,TBX2,SELPLG,LBX2,CXCR3,LMO2,CCDC125,DKK1,SMO,ERBB2,FGR,LZTS2,LBH,GAS8,CEP41,CFTR,TMIE,TEKT1,RSPH9,RSPH6A
GO:BP	embryonic organ development	GO:0048568	0.00145716	2.83649	424	665	42	12850	EMX2,TP73,WNT4,GDF3,IRAK3,LMX1B,TTC36,FSCN1,MKX,GRHL3,LFNG,CSF3R,HAS2,TBX1,ETV5,RUNX1,GATA5,PDGFRB,TFAP2C,TBX2,YAP1,ATP6V1E1,LMO2,DKK1,SMO,NKD1,TAL1,ERG,LBH,PRDM5,RP2,CHRAC1,CLRN1,CCDC103,NCS1,PITX2,CFTR,EYA1,USH1G,CCDC40,TMIE,LRRC23
GO:BP	negative regulation of Wnt signaling pathway	GO:0030178	0.00153335	2.81436	42	665	10	12850	FZD5,CCR7,AXIN2,MYLIP,DKK1,NKD1,PTK7,LZTS2,NPHP4,NKD2
GO:BP	ear morphogenesis	GO:0042471	0.00199613	2.69981	61	665	12	12850	EMX2,LMX1B,TTC36,TBX1,TFAP2C,SMO,CLRN1,NCS1,EYA1,USH1G,TMIE,LRRC23
GO:BP	inner ear morphogenesis	GO:0042472	0.00199613	2.69981	61	665	12	12850	EMX2,LMX1B,TTC36,TBX1,TFAP2C,SMO,CLRN1,NCS1,EYA1,USH1G,TMIE,LRRC23
GO:BP	cell differentiation	GO:0030154	0.00203231	2.69201	1227	665	94	12850	PHOX2A,TH,LHX2,LEF1,EMX2,CCDC78,HNF1A,WNT4,NKX6-2,COL4A5,GDF3,HNF4A,NOS1,EGFL7,NKX6-1,PAX5,IL34,LMX1B,BATF,LHX9,FSCN1,MKX,LFNG,BHLHE23,PIK3CD,CSF3R,TBX1,SOX7,IRF8,ETV5,SPI1,RUNX1,RIPOR2,ISL1,TNFRSF19,GATA5,PDGFRB,DND1,F2R,TFAP2C,NFKBIA,BDNF,OLIG2,DUSP4,HES4,SEMA5A,TBX2,ATP6V1E1,LBX2,LMO2,JAM2,DKK1,ARPC1B,ARHGEF3,SMO,ERBB2,NRCAM,CAMSAP3,SLITRK6,TFEB,SLC7A7,PPARGC1A,TAL1,SOX18,ERG,LBH,WT1,CDH23,AHI…
GO:BP	inner ear receptor cell development	GO:0060119	0.00210063	2.67765	28	665	8	12850	EMX2,PAX5,LMX1B,CDH23,CLRN1,IFT88,USH1G,TMIE
GO:BP	animal organ morphogenesis	GO:0009887	0.00219439	2.65869	519	665	48	12850	EMX2,TP73,WNT4,GDF3,EDAR,UPK3B,LMX1B,TTC36,FSCN1,MKX,GRHL3,HAS2,TBX1,GATA5,PDGFRB,FN1,TFAP2C,TBX2,YAP1,SMO,ERBB2,NKD1,PTK7,TAL1,LBH,PIM3,BBS9,IFT80,PRDM5,RP2,TOP2B,CLRN1,IFT57,CCDC103,NCS1,PITX2,DZANK1,PDE6C,IFT88,TTC26,OXTR,EYA1,USH1G,CCDC40,TMIE,KIF17,CDK5R1,LRRC23
GO:BP	macrophage differentiation	GO:0030225	0.00245618	2.60974	10	665	5	12850	IL34,CSF3R,IRF8,SPI1,SLC7A7
GO:BP	inner ear receptor cell stereocilium organization	GO:0060122	0.00245618	2.60974	10	665	5	12850	EMX2,CDH23,CLRN1,IFT88,TMIE
GO:BP	cellular developmental process	GO:0048869	0.00249632	2.6027	1236	665	94	12850	PHOX2A,TH,LHX2,LEF1,EMX2,CCDC78,HNF1A,WNT4,NKX6-2,COL4A5,GDF3,HNF4A,NOS1,EGFL7,NKX6-1,PAX5,IL34,LMX1B,BATF,LHX9,FSCN1,MKX,LFNG,BHLHE23,PIK3CD,CSF3R,TBX1,SOX7,IRF8,ETV5,SPI1,RUNX1,RIPOR2,ISL1,TNFRSF19,GATA5,PDGFRB,DND1,F2R,TFAP2C,NFKBIA,BDNF,OLIG2,DUSP4,HES4,SEMA5A,TBX2,ATP6V1E1,LBX2,LMO2,JAM2,DKK1,ARPC1B,ARHGEF3,SMO,ERBB2,NRCAM,CAMSAP3,SLITRK6,TFEB,SLC7A7,PPARGC1A,TAL1,SOX18,ERG,LBH,WT1,CDH23,AHI…
GO:BP	regulation of Wnt signaling pathway	GO:0030111	0.0030464	2.51621	84	665	14	12850	SYBU,FZD5,CCR7,GBX1,AXIN2,MYLIP,LBX2,DKK1,NKD1,PTK7,LZTS2,PRDM5,NPHP4,NKD2
GO:BP	microglia development	GO:0014005	0.00434105	2.36241	3	665	3	12850	IL34,IRF8,SLC7A7
GO:BP	microglia differentiation	GO:0014004	0.00434105	2.36241	3	665	3	12850	IL34,IRF8,SLC7A7
GO:BP	locomotion	GO:0040011	0.00510842	2.29171	510	665	46	12850	LHX2,LEF1,CCR7,WNT4,COL4A5,CCBE1,NKX6-1,PTAFR,FSCN1,HAS2,TBX1,RIPOR2,TNFRSF19,GATA5,CXCL14,PDGFRB,DND1,OLIG2,INPP5D,SYK,DEF6,WAS,BACE2,TBX2,SELPLG,LBX2,CXCR3,LMO2,CCDC125,DKK1,SMO,ERBB2,NRCAM,FGR,LZTS2,LBH,AHI1,TOP2B,GAS8,CEP41,CFTR,DPYSL5,TMIE,TEKT1,RSPH9,RSPH6A
GO:BP	gastrulation	GO:0007369	0.00576721	2.23903	195	665	23	12850	WNT4,GDF3,MYLIP,HAS2,ETV5,GATA5,DEF6,DUSP4,TBX2,ROR2,LBX2,DKK1,LZTS2,TAL1,ERG,BBS9,ARL6,TMEM237,FLOT2,MAP9,PITX2,IFT74,IFT88
GO:BP	auditory receptor cell development	GO:0060117	0.0063174	2.19946	12	665	5	12850	LMX1B,CDH23,CLRN1,USH1G,TMIE
GO:BP	inner ear receptor cell differentiation	GO:0060113	0.0063174	2.19946	33	665	8	12850	EMX2,PAX5,LMX1B,CDH23,CLRN1,IFT88,USH1G,TMIE
GO:BP	renal system development	GO:0072001	0.0063174	2.19946	124	665	17	12850	UPK3B,SIX2,LMX1B,ETV5,TBX2,YAP1,PPARGC1A,WT1,BBS9,IFT172,RP2,IFT81,IFT74,IFT88,TTC26,NPHP1,CCDC40
GO:BP	kidney development	GO:0001822	0.0063174	2.19946	124	665	17	12850	UPK3B,SIX2,LMX1B,ETV5,TBX2,YAP1,PPARGC1A,WT1,BBS9,IFT172,RP2,IFT81,IFT74,IFT88,TTC26,NPHP1,CCDC40
GO:BP	proximal tubule development	GO:0072014	0.00634127	2.19782	7	665	4	12850	TBX2,PPARGC1A,IFT74,IFT88
GO:BP	pronephros development	GO:0048793	0.00730553	2.13635	92	665	14	12850	SIX2,LMX1B,ETV5,TBX2,YAP1,WT1,BBS9,IFT172,RP2,IFT81,IFT74,TTC26,NPHP1,CCDC40
GO:BP	neutrophil differentiation	GO:0030223	0.00805449	2.09396	19	665	6	12850	CSF3R,IRF8,SPI1,RUNX1,BRF1,WDR66
GO:BP	circulatory system development	GO:0072359	0.00873762	2.05861	661	665	55	12850	WNT4,PADI2,COL22A1,GDF3,CCBE1,EGFL7,AXIN2,TTC36,GMNN,HAS2,TBX1,SOX7,RUNX1,ISL1,TNFRSF19,GATA5,PDGFRB,NFKB2,FN1,F2R,SYK,TBX2,YAP1,CXCR3,FLI1,LMO2,ANGPTL4,ARHGAP18,DKK1,PTH1R,SMO,ERBB2,NKD1,WARS2,RAB13,FOXF1,CTSZ,TAL1,SOX18,ERG,WT1,RUVBL2,PANK2,CCDC151,RP2,TNFRSF21,CCDC103,PITX2,UBXN10,OXTR,SCG2,CCDC40,ARMC4,CATIP,PROK2
GO:BP	urogenital system development	GO:0001655	0.00873762	2.05861	128	665	17	12850	UPK3B,SIX2,LMX1B,ETV5,TBX2,YAP1,PPARGC1A,WT1,BBS9,IFT172,RP2,IFT81,IFT74,IFT88,TTC26,NPHP1,CCDC40
GO:BP	semicircular canal morphogenesis	GO:0048752	0.00907562	2.04212	13	665	5	12850	LMX1B,TBX1,SMO,NCS1,TMIE
GO:BP	inner ear development	GO:0048839	0.0100686	1.99703	130	665	17	12850	EMX2,PAX5,LMX1B,TTC36,TBX1,TFAP2C,GRHL1,SMO,CDH23,AHI1,CLRN1,NCS1,IFT88,EYA1,USH1G,TMIE,LRRC23
GO:BP	ear development	GO:0043583	0.0100686	1.99703	130	665	17	12850	EMX2,PAX5,LMX1B,TTC36,TBX1,TFAP2C,GRHL1,SMO,CDH23,AHI1,CLRN1,NCS1,IFT88,EYA1,USH1G,TMIE,LRRC23
GO:BP	central nervous system development	GO:0007417	0.0100686	1.99703	426	665	39	12850	PHOX2A,TH,LHX2,LEF1,EMX2,WNT4,SIX3,NKX6-2,GBX1,NOS1,NKX6-1,IL34,REL,HESX1,LMX1B,LHX9,POU3F4,BCL11A,GRHL3,HAS2,IRF8,VWC2,ISL1,TNFRSF19,BDNF,OLIG2,TBX2,YAP1,DKK1,SMO,GAS2L3,TFEB,SLC7A7,TNFRSF21,PITX2,OXTR,EYA1,RFX4,KIF6
GO:BP	regulation of hormone levels	GO:0010817	0.0101836	1.9921	54	665	10	12850	HSD17B1,LEF1,HNF1A,HNF4A,NKX6-1,ANO1,HNF1B,DHRS3,HSD17B3,AMH
GO:BP	developmental process involved in reproduction	GO:0003006	0.0102558	1.98903	85	665	13	12850	GDF9,FIGLA,DND1,SRD5A1,HSD17B3,PIWIL1,DDX4,SPATA6,DAZL,M1AP,AMH,SYCE3,TSGA10
GO:BP	cell migration	GO:0016477	0.0102558	1.98903	327	665	32	12850	LEF1,WNT4,CCBE1,NKX6-1,FSCN1,HAS2,TBX1,TNFRSF19,GATA5,CXCL14,PDGFRB,DND1,OLIG2,INPP5D,SYK,DEF6,WAS,BACE2,TBX2,SELPLG,LBX2,CXCR3,LMO2,DKK1,SMO,ERBB2,FGR,LZTS2,LBH,CEP41,CFTR,TMIE
GO:BP	neurogenesis	GO:0022008	0.0103247	1.98612	546	665	47	12850	PHOX2A,TH,LHX2,LEF1,EMX2,WNT4,NKX6-2,COL4A5,GDF3,NOS1,NKX6-1,PAX5,IL34,LMX1B,LHX9,LFNG,PIK3CD,IRF8,ISL1,BDNF,OLIG2,HES4,SEMA5A,TBX2,DKK1,SMO,ERBB2,NRCAM,CAMSAP3,SLITRK6,TFEB,SLC7A7,CDH23,AHI1,KIF3A,RP2,TOP2B,DNER,CLRN1,IFT57,DZANK1,IFT88,TTC26,USH1G,DPYSL5,TMIE,KIF17
GO:BP	sensory system development	GO:0048880	0.0103356	1.98567	370	665	35	12850	LHX2,LEF1,FZD5,SIX3,DIO2,LMX1B,PRICKLE2,TNFRSF19,TBX2,YAP1,ATP6V1E1,LBX2,LMO2,DKK1,SMO,ERBB2,LMAN2L,CDH23,MCM3,PIM3,BBS9,IFT80,IFT172,RP2,TOP2B,IFT57,PITX2,DZANK1,PDE6C,IFT88,CRYAA,TMIE,KIF17,CDK5R1,CIB2
GO:BP	kidney epithelium development	GO:0072073	0.0103727	1.98411	45	665	9	12850	LMX1B,ETV5,TBX2,YAP1,PPARGC1A,WT1,IFT74,IFT88,TTC26
GO:BP	nephron tubule development	GO:0072080	0.0119441	1.92284	14	665	5	12850	ETV5,TBX2,PPARGC1A,IFT74,IFT88
GO:BP	insulin secretion	GO:0030073	0.0119441	1.92284	14	665	5	12850	HNF1A,HNF4A,NKX6-1,ANO1,HNF1B
GO:BP	renal tubule development	GO:0061326	0.0119441	1.92284	14	665	5	12850	ETV5,TBX2,PPARGC1A,IFT74,IFT88
GO:BP	granulocyte differentiation	GO:0030851	0.0122107	1.91326	21	665	6	12850	CSF3R,IRF8,SPI1,RUNX1,BRF1,WDR66
GO:BP	hormone secretion	GO:0046879	0.0122107	1.91326	21	665	6	12850	HNF1A,HNF4A,NKX6-1,ANO1,HNF1B,AMH
GO:BP	leukocyte differentiation	GO:0002521	0.0122107	1.91326	56	665	10	12850	IL34,CSF3R,IRF8,SPI1,RUNX1,GATA5,ARPC1B,SLC7A7,BRF1,WDR66
GO:BP	intraciliary retrograde transport	GO:0035721	0.0122107	1.91326	4	665	3	12850	DYNC2LI1,WDR35,WDR19
GO:BP	nervous system development	GO:0007399	0.0122107	1.91326	912	665	70	12850	PHOX2A,TH,LHX2,LEF1,EMX2,WNT4,SIX3,NKX6-2,COL4A5,GDF3,GBX1,NOS1,NKX6-1,PAX5,IL34,REL,HESX1,LMX1B,LHX9,POU3F4,FSCN1,BCL11A,GRHL3,LFNG,PIK3CD,HAS2,IRF8,RUNX1,VWC2,ISL1,TNFRSF19,BDNF,OLIG2,HES4,SEMA5A,TBX2,YAP1,DKK1,SMO,ERBB2,NRCAM,GAS2L3,CAMSAP3,SLITRK6,TFEB,SLC7A7,CDH23,AHI1,BBS9,UNC119B,PANK2,KIF3A,RP2,TOP2B,TNFRSF21,DNER,CLRN1,IFT57,PITX2,DZANK1,IFT88,TTC26,OXTR,EYA1,USH1G,DPYSL5,TMIE,RFX4,KIF17…
GO:BP	regulation of cellular biosynthetic process	GO:0031326	0.0131322	1.88166	1309	665	94	12850	PHOX2A,TBXT,LHX2,LEF1,LHX8,EMX2,DLX2,HNF1A,CPEB1,TP73,WNT4,OTX2,SIX3,NKX6-2,ZGLP1,UNCX,GDF3,GSC,GBX1,MYCN,HNF4A,SIX2,LARP6,SIM1,NKX1-1,NKX6-1,PAX5,GSX2,GPR18,REL,HESX1,FOXD1,LMX1B,BATF,LHX9,CITED1,POU3F4,HNF1B,NKX2-2,TSHZ3,GMNN,MKX,GRHL3,BHLHE23,TBX1,IRF8,HOXB9,RUNX2,VGLL3,ETV5,SPI1,RUNX1,ISL1,GATA5,NFKB2,TFAP2C,TBX21,OLIG2,ETS1,DLX3,HES4,GRHL1,ETV6,TBX2,NKX3-1,MED26,FAM3A,LBX2,FLI1,EBF1,PTH1R,TF…
GO:BP	blood vessel development	GO:0001568	0.0144956	1.83877	294	665	29	12850	COL22A1,CCBE1,EGFL7,HAS2,SOX7,RUNX1,TNFRSF19,PDGFRB,NFKB2,SYK,YAP1,CXCR3,FLI1,LMO2,ANGPTL4,ARHGAP18,PTH1R,SMO,WARS2,RAB13,FOXF1,CTSZ,TAL1,SOX18,ERG,TNFRSF21,OXTR,SCG2,PROK2
GO:BP	ameboidal-type cell migration	GO:0001667	0.0144956	1.83877	136	665	17	12850	LEF1,WNT4,CCBE1,FSCN1,HAS2,TBX1,PDGFRB,SYK,DEF6,BACE2,TBX2,LMO2,DKK1,ERBB2,LZTS2,LBH,CEP41
GO:BP	regulation of cellular component movement	GO:0051270	0.0152349	1.81716	79	665	12	12850	LEF1,TNFRSF19,DND1,INPP5D,SYK,WAS,LBX2,CXCR3,CCDC125,DKK1,CFAP298,CFTR
GO:BP	endocrine system development	GO:0035270	0.0152349	1.81716	79	665	12	12850	HNF1A,NKX6-2,HNF4A,NKX6-1,ISL1,GATA5,TBX2,SMO,TAL1,WT1,OXTR,EYA1
GO:BP	photoreceptor cell maintenance	GO:0045494	0.0152349	1.81716	15	665	5	12850	IFT172,RP2,IFT57,PDE6C,IFT88
GO:BP	regulation of biosynthetic process	GO:0009889	0.0152349	1.81716	1317	665	94	12850	PHOX2A,TBXT,LHX2,LEF1,LHX8,EMX2,DLX2,HNF1A,CPEB1,TP73,WNT4,OTX2,SIX3,NKX6-2,ZGLP1,UNCX,GDF3,GSC,GBX1,MYCN,HNF4A,SIX2,LARP6,SIM1,NKX1-1,NKX6-1,PAX5,GSX2,GPR18,REL,HESX1,FOXD1,LMX1B,BATF,LHX9,CITED1,POU3F4,HNF1B,NKX2-2,TSHZ3,GMNN,MKX,GRHL3,BHLHE23,TBX1,IRF8,HOXB9,RUNX2,VGLL3,ETV5,SPI1,RUNX1,ISL1,GATA5,NFKB2,TFAP2C,TBX21,OLIG2,ETS1,DLX3,HES4,GRHL1,ETV6,TBX2,NKX3-1,MED26,FAM3A,LBX2,FLI1,EBF1,PTH1R,TF…
GO:BP	tissue development	GO:0009888	0.0152349	1.81716	987	665	74	12850	LEF1,EMX2,CCDC78,HNF1A,WNT4,COL22A1,NKX6-2,GDF3,GBX1,HNF4A,UPK3B,LARP6,NKX6-1,PAX5,SP5,LMX1B,FSCN1,GRHL3,LFNG,HAS2,TBX1,ETV5,RIPOR2,ISL1,TNFRSF19,GATA5,PDGFRB,FN1,TFAP2C,DEF6,DUSP4,GRHL1,TBX2,YAP1,ATP6V1E1,ROR2,LBX2,HMGCR,LMO2,DKK1,SMO,ERBB2,NKD1,PTK7,LZTS2,PPARGC1A,TAL1,ERG,LBH,WT1,CDH23,AHI1,BBS9,TMEM237,ADSSL1,IFT80,RP2,TNFRSF21,FLOT2,MAP9,CLRN1,CEP41,CCDC103,PITX2,IFT74,IFT88,TTC26,INTU,AKNA,…
GO:BP	caudal fin development	GO:0033336	0.015435	1.81149	9	665	4	12850	LEF1,COL22A1,ATP6V1E1,SMO
GO:BP	blood vessel morphogenesis	GO:0048514	0.0156377	1.80583	255	665	26	12850	COL22A1,CCBE1,EGFL7,SOX7,TNFRSF19,PDGFRB,NFKB2,SYK,YAP1,CXCR3,FLI1,LMO2,ANGPTL4,ARHGAP18,SMO,WARS2,RAB13,FOXF1,CTSZ,TAL1,SOX18,ERG,TNFRSF21,OXTR,SCG2,PROK2
GO:BP	generation of neurons	GO:0048699	0.0156467	1.80558	501	665	43	12850	PHOX2A,TH,LHX2,LEF1,EMX2,WNT4,NKX6-2,COL4A5,GDF3,NOS1,NKX6-1,PAX5,LMX1B,LHX9,LFNG,PIK3CD,ISL1,BDNF,OLIG2,HES4,SEMA5A,TBX2,DKK1,SMO,ERBB2,NRCAM,CAMSAP3,SLITRK6,CDH23,AHI1,KIF3A,RP2,TOP2B,DNER,CLRN1,IFT57,DZANK1,IFT88,TTC26,USH1G,DPYSL5,TMIE,KIF17
GO:BP	neuron differentiation	GO:0030182	0.0156467	1.80558	471	665	41	12850	PHOX2A,TH,LHX2,LEF1,EMX2,WNT4,NKX6-2,COL4A5,GDF3,NOS1,NKX6-1,PAX5,LMX1B,LHX9,LFNG,PIK3CD,ISL1,BDNF,OLIG2,SEMA5A,TBX2,DKK1,SMO,ERBB2,NRCAM,CAMSAP3,SLITRK6,CDH23,AHI1,KIF3A,RP2,TOP2B,CLRN1,IFT57,DZANK1,IFT88,TTC26,USH1G,DPYSL5,TMIE,KIF17
GO:BP	embryonic organ morphogenesis	GO:0048562	0.0156478	1.80555	297	665	29	12850	EMX2,TP73,WNT4,GDF3,LMX1B,TTC36,FSCN1,MKX,GRHL3,HAS2,TBX1,GATA5,PDGFRB,TFAP2C,TBX2,SMO,NKD1,LBH,PRDM5,RP2,CLRN1,CCDC103,NCS1,PITX2,EYA1,USH1G,CCDC40,TMIE,LRRC23
GO:BP	regulation of transcription by RNA polymerase II	GO:0006357	0.0180758	1.7429	386	665	35	12850	PHOX2A,LEF1,LHX8,EMX2,DLX2,HNF1A,OTX2,SIX3,NKX6-2,GDF3,GSC,GBX1,SIX2,NKX1-1,NKX6-1,GSX2,HESX1,LMX1B,BATF,LHX9,POU3F4,HNF1B,MKX,GRHL3,HOXB9,GATA5,DLX3,GRHL1,NKX3-1,MED26,LBX2,CREB3L1,STOX1,PITX2,HOXD3
GO:BP	DNA metabolic process	GO:0006259	0.0187752	1.72642	315	665	30	12850	PIF1,DNTT,CDC6,POLM,DNASE2B,RUVBL2,MCM3,CCDC36,MEI4,RAD50,XRCC1,ENDOV,AICDA,TOP2B,CCNB1IP1,SPATA22,SHOC1,FANCI,MND1,DNASE1L3,MSH5,SPO11,LIG3,DMC1,EYA1,MSH4,POLN,CHD1L,RAG2,SYCE3
GO:BP	photoreceptor cell development	GO:0042461	0.0187752	1.72642	50	665	9	12850	TBX2,AHI1,KIF3A,RP2,IFT57,DZANK1,IFT88,TTC26,KIF17
GO:BP	cell-cell signaling	GO:0007267	0.0197255	1.70497	302	665	29	12850	SYBU,LEF1,HNF1A,FZD5,CCR7,WNT4,GBX1,HNF4A,NKX6-1,AXIN2,ANO1,HNF1B,WNT5A,MYLIP,WNT6,LBX2,DKK1,NKD1,PTK7,LZTS2,CHRM3,PRDM5,CADPS,UNC13A,NPHP4,AMH,CEP89,NLGN2,NKD2
GO:BP	organic cyclic compound biosynthetic process	GO:1901362	0.0204957	1.68834	1639	665	112	12850	PHOX2A,HSD17B1,TH,TBXT,LHX2,LEF1,LHX8,EMX2,DLX2,HNF1A,TP73,WNT4,OTX2,SIX3,NKX6-2,ZGLP1,UNCX,GDF3,GSC,GBX1,MYCN,HNF4A,SIX2,SIM1,NKX1-1,NKX6-1,PAX5,GSX2,REL,HESX1,FOXD1,LMX1B,BATF,LHX9,CITED1,URAD,POU3F4,HNF1B,NKX2-2,DNTT,TSHZ3,MKX,GRHL3,BHLHE23,POLM,TBX1,IRF8,HOXB9,RUNX2,VGLL3,ETV5,SPI1,RUNX1,ISL1,GATA5,NFKB2,TFAP2C,TBX21,ELOVL7,OLIG2,POLR3G,HSD17B3,ETS1,DLX3,HES4,GRHL1,ETV6,TBX2,NKX3-1,MED26,LBX2…
GO:BP	regulation of transcription, DNA-templated	GO:0006355	0.0214324	1.66893	1201	665	86	12850	PHOX2A,TBXT,LHX2,LEF1,LHX8,EMX2,DLX2,HNF1A,TP73,WNT4,OTX2,SIX3,NKX6-2,ZGLP1,UNCX,GDF3,GSC,GBX1,MYCN,HNF4A,SIX2,SIM1,NKX1-1,NKX6-1,PAX5,GSX2,REL,HESX1,FOXD1,LMX1B,BATF,LHX9,CITED1,POU3F4,HNF1B,NKX2-2,TSHZ3,MKX,GRHL3,BHLHE23,TBX1,IRF8,HOXB9,RUNX2,VGLL3,ETV5,SPI1,RUNX1,ISL1,GATA5,NFKB2,TFAP2C,TBX21,OLIG2,ETS1,DLX3,HES4,GRHL1,ETV6,TBX2,NKX3-1,MED26,LBX2,FLI1,EBF1,TFEC,FOXF1,TFEB,CBFA2T3,ELK3,ERG,CIIT…
GO:BP	epithelial cell development	GO:0002064	0.0215285	1.66699	72	665	11	12850	HNF1A,HNF4A,LMX1B,ISL1,TNFRSF19,WT1,CDH23,TNFRSF21,CLRN1,USH1G,TMIE
GO:BP	regulation of cellular macromolecule biosynthetic process	GO:2000112	0.0216686	1.66417	1269	665	90	12850	PHOX2A,TBXT,LHX2,LEF1,LHX8,EMX2,DLX2,HNF1A,CPEB1,TP73,WNT4,OTX2,SIX3,NKX6-2,ZGLP1,UNCX,GDF3,GSC,GBX1,MYCN,HNF4A,SIX2,LARP6,SIM1,NKX1-1,NKX6-1,PAX5,GSX2,REL,HESX1,FOXD1,LMX1B,BATF,LHX9,CITED1,POU3F4,HNF1B,NKX2-2,TSHZ3,GMNN,MKX,GRHL3,BHLHE23,TBX1,IRF8,HOXB9,RUNX2,VGLL3,ETV5,SPI1,RUNX1,ISL1,GATA5,NFKB2,TFAP2C,TBX21,OLIG2,ETS1,DLX3,HES4,GRHL1,ETV6,TBX2,NKX3-1,MED26,LBX2,FLI1,EBF1,TFEC,FOXF1,TFEB,CBFA…
GO:BP	hormone transport	GO:0009914	0.0216717	1.66411	24	665	6	12850	HNF1A,HNF4A,NKX6-1,ANO1,HNF1B,AMH
GO:BP	chromosome organization involved in meiotic cell cycle	GO:0070192	0.0220383	1.65682	10	665	4	12850	SPATA22,SPO11,SYCE3,TERB1
GO:BP	regulation of nucleic acid-templated transcription	GO:1903506	0.0229381	1.63944	1222	665	87	12850	PHOX2A,TBXT,LHX2,LEF1,LHX8,EMX2,DLX2,HNF1A,TP73,WNT4,OTX2,SIX3,NKX6-2,ZGLP1,UNCX,GDF3,GSC,GBX1,MYCN,HNF4A,SIX2,SIM1,NKX1-1,NKX6-1,PAX5,GSX2,REL,HESX1,FOXD1,LMX1B,BATF,LHX9,CITED1,POU3F4,HNF1B,NKX2-2,TSHZ3,MKX,GRHL3,BHLHE23,TBX1,IRF8,HOXB9,RUNX2,VGLL3,ETV5,SPI1,RUNX1,ISL1,GATA5,NFKB2,TFAP2C,TBX21,OLIG2,ETS1,DLX3,HES4,GRHL1,ETV6,TBX2,NKX3-1,MED26,LBX2,FLI1,EBF1,TFEC,FOXF1,TFEB,CBFA2T3,ELK3,ERG,CIIT…
GO:BP	regulation of RNA biosynthetic process	GO:2001141	0.0231373	1.63569	1223	665	87	12850	PHOX2A,TBXT,LHX2,LEF1,LHX8,EMX2,DLX2,HNF1A,TP73,WNT4,OTX2,SIX3,NKX6-2,ZGLP1,UNCX,GDF3,GSC,GBX1,MYCN,HNF4A,SIX2,SIM1,NKX1-1,NKX6-1,PAX5,GSX2,REL,HESX1,FOXD1,LMX1B,BATF,LHX9,CITED1,POU3F4,HNF1B,NKX2-2,TSHZ3,MKX,GRHL3,BHLHE23,TBX1,IRF8,HOXB9,RUNX2,VGLL3,ETV5,SPI1,RUNX1,ISL1,GATA5,NFKB2,TFAP2C,TBX21,OLIG2,ETS1,DLX3,HES4,GRHL1,ETV6,TBX2,NKX3-1,MED26,LBX2,FLI1,EBF1,TFEC,FOXF1,TFEB,CBFA2T3,ELK3,ERG,CIIT…
GO:BP	regulation of granulocyte differentiation	GO:0030852	0.0231373	1.63569	5	665	3	12850	IRF8,SPI1,RUNX1
GO:BP	regulation of neutrophil differentiation	GO:0045658	0.0231373	1.63569	5	665	3	12850	IRF8,SPI1,RUNX1
GO:BP	equilibrioception	GO:0050957	0.0231373	1.63569	5	665	3	12850	CDH23,CLRN1,USH1G
GO:BP	neuron development	GO:0048666	0.0231373	1.63569	379	665	34	12850	PHOX2A,LHX2,EMX2,WNT4,COL4A5,GDF3,NOS1,NKX6-1,PAX5,LMX1B,PIK3CD,ISL1,OLIG2,SEMA5A,TBX2,SMO,ERBB2,NRCAM,CAMSAP3,SLITRK6,CDH23,AHI1,KIF3A,RP2,TOP2B,CLRN1,IFT57,DZANK1,IFT88,TTC26,USH1G,DPYSL5,TMIE,KIF17
GO:BP	peptide hormone secretion	GO:0030072	0.0233595	1.63154	17	665	5	12850	HNF1A,HNF4A,NKX6-1,ANO1,HNF1B
GO:BP	protein localization to extracellular region	GO:0071692	0.0233595	1.63154	17	665	5	12850	HNF1A,HNF4A,NKX6-1,ANO1,HNF1B
GO:BP	regulation of macromolecule biosynthetic process	GO:0010556	0.0233595	1.63154	1293	665	91	12850	PHOX2A,TBXT,LHX2,LEF1,LHX8,EMX2,DLX2,HNF1A,CPEB1,TP73,WNT4,OTX2,SIX3,NKX6-2,ZGLP1,UNCX,GDF3,GSC,GBX1,MYCN,HNF4A,SIX2,LARP6,SIM1,NKX1-1,NKX6-1,PAX5,GSX2,REL,HESX1,FOXD1,LMX1B,BATF,LHX9,CITED1,POU3F4,HNF1B,NKX2-2,TSHZ3,GMNN,MKX,GRHL3,BHLHE23,TBX1,IRF8,HOXB9,RUNX2,VGLL3,ETV5,SPI1,RUNX1,ISL1,GATA5,NFKB2,TFAP2C,TBX21,OLIG2,ETS1,DLX3,HES4,GRHL1,ETV6,TBX2,NKX3-1,MED26,LBX2,FLI1,EBF1,TFEC,FOXF1,TFEB,CBFA…
GO:BP	sex differentiation	GO:0007548	0.0233595	1.63154	17	665	5	12850	FIGLA,SRD5A1,HSD17B3,DDX4,AMH
GO:BP	establishment of protein localization to extracellular region	GO:0035592	0.0233595	1.63154	17	665	5	12850	HNF1A,HNF4A,NKX6-1,ANO1,HNF1B
GO:BP	protein secretion	GO:0009306	0.0233595	1.63154	17	665	5	12850	HNF1A,HNF4A,NKX6-1,ANO1,HNF1B
GO:BP	epithelial cell differentiation	GO:0030855	0.0234774	1.62935	158	665	18	12850	EMX2,HNF1A,NKX6-2,HNF4A,NKX6-1,PAX5,LMX1B,ETV5,ISL1,TNFRSF19,SMO,TAL1,WT1,CDH23,TNFRSF21,CLRN1,USH1G,TMIE
GO:BP	regulation of cell motility	GO:2000145	0.0239368	1.62093	74	665	11	12850	LEF1,TNFRSF19,DND1,INPP5D,SYK,WAS,LBX2,CXCR3,CCDC125,DKK1,CFTR
GO:BP	glial cell development	GO:0021782	0.0259126	1.58649	34	665	7	12850	IL34,IRF8,OLIG2,SMO,ERBB2,TFEB,SLC7A7
GO:BP	nucleobase-containing compound biosynthetic process	GO:0034654	0.027588	1.55928	1557	665	106	12850	PHOX2A,TBXT,LHX2,LEF1,LHX8,EMX2,DLX2,HNF1A,TP73,WNT4,OTX2,SIX3,NKX6-2,ZGLP1,UNCX,GDF3,GSC,GBX1,MYCN,HNF4A,SIX2,SIM1,NKX1-1,NKX6-1,PAX5,GSX2,REL,HESX1,FOXD1,LMX1B,BATF,LHX9,CITED1,POU3F4,HNF1B,NKX2-2,DNTT,TSHZ3,MKX,GRHL3,BHLHE23,POLM,TBX1,IRF8,HOXB9,RUNX2,VGLL3,ETV5,SPI1,RUNX1,ISL1,GATA5,NFKB2,TFAP2C,TBX21,ELOVL7,OLIG2,POLR3G,ETS1,DLX3,HES4,GRHL1,ETV6,TBX2,NKX3-1,MED26,LBX2,FLI1,EBF1,TFEC,FOXF1,TF…
GO:BP	signal release	GO:0023061	0.0280206	1.55252	44	665	8	12850	HNF1A,HNF4A,NKX6-1,ANO1,HNF1B,CADPS,UNC13A,AMH
GO:BP	multicellular organism reproduction	GO:0032504	0.0287674	1.5411	99	665	13	12850	DND1,PIWIL1,DDX4,SPATA6,DAZL,SPATA22,M1AP,AMH,CFTR,IZUMO1,SYCE3,SPACA6,TSGA10
GO:BP	photoreceptor cell outer segment organization	GO:0035845	0.0287674	1.5411	18	665	5	12850	AHI1,KIF3A,RP2,TTC26,KIF17
GO:BP	cell cycle	GO:0007049	0.0287674	1.5411	357	665	32	12850	TP73,CCNE1,GMNN,CDC25B,RHNO1,LZTS2,CDT1,MCM3,CCDC36,MEI4,CENPH,DDX4,CCDC151,KIAA0753,CCNB1IP1,CEP135,SPATA22,MAP9,CKS1B,SHOC1,M1AP,MND1,SPO11,IFT88,PRC1,REC8,TEX11,DMC1,MDM1,SYCE3,TERB1,CEP126
GO:BP	inner ear auditory receptor cell differentiation	GO:0042491	0.0287674	1.5411	18	665	5	12850	LMX1B,CDH23,CLRN1,USH1G,TMIE
GO:BP	meiotic chromosome segregation	GO:0045132	0.0287674	1.5411	11	665	4	12850	SPATA22,SHOC1,SYCE3,TERB1
GO:BP	spinal cord motor neuron differentiation	GO:0021522	0.0287674	1.5411	26	665	6	12850	TH,NKX6-2,NKX6-1,ISL1,OLIG2,SMO
GO:BP	nephron epithelium development	GO:0072009	0.0291705	1.53506	35	665	7	12850	LMX1B,ETV5,TBX2,PPARGC1A,WT1,IFT74,IFT88
GO:BP	regulation of immune system process	GO:0002682	0.0298303	1.52534	112	665	14	12850	C7,CD79A,IRAK3,TLR2,PTPRC,VSIR,IRF8,SPI1,RUNX1,INPP5D,WAS,CXCR3,KLHL6,CFTR
GO:BP	aromatic compound biosynthetic process	GO:0019438	0.0298303	1.52534	1598	665	108	12850	PHOX2A,TH,TBXT,LHX2,LEF1,LHX8,EMX2,DLX2,HNF1A,TP73,WNT4,OTX2,SIX3,NKX6-2,ZGLP1,UNCX,GDF3,GSC,GBX1,MYCN,HNF4A,SIX2,SIM1,NKX1-1,NKX6-1,PAX5,GSX2,REL,HESX1,FOXD1,LMX1B,BATF,LHX9,CITED1,POU3F4,HNF1B,NKX2-2,DNTT,TSHZ3,MKX,GRHL3,BHLHE23,POLM,TBX1,IRF8,HOXB9,RUNX2,VGLL3,ETV5,SPI1,RUNX1,ISL1,GATA5,NFKB2,TFAP2C,TBX21,ELOVL7,OLIG2,POLR3G,ETS1,DLX3,HES4,GRHL1,ETV6,TBX2,NKX3-1,MED26,LBX2,FLI1,EBF1,TFEC,FOXF1…
GO:BP	anatomical structure formation involved in morphogenesis	GO:0048646	0.0320214	1.49456	527	665	43	12850	LEF1,CCBE1,LARP6,LMX1B,GRHL3,HAS2,TBX1,ETV5,TNFRSF19,GATA5,PDGFRB,NFKB2,FN1,TFAP2C,SYK,DUSP4,YAP1,CXCR3,FLI1,ANGPTL4,JAM2,ARHGAP18,KLHL6,SMO,ERBB2,NKD1,WARS2,RAB13,FOXF1,CTSZ,TAL1,SOX18,ERG,BBS9,RP2,TOP2B,TNFRSF21,PITX2,OXTR,SCG2,CDK5R1,PROK2,LRRC23
GO:BP	regulation of RNA metabolic process	GO:0051252	0.0336113	1.47352	1263	665	88	12850	PHOX2A,TBXT,LHX2,LEF1,LHX8,EMX2,DLX2,HNF1A,TP73,WNT4,OTX2,SIX3,NKX6-2,ZGLP1,UNCX,GDF3,GSC,GBX1,MYCN,HNF4A,SIX2,SIM1,NKX1-1,NKX6-1,PAX5,GSX2,REL,HESX1,FOXD1,LMX1B,BATF,LHX9,CITED1,POU3F4,HNF1B,NKX2-2,TSHZ3,MKX,GRHL3,BHLHE23,TBX1,IRF8,HOXB9,RUNX2,VGLL3,ETV5,SPI1,RUNX1,ISL1,GATA5,DND1,NFKB2,TFAP2C,TBX21,OLIG2,ETS1,DLX3,HES4,GRHL1,ETV6,TBX2,NKX3-1,MED26,LBX2,FLI1,EBF1,TFEC,FOXF1,TFEB,CBFA2T3,ELK3,ERG…
GO:BP	ventral spinal cord development	GO:0021517	0.0336113	1.47352	36	665	7	12850	TH,NKX6-2,NOS1,NKX6-1,ISL1,OLIG2,SMO
GO:BP	forebrain development	GO:0030900	0.034729	1.45931	90	665	12	12850	LHX2,LEF1,WNT4,HESX1,LHX9,VWC2,TBX2,DKK1,SMO,PITX2,OXTR,EYA1
GO:BP	regulation of gene expression	GO:0010468	0.0347854	1.4586	1384	665	95	12850	PHOX2A,TBXT,LHX2,LEF1,LHX8,EMX2,DLX2,HNF1A,CPEB1,TP73,WNT4,OTX2,SIX3,NKX6-2,ZGLP1,UNCX,GDF3,GSC,GBX1,MYCN,HNF4A,SIX2,LARP6,SIM1,NKX1-1,NKX6-1,PAX5,GSX2,GPR18,REL,HESX1,FOXD1,LMX1B,PATL2,BATF,LHX9,CITED1,POU3F4,HNF1B,NKX2-2,TSHZ3,MKX,GRHL3,BHLHE23,TBX1,IRF8,HOXB9,RUNX2,VGLL3,ETV5,SPI1,RUNX1,ISL1,GATA5,DND1,NFKB2,TFAP2C,TBX21,OLIG2,ETS1,DLX3,HES4,GRHL1,ETV6,TBX2,YAP1,NKX3-1,MED26,LBX2,FLI1,EBF1,TFE…
GO:BP	retina homeostasis	GO:0001895	0.0351173	1.45448	19	665	5	12850	IFT172,RP2,IFT57,PDE6C,IFT88
GO:BP	semicircular canal development	GO:0060872	0.0351173	1.45448	19	665	5	12850	LMX1B,TBX1,SMO,NCS1,TMIE
GO:BP	eye development	GO:0001654	0.0358677	1.4453	291	665	27	12850	LHX2,FZD5,SIX3,DIO2,LMX1B,PRICKLE2,TBX2,YAP1,ATP6V1E1,LMO2,SMO,MCM3,PIM3,BBS9,IFT80,IFT172,RP2,TOP2B,IFT57,PITX2,DZANK1,PDE6C,IFT88,CRYAA,KIF17,CDK5R1,CIB2
GO:BP	visual system development	GO:0150063	0.0358677	1.4453	291	665	27	12850	LHX2,FZD5,SIX3,DIO2,LMX1B,PRICKLE2,TBX2,YAP1,ATP6V1E1,LMO2,SMO,MCM3,PIM3,BBS9,IFT80,IFT172,RP2,TOP2B,IFT57,PITX2,DZANK1,PDE6C,IFT88,CRYAA,KIF17,CDK5R1,CIB2
GO:BP	positive regulation of smoothened signaling pathway	GO:0045880	0.0360704	1.44285	6	665	3	12850	SMO,MYCBP,IFT88
GO:BP	regulation of non-canonical Wnt signaling pathway	GO:2000050	0.0360704	1.44285	6	665	3	12850	LBX2,PTK7,PRDM5
GO:BP	pancreatic A cell differentiation	GO:0003310	0.0360704	1.44285	6	665	3	12850	NKX6-2,NKX6-1,ISL1
GO:BP	medial fin development	GO:0033338	0.0368387	1.4337	12	665	4	12850	LEF1,COL22A1,ATP6V1E1,SMO
GO:BP	vasculature development	GO:0001944	0.03772	1.42343	352	665	31	12850	PADI2,COL22A1,CCBE1,EGFL7,HAS2,SOX7,RUNX1,TNFRSF19,PDGFRB,NFKB2,SYK,YAP1,CXCR3,FLI1,LMO2,ANGPTL4,ARHGAP18,PTH1R,SMO,WARS2,RAB13,FOXF1,CTSZ,TAL1,SOX18,ERG,PANK2,TNFRSF21,OXTR,SCG2,PROK2
GO:BP	embryonic heart tube left/right pattern formation	GO:0060971	0.03772	1.42343	2	665	2	12850	NKD1,PITX2
GO:BP	fusion of sperm to egg plasma membrane involved in single fertilization	GO:0007342	0.03772	1.42343	2	665	2	12850	IZUMO1,SPACA6
GO:BP	cerebrospinal fluid circulation	GO:0090660	0.03772	1.42343	2	665	2	12850	PTK7,CCDC151
GO:BP	androgen metabolic process	GO:0008209	0.03772	1.42343	2	665	2	12850	HSD17B1,HSD17B3
GO:BP	inner dynein arm assembly	GO:0036159	0.03772	1.42343	2	665	2	12850	CCDC151,CCDC39
GO:BP	plasma membrane fusion	GO:0045026	0.03772	1.42343	2	665	2	12850	IZUMO1,SPACA6
GO:BP	diencephalon development	GO:0021536	0.0382657	1.41719	58	665	9	12850	LHX2,LEF1,WNT4,LHX9,TBX2,SMO,PITX2,OXTR,EYA1
GO:BP	embryonic hemopoiesis	GO:0035162	0.0382657	1.41719	69	665	10	12850	IRAK3,CSF3R,ETV5,RUNX1,YAP1,LMO2,TAL1,ERG,CHRAC1,CFTR
GO:BP	transcription by RNA polymerase II	GO:0006366	0.0384517	1.41508	428	665	36	12850	PHOX2A,LEF1,LHX8,EMX2,DLX2,HNF1A,OTX2,SIX3,NKX6-2,GDF3,GSC,GBX1,SIX2,NKX1-1,NKX6-1,GSX2,HESX1,LMX1B,BATF,LHX9,POU3F4,HNF1B,MKX,GRHL3,HOXB9,GATA5,DLX3,GRHL1,NKX3-1,MED26,LBX2,TBPL1,CREB3L1,STOX1,PITX2,HOXD3
GO:BP	spinal cord development	GO:0021510	0.0395822	1.4025	48	665	8	12850	TH,NKX6-2,NOS1,NKX6-1,ISL1,OLIG2,SMO,KIF6
GO:BP	peptide secretion	GO:0002790	0.0395822	1.4025	20	665	5	12850	HNF1A,HNF4A,NKX6-1,ANO1,HNF1B
GO:BP	type B pancreatic cell differentiation	GO:0003309	0.0395822	1.4025	20	665	5	12850	HNF1A,NKX6-2,HNF4A,NKX6-1,ISL1
GO:BP	regulation of locomotion	GO:0040012	0.0395822	1.4025	81	665	11	12850	LEF1,TNFRSF19,DND1,INPP5D,SYK,WAS,LBX2,CXCR3,CCDC125,DKK1,CFTR
GO:BP	DNA biosynthetic process	GO:0071897	0.0395822	1.4025	20	665	5	12850	DNTT,POLM,SPATA22,LIG3,POLN
GO:BP	determination of heart left/right asymmetry	GO:0061371	0.0395822	1.4025	130	665	15	12850	GDF3,TTC36,GMNN,HAS2,TBX1,TBX2,SMO,NKD1,CCDC151,RP2,CCDC103,UBXN10,CCDC40,ARMC4,CATIP
GO:BP	heterocycle biosynthetic process	GO:0018130	0.0400025	1.39791	1604	665	107	12850	PHOX2A,TBXT,LHX2,LEF1,LHX8,EMX2,DLX2,HNF1A,TP73,WNT4,OTX2,SIX3,NKX6-2,ZGLP1,UNCX,GDF3,GSC,GBX1,MYCN,HNF4A,SIX2,SIM1,NKX1-1,NKX6-1,PAX5,GSX2,REL,HESX1,FOXD1,LMX1B,BATF,LHX9,CITED1,URAD,POU3F4,HNF1B,NKX2-2,DNTT,TSHZ3,MKX,GRHL3,BHLHE23,POLM,TBX1,IRF8,HOXB9,RUNX2,VGLL3,ETV5,SPI1,RUNX1,ISL1,GATA5,NFKB2,TFAP2C,TBX21,ELOVL7,OLIG2,POLR3G,ETS1,DLX3,HES4,GRHL1,ETV6,TBX2,NKX3-1,MED26,LBX2,FLI1,EBF1,TFEC,FOX…
GO:BP	regulation of localization	GO:0032879	0.0409164	1.3881	239	665	23	12850	LEF1,HNF4A,NKX6-1,ANO1,STX1A,TNFRSF19,DND1,INPP5D,SYK,WAS,LBX2,CXCR3,CCDC125,KCNQ5,KCND2,DKK1,NKD1,KCNJ3,KCND1,KCNJ1,AMH,CFAP298,CFTR
GO:BP	tissue morphogenesis	GO:0048729	0.0417497	1.37935	401	665	34	12850	GDF3,UPK3B,SP5,LMX1B,FSCN1,GRHL3,HAS2,TBX1,ETV5,GATA5,TFAP2C,DEF6,GRHL1,TBX2,ROR2,LBX2,SMO,NKD1,PTK7,LZTS2,TAL1,ERG,BBS9,TMEM237,IFT80,RP2,FLOT2,MAP9,CCDC103,PITX2,TTC26,INTU,EYA1,CCDC40
GO:BP	morphogenesis of an epithelium	GO:0002009	0.0432894	1.36362	342	665	30	12850	GDF3,UPK3B,LMX1B,FSCN1,GRHL3,HAS2,TBX1,GATA5,TFAP2C,DEF6,GRHL1,TBX2,ROR2,LBX2,SMO,NKD1,PTK7,LZTS2,BBS9,TMEM237,IFT80,RP2,FLOT2,MAP9,CCDC103,PITX2,TTC26,INTU,EYA1,CCDC40
GO:BP	mechanoreceptor differentiation	GO:0042490	0.0437955	1.35857	49	665	8	12850	EMX2,PAX5,LMX1B,CDH23,CLRN1,IFT88,USH1G,TMIE
GO:BP	Kupffer's vesicle development	GO:0070121	0.0437955	1.35857	49	665	8	12850	PRICKLE2,GMNN,GATA5,NKD1,ARL6,UNC119B,CCDC151,CFTR
GO:BP	establishment of localization in cell	GO:0051649	0.0438737	1.3578	418	665	35	12850	STX11,KIF5A,ANO1,STX1A,PRICKLE2,VPS37D,SYTL1,AP5B1,SYTL5,NKD1,LZTS2,RAMP2,PEX12,ARL6,DYNC2LI1,IFT52,KIF3A,CCDC151,CADPS,CEP131,IFT81,CLRN1,IFT57,UNC13A,IFT74,IFT88,TTC26,HSPB11,SLC6A4,STX12,RAB7A,WDR35,WDR19,STARD4,TERB1
GO:BP	Wnt signaling pathway	GO:0016055	0.0442801	1.35379	172	665	18	12850	SYBU,LEF1,FZD5,CCR7,WNT4,GBX1,AXIN2,WNT5A,MYLIP,WNT6,LBX2,DKK1,NKD1,PTK7,LZTS2,PRDM5,NPHP4,NKD2
GO:BP	non-canonical Wnt signaling pathway	GO:0035567	0.0442801	1.35379	13	665	4	12850	FZD5,LBX2,PTK7,PRDM5
GO:BP	regulation of morphogenesis of an epithelium	GO:1905330	0.0442801	1.35379	13	665	4	12850	GDF3,LBX2,FLOT2,PITX2
GO:BP	neuron fate specification	GO:0048665	0.0467149	1.33054	21	665	5	12850	LHX9,ISL1,OLIG2,TBX2,SMO
GO:BP	cell-cell signaling by wnt	GO:0198738	0.0467149	1.33054	173	665	18	12850	SYBU,LEF1,FZD5,CCR7,WNT4,GBX1,AXIN2,WNT5A,MYLIP,WNT6,LBX2,DKK1,NKD1,PTK7,LZTS2,PRDM5,NPHP4,NKD2
GO:BP	regulation of nucleobase-containing compound metabolic process	GO:0019219	0.0470617	1.32733	1288	665	88	12850	PHOX2A,TBXT,LHX2,LEF1,LHX8,EMX2,DLX2,HNF1A,TP73,WNT4,OTX2,SIX3,NKX6-2,ZGLP1,UNCX,GDF3,GSC,GBX1,MYCN,HNF4A,SIX2,SIM1,NKX1-1,NKX6-1,PAX5,GSX2,REL,HESX1,FOXD1,LMX1B,BATF,LHX9,CITED1,POU3F4,HNF1B,NKX2-2,TSHZ3,MKX,GRHL3,BHLHE23,TBX1,IRF8,HOXB9,RUNX2,VGLL3,ETV5,SPI1,RUNX1,ISL1,GATA5,DND1,NFKB2,TFAP2C,TBX21,OLIG2,ETS1,DLX3,HES4,GRHL1,ETV6,TBX2,NKX3-1,MED26,LBX2,FLI1,EBF1,TFEC,FOXF1,TFEB,CBFA2T3,ELK3,ERG…
GO:BP	glial cell differentiation	GO:0010001	0.0478348	1.32026	50	665	8	12850	IL34,IRF8,OLIG2,SMO,ERBB2,TFEB,SLC7A7,DNER
GO:BP	regulation of cellular metabolic process	GO:0031323	0.0483287	1.3158	1600	665	106	12850	PHOX2A,TBXT,LHX2,LEF1,LHX8,EMX2,DLX2,HNF1A,CPEB1,TP73,WNT4,OTX2,SIX3,NKX6-2,ZGLP1,UNCX,GDF3,GSC,GBX1,MYCN,HNF4A,SIX2,LARP6,SIM1,NKX1-1,NKX6-1,PAX5,IL34,GSX2,GPR18,REL,HESX1,FOXD1,LMX1B,BATF,LHX9,CITED1,POU3F4,HNF1B,NKX2-2,TSHZ3,GMNN,MKX,GRHL3,BHLHE23,TBX1,IRF8,HOXB9,RUNX2,VGLL3,ETV5,SPI1,RUNX1,ISL1,GATA5,DND1,NFKB2,TFAP2C,TBX21,OLIG2,CAMK2N1,PPP1R3B,ETS1,DLX3,HES4,GRHL1,ETV6,TBX2,NKX3-1,MED26,FAM…
GO:BP	neuromuscular process controlling balance	GO:0050885	0.0488515	1.31112	7	665	3	12850	CDH23,CLRN1,USH1G
GO:BP	centriole replication	GO:0007099	0.0488515	1.31112	7	665	3	12850	KIAA0753,CEP135,MDM1
GO:BP	positive regulation of fibroblast growth factor receptor signaling pathway	GO:0045743	0.0488515	1.31112	7	665	3	12850	SP9,SALL4,SALL1
GO:BP	centriole assembly	GO:0098534	0.0488515	1.31112	7	665	3	12850	KIAA0753,CEP135,MDM1
GO:BP	regulation of cellular carbohydrate metabolic process	GO:0010675	0.0488515	1.31112	7	665	3	12850	PPP1R3B,FAM3A,PTH1R
GO:BP	head morphogenesis	GO:0060323	0.0488515	1.31112	7	665	3	12850	GRHL3,SPECC1,PITX2
GO:BP	regulation of myeloid leukocyte differentiation	GO:0002761	0.0488515	1.31112	7	665	3	12850	IRF8,SPI1,RUNX1
GO:BP	auditory receptor cell morphogenesis	GO:0002093	0.0488515	1.31112	7	665	3	12850	CLRN1,USH1G,TMIE
GO:BP	face morphogenesis	GO:0060325	0.0488515	1.31112	7	665	3	12850	GRHL3,SPECC1,PITX2
GO:BP	transcription, DNA-templated	GO:0006351	0.0490669	1.30921	1327	665	90	12850	PHOX2A,TBXT,LHX2,LEF1,LHX8,EMX2,DLX2,HNF1A,TP73,WNT4,OTX2,SIX3,NKX6-2,ZGLP1,UNCX,GDF3,GSC,GBX1,MYCN,HNF4A,SIX2,SIM1,NKX1-1,NKX6-1,PAX5,GSX2,REL,HESX1,FOXD1,LMX1B,BATF,LHX9,CITED1,POU3F4,HNF1B,NKX2-2,TSHZ3,MKX,GRHL3,BHLHE23,TBX1,IRF8,HOXB9,RUNX2,VGLL3,ETV5,SPI1,RUNX1,ISL1,GATA5,NFKB2,TFAP2C,TBX21,OLIG2,POLR3G,ETS1,DLX3,HES4,GRHL1,ETV6,TBX2,NKX3-1,MED26,LBX2,FLI1,EBF1,TFEC,FOXF1,TFEB,CBFA2T3,ELK3,E…
GO:BP	appendage development	GO:0048736	0.0490669	1.30921	73	665	10	12850	SP9,LEF1,SALL4,SALL1,COL22A1,EDAR,ETV5,ATP6V1E1,SMO,ARL6
GO:CC	cilium	GO:0005929	7.95836e-28	27.0992	111	497	45	10104	SMO,CDH23,BBS9,TMEM237,IFT43,IFT52,IFT80,CFAP20,CCDC151,SPATA6,GAS8,RPGRIP1L,CFAP157,CCDC39,IFT81,CLRN1,DRC1,CCDC103,CLUAP1,ARMC9,NPHP4,BBOF1,IFT74,IFT88,TTC26,HSPB11,FBF1,WDR35,CFAP70,CFAP57,SPEF1,KIF17,CFAP69,KIF6,CFAP52,CFAP206,CFAP53,CEP126,TEKT1,RSPH9,RSPH6A,CFAP45,IQCG,CFAP61,CFAP221
GO:CC	plasma membrane bounded cell projection	GO:0120025	7.07908e-23	22.15	208	497	54	10104	KIF5A,CD44,RIPOR2,TLN2,KCND2,SMO,ROGDI,CDH23,PICK1,BBS9,TMEM237,IFT43,IFT52,IFT80,CFAP20,CCDC151,SPATA6,KCND1,GAS8,RPGRIP1L,CFAP157,CCDC39,IFT81,CLRN1,DRC1,CCDC103,CLUAP1,ARMC9,NPHP4,BBOF1,HTR2A,IFT74,IFT88,TTC26,HSPB11,FBF1,WDR35,CFAP70,CFAP57,SPEF1,KIF17,CFAP69,KIF6,CFAP52,CFAP206,CFAP53,CEP126,TEKT1,RSPH9,RSPH6A,CFAP45,IQCG,CFAP61,CFAP221
GO:CC	cell projection	GO:0042995	2.86369e-21	20.5431	225	497	54	10104	KIF5A,CD44,RIPOR2,TLN2,KCND2,SMO,ROGDI,CDH23,PICK1,BBS9,TMEM237,IFT43,IFT52,IFT80,CFAP20,CCDC151,SPATA6,KCND1,GAS8,RPGRIP1L,CFAP157,CCDC39,IFT81,CLRN1,DRC1,CCDC103,CLUAP1,ARMC9,NPHP4,BBOF1,HTR2A,IFT74,IFT88,TTC26,HSPB11,FBF1,WDR35,CFAP70,CFAP57,SPEF1,KIF17,CFAP69,KIF6,CFAP52,CFAP206,CFAP53,CEP126,TEKT1,RSPH9,RSPH6A,CFAP45,IQCG,CFAP61,CFAP221
GO:CC	motile cilium	GO:0031514	3.92425e-17	16.4062	40	497	22	10104	IFT43,IFT80,CFAP20,CCDC151,SPATA6,GAS8,IFT81,CCDC103,IFT74,IFT88,TTC26,CFAP70,CFAP57,SPEF1,CFAP69,CFAP52,CFAP206,CFAP53,TEKT1,CFAP45,IQCG,CFAP61
GO:CC	cytoplasmic region	GO:0099568	1.43162e-06	5.84417	22	497	10	10104	KIF5A,IFT52,CCDC39,DRC1,CCDC103,IFT88,KIF17,CFAP53,RSPH9,RSPH6A
GO:CC	plasma membrane bounded cell projection cytoplasm	GO:0032838	1.43162e-06	5.84417	22	497	10	10104	KIF5A,IFT52,CCDC39,DRC1,CCDC103,IFT88,KIF17,CFAP53,RSPH9,RSPH6A
GO:CC	microtubule cytoskeleton	GO:0015630	2.54356e-06	5.59456	250	497	34	10104	MAP7D1,KIF2C,RASSF5,GAS2L3,CAMSAP3,LZTS2,ODF2,CCDC66,DYNLRB2,CEP57L1,DYNC2LI1,IFT52,KIF3A,CCDC151,DNM3,GAS8,TUBE1,MAP9,DRC1,CCDC103,ARMC9,BBOF1,IFT88,CEP89,WDR35,MDM1,KATNAL2,DNAH2,KIF17,DNAH10,CEP126,TEKT1,DNAH7,DNAH12
GO:CC	ciliary plasm	GO:0097014	3.09621e-06	5.50917	19	497	9	10104	IFT52,CCDC39,DRC1,CCDC103,IFT88,KIF17,CFAP53,RSPH9,RSPH6A
GO:CC	axoneme	GO:0005930	3.09621e-06	5.50917	19	497	9	10104	IFT52,CCDC39,DRC1,CCDC103,IFT88,KIF17,CFAP53,RSPH9,RSPH6A
GO:CC	intraciliary transport particle	GO:0030990	8.44601e-06	5.07335	5	497	5	10104	IFT43,IFT81,IFT74,HSPB11,WDR35
GO:CC	cytoskeleton	GO:0005856	2.73074e-05	4.56372	600	497	57	10104	TLR7,FSCN1,MYLIP,FYB1,PARVG,MAP7D1,RIPOR2,TLN2,WAS,KIF2C,ARPC1B,PLEKHH2,RASSF5,GAS2L3,CAMSAP3,MYO19,LZTS2,ODF2,CCDC66,PICK1,DYNLRB2,WASF3,CEP57L1,DYNC2LI1,IFT52,KIF3A,CCDC151,DNM3,GAS8,TUBE1,WASF1,CCDC39,MAP9,DRC1,CCDC103,ARMC9,NPHP4,BBOF1,IFT88,PRC1,TCHP,CEP89,WDR35,MDM1,KATNAL2,DNAH2,KIF17,DNAH10,CFAP53,CEP126,TEKT1,RSPH9,DNAH7,CCDC113,RSPH6A,DNAH12,MYO1H
GO:CC	ciliary basal body	GO:0036064	7.58812e-05	4.11987	15	497	7	10104	IFT52,CCDC151,ARMC9,BBOF1,IFT88,WDR35,KIF17
GO:CC	microtubule organizing center	GO:0005815	0.000209856	3.67808	82	497	15	10104	LZTS2,ODF2,CCDC66,CEP57L1,IFT52,CCDC151,MAP9,ARMC9,BBOF1,IFT88,CEP89,WDR35,MDM1,KIF17,CEP126
GO:CC	stereocilium bundle	GO:0032421	0.00171206	2.76648	6	497	4	10104	RIPOR2,CDH23,CLRN1,RSPH9
GO:CC	intraciliary transport particle B	GO:0030992	0.0023587	2.62733	3	497	3	10104	IFT81,IFT74,HSPB11
GO:CC	cluster of actin-based cell projections	GO:0098862	0.00335941	2.47374	7	497	4	10104	RIPOR2,CDH23,CLRN1,RSPH9
GO:CC	ciliary base	GO:0097546	0.00801946	2.09585	4	497	3	10104	KIF6,CFAP53,CEP126
GO:CC	dynein complex	GO:0030286	0.0122124	1.9132	41	497	8	10104	DYNLRB2,DYNC2LI1,DRC1,CCDC103,DNAH2,DNAH10,DNAH7,DNAH12
GO:CC	microtubule associated complex	GO:0005875	0.0145023	1.83856	63	497	10	10104	DYNLRB2,DYNC2LI1,KIF3A,DRC1,CCDC103,DNAH2,KIF17,DNAH10,DNAH7,DNAH12
GO:CC	intraciliary transport particle A	GO:0030991	0.0361024	1.44246	2	497	2	10104	IFT43,WDR35
HP	Infertility	HP:0000789	2.08302e-15	14.6813	177	316	49	4751	PADI2,FIGLA,FEZF1,SIM1,HESX1,PATL2,HSD17B3,WT1,CDH23,MKRN1,DNAI2,DNAL1,CCDC151,DNAAF5,DAZL,GAS8,CCDC39,DRC1,CCDC103,CEP19,AMH,CFAP298,MEIOB,TEX11,CFTR,MNS1,CFAP70,OCA2,STK36,PIH1D3,LRRC6,CCDC40,ARMC4,SPEF2,LRRC56,NEK10,DNAAF4,DNAAF3,DNAJB13,DNAI1,ZMYND10,RSPH9,RSPH1,CFAP65,WDR66,RSPH6A,CFAP44,TTC29,TSGA10
HP	Abnormal sperm motility	HP:0012206	3.18911e-15	14.4963	72	316	31	4751	HNF1B,BICC1,DNAI2,DNAL1,CCDC151,DNAAF5,GAS8,CCDC39,DRC1,CCDC103,CFAP298,CFAP70,STK36,PIH1D3,LRRC6,CCDC40,ARMC4,SPEF2,LRRC56,NEK10,DNAAF4,DNAAF3,CFAP69,DNAJB13,DNAI1,ZMYND10,RSPH9,RSPH1,CFAP65,RSPH6A,TTC29
HP	Wheezing	HP:0030828	5.71221e-14	13.2432	59	316	27	4751	NOS1,DNAI2,DNAL1,CCDC151,DNAAF5,GAS8,CCDC39,DRC1,CCDC103,CFAP298,CFTR,STK36,PIH1D3,LRRC6,CCDC40,ARMC4,SPEF2,LRRC56,NEK10,DNAAF4,DNAAF3,DNAJB13,DNAI1,ZMYND10,RSPH9,RSPH1,RSPH6A
HP	Peribronchovascular interstitial thickening	HP:0025177	6.03467e-14	13.2193	52	316	25	4751	DNAI2,DNAL1,CCDC151,DNAAF5,GAS8,CCDC39,DRC1,CCDC103,CFAP298,STK36,PIH1D3,LRRC6,CCDC40,ARMC4,SPEF2,LRRC56,NEK10,DNAAF4,DNAAF3,DNAJB13,DNAI1,ZMYND10,RSPH9,RSPH1,RSPH6A
HP	Pulmonary situs ambiguus	HP:0011617	6.03467e-14	13.2193	52	316	25	4751	DNAI2,DNAL1,CCDC151,DNAAF5,GAS8,CCDC39,DRC1,CCDC103,CFAP298,STK36,PIH1D3,LRRC6,CCDC40,ARMC4,SPEF2,LRRC56,NEK10,DNAAF4,DNAAF3,DNAJB13,DNAI1,ZMYND10,RSPH9,RSPH1,RSPH6A
HP	Abnormal pulmonary situs morphology	HP:0011615	6.03467e-14	13.2193	52	316	25	4751	DNAI2,DNAL1,CCDC151,DNAAF5,GAS8,CCDC39,DRC1,CCDC103,CFAP298,STK36,PIH1D3,LRRC6,CCDC40,ARMC4,SPEF2,LRRC56,NEK10,DNAAF4,DNAAF3,DNAJB13,DNAI1,ZMYND10,RSPH9,RSPH1,RSPH6A
HP	Abnormal atrial arrangement	HP:0011535	6.03467e-14	13.2193	52	316	25	4751	DNAI2,DNAL1,CCDC151,DNAAF5,GAS8,CCDC39,DRC1,CCDC103,CFAP298,STK36,PIH1D3,LRRC6,CCDC40,ARMC4,SPEF2,LRRC56,NEK10,DNAAF4,DNAAF3,DNAJB13,DNAI1,ZMYND10,RSPH9,RSPH1,RSPH6A
HP	Atrial situs ambiguous	HP:0011539	6.03467e-14	13.2193	52	316	25	4751	DNAI2,DNAL1,CCDC151,DNAAF5,GAS8,CCDC39,DRC1,CCDC103,CFAP298,STK36,PIH1D3,LRRC6,CCDC40,ARMC4,SPEF2,LRRC56,NEK10,DNAAF4,DNAAF3,DNAJB13,DNAI1,ZMYND10,RSPH9,RSPH1,RSPH6A
HP	Ectopic pregnancy	HP:0031456	6.03467e-14	13.2193	52	316	25	4751	DNAI2,DNAL1,CCDC151,DNAAF5,GAS8,CCDC39,DRC1,CCDC103,CFAP298,STK36,PIH1D3,LRRC6,CCDC40,ARMC4,SPEF2,LRRC56,NEK10,DNAAF4,DNAAF3,DNAJB13,DNAI1,ZMYND10,RSPH9,RSPH1,RSPH6A
HP	Lithoptysis	HP:0032543	6.03467e-14	13.2193	52	316	25	4751	DNAI2,DNAL1,CCDC151,DNAAF5,GAS8,CCDC39,DRC1,CCDC103,CFAP298,STK36,PIH1D3,LRRC6,CCDC40,ARMC4,SPEF2,LRRC56,NEK10,DNAAF4,DNAAF3,DNAJB13,DNAI1,ZMYND10,RSPH9,RSPH1,RSPH6A
HP	Polysplenia	HP:0001748	1.23403e-13	12.9087	63	316	27	4751	MYCN,DNAI2,DNAL1,CCDC151,DNAAF5,GAS8,CCDC39,DRC1,CCDC103,CFAP298,WDR35,STK36,PIH1D3,LRRC6,CCDC40,ARMC4,SPEF2,LRRC56,NEK10,DNAAF4,DNAAF3,DNAJB13,DNAI1,ZMYND10,RSPH9,RSPH1,RSPH6A
HP	Abnormal inferior vena cava morphology	HP:0025576	1.56826e-13	12.8046	54	316	25	4751	DNAI2,DNAL1,CCDC151,DNAAF5,GAS8,CCDC39,DRC1,CCDC103,CFAP298,STK36,PIH1D3,LRRC6,CCDC40,ARMC4,SPEF2,LRRC56,NEK10,DNAAF4,DNAAF3,DNAJB13,DNAI1,ZMYND10,RSPH9,RSPH1,RSPH6A
HP	Abnormal spatial orientation of the cardiac segments	HP:0011534	2.38387e-13	12.6227	117	316	36	4751	WT1,LZTFL1,AHI1,ARL2BP,TMEM237,DYNC2LI1,DNAI2,CPLANE1,DNAL1,CCDC151,DNAAF5,GAS8,CCDC39,CEP41,DRC1,CCDC103,ARMC9,CFAP298,NEK8,MNS1,STK36,PIH1D3,LRRC6,CCDC40,ARMC4,SPEF2,LRRC56,NEK10,DNAAF4,DNAAF3,DNAJB13,DNAI1,ZMYND10,RSPH9,RSPH1,RSPH6A
HP	Male infertility	HP:0003251	2.38387e-13	12.6227	104	316	34	4751	WT1,DNAI2,DNAL1,CCDC151,DNAAF5,DAZL,GAS8,CCDC39,DRC1,CCDC103,AMH,CFAP298,TEX11,CFTR,MNS1,CFAP70,STK36,PIH1D3,LRRC6,CCDC40,ARMC4,SPEF2,LRRC56,NEK10,DNAAF4,DNAAF3,DNAJB13,DNAI1,ZMYND10,RSPH9,RSPH1,CFAP65,RSPH6A,TTC29
HP	Chronic rhinitis	HP:0002257	2.38387e-13	12.6227	60	316	26	4751	DNAI2,DNAL1,CCDC151,DNAAF5,GAS8,CCDC39,DRC1,CCDC103,CFAP298,STK36,PIH1D3,LRRC6,CCDC40,ARMC4,SPEF2,LRRC56,RAG2,NEK10,DNAAF4,DNAAF3,DNAJB13,DNAI1,ZMYND10,RSPH9,RSPH1,RSPH6A
HP	Situs inversus totalis	HP:0001696	2.38387e-13	12.6227	117	316	36	4751	WT1,LZTFL1,AHI1,ARL2BP,TMEM237,DYNC2LI1,DNAI2,CPLANE1,DNAL1,CCDC151,DNAAF5,GAS8,CCDC39,CEP41,DRC1,CCDC103,ARMC9,CFAP298,NEK8,MNS1,STK36,PIH1D3,LRRC6,CCDC40,ARMC4,SPEF2,LRRC56,NEK10,DNAAF4,DNAAF3,DNAJB13,DNAI1,ZMYND10,RSPH9,RSPH1,RSPH6A
HP	Anomalous pulmonary venous return	HP:0010772	2.53289e-13	12.5964	76	316	29	4751	LFNG,RIPPLY1,FOXF1,WT1,DNAI2,DNAL1,CCDC151,DNAAF5,GAS8,CCDC39,DRC1,CCDC103,CFAP298,STK36,PIH1D3,LRRC6,CCDC40,ARMC4,SPEF2,LRRC56,NEK10,DNAAF4,DNAAF3,DNAJB13,DNAI1,ZMYND10,RSPH9,RSPH1,RSPH6A
HP	Decreased fertility	HP:0000144	2.53289e-13	12.5964	258	316	55	4751	PADI2,FIGLA,FEZF1,SIM1,HESX1,PATL2,IL17RD,HSD17B3,SRD5A2,OBSL1,WT1,CDH23,MKRN1,DNAI2,CHRM3,DNAL1,CCDC151,DNAAF5,DAZL,GAS8,CCDC39,DRC1,FANCI,CCDC103,CEP19,AMH,CFAP298,MEIOB,TEX11,CFTR,MNS1,CFAP70,OCA2,STK36,PIH1D3,LRRC6,CCDC40,ARMC4,SPEF2,LRRC56,NEK10,DNAAF4,DNAAF3,DNAJB13,DNAI1,ZMYND10,RSPH9,RSPH1,PROK2,CFAP65,WDR66,RSPH6A,CFAP44,TTC29,TSGA10
HP	Persistent left superior vena cava	HP:0005301	4.72061e-13	12.326	62	316	26	4751	RAI1,DNAI2,DNAL1,CCDC151,DNAAF5,GAS8,CCDC39,DRC1,CCDC103,CFAP298,STK36,PIH1D3,LRRC6,CCDC40,ARMC4,SPEF2,LRRC56,NEK10,DNAAF4,DNAAF3,DNAJB13,DNAI1,ZMYND10,RSPH9,RSPH1,RSPH6A
HP	Chronic sinusitis	HP:0011109	4.72061e-13	12.326	57	316	25	4751	DNAI2,DNAL1,CCDC151,DNAAF5,GAS8,CCDC39,DRC1,CCDC103,CFAP298,STK36,PIH1D3,LRRC6,CCDC40,ARMC4,SPEF2,LRRC56,NEK10,DNAAF4,DNAAF3,DNAJB13,DNAI1,ZMYND10,RSPH9,RSPH1,RSPH6A
HP	Pulmonary obstruction	HP:0006536	6.10757e-13	12.2141	96	316	32	4751	NCF1,NCF2,TBX1,NCF4,WAS,DNAI2,DNAL1,CCDC151,DNAAF5,GAS8,CCDC39,DRC1,CCDC103,DNASE1L3,CFAP298,CFTR,STK36,PIH1D3,LRRC6,CCDC40,ARMC4,SPEF2,LRRC56,NEK10,DNAAF4,DNAAF3,DNAJB13,DNAI1,ZMYND10,RSPH9,RSPH1,RSPH6A
HP	Nasal polyposis	HP:0100582	6.94253e-13	12.1585	58	316	25	4751	DNAI2,DNAL1,CCDC151,DNAAF5,GAS8,CCDC39,DRC1,CCDC103,CFAP298,STK36,PIH1D3,LRRC6,CCDC40,ARMC4,SPEF2,LRRC56,NEK10,DNAAF4,DNAAF3,DNAJB13,DNAI1,ZMYND10,RSPH9,RSPH1,RSPH6A
HP	Female infertility	HP:0008222	9.98201e-13	12.0008	64	316	26	4751	FIGLA,DNAI2,DNAL1,CCDC151,DNAAF5,GAS8,CCDC39,DRC1,CCDC103,CFAP298,STK36,PIH1D3,LRRC6,CCDC40,ARMC4,SPEF2,LRRC56,NEK10,DNAAF4,DNAAF3,DNAJB13,DNAI1,ZMYND10,RSPH9,RSPH1,RSPH6A
HP	Abnormal superior vena cava morphology	HP:0025575	9.98201e-13	12.0008	64	316	26	4751	RAI1,DNAI2,DNAL1,CCDC151,DNAAF5,GAS8,CCDC39,DRC1,CCDC103,CFAP298,STK36,PIH1D3,LRRC6,CCDC40,ARMC4,SPEF2,LRRC56,NEK10,DNAAF4,DNAAF3,DNAJB13,DNAI1,ZMYND10,RSPH9,RSPH1,RSPH6A
HP	Abnormal nasal mucosa morphology	HP:0000433	1.6079e-12	11.7937	60	316	25	4751	DNAI2,DNAL1,CCDC151,DNAAF5,GAS8,CCDC39,DRC1,CCDC103,CFAP298,STK36,PIH1D3,LRRC6,CCDC40,ARMC4,SPEF2,LRRC56,NEK10,DNAAF4,DNAAF3,DNAJB13,DNAI1,ZMYND10,RSPH9,RSPH1,RSPH6A
HP	Productive cough	HP:0031245	2.24204e-12	11.6494	66	316	26	4751	DNAI2,DNAL1,CCDC151,DNAAF5,GAS8,CCDC39,DRC1,CCDC103,CFAP298,CFTR,STK36,PIH1D3,LRRC6,CCDC40,ARMC4,SPEF2,LRRC56,NEK10,DNAAF4,DNAAF3,DNAJB13,DNAI1,ZMYND10,RSPH9,RSPH1,RSPH6A
HP	Nasal obstruction	HP:0001742	2.37279e-12	11.6247	61	316	25	4751	DNAI2,DNAL1,CCDC151,DNAAF5,GAS8,CCDC39,DRC1,CCDC103,CFAP298,STK36,PIH1D3,LRRC6,CCDC40,ARMC4,SPEF2,LRRC56,NEK10,DNAAF4,DNAAF3,DNAJB13,DNAI1,ZMYND10,RSPH9,RSPH1,RSPH6A
HP	Double outlet right ventricle	HP:0001719	2.40707e-12	11.6185	83	316	29	4751	TBX1,GATA5,TBX2,RAI1,DNAI2,DNAL1,CCDC151,DNAAF5,GAS8,CCDC39,DRC1,CCDC103,CFAP298,STK36,PIH1D3,LRRC6,CCDC40,ARMC4,SPEF2,LRRC56,NEK10,DNAAF4,DNAAF3,DNAJB13,DNAI1,ZMYND10,RSPH9,RSPH1,RSPH6A
HP	Abnormal vena cava morphology	HP:0005345	3.08982e-12	11.5101	67	316	26	4751	RAI1,DNAI2,DNAL1,CCDC151,DNAAF5,GAS8,CCDC39,DRC1,CCDC103,CFAP298,STK36,PIH1D3,LRRC6,CCDC40,ARMC4,SPEF2,LRRC56,NEK10,DNAAF4,DNAAF3,DNAJB13,DNAI1,ZMYND10,RSPH9,RSPH1,RSPH6A
HP	Abnormality of the pulmonary veins	HP:0011718	3.12406e-12	11.5053	84	316	29	4751	LFNG,RIPPLY1,FOXF1,WT1,DNAI2,DNAL1,CCDC151,DNAAF5,GAS8,CCDC39,DRC1,CCDC103,CFAP298,STK36,PIH1D3,LRRC6,CCDC40,ARMC4,SPEF2,LRRC56,NEK10,DNAAF4,DNAAF3,DNAJB13,DNAI1,ZMYND10,RSPH9,RSPH1,RSPH6A
HP	Abnormal pulmonary vein morphology	HP:0030968	3.12406e-12	11.5053	84	316	29	4751	LFNG,RIPPLY1,FOXF1,WT1,DNAI2,DNAL1,CCDC151,DNAAF5,GAS8,CCDC39,DRC1,CCDC103,CFAP298,STK36,PIH1D3,LRRC6,CCDC40,ARMC4,SPEF2,LRRC56,NEK10,DNAAF4,DNAAF3,DNAJB13,DNAI1,ZMYND10,RSPH9,RSPH1,RSPH6A
HP	Dextrocardia	HP:0001651	3.62838e-12	11.4403	129	316	36	4751	WT1,LZTFL1,AHI1,ARL2BP,TMEM237,DYNC2LI1,DNAI2,CPLANE1,DNAL1,CCDC151,DNAAF5,GAS8,CCDC39,CEP41,DRC1,CCDC103,ARMC9,CFAP298,NEK8,MNS1,STK36,PIH1D3,LRRC6,CCDC40,ARMC4,SPEF2,LRRC56,NEK10,DNAAF4,DNAAF3,DNAJB13,DNAI1,ZMYND10,RSPH9,RSPH1,RSPH6A
HP	Asplenia	HP:0001746	3.95146e-12	11.4032	85	316	29	4751	MYCN,FOXF1,DNAI2,DNAL1,CCDC151,DNAAF5,GAS8,CCDC39,DRC1,CCDC103,CFAP298,NEK8,MNS1,STK36,PIH1D3,LRRC6,CCDC40,ARMC4,SPEF2,LRRC56,NEK10,DNAAF4,DNAAF3,DNAJB13,DNAI1,ZMYND10,RSPH9,RSPH1,RSPH6A
HP	Recurrent sinopulmonary infections	HP:0005425	3.95146e-12	11.4032	68	316	26	4751	PIK3CD,DNAI2,DNAL1,CCDC151,DNAAF5,GAS8,CCDC39,DRC1,CCDC103,CFAP298,STK36,PIH1D3,LRRC6,CCDC40,ARMC4,SPEF2,LRRC56,NEK10,DNAAF4,DNAAF3,DNAJB13,DNAI1,ZMYND10,RSPH9,RSPH1,RSPH6A
HP	Congenital malformation of the right heart	HP:0011723	3.95146e-12	11.4032	85	316	29	4751	TBX1,GATA5,TBX2,RAI1,DNAI2,DNAL1,CCDC151,DNAAF5,GAS8,CCDC39,DRC1,CCDC103,CFAP298,STK36,PIH1D3,LRRC6,CCDC40,ARMC4,SPEF2,LRRC56,NEK10,DNAAF4,DNAAF3,DNAJB13,DNAI1,ZMYND10,RSPH9,RSPH1,RSPH6A
HP	Abnormal anatomic location of the heart	HP:0004307	4.19899e-12	11.3769	130	316	36	4751	WT1,LZTFL1,AHI1,ARL2BP,TMEM237,DYNC2LI1,DNAI2,CPLANE1,DNAL1,CCDC151,DNAAF5,GAS8,CCDC39,CEP41,DRC1,CCDC103,ARMC9,CFAP298,NEK8,MNS1,STK36,PIH1D3,LRRC6,CCDC40,ARMC4,SPEF2,LRRC56,NEK10,DNAAF4,DNAAF3,DNAJB13,DNAI1,ZMYND10,RSPH9,RSPH1,RSPH6A
HP	Recurrent mycobacterial infections	HP:0011274	4.25553e-12	11.371	63	316	25	4751	DNAI2,DNAL1,CCDC151,DNAAF5,GAS8,CCDC39,DRC1,CCDC103,CFAP298,STK36,PIH1D3,LRRC6,CCDC40,ARMC4,SPEF2,LRRC56,NEK10,DNAAF4,DNAAF3,DNAJB13,DNAI1,ZMYND10,RSPH9,RSPH1,RSPH6A
HP	Aplasia/Hypoplasia of the spleen	HP:0010451	7.29081e-12	11.1372	87	316	29	4751	MYCN,FOXF1,DNAI2,DNAL1,CCDC151,DNAAF5,GAS8,CCDC39,DRC1,CCDC103,CFAP298,NEK8,MNS1,STK36,PIH1D3,LRRC6,CCDC40,ARMC4,SPEF2,LRRC56,NEK10,DNAAF4,DNAAF3,DNAJB13,DNAI1,ZMYND10,RSPH9,RSPH1,RSPH6A
HP	Decreased fertility in males	HP:0012041	8.40611e-12	11.0754	133	316	36	4751	WT1,CDH23,DNAI2,DNAL1,CCDC151,DNAAF5,DAZL,GAS8,CCDC39,DRC1,FANCI,CCDC103,AMH,CFAP298,TEX11,CFTR,MNS1,CFAP70,STK36,PIH1D3,LRRC6,CCDC40,ARMC4,SPEF2,LRRC56,NEK10,DNAAF4,DNAAF3,DNAJB13,DNAI1,ZMYND10,RSPH9,RSPH1,CFAP65,RSPH6A,TTC29
HP	Abnormal respiratory motile cilium physiology	HP:0012261	1.31139e-11	10.8823	41	316	20	4751	DNAI2,DNAL1,CCDC151,DNAAF5,GAS8,CCDC39,DRC1,CCDC103,CFAP298,LRRC6,CCDC40,ARMC4,DNAAF4,DNAAF3,DNAJB13,DNAI1,ZMYND10,RSPH9,RSPH1,RSPH6A
HP	Sinusitis	HP:0000246	1.63383e-11	10.7868	122	316	34	4751	CD79A,NCF1,IL17RA,NCF2,IRF8,RUNX2,NCF4,WAS,DNAI2,DNAL1,CCDC151,DNAAF5,GAS8,CCDC39,DRC1,CCDC103,CFAP298,STK36,PIH1D3,LRRC6,CCDC40,ARMC4,SPEF2,LRRC56,NEK10,DNAAF4,DNAAF3,DNAJB13,DNAI1,ZMYND10,RSPH9,RSPH1,RSPH6A,CFI
HP	Transposition of the great arteries	HP:0001669	1.77009e-11	10.752	78	316	27	4751	TBX1,WT1,DNAI2,DNAL1,CCDC151,DNAAF5,GAS8,CCDC39,DRC1,CCDC103,CFAP298,STK36,PIH1D3,LRRC6,CCDC40,ARMC4,SPEF2,LRRC56,NEK10,DNAAF4,DNAAF3,DNAJB13,DNAI1,ZMYND10,RSPH9,RSPH1,RSPH6A
HP	Cough	HP:0012735	2.62754e-11	10.5805	124	316	34	4751	CD79A,NOS1,IL17RA,LPIN2,FAM13A,PANK2,DNAI2,DNAL1,CCDC151,DNAAF5,GAS8,CCDC39,DRC1,CCDC103,DNASE1L3,CFAP298,CFTR,STK36,PIH1D3,LRRC6,CCDC40,ARMC4,SPEF2,LRRC56,DLEC1,NEK10,DNAAF4,DNAAF3,DNAJB13,DNAI1,ZMYND10,RSPH9,RSPH1,RSPH6A
HP	Atelectasis	HP:0100750	3.42844e-11	10.4649	80	316	27	4751	TBX1,RIPK4,DNAI2,DNAL1,CCDC151,DNAAF5,GAS8,CCDC39,DRC1,CCDC103,CFAP298,STK36,PIH1D3,LRRC6,CCDC40,ARMC4,SPEF2,LRRC56,NEK10,DNAAF4,DNAAF3,DNAJB13,DNAI1,ZMYND10,RSPH9,RSPH1,RSPH6A
HP	Recurrent bacterial infections	HP:0002718	7.01099e-11	10.1542	188	316	42	4751	C7,CD79A,NCF1,CTSC,IL17RA,NCF2,LAMC2,PIK3CD,WAS,SLC7A7,G6PC3,DNAI2,DNAL1,CCDC151,AICDA,DNAAF5,GAS8,CCDC39,DRC1,CCDC103,DNASE1L3,CFAP298,C5,CFTR,STK36,PIH1D3,LRRC6,CCDC40,ARMC4,SPEF2,LRRC56,RAG2,NEK10,DNAAF4,DNAAF3,DNAJB13,DNAI1,ZMYND10,RSPH9,RSPH1,RSPH6A,CFI
HP	Ciliary dyskinesia	HP:0012265	8.66846e-11	10.0621	40	316	19	4751	DNAI2,DNAL1,CCDC151,DNAAF5,GAS8,CCDC39,DRC1,CCDC103,CFAP298,LRRC6,CCDC40,ARMC4,DNAAF4,DNAAF3,DNAI1,ZMYND10,RSPH9,RSPH1,RSPH6A
HP	Abnormal ciliary motility	HP:0012262	8.66846e-11	10.0621	40	316	19	4751	DNAI2,DNAL1,CCDC151,DNAAF5,GAS8,CCDC39,DRC1,CCDC103,CFAP298,LRRC6,CCDC40,ARMC4,DNAAF4,DNAAF3,DNAI1,ZMYND10,RSPH9,RSPH1,RSPH6A
HP	Rod-cone dystrophy	HP:0000510	1.04354e-10	9.98149	240	316	48	4751	KIF5A,C1QTNF5,WARS2,PEX12,CDH23,IQCB1,BBS9,ARL2BP,ARL6,PANK2,DNAI2,IFT172,DNAL1,CCDC151,DNAAF5,RP2,GAS8,CCDC39,CLRN1,DRC1,RPE65,BBS10,CCDC103,NPHP4,IFT74,TULP1,CFAP298,NPHP1,STK36,USH1G,PIH1D3,LRRC6,CCDC40,WDR19,ARMC4,FAM161A,SPEF2,LRRC56,NEK10,DNAAF4,DNAAF3,DNAJB13,DNAI1,ZMYND10,RSPH9,RSPH1,CIB2,RSPH6A
HP	Decreased fertility in females	HP:0000868	1.49599e-10	9.82507	91	316	28	4751	FIGLA,WT1,CDH23,DNAI2,DNAL1,CCDC151,DNAAF5,GAS8,CCDC39,DRC1,CCDC103,CFAP298,STK36,PIH1D3,LRRC6,CCDC40,ARMC4,SPEF2,LRRC56,NEK10,DNAAF4,DNAAF3,DNAJB13,DNAI1,ZMYND10,RSPH9,RSPH1,RSPH6A
HP	Abnormality of the paranasal sinuses	HP:0000245	1.93586e-10	9.71313	140	316	35	4751	CD79A,SIX2,NCF1,IL17RA,NCF2,IRF8,RUNX2,NCF4,WAS,DNAI2,DNAL1,CCDC151,DNAAF5,GAS8,CCDC39,DRC1,CCDC103,CFAP298,STK36,PIH1D3,LRRC6,CCDC40,ARMC4,SPEF2,LRRC56,NEK10,DNAAF4,DNAAF3,DNAJB13,DNAI1,ZMYND10,RSPH9,RSPH1,RSPH6A,CFI
HP	Rhinitis	HP:0012384	3.1219e-10	9.50558	81	316	26	4751	DNAI2,DNAL1,CCDC151,DNAAF5,GAS8,CCDC39,DRC1,CCDC103,CFAP298,STK36,PIH1D3,LRRC6,CCDC40,ARMC4,SPEF2,LRRC56,RAG2,NEK10,DNAAF4,DNAAF3,DNAJB13,DNAI1,ZMYND10,RSPH9,RSPH1,RSPH6A
HP	Supernumerary spleens	HP:0009799	7.04058e-10	9.15239	90	316	27	4751	MYCN,DNAI2,DNAL1,CCDC151,DNAAF5,GAS8,CCDC39,DRC1,CCDC103,CFAP298,WDR35,STK36,PIH1D3,LRRC6,CCDC40,ARMC4,SPEF2,LRRC56,NEK10,DNAAF4,DNAAF3,DNAJB13,DNAI1,ZMYND10,RSPH9,RSPH1,RSPH6A
HP	Neonatal respiratory distress	HP:0002643	8.90024e-10	9.0506	111	316	30	4751	PIK3CD,RUNX2,FOXF1,SUCLG1,DNAI2,DNAL1,CCDC151,DNAAF5,DNM3,GAS8,CCDC39,DRC1,CCDC103,CFAP298,STK36,PIH1D3,LRRC6,CCDC40,ARMC4,SPEF2,LRRC56,NEK10,DNAAF4,DNAAF3,DNAJB13,DNAI1,ZMYND10,RSPH9,RSPH1,RSPH6A
HP	Abnormal respiratory epithelium morphology	HP:0012253	9.46253e-10	9.02399	23	316	14	4751	DNAL1,CCDC151,DNAAF5,CCDC39,CCDC103,CFAP298,LRRC6,CCDC40,DNAAF3,DNAJB13,DNAI1,ZMYND10,RSPH9,RSPH6A
HP	Abnormal respiratory motile cilium morphology	HP:0005938	9.46253e-10	9.02399	23	316	14	4751	DNAL1,CCDC151,DNAAF5,CCDC39,CCDC103,CFAP298,LRRC6,CCDC40,DNAAF3,DNAJB13,DNAI1,ZMYND10,RSPH9,RSPH6A
HP	Bronchiectasis	HP:0002110	1.08237e-09	8.96563	112	316	30	4751	CD79A,PIK3CD,IRF8,FAM13A,DNAI2,DNAL1,CCDC151,DNAAF5,GAS8,CCDC39,DRC1,CCDC103,CFAP298,CFTR,STK36,PIH1D3,LRRC6,CCDC40,ARMC4,SPEF2,LRRC56,NEK10,DNAAF4,DNAAF3,DNAJB13,DNAI1,ZMYND10,RSPH9,RSPH1,RSPH6A
HP	Abnormal breath sound	HP:0030829	1.34114e-09	8.87253	106	316	29	4751	NOS1,LAMC2,FAM13A,DNAI2,DNAL1,CCDC151,DNAAF5,GAS8,CCDC39,DRC1,CCDC103,CFAP298,CFTR,STK36,PIH1D3,LRRC6,CCDC40,ARMC4,SPEF2,LRRC56,NEK10,DNAAF4,DNAAF3,DNAJB13,DNAI1,ZMYND10,RSPH9,RSPH1,RSPH6A
HP	Functional abnormality of male internal genitalia	HP:0000025	1.76672e-09	8.75283	216	316	43	4751	HNF1B,BICC1,WT1,CDH23,DNAI2,DNAL1,CCDC151,DNAAF5,DCAF17,DAZL,GAS8,CCDC39,DRC1,FANCI,CCDC103,CEP19,POC1A,CFAP298,MEIOB,TEX11,CFTR,CFAP70,SYCP3,STK36,PIH1D3,LRRC6,CCDC40,ARMC4,SPEF2,LRRC56,NEK10,DNAAF4,DNAAF3,CFAP69,DNAJB13,DNAI1,ZMYND10,RSPH9,RSPH1,PROK2,CFAP65,RSPH6A,TTC29
HP	Abnormality of reproductive system physiology	HP:0000080	5.45413e-09	8.26327	763	316	95	4751	GDF9,WNT4,PADI2,FIGLA,FEZF1,SIM1,HESX1,PATL2,IL17RA,HNF1B,SLC3A1,IL17RD,CBX2,BICC1,HSD17B3,WAS,SRD5A2,FLI1,SMO,OBSL1,WT1,LZTFL1,CDH23,AHI1,IQCB1,BBS9,ARL2BP,ARL6,THOC6,MKRN1,DNAI2,CHRM3,IFT172,DNAL1,CCDC151,DNAAF5,RP2,DCAF17,CEP164,DAZL,GAS8,CCDC39,CLRN1,DRC1,FANCI,SPATA7,RPE65,BBS10,CCDC103,NPHP4,CEP19,STAG3,MSH5,POC1A,UCHL1,HFM1,IFT74,IFT88,AMH,TULP1,CFAP298,NPHP1,MEIOB,TEX11,CFTR,MNS1,CFAP70,T…
HP	Intestinal malrotation	HP:0002566	5.4839e-09	8.26091	157	316	35	4751	WNT4,TBX1,ISL1,FLI1,JAM2,SMO,FOXF1,DNAI2,CHRM3,DNAL1,CCDC151,DNAAF5,GAS8,CCDC39,DRC1,CCDC103,CFAP298,EYA1,STK36,PIH1D3,LRRC6,CCDC40,ARMC4,SPEF2,LRRC56,NEK10,DNAAF4,DNAAF3,DNAJB13,DNAI1,ZMYND10,RSPH9,RSPH1,RFX6,RSPH6A
HP	Abnormal male reproductive system physiology	HP:0012874	6.21322e-09	8.20668	269	316	48	4751	FEZF1,HESX1,HNF1B,IL17RD,BICC1,SMO,WT1,CDH23,DNAI2,DNAL1,CCDC151,DNAAF5,DCAF17,DAZL,GAS8,CCDC39,DRC1,FANCI,CCDC103,CEP19,POC1A,UCHL1,CFAP298,MEIOB,TEX11,CFTR,CFAP70,SYCP3,STK36,PIH1D3,LRRC6,CCDC40,ARMC4,SPEF2,LRRC56,NEK10,DNAAF4,DNAAF3,CFAP69,DNAJB13,DNAI1,ZMYND10,RSPH9,RSPH1,PROK2,CFAP65,RSPH6A,TTC29
HP	Abnormal bronchus morphology	HP:0025426	1.23987e-08	7.90662	138	316	32	4751	CD79A,IL17RA,GMNN,PIK3CD,IRF8,FAM13A,DNAI2,DNAL1,CCDC151,DNAAF5,GAS8,CCDC39,DRC1,CCDC103,CFAP298,CFTR,STK36,PIH1D3,LRRC6,CCDC40,ARMC4,SPEF2,LRRC56,NEK10,DNAAF4,DNAAF3,DNAJB13,DNAI1,ZMYND10,RSPH9,RSPH1,RSPH6A
HP	Prenatal maternal abnormality	HP:0002686	1.55997e-08	7.80689	147	316	33	4751	SIX3,HESX1,MTHFR,MME,DNAI2,DNAL1,CCDC151,DNAAF5,FUZ,GAS8,CCDC39,CPT1A,DRC1,CCDC103,STOX1,CFAP298,STK36,PIH1D3,LRRC6,CCDC40,ARMC4,SPEF2,LRRC56,NEK10,DNAAF4,DNAAF3,DNAJB13,DNAI1,ZMYND10,RSPH9,RSPH1,RSPH6A,CFI
HP	Retinal dystrophy	HP:0000556	2.22001e-08	7.65364	356	316	56	4751	KIF5A,SLC24A1,C1QTNF5,WARS2,PEX12,LZTFL1,CDH23,AHI1,IQCB1,BBS9,ARL2BP,ARL6,TMEM237,PANK2,DNAI2,IFT172,DNAL1,CCDC151,DNAAF5,RP2,CEP164,GAS8,CCDC39,CLRN1,CEP41,DRC1,RPE65,BBS10,CCDC103,ARMC9,NPHP4,PDE6C,IFT74,TULP1,CFAP298,NPHP1,STK36,USH1G,PIH1D3,LRRC6,CCDC40,WDR19,ARMC4,FAM161A,SPEF2,LRRC56,NEK10,DNAAF4,DNAAF3,DNAJB13,DNAI1,ZMYND10,RSPH9,RSPH1,CIB2,RSPH6A
HP	Recurrent otitis media	HP:0000403	3.21296e-08	7.49309	151	316	33	4751	CD79A,IL2RB,IL17RA,GRHL3,DNAI2,DNAL1,CCDC151,DNAAF5,GAS8,CCDC39,TPP2,DRC1,CCDC103,WDR26,CFAP298,MNS1,STK36,PIH1D3,LRRC6,CCDC40,ARMC4,SPEF2,LRRC56,NEK10,DNAAF4,DNAAF3,DNAJB13,DNAI1,ZMYND10,RSPH9,RSPH1,RSPH6A,CFI
HP	Clubbing	HP:0001217	3.35065e-08	7.47487	128	316	30	4751	FAM13A,PTH1R,DNAI2,DNAL1,CCDC151,DNAAF5,GAS8,CCDC39,DRC1,FANCI,CCDC103,INTU,CFAP298,CFTR,STK36,PIH1D3,LRRC6,CCDC40,ARMC4,SPEF2,LRRC56,NEK10,DNAAF4,DNAAF3,DNAJB13,DNAI1,ZMYND10,RSPH9,RSPH1,RSPH6A
HP	Abnormal sputum	HP:0032016	3.35065e-08	7.47487	113	316	28	4751	IL17RA,DNAI2,DNAL1,CCDC151,DNAAF5,GAS8,CCDC39,DRC1,CCDC103,DNASE1L3,CFAP298,CFTR,STK36,PIH1D3,LRRC6,CCDC40,ARMC4,SPEF2,LRRC56,NEK10,DNAAF4,DNAAF3,DNAJB13,DNAI1,ZMYND10,RSPH9,RSPH1,RSPH6A
HP	Chronic otitis media	HP:0000389	3.52223e-08	7.45318	136	316	31	4751	CD79A,TBX1,RUNX2,WAS,ROR2,RAI1,DNAI2,DNAL1,CCDC151,DNAAF5,GAS8,CCDC39,DRC1,CCDC103,CFAP298,STK36,PIH1D3,LRRC6,CCDC40,ARMC4,SPEF2,LRRC56,NEK10,DNAAF4,DNAAF3,DNAJB13,DNAI1,ZMYND10,RSPH9,RSPH1,RSPH6A
HP	Otitis media	HP:0000388	2.41859e-07	6.61644	261	316	44	4751	CD79A,NCF1,IL2RB,IL17RA,CD247,NCF2,GRHL3,PTPRC,TBX1,RUNX2,NCF4,WAS,ROR2,RAI1,DNAI2,DNAL1,CCDC151,DNAAF5,GAS8,CCDC39,TPP2,DRC1,CCDC103,WDR26,CFAP298,MNS1,STK36,PIH1D3,LRRC6,CCDC40,ARMC4,SPEF2,LRRC56,RAG2,NEK10,DNAAF4,DNAAF3,DNAJB13,DNAI1,ZMYND10,RSPH9,RSPH1,RSPH6A,CFI
HP	Abnormal venous morphology	HP:0002624	3.1256e-07	6.50507	148	316	31	4751	KIF5A,SLC39A13,TBX1,ATP6V1E1,G6PC3,RAI1,DNAI2,DNAL1,CCDC151,DNAAF5,GAS8,CCDC39,DRC1,CCDC103,CFAP298,STK36,PIH1D3,LRRC6,CCDC40,ARMC4,SPEF2,LRRC56,NEK10,DNAAF4,DNAAF3,DNAJB13,DNAI1,ZMYND10,RSPH9,RSPH1,RSPH6A
HP	Conotruncal defect	HP:0001710	6.07222e-07	6.21665	222	316	39	4751	SALL1,SIX3,TBX1,GATA5,FN1,JAG1,TBX2,ROR2,FOXF1,WT1,RAI1,DNAI2,CHRM3,DNAL1,CCDC151,DNAAF5,GAS8,CCDC39,DRC1,FANCI,CCDC103,INTU,CFAP298,STK36,PIH1D3,LRRC6,CCDC40,ARMC4,SPEF2,LRRC56,NEK10,DNAAF4,DNAAF3,DNAJB13,DNAI1,ZMYND10,RSPH9,RSPH1,RSPH6A
HP	Recurrent sinusitis	HP:0011108	2.66126e-06	5.57491	43	316	15	4751	IL17RA,NCF4,DNAI2,DNAAF5,CFAP298,PIH1D3,LRRC6,ARMC4,NEK10,DNAAF4,DNAJB13,ZMYND10,RSPH1,RSPH6A,CFI
HP	Abnormal pulmonary Interstitial morphology	HP:0006530	3.04981e-06	5.51573	137	316	28	4751	STX1A,FAM13A,DNAI2,DNAL1,CCDC151,DNAAF5,GAS8,CCDC39,DRC1,CCDC103,CFAP298,CFTR,STK36,PIH1D3,LRRC6,CCDC40,ARMC4,SPEF2,LRRC56,NEK10,DNAAF4,DNAAF3,DNAJB13,DNAI1,ZMYND10,RSPH9,RSPH1,RSPH6A
HP	Abnormal tracheobronchial morphology	HP:0005607	3.07084e-06	5.51274	264	316	42	4751	CD79A,MYCN,NCF1,HESX1,IL17RA,NCF2,GMNN,PIK3CD,IRF8,PDGFRB,NCF4,FAM13A,FOXF1,RAI1,DNAI2,DNAL1,CCDC151,DNAAF5,GAS8,CCDC39,DRC1,FANCI,CCDC103,WDR26,CFAP298,CFTR,STK36,PIH1D3,LRRC6,CCDC40,ARMC4,SPEF2,LRRC56,NEK10,DNAAF4,DNAAF3,DNAJB13,DNAI1,ZMYND10,RSPH9,RSPH1,RSPH6A
HP	Abnormal ventriculoarterial connection	HP:0011563	3.33085e-06	5.47745	236	316	39	4751	SALL1,SIX3,TBX1,GATA5,FN1,JAG1,TBX2,ROR2,FOXF1,WT1,RAI1,DNAI2,CHRM3,DNAL1,CCDC151,DNAAF5,GAS8,CCDC39,DRC1,FANCI,CCDC103,INTU,CFAP298,STK36,PIH1D3,LRRC6,CCDC40,ARMC4,SPEF2,LRRC56,NEK10,DNAAF4,DNAAF3,DNAJB13,DNAI1,ZMYND10,RSPH9,RSPH1,RSPH6A
HP	Abnormal connection of the cardiac segments	HP:0011545	4.16599e-06	5.38028	238	316	39	4751	SALL1,SIX3,TBX1,GATA5,FN1,JAG1,TBX2,ROR2,FOXF1,WT1,RAI1,DNAI2,CHRM3,DNAL1,CCDC151,DNAAF5,GAS8,CCDC39,DRC1,FANCI,CCDC103,INTU,CFAP298,STK36,PIH1D3,LRRC6,CCDC40,ARMC4,SPEF2,LRRC56,NEK10,DNAAF4,DNAAF3,DNAJB13,DNAI1,ZMYND10,RSPH9,RSPH1,RSPH6A
HP	Absent/shortened dynein arms	HP:0200106	1.89319e-05	4.72281	13	316	8	4751	DNAL1,CCDC151,DNAAF5,CCDC39,CFAP298,LRRC6,DNAAF3,ZMYND10
HP	Dynein arm defect of respiratory motile cilia	HP:0012255	1.89319e-05	4.72281	13	316	8	4751	DNAL1,CCDC151,DNAAF5,CCDC39,CFAP298,LRRC6,DNAAF3,ZMYND10
HP	Abnormality of the middle ear	HP:0000370	1.94262e-05	4.71161	554	316	67	4751	CD79A,GSC,MYCN,CCBE1,NCF1,IL2RB,IL17RA,POU3F4,CD247,NCF2,GMNN,GRHL3,PTPRC,TBX1,RUNX2,NCF4,WAS,ROR2,SLITRK6,AHI1,ARL2BP,ARL6,RAI1,DNAI2,CPLANE1,IFT172,PRDM5,DNAL1,CCDC151,DNAAF5,RP2,KIAA0753,GAS8,CREB3L1,CCDC39,CLRN1,TPP2,DRC1,FANCI,SPATA7,RPE65,CCDC103,IFT88,TULP1,WDR26,CFAP298,MNS1,EYA1,STK36,PIH1D3,LRRC6,CCDC40,ARMC4,FAM161A,SPEF2,LRRC56,RAG2,NEK10,DNAAF4,DNAAF3,DNAJB13,DNAI1,ZMYND10,RSPH9,RSPH…
HP	Respiratory failure	HP:0002878	3.54098e-05	4.45088	248	316	38	4751	MUSK,LAMC2,GMNN,ORC1,TTN,DAO,PPARGC1A,CDT1,SUCLG1,DNAI2,BICD2,DNAL1,CCDC151,DNAAF5,GAS8,CCDC39,IFT81,DRC1,UNC13A,CCDC103,CFAP298,STK36,PIH1D3,LRRC6,CCDC40,ARMC4,SPEF2,LRRC56,NEK10,DNAAF4,DNAAF3,DNAJB13,DNAI1,ZMYND10,RSPH9,RSPH1,AK9,RSPH6A
HP	Conductive hearing impairment	HP:0000405	5.22892e-05	4.28159	388	316	51	4751	GSC,MYCN,CCBE1,POU3F4,GMNN,GRHL3,TBX1,SLITRK6,AHI1,ARL2BP,ARL6,RAI1,DNAI2,CPLANE1,IFT172,PRDM5,DNAL1,CCDC151,DNAAF5,RP2,KIAA0753,GAS8,CREB3L1,CCDC39,CLRN1,DRC1,FANCI,SPATA7,RPE65,CCDC103,IFT88,TULP1,CFAP298,EYA1,STK36,PIH1D3,LRRC6,CCDC40,ARMC4,FAM161A,SPEF2,LRRC56,NEK10,DNAAF4,DNAAF3,DNAJB13,DNAI1,ZMYND10,RSPH9,RSPH1,RSPH6A
HP	Functional abnormality of the middle ear	HP:0011452	6.55971e-05	4.18312	391	316	51	4751	GSC,MYCN,CCBE1,POU3F4,GMNN,GRHL3,TBX1,SLITRK6,AHI1,ARL2BP,ARL6,RAI1,DNAI2,CPLANE1,IFT172,PRDM5,DNAL1,CCDC151,DNAAF5,RP2,KIAA0753,GAS8,CREB3L1,CCDC39,CLRN1,DRC1,FANCI,SPATA7,RPE65,CCDC103,IFT88,TULP1,CFAP298,EYA1,STK36,PIH1D3,LRRC6,CCDC40,ARMC4,FAM161A,SPEF2,LRRC56,NEK10,DNAAF4,DNAAF3,DNAJB13,DNAI1,ZMYND10,RSPH9,RSPH1,RSPH6A
HP	Abnormality of the upper respiratory tract	HP:0002087	7.49152e-05	4.12543	426	316	54	4751	CD79A,MYCN,NCF1,HESX1,IL17RA,NCF2,LAMC2,GMNN,PIK3CD,TBX1,IRF8,PDGFRB,NCF4,ATP6V1E1,DAO,FAM13A,PTH1R,FOXF1,PPARGC1A,RAI1,DNAI2,GRIN2A,IFT80,DNAL1,CCDC151,DNAAF5,GAS8,CCDC39,DRC1,FANCI,UNC13A,CCDC103,BRF1,WDR26,INTU,CFAP298,CFTR,WDR35,STK36,PIH1D3,LRRC6,CCDC40,ARMC4,SPEF2,LRRC56,NEK10,DNAAF4,DNAAF3,DNAJB13,DNAI1,ZMYND10,RSPH9,RSPH1,RSPH6A
HP	Abnormality of the pulmonary vasculature	HP:0004930	0.000155503	3.80826	233	316	35	4751	WNT4,BCL11B,LFNG,BGN,TBX1,RIPPLY1,JAG1,FOXF1,WT1,IFT43,DNAI2,DNAL1,CCDC151,DNAAF5,GAS8,CCDC39,DRC1,CCDC103,CFAP298,STK36,PIH1D3,LRRC6,CCDC40,ARMC4,SPEF2,LRRC56,NEK10,DNAAF4,DNAAF3,DNAJB13,DNAI1,ZMYND10,RSPH9,RSPH1,RSPH6A
HP	Absent outer dynein arms	HP:0012256	0.000164791	3.78307	12	316	7	4751	DNAL1,CCDC151,DNAAF5,CFAP298,LRRC6,DNAAF3,ZMYND10
HP	Nephronophthisis	HP:0000090	0.000174331	3.75863	38	316	12	4751	AHI1,IQCB1,IFT43,DYNC2LI1,IFT80,IFT172,CEP164,CEP41,NPHP4,NPHP1,NEK8,WDR19
HP	Immotile cilia	HP:0012263	0.000294768	3.53052	9	316	6	4751	CFAP298,LRRC6,DNAAF4,DNAAF3,DNAI1,RSPH6A
HP	Immotile sperm	HP:0012208	0.000356918	3.44743	6	316	5	4751	DNAAF5,CFAP70,DNAJB13,RSPH9,CFAP65
HP	Chronic bronchitis	HP:0004469	0.000419598	3.37717	18	316	8	4751	CCDC151,DNAAF5,CFAP298,CFTR,LRRC6,ARMC4,ZMYND10,RSPH6A
HP	Abnormal renal medulla morphology	HP:0100957	0.000437615	3.35891	48	316	13	4751	JAG1,AHI1,IQCB1,IFT43,DYNC2LI1,IFT80,IFT172,CEP164,CEP41,NPHP4,NPHP1,NEK8,WDR19
HP	Sperm tail anomaly	HP:0012868	0.000593461	3.22661	14	316	7	4751	CFAP70,SPEF2,CFAP69,CFAP65,WDR66,CFAP44,TTC29
HP	Reduced sperm motility	HP:0012207	0.000855027	3.06802	25	316	9	4751	HNF1B,BICC1,CFAP298,LRRC6,SPEF2,CFAP69,ZMYND10,RSPH6A,TTC29
HP	Respiratory insufficiency due to defective ciliary clearance	HP:0200073	0.00133774	2.87363	11	316	6	4751	CCDC151,DNAAF5,CFAP298,LRRC6,ARMC4,ZMYND10
HP	Short sperm flagella	HP:0032559	0.00133774	2.87363	11	316	6	4751	CFAP70,CFAP69,CFAP65,WDR66,CFAP44,TTC29
HP	Autosomal recessive inheritance	HP:0000007	0.0014155	2.84909	2767	316	218	4751	PHOX2A,TH,TBXT,MUSK,GDF9,C7,ALDH1A3,STX11,CD79A,WNT4,PADI2,COLEC11,ALPL,VLDLR,ALDOA,NKX6-2,GSC,EDAR,SLC24A4,CA12,CCBE1,RHOH,FEZF1,NCF1,GSX2,HESX1,MAB21L1,CD36,SLC25A4,PATL2,IL2RB,CTSC,IL17RA,SLC5A5,SLC39A13,CD247,CPN1,NCF2,LAMC2,SLC3A1,FYB1,GNS,LFNG,PTPRC,CSF3R,NRROS,TBX1,LPIN2,IRF8,RIPPLY1,DOCK2,MARVELD2,NAGA,RIPOR2,GALNT3,GATA5,SLC24A1,PUS3,IL17RD,CBX2,NCF4,MTHFR,PTPRF,GM2A,HSD17B3,ORC1,RIPK4,E…
HP	Recurrent respiratory infections	HP:0002205	0.00153852	2.8129	473	316	54	4751	CD79A,ALPL,CCBE1,SIM1,NCF1,IL2RB,CTSC,STX1A,IL17RA,CD247,NCF2,GMNN,GNS,PIK3CD,IRF8,RUNX2,NCF4,WAS,ROR2,FLI1,G6PC3,MKRN1,DNAI2,CHRM3,DNAL1,CCDC151,AICDA,DNAAF5,GAS8,CCDC39,DRC1,CCDC103,CFAP298,CFTR,OCA2,STK36,PIH1D3,LRRC6,CCDC40,WDR19,ARMC4,SPEF2,LRRC56,RAG2,NEK10,DNAAF4,DNAAF3,DNAJB13,DNAI1,ZMYND10,RSPH9,RSPH1,RSPH6A,CFI
HP	Postaxial polydactyly	HP:0100259	0.00161686	2.79133	130	316	22	4751	TBX1,SMO,LZTFL1,BBS9,PLAA,ARL6,TMEM237,IFT43,DYNC2LI1,IFT52,CPLANE1,IFT80,IFT172,KIAA0753,IFT81,IFT57,BBS10,ARMC9,INTU,NPHP1,WDR35,WDR19
HP	Clitoral hypoplasia	HP:0000060	0.00224701	2.6484	28	316	9	4751	SIM1,WNT5A,GMNN,ORC1,ROR2,CDT1,MKRN1,POC1A,OCA2
HP	Aplasia/Hypoplasia of the clitoris	HP:0040255	0.00224701	2.6484	28	316	9	4751	SIM1,WNT5A,GMNN,ORC1,ROR2,CDT1,MKRN1,POC1A,OCA2
HP	Bronchitis	HP:0012387	0.00235137	2.62868	56	316	13	4751	CD79A,NOS1,IL17RA,CCDC151,DNAAF5,GAS8,CFAP298,CFTR,LRRC6,ARMC4,DNAJB13,ZMYND10,RSPH6A
HP	Coiled sperm flagella	HP:0032560	0.00235137	2.62868	12	316	6	4751	SPEF2,CFAP69,CFAP65,WDR66,CFAP44,TTC29
HP	Recurrent infections	HP:0002719	0.00278723	2.55483	781	316	78	4751	C7,CD79A,ALPL,CCBE1,SIM1,NCF1,IL2RB,CTSC,STX1A,IL17RA,CD247,NCF2,LAMC2,BCL11B,GMNN,SLC3A1,GNS,GRHL3,PTPRC,PIK3CD,CSF3R,TBX1,IRF8,RUNX2,ISL1,NCF4,BICC1,WAS,ITK,ROR2,FLI1,ARPC1B,SLC7A7,KCTD1,CDH23,G6PC3,THOC6,MKRN1,DNAI2,CHRM3,DNAL1,CCDC151,AICDA,DNAAF5,GAS8,WASF1,CCDC39,TPP2,DRC1,FANCI,CCDC103,STOX1,DNASE1L3,WDR26,CFAP298,C5,CFTR,MNS1,OCA2,STK36,PIH1D3,LRRC6,CCDC40,WDR19,ARMC4,SPEF2,LRRC56,RAG2,NE…
HP	Abnormality of the genital system	HP:0000078	0.00305413	2.51511	1624	316	140	4751	MUSK,GDF9,WNT4,PADI2,COLEC11,SALL1,SIX3,GSC,FIGLA,HNF4A,CCBE1,FEZF1,SIM1,AXIN2,HESX1,MAB21L1,LMX1B,PATL2,TLR2,IL17RA,HNF1B,WNT5A,LAMC2,GMNN,SLC3A1,LFNG,TBX1,RIPPLY1,ISL1,GATA5,IL17RD,CBX2,BDNF,JAG1,BICC1,HSD17B3,WAS,ORC1,RIPK4,SRD5A2,ATP6V1E1,ROR2,FLI1,JAM2,ASH1L,SMO,PLVAP,ZDHHC9,OBSL1,CDT1,PEX12,WT1,LZTFL1,CDH23,AHI1,IQCB1,G6PC3,BBS9,ARL2BP,ARL6,THOC6,DYNC2LI1,MKRN1,DNAI2,RAD50,CPLANE1,IFT80,CHR…
HP	Respiratory tract infection	HP:0011947	0.00345638	2.46138	573	316	61	4751	CD79A,ALPL,SIX3,CCBE1,NOS1,SIM1,NCF1,IL2RB,CTSC,STX1A,IL17RA,CD247,NCF2,LAMC2,GMNN,GNS,GRHL3,PTPRC,PIK3CD,IRF8,RUNX2,NCF4,WAS,ROR2,FLI1,G6PC3,PANK2,MKRN1,DNAI2,CHRM3,DNAL1,CCDC151,AICDA,DNAAF5,GAS8,CCDC39,TPP2,DRC1,CCDC103,CFAP298,CFTR,OCA2,STK36,PIH1D3,LRRC6,CCDC40,WDR19,ARMC4,SPEF2,LRRC56,RAG2,NEK10,DNAAF4,DNAAF3,DNAJB13,DNAI1,ZMYND10,RSPH9,RSPH1,RSPH6A,CFI
HP	Recurrent upper respiratory tract infections	HP:0002788	0.00360204	2.44345	128	316	21	4751	CD79A,IL17RA,GNS,NCF4,WAS,DNAI2,AICDA,DNAAF5,GAS8,CFAP298,PIH1D3,LRRC6,ARMC4,RAG2,NEK10,DNAAF4,DNAJB13,ZMYND10,RSPH1,RSPH6A,CFI
HP	Abnormal sperm morphology	HP:0012864	0.00770454	2.11325	26	316	8	4751	CFAP70,SPEF2,CFAP69,CFAP65,WDR66,CFAP44,TTC29,TSGA10
HP	Abnormal germ cell morphology	HP:0012862	0.00770454	2.11325	26	316	8	4751	CFAP70,SPEF2,CFAP69,CFAP65,WDR66,CFAP44,TTC29,TSGA10
HP	Abnormal male germ cell morphology	HP:0012863	0.00770454	2.11325	26	316	8	4751	CFAP70,SPEF2,CFAP69,CFAP65,WDR66,CFAP44,TTC29,TSGA10
HP	Recurrent gram-negative bacterial infections	HP:0005420	0.00994168	2.00254	15	316	6	4751	C7,NCF1,NCF2,C5,CFTR,CFI
HP	Abnormal lung morphology	HP:0002088	0.0106296	1.97348	1039	316	95	4751	MUSK,CD79A,WNT4,ALPL,SIX3,CCBE1,RHOH,NOS1,SIM1,NCF1,IL2RB,CTSC,STX1A,IL17RA,CD247,NCF2,LAMC2,BCL11B,GMNN,GNS,GRHL3,LFNG,PTPRC,PIK3CD,BGN,TBX1,LPIN2,IRF8,RIPPLY1,RUNX2,RUNX1,PDGFRB,NCF4,JAG1,WAS,RIPK4,ITK,ATP6V1E1,ROR2,FLI1,FAM13A,PTH1R,SMO,PLVAP,LACC1,FOXF1,SLC7A7,CDT1,WT1,G6PC3,IFT43,DYNC2LI1,PANK2,MKRN1,DNAI2,IFT80,CHRM3,IFT172,DNAL1,CCDC151,AICDA,DNAAF5,FUZ,GAS8,CCDC39,IFT81,TPP2,DRC1,CCDC103,…
HP	Abnormal spleen morphology	HP:0025408	0.0118435	1.92652	525	316	55	4751	STX11,ALDOA,MYCN,CCBE1,NCF1,IL2RB,CD247,NCF2,GNS,PTPRC,PIK3CD,TBX1,LPIN2,IRF8,RUNX1,NCF4,ITK,LACC1,FOXF1,CTSA,SLC7A7,G6PC3,DYNC2LI1,DNAI2,IFT172,DNAL1,CCDC151,DNAAF5,GAS8,CCDC39,TPP2,DRC1,CCDC103,DNASE1L3,CFAP298,NEK8,MNS1,WDR35,STK36,PIH1D3,LRRC6,CCDC40,ARMC4,SPEF2,LRRC56,RAG2,NEK10,DNAAF4,DNAAF3,DNAJB13,DNAI1,ZMYND10,RSPH9,RSPH1,RSPH6A
HP	Polydactyly	HP:0010442	0.0134258	1.87206	246	316	31	4751	SALL1,HESX1,TBX1,FLI1,SMO,LZTFL1,AHI1,BBS9,PLAA,ARL6,RAI1,TMEM237,IFT43,DYNC2LI1,IFT52,CPLANE1,IFT80,IFT172,CEP164,KIAA0753,IFT81,CEP41,IFT57,BBS10,ARMC9,IFT74,INTU,NPHP1,WDR35,WDR19,TCTEX1D2
HP	Congenital malformation of the great arteries	HP:0011603	0.0160421	1.79474	422	316	46	4751	SALL1,SIX3,MYCN,LMX1B,TBX1,GATA5,FN1,JAG1,TBX2,ROR2,FOXF1,WT1,G6PC3,RAI1,THOC6,DYNC2LI1,DNAI2,CHRM3,DNAL1,CCDC151,DNAAF5,GAS8,CCDC39,DRC1,FANCI,CCDC103,INTU,CFAP298,NEK8,WDR35,STK36,PIH1D3,LRRC6,CCDC40,ARMC4,SPEF2,LRRC56,NEK10,DNAAF4,DNAAF3,DNAJB13,DNAI1,ZMYND10,RSPH9,RSPH1,RSPH6A
HP	Absent sperm flagella	HP:0032558	0.0160421	1.79474	11	316	5	4751	SPEF2,CFAP65,WDR66,CFAP44,TTC29
HP	Hypoplastic labia minora	HP:0000064	0.0198807	1.70157	23	316	7	4751	SIM1,WNT5A,GMNN,ORC1,CDT1,MKRN1,OCA2
HP	Skin-picking	HP:0012166	0.0216244	1.66506	7	316	4	4751	SIM1,HTR2A,SLC6A4,OCA2
HP	Unusual infection	HP:0032101	0.0218815	1.65992	834	316	78	4751	C7,CD79A,ALPL,CCBE1,SIM1,NCF1,IL2RB,CTSC,STX1A,IL17RA,CD247,NCF2,LAMC2,BCL11B,GMNN,SLC3A1,GNS,GRHL3,PTPRC,PIK3CD,CSF3R,TBX1,IRF8,RUNX2,ISL1,NCF4,BICC1,WAS,ITK,ROR2,FLI1,ARPC1B,SLC7A7,KCTD1,CDH23,G6PC3,THOC6,MKRN1,DNAI2,CHRM3,DNAL1,CCDC151,AICDA,DNAAF5,GAS8,WASF1,CCDC39,TPP2,DRC1,FANCI,CCDC103,STOX1,DNASE1L3,WDR26,CFAP298,C5,CFTR,MNS1,OCA2,STK36,PIH1D3,LRRC6,CCDC40,WDR19,ARMC4,SPEF2,LRRC56,RAG2,NE…
HP	Abnormal respiratory system morphology	HP:0012252	0.0240082	1.61964	1201	316	105	4751	MUSK,CD79A,WNT4,ALPL,SIX3,MYCN,CCBE1,RHOH,NOS1,SIM1,NCF1,HESX1,IL2RB,CTSC,STX1A,IL17RA,CD247,NCF2,LAMC2,BCL11B,GMNN,GNS,GRHL3,LFNG,PTPRC,PIK3CD,BGN,TBX1,LPIN2,IRF8,RIPPLY1,RUNX2,RUNX1,PDGFRB,NCF4,JAG1,WAS,RIPK4,ITK,ATP6V1E1,ROR2,FLI1,DAO,FAM13A,PTH1R,SMO,PLVAP,LACC1,FOXF1,SLC7A7,PPARGC1A,CDT1,WT1,G6PC3,RAI1,IFT43,DYNC2LI1,PANK2,MKRN1,DNAI2,GRIN2A,IFT80,CHRM3,IFT172,DNAL1,CCDC151,AICDA,DNAAF5,FUZ,…
HP	Abnormal nasopharynx morphology	HP:0001739	0.0250956	1.6004	148	316	21	4751	CD79A,IL17RA,GNS,NCF4,WAS,DNAI2,AICDA,DNAAF5,GAS8,CFAP298,PIH1D3,LRRC6,ARMC4,RAG2,NEK10,DNAAF4,DNAJB13,ZMYND10,RSPH1,RSPH6A,CFI
HP	Abnormality of the spleen	HP:0001743	0.0262914	1.58019	556	316	56	4751	STX11,ALDOA,MYCN,CCBE1,NCF1,IL2RB,CD247,NCF2,GNS,PTPRC,PIK3CD,TBX1,LPIN2,IRF8,RUNX1,NCF4,ITK,LACC1,FOXF1,CTSA,SLC7A7,WT1,G6PC3,DYNC2LI1,DNAI2,IFT172,DNAL1,CCDC151,DNAAF5,GAS8,CCDC39,TPP2,DRC1,CCDC103,DNASE1L3,CFAP298,NEK8,MNS1,WDR35,STK36,PIH1D3,LRRC6,CCDC40,ARMC4,SPEF2,LRRC56,RAG2,NEK10,DNAAF4,DNAAF3,DNAJB13,DNAI1,ZMYND10,RSPH9,RSPH1,RSPH6A
HP	Lateral clavicle hook	HP:0000895	0.0279996	1.55285	18	316	6	4751	ORC1,CDT1,IFT172,IFT81,INTU,TCTEX1D2
HP	Stage 5 chronic kidney disease	HP:0003774	0.0303054	1.51848	91	316	15	4751	HNF1B,FN1,JAG1,BICC1,SLC7A7,WT1,LZTFL1,AHI1,IQCB1,IFT43,CEP164,NPHP4,NPHP1,NEK8,WDR19
HP	Hydrocephalus	HP:0000238	0.0310368	1.50812	400	316	43	4751	TBXT,MUSK,SIX3,TBX1,MTHFR,SMO,ROGDI,AHI1,TMEM237,IFT43,DNAI2,CPLANE1,IFT172,DNAL1,CCDC151,DNAAF5,FUZ,OGDH,GAS8,CCDC39,CEP41,DRC1,FANCI,CCDC103,ARMC9,CFAP298,NPHP1,STK36,PIH1D3,LRRC6,CCDC40,ARMC4,SPEF2,LRRC56,NEK10,DNAAF4,DNAAF3,DNAJB13,DNAI1,ZMYND10,RSPH9,RSPH1,RSPH6A
HP	Short ribs	HP:0000773	0.035634	1.44814	74	316	13	4751	ALPL,LMX1B,RUNX2,ORC1,PTH1R,SMO,IFT43,DYNC2LI1,IFT80,IFT172,IFT81,INTU,WDR35
HP	Chronic kidney disease	HP:0012622	0.0361453	1.44195	122	316	18	4751	HNF1B,FN1,PUS3,JAG1,BICC1,SLC7A7,WT1,LZTFL1,AHI1,IQCB1,IFT43,IFT172,CEP164,STOX1,NPHP4,NPHP1,NEK8,WDR19
HP	Failure to thrive secondary to recurrent infections	HP:0008866	0.0373778	1.42739	4	316	3	4751	CD247,PTPRC,RAG2
HP	Decreased mean platelet volume	HP:0005537	0.0373778	1.42739	4	316	3	4751	FYB1,WAS,ARPC1B
HP	Absent inner dynein arms	HP:0012257	0.0373778	1.42739	8	316	4	4751	CCDC39,LRRC6,DNAAF3,ZMYND10
HP	Liver abscess	HP:0100523	0.0373778	1.42739	8	316	4	4751	NCF1,CTSC,NCF2,NCF4
HP	Absent inner and outer dynein arms	HP:0012259	0.0373778	1.42739	4	316	3	4751	LRRC6,DNAAF3,ZMYND10
HP	Cone-shaped epiphysis	HP:0010579	0.0384126	1.41553	75	316	13	4751	PIK3CD,BGN,RUNX2,IQCB1,DYNC2LI1,IFT52,IFT80,IFT172,CEP164,NPHP4,POC1A,NPHP1,WDR19
HP	Abnormal pharynx morphology	HP:0033151	0.0453124	1.34378	156	316	21	4751	CD79A,IL17RA,GNS,NCF4,WAS,DNAI2,AICDA,DNAAF5,GAS8,CFAP298,PIH1D3,LRRC6,ARMC4,RAG2,NEK10,DNAAF4,DNAJB13,ZMYND10,RSPH1,RSPH6A,CFI
