# Supplementary material for: Integrated miRNA and mRNA Sequencing Reveals the Sterility Mechanism in Hybrid Yellow Catfish Resulting from Pelteobagrus fulvidraco (♀) × Pelteobagrus vachelli (♂)
Source: Animals (Basel). 2024 May 27;14(11):1586. doi: 10.3390/ani14111586 (PMC11171309; doi:10.3390/ani14111586)
Supplement: Supplementary file 1 [file animals-14-01586-s001.zip › Tables/Table S4.xlsx]

## Sheet: Table S4
Table S4. Summary of miRNA sequencing and mapping rate.
sample name	raw reads	clean reads	unique reads	mapping rate
PfF02	14618137	14618131	2172378	0.900278
PfF05	16607952	16607943	2525107	0.960711
PfF06	19330934	19330934	3261986	0.952988
PfM04	14299006	14298994	4216946	0.949884
PfM07	13973917	13973914	4165632	0.979604
PfM10	14764766	14764766	4115677	0.958039
PvF01	18917318	18917246	3409846	0.546655
PvF02	13837908	13837229	2320311	0.542598
PvF08	12906431	12906423	2234408	0.54948
PvM07	13407271	13407225	3398601	0.55431
PvM09	11972919	11972852	3164679	0.554503
H01	32179297	32179176	4555117	0.697589
H03	16086988	16086923	3411155	0.708471
H06	16441091	16441047	2957365	0.756694
H07	15402538	15402538	3444292	0.740884
H08	14991840	14991775	3156790	0.713308
H09	11962818	11962768	2636762	0.669659
total	271701131	271699884	55147052	0.749156
