# Supplementary material for: Integrated miRNA and mRNA Sequencing Reveals the Sterility Mechanism in Hybrid Yellow Catfish Resulting from Pelteobagrus fulvidraco (♀) × Pelteobagrus vachelli (♂)
Source: Animals (Basel). 2024 May 27;14(11):1586. doi: 10.3390/ani14111586 (PMC11171309; doi:10.3390/ani14111586)
Supplement: Supplementary file 1 [file animals-14-01586-s001.zip › Tables/Table S5.xlsx]

## Sheet: Sheet1
Table S5. The mature miRBase miRNAs (known miRNAs) detected by miRDeep2.
tag id	mature miRBase miRNA	example miRBase miRNA with the same seed	miRDeep2 score	estimated probability that the miRNA is a true positive	total read count	mature read count	loop read count	star read count	significant randfold p-value	consensus mature sequence	consensus star sequence	consensus precursor sequence	precursor coordinate
NW_020847758.1_31	ipu-miR-181b	dre-miR-181b-5p	5615	80 +/- 3%	11015	10753	0	262	no	AACAUUCAUUGCUGUCGGUGGGU	CUCACUGAUCGAUGAAUGCAAA	AACAUUCAUUGCUGUCGGUGGGUUUCCAGCAAACACAACUCACUGAUCGAUGAAUGCAAA	NW_020847758.1:1014086..1014146:-
NW_020847758.1_33	ipu-miR-181a	dre-miR-181b-5p	78367.7	80 +/- 3%	153714	142319	0	11395	no	AACAUUCAACGCUGUCGGUGAGU	ACCAUCGACCGUUGACUGUACC	AACAUUCAACGCUGUCGGUGAGUUUUGUGUUUCUGGCAAACCAUCGACCGUUGACUGUACC	NW_020847758.1:1014251..1014312:-
NW_020847763.1_1105	ipu-miR-23a	dre-miR-23a-3p	5.4	81 +/- 3%	108772	108772	0	0	yes	AUCACAUUGCCAGGGAUUUCC	GGGUUCCUGGCAUCGUGAUUU	GGGUUCCUGGCAUCGUGAUUUGGUGGCCAAACAGAAGUGAAAAAUCACAUUGCCAGGGAUUUCC	NW_020847763.1:13148090..13148154:+
NW_020847763.1_1207	ipu-miR-26a	dre-miR-26a-5p	753292	80 +/- 3%	1477542	1477536	0	6	yes	UUCAAGUAAUCCAGGAUAGGCU	CCUAUUUUUGAUUACUUGUUUC	UUCAAGUAAUCCAGGAUAGGCUGGACGUCACACACACACGCCUAUUUUUGAUUACUUGUUUC	NW_020847763.1:3969018..3969080:-
NW_020847763.1_893	ipu-let-7d	dre-let-7a	-0.2	58 +/- 3%	20578	20578	0	0	no	UGAGGUAGUUGGUUGUAUGGUU	CUUAUGAUGAGCUCCCUGGCA	CUUAUGAUGAGCUCCCUGGCAGCUUCAGCAUGGAGAAGAGCUUUGUGUGCCGCAGAUUGAGGUAGUUGGUUGUAUGGUU	NW_020847763.1:6882004..6882083:+
NW_020847763.1_894	ipu-let-7d	dre-let-7a	10521.5	80 +/- 3%	20629	20578	34	17	yes	UGAGGUAGUUGGUUGUAUGGUU	CUGUACAGCCUUCUAGCUUUCC	UGAGGUAGUUGGUUGUAUGGUUUCACAUCGUAAAUGGCCUGGAGAUAACUGUACAGCCUUCUAGCUUUCC	NW_020847763.1:6882061..6882131:+
NW_020847763.1_896	ipu-miR-125a	dre-miR-125a	6847.4	80 +/- 3%	13423	13382	0	41	yes	UCCCUGAGACCCUUAACCUGUG	CAGGUGAGGUGGUCAGGAACGG	UCCCUGAGACCCUUAACCUGUGAUGUAAAUGCAGGUCACAGGUGAGGUGGUCAGGAACGG	NW_020847763.1:6886280..6886340:+
NW_020847763.1_910	ipu-miR-30b	dre-miR-30a-5p	27953.8	80 +/- 3%	54822	54052	6	764	yes	UGUAAACAUCCUACACUCAGCU	CUGAGAGGAGGGUGUUUGCUUU	UGUAAACAUCCUACACUCAGCUGUAGUGUGGAUGAAACGCUGAGAGGAGGGUGUUUGCUUU	NW_020847763.1:7309233..7309294:+
NW_020847764.1_1660	ipu-miR-9	dre-miR-9-5p	152262	80 +/- 3%	298647	298042	0	605	yes	UCUUUGGUUAUCUAGCUGUAUG	UAAAGCUAGAUAACCGAAAGUA	UCUUUGGUUAUCUAGCUGUAUGAGUGUUUCUCCUCCGUCAUAAAGCUAGAUAACCGAAAGUA	NW_020847764.1:3302366..3302428:-
NW_020847764.1_1661	ipu-miR-7a	dre-miR-7b	5.4	81 +/- 3%	48981	48947	0	34	yes	UGGAAGACUAGUGAUUUUGUUG	CAACAAGUCAUAGUCUACCUCA	UGGAAGACUAGUGAUUUUGUUGUUGAAAGUAUAUCAUUGGCAACAACAAGUCAUAGUCUACCUCA	NW_020847764.1:3331975..3332040:-
NW_020847769.1_2011	ipu-miR-7147	-	718	80 +/- 3%	1407	1230	0	177	yes	CUGGUAACUAGUGUUGUGCUCU	UGUACCAUGCUGGUAGCCAGU	UGUACCAUGCUGGUAGCCAGUAUGAGGUUGACCUUGCUGGUAACUAGUGUUGUGCUCU	NW_020847769.1:5502988..5503046:+
NW_020847769.1_2169	ipu-miR-26a	dre-miR-26a-5p	763915	80 +/- 3%	1498378	1497260	0	1118	yes	UUCAAGUAAUCCAGGAUAGGCU	CCUGUUCUUGGUUACUUGUACU	UUCAAGUAAUCCAGGAUAGGCUCUGUGUAUCAGACUCGGCCUGUUCUUGGUUACUUGUACU	NW_020847769.1:10534428..10534489:-
NW_020847771.1_2623	ipu-miR-24b	dre-miR-24	-2.3	38 +/- 4%	14632	14632	0	0	no	UGGCUCAGUUCAGCAGGAAC	UACUGCACCAAGCUGAUGCCAAA	UGGCUCAGUUCAGCAGGAACCGGAGUUAGGCCCCUUACUGCACCAAGCUGAUGCCAAA	NW_020847771.1:3162822..3162880:-
NW_020847771.1_2624	ipu-miR-24b	dre-miR-24	7602.7	80 +/- 3%	14904	14632	0	272	yes	UGGCUCAGUUCAGCAGGAAC	UGCCUACUGAGCUGAUAACAGU	UGCCUACUGAGCUGAUAACAGUUGGUAAAGCAUGCACUGGCUCAGUUCAGCAGGAAC	NW_020847771.1:3162860..3162917:-
NW_020847771.1_2626	ipu-miR-27a	dre-miR-27a-3p	12451.4	80 +/- 3%	24414	23682	2	730	yes	UUCACAGUGGCUAAGUUCCGCU	AGGACUUAGCUUGCUUUGUGAACA	AGGACUUAGCUUGCUUUGUGAACAGAUCAGGGAAAAGGCCGUGUUCACAGUGGCUAAGUUCCGCU	NW_020847771.1:3163829..3163894:-
NW_020847771.1_2628	ipu-miR-23a	dre-miR-23a-3p	45745.7	80 +/- 3%	89719	89705	0	14	yes	AUCACAUUGCCAGGGAUUUCC	GGAUUCCUGGCAGAGUGAUUU	GGAUUCCUGGCAGAGUGAUUUGGGUCUAAAUCAGAAAAUCACAUUGCCAGGGAUUUCC	NW_020847771.1:3164884..3164942:-
NW_020847778.1_3141	ipu-miR-132a	dre-miR-132-5p	9455	80 +/- 3%	18536	15980	0	2556	yes	ACCGUGGCUUUAGAUUGUUACU	UAACAGUCUACAGCCAUGGUCG	ACCGUGGCUUUAGAUUGUUACUGUGGCAACAGCGCAAGGUAACAGUCUACAGCCAUGGUCG	NW_020847778.1:2581776..2581837:-
NW_020847778.1_3143	ipu-miR-212	ssa-miR-212a-5p	1018.9	80 +/- 3%	1991	1701	2	288	yes	ACCUUGGCUCUAGACUGCUUACU	UAACAGUCUACAGUCAUGGCU	ACCUUGGCUCUAGACUGCUUACUGCUUAUAGAGUCUAACACCACAGUAACAGUCUACAGUCAUGGCU	NW_020847778.1:2582255..2582322:-
NW_020847778.1_3144	ipu-miR-212	ssa-miR-212a-5p	4	81 +/- 3%	1701	1701	0	0	yes	ACCUUGGCUCUAGACUGCUUACU	UCUGUGCAGUGUGAGCCAGCACAU	UCUGUGCAGUGUGAGCCAGCACAUCAUGACCUUGGCUCUAGACUGCUUACU	NW_020847778.1:2582299..2582350:-
NW_020847779.1_3233	ipu-miR-204	dre-miR-204-5p	9590.2	80 +/- 3%	18802	18788	0	14	yes	UUCCCUUUGUCAUCCUAUGCCU	GCUGGGAAGGCAAAGGGACGU	UUCCCUUUGUCAUCCUAUGCCUGGGAUAAUAGAGGGGGCUGGGAAGGCAAAGGGACGU	NW_020847779.1:1960296..1960354:-
NW_020847784.1_3421	ipu-miR-7b	dre-miR-7b	5.3	81 +/- 3%	278089	277180	2	907	yes	UGGAAGACUUGUGAUUUUGUUG	CAACAAAUCACGGUCUGCCCCA	UGGAAGACUUGUGAUUUUGUUGUUGUUAGUUAGAUGAAGUGACAACAAAUCACGGUCUGCCCCA	NW_020847784.1:1008591..1008655:-
NW_020847784.1_3424	ipu-miR-101b	dre-miR-101a	15646.1	80 +/- 3%	30680	27887	0	2793	yes	UACAGUACUAUGAUAACUGAAGA	UCAGUUAUCAUGGUACCGGUGCU	UCAGUUAUCAUGGUACCGGUGCUGUGUCCUAAUCAAGUACAGUACUAUGAUAACUGAAGA	NW_020847784.1:1244868..1244928:-
NW_020847785.1_3462	ipu-miR-212	ssa-miR-212a-5p	1018.9	80 +/- 3%	1991	1703	0	288	yes	ACCUUGGCUCUAGACUGCUUACU	UAACAGUCUACAGUCAUGGCU	ACCUUGGCUCUAGACUGCUUACUGCUAAAAGUGCCUGAAAGUACAGUAACAGUCUACAGUCAUGGCU	NW_020847785.1:2568712..2568779:+
NW_020847785.1_3464	ipu-miR-132a	dre-miR-132-5p	9457.8	80 +/- 3%	18542	15980	0	2562	yes	ACCGUGGCUUUAGAUUGUUACU	UAACAGUCUACAGCCAUGGUCG	ACCGUGGCUUUAGAUUGUUACUGUAGCAACAGCAUUUCUGGUAACAGUCUACAGCCAUGGUCG	NW_020847785.1:2568964..2569027:+
NW_020847785.1_3479	ipu-miR-22a	dre-miR-22a-3p	2.62529e+06	80 +/- 3%	5149393	5138739	7	10647	yes	AAGCUGCCAGCUGAAGAACUGU	AGUUCUUCACUGGCAAGCUUU	AGUUCUUCACUGGCAAGCUUUAUGUCCUUGUGUAUCAGCUAAAGCUGCCAGCUGAAGAACUGU	NW_020847785.1:3233479..3233542:+
NW_020847785.1_3569	ipu-miR-375	dre-miR-375	1416.4	80 +/- 3%	2770	2757	0	13	yes	UUUGUUCGUUCGGCUCGCGUU	ACGCUGAGCCACACGCACAAU	ACGCUGAGCCACACGCACAAUACCUGCAGCUGGAGUUUUGUUCGUUCGGCUCGCGUU	NW_020847785.1:10565854..10565911:+
NW_020847786.1_3794	ipu-miR-122	dre-miR-122	524.6	80 +/- 3%	1021	1013	0	8	yes	UGGAGUGUGACAAUGGUGUUUG	AACGCCAUUAUCACACUAAAUA	UGGAGUGUGACAAUGGUGUUUGUGUCAUGUCCAAUCAAACGCCAUUAUCACACUAAAUA	NW_020847786.1:684979..685038:+
NW_020847794.1_4542	ipu-miR-190b	dre-miR-190a	5	81 +/- 3%	91	91	0	0	yes	UGAUAUGUUUGAUAUUCGGUUG	ACUAAAUAUCAGACAUAUUCCU	UGAUAUGUUUGAUAUUCGGUUGUUUUCCUCAUAUCAUAUCAACUAAAUAUCAGACAUAUUCCU	NW_020847794.1:12970371..12970434:+
NW_020847794.1_4549	ipu-miR-92b	dre-miR-25-3p	4155	80 +/- 3%	8141	8025	0	116	yes	UAUUGCACUCGUCCCGGCCUCC	AGGUGCGGGACGCUGUGCAUUGUU	AGGUGCGGGACGCUGUGCAUUGUUGUACGAUUUCCCGCCAAUAUUGCACUCGUCCCGGCCUCC	NW_020847794.1:14753394..14753457:+
NW_020847794.1_4562	ipu-miR-196d	-	1716	80 +/- 3%	3365	3103	0	262	yes	UUAGGUAGUUUUAUGUUGUUGG	CCACAACACGAAACUGUCUUA	UUAGGUAGUUUUAUGUUGUUGGGCUCCCUUUCGUAUCCCCACAACACGAAACUGUCUUA	NW_020847794.1:16522925..16522984:+
NW_020847794.1_4739	ipu-miR-138	dre-miR-138-5p	159.2	80 +/- 3%	303	297	0	6	yes	AGCUGGUGUUGUGAAUCAGGCCG	GCUUCUUCAUAACACCAGGGUC	AGCUGGUGUUGUGAAUCAGGCCGCCGUAAUGAGUGGGCACGGCUUCUUCAUAACACCAGGGUC	NW_020847794.1:12251126..12251189:-
NW_020847794.1_4740	ipu-miR-138	dre-miR-138-5p	0.5	73 +/- 2%	297	297	0	0	no	AGCUGGUGUUGUGAAUCAGGCCG	GCAGGAUAAGCGCAGUGGA	GCAGGAUAAGCGCAGUGGACAGAGCUGUAUGGUGGGGCGGGUCAGCUGGUGUUGUGAAUCAGGCCG	NW_020847794.1:12251166..12251232:-
NW_020847794.1_4750	ipu-miR-9	dre-miR-9-5p	152260	80 +/- 3%	298642	298042	0	600	yes	UCUUUGGUUAUCUAGCUGUAUG	UAAAGCUAGAUAACCGAAAGUA	UCUUUGGUUAUCUAGCUGUAUGAGUGAUGUAAGUUCUUCAUAAAGCUAGAUAACCGAAAGUA	NW_020847794.1:13841047..13841109:-
NW_020847794.1_4794	ipu-miR-133b	dre-miR-133a-3p	4.7	81 +/- 3%	712	710	0	2	yes	UUUGGUCCCCUUCAACCAGCU	AGCUGGUCAAAUGGAACCAAGU	AGCUGGUCAAAUGGAACCAAGUCAGGUGUUUCUGUGAGGUUUGGUCCCCUUCAACCAGCU	NW_020847794.1:17312994..17313054:-
NW_020847794.1_4796	ipu-miR-206	dre-miR-1	2914.5	80 +/- 3%	5709	5703	0	6	yes	UGGAAUGUAAGGAAGUGUGUGG	ACAUGCUUCCUUAUAUCCCCAUA	ACAUGCUUCCUUAUAUCCCCAUAUGAAUAAUCCAGUUAUGGAAUGUAAGGAAGUGUGUGG	NW_020847794.1:17313719..17313779:-
NW_020847795.1_4966	ipu-miR-146a	dre-miR-146a	1.11205e+06	80 +/- 3%	2181228	2118442	8	62778	yes	UGAGAACUGAAUUCCAUAGAUG	AUCUAUGGACUCAGUUCUUUU	UGAGAACUGAAUUCCAUAGAUGGUGGUUAUGAGGAGCUCAUCUAUGGACUCAGUUCUUUU	NW_020847795.1:3447712..3447772:+
NW_020847798.1_5165	ipu-miR-9	dre-miR-9-5p	227918	80 +/- 3%	447044	298190	0	148854	yes	UCUUUGGUUAUCUAGCUGUAUG	UAAAGCUAGAGAACCGAAUGUA	UCUUUGGUUAUCUAGCUGUAUGAGUUUAUGAAAUAUCAUAAAGCUAGAGAACCGAAUGUA	NW_020847798.1:3086723..3086783:+
NW_020847798.1_5207	ipu-miR-125c	dre-miR-125a	31285.1	80 +/- 3%	61355	59155	0	2200	yes	UCCCUGAGACCCUAACUCGUG	ACGGGUCAGGGACUUGGGGCUC	UCCCUGAGACCCUAACUCGUGAGCUGUUUCUCCAAAAAAAAUCACGGGUCAGGGACUUGGGGCUC	NW_020847798.1:635067..635132:-
NW_020847798.1_5210	ipu-let-7c	dre-let-7a	67334.8	80 +/- 3%	132066	131531	6	529	yes	UGAGGUAGUAGGUUGUAUGGUU	CUGUACAACCUUCUAGCUUUCC	UGAGGUAGUAGGUUGUAUGGUUUCGAAUGAUACAUUGGGAGUUAACUGUACAACCUUCUAGCUUUCC	NW_020847798.1:643170..643237:-
NW_020847798.1_5211	ipu-miR-99a	dre-miR-99	713509	80 +/- 3%	1399510	1391645	0	7865	yes	AACCCGUAGAUCCGAUCUUGU	CAAGCUCGUCUCUAUGGGUCUCU	AACCCGUAGAUCCGAUCUUGUGGUACAAUUUAACGGCACAAGCUCGUCUCUAUGGGUCUCU	NW_020847798.1:643403..643464:-
NW_020847798.1_5271	ipu-miR-7a	dre-miR-7b	5.1	81 +/- 3%	49742	49698	4	40	yes	UGGAAGACUAGUGAUUUUGUUG	CAACAAAACCCAGUCUACCUCU	UGGAAGACUAGUGAUUUUGUUGUGAUACUGAACAAAAAGACCAACAACAAAACCCAGUCUACCUCU	NW_020847798.1:5197236..5197302:-
NW_020847800.1_5348	ipu-miR-26a	dre-miR-26a-5p	815296	80 +/- 3%	1599160	1598976	0	184	yes	UUCAAGUAAUCCAGGAUAGGCU	CCUAUUCAGGAUCACUUGGUUC	UUCAAGUAAUCCAGGAUAGGCUUGUGAUGUCGGGAAAGCCUAUUCAGGAUCACUUGGUUC	NW_020847800.1:42874..42934:+
NW_020847801.1_5422	ipu-miR-129	dre-miR-129-5p	1759.7	80 +/- 3%	3443	2995	0	448	yes	CUUUUUGCGGUCUGGGCUUGC	AAGCCCUUACCCCAAAAAGUA	CUUUUUGCGGUCUGGGCUUGCUGUUCCUUGAACAAGUAUCCAGGAAGCCCUUACCCCAAAAAGUA	NW_020847801.1:1887072..1887137:+
NW_020847801.1_5655	ipu-miR-29c	dre-miR-29b	1353.2	80 +/- 3%	2646	2490	37	119	yes	UAGCACCAUUUGAAAUCAGUG	CUGGUUUCACAUGGUGGUUUAGA	CUGGUUUCACAUGGUGGUUUAGAUGUGUUUAACCCAGUGUCUAGCACCAUUUGAAAUCAGUG	NW_020847801.1:5203799..5203861:+
NW_020847801.1_5663	ipu-let-7a	dre-let-7a	458126	80 +/- 3%	898585	896306	24	2255	yes	UGAGGUAGUAGGUUGUAUAGUU	CUAUACAACUUACUGUCUUUCC	UGAGGUAGUAGGUUGUAUAGUUUUAGGGUUGAACCCUUGCUGUCAGAUAACUAUACAACUUACUGUCUUUCC	NW_020847801.1:7321530..7321602:+
NW_020847801.1_5665	ipu-let-7b	dre-let-7a	-0.5	58 +/- 3%	155657	155624	33	0	no	UGAGGUAGUAGGUUGUGUGGUU	CCAAACAAGAUGUAUGUGCC	CCAAACAAGAUGUAUGUGCCCUGGAGAAACCUUUCAGUGAUGUUCGUACAGGGUGAGGUAGUAGGUUGUGUGGUU	NW_020847801.1:7322257..7322332:+
NW_020847801.1_5666	ipu-let-7b	dre-let-7a	81301.4	80 +/- 3%	159460	155624	16	3820	yes	UGAGGUAGUAGGUUGUGUGGUU	CUAUACAACCUACUGCCUUCCC	UGAGGUAGUAGGUUGUGUGGUUUCAGGGUCGUUAUUUUGCCCCAUCAGGAGAUAACUAUACAACCUACUGCCUUCCC	NW_020847801.1:7322310..7322387:+
NW_020847805.1_6492	ipu-miR-128	dre-miR-128-3p	114270	80 +/- 3%	224126	223745	0	381	yes	UCACAGUGAACCGGUCUCUUU	CGGGGCCGGGACACUGUCUG	CGGGGCCGGGACACUGUCUGAGAGGCCCUAAGAUUCUCACAGUGAACCGGUCUCUUU	NW_020847805.1:1574505..1574562:-
NW_020847809.1_6748	ipu-miR-126b	dre-miR-126a-5p	31240.6	80 +/- 3%	61269	59329	0	1940	yes	CAUUAUUACUUUUGGUACGCG	UCGUACCGUGAGUAAUAGUGCA	CAUUAUUACUUUUGGUACGCGCUAUGCCCUCGUCACCUCGUACCGUGAGUAAUAGUGCA	NW_020847809.1:747583..747642:+
NW_020847809.1_7117	ipu-miR-455b	ola-miR-455-3p	2277.8	80 +/- 3%	4459	3305	0	1154	yes	UGCAGUCCAUGGGCAUAUACAC	UAUGUGCCCUUGGACUACAU	UAUGUGCCCUUGGACUACAUUGUGGAGGCCAGCACCAUGCAGUCCAUGGGCAUAUACAC	NW_020847809.1:175624..175683:-
NW_020847828.1_9178	ipu-miR-135c	dre-miR-135c	1863.6	80 +/- 3%	3647	3645	0	2	yes	UAUGGCUUUCUAUUCCUAUGUG	CAUAGGGUUCAAAGCCAUUGGG	UAUGGCUUUCUAUUCCUAUGUGAUUUUCUCUGUCAUGUCACAUAGGGUUCAAAGCCAUUGGG	NW_020847828.1:215057..215119:+
NW_020847837.1_9791	ipu-miR-2188	dre-miR-2188-5p	47952.4	80 +/- 3%	94048	86573	2	7473	yes	AAGGUCCAACCUCACAUGUCCGG	GCUGUGUGAGGUUAGACCUAUC	AAGGUCCAACCUCACAUGUCCGGUGUCGAUGAAGGAAGGCUGUGUGAGGUUAGACCUAUC	NW_020847837.1:314717..314777:-
NW_020847852.1_10541	ipu-miR-150	dre-miR-150	56607.8	80 +/- 3%	111024	110871	146	7	yes	UCUCCCAAUCCUUGUACCAGUG	GCUGGACGGGGUUUGGGG	UCUCCCAAUCCUUGUACCAGUGUCCAGUCUGGUUGUGACGCUGGACGGGGUUUGGGG	NW_020847852.1:195345..195402:-
NW_020847857.1_11124	ipu-miR-17a	dre-miR-17a-5p	18934.3	80 +/- 3%	37130	36846	0	284	yes	CAAAGUGCUUACAGUGCAGGUA	ACUGCAGUGGAGGCACUUCUAGC	CAAAGUGCUUACAGUGCAGGUAGUAAUAUGAAAUACCUACUGCAGUGGAGGCACUUCUAGC	NW_020847857.1:3025869..3025930:+
NW_020847857.1_11131	ipu-miR-92a	dre-miR-25-3p	58549.1	80 +/- 3%	114832	114508	10	314	yes	UAUUGCACUUGUCCCGGCCUGU	AGGUCGGGAUCGGUGACAAUGCU	AGGUCGGGAUCGGUGACAAUGCUGUGUGUGUGCGUGUGCAGACGUAUUGCACUUGUCCCGGCCUGU	NW_020847857.1:3027334..3027400:+
NW_020847857.1_11188	ipu-miR-15a	dre-miR-15a-5p	6339.7	80 +/- 3%	12426	12321	0	105	yes	UAGCAGCACAGAAUGGUUUGU	CAGGCCGUGCUGUGCUGCGG	UAGCAGCACAGAAUGGUUUGUGAGUUUUUUUAAAGAGGGUGCAGGCCGUGCUGUGCUGCGG	NW_020847857.1:8762696..8762757:+
NW_020847857.1_11190	ipu-miR-16b	dre-miR-15a-5p	34919.6	80 +/- 3%	68484	67975	20	489	yes	UAGCAGCACGUAAAUAUUGGAG	CCAGUAUUGACCGUGCUGCUGAA	UAGCAGCACGUAAAUAUUGGAGUUAAACCAAUAGUGAAUCCUCCAGUAUUGACCGUGCUGCUGAA	NW_020847857.1:8762881..8762946:+
NW_020847857.1_11322	ipu-miR-459	-	348.8	80 +/- 3%	683	658	0	25	yes	CAGGAAAUCUCUGUUACUGGUG	UCAGUAACAAGGAUUCAUCCUGU	UCAGUAACAAGGAUUCAUCCUGUUGUAGAACAAAAUUCAACAGGAAAUCUCUGUUACUGGUG	NW_020847857.1:3970777..3970839:-
NW_020847857.1_11329	ipu-miR-155	dre-miR-155	7111.5	80 +/- 3%	13941	13911	0	30	yes	UUAAUGCUAAUCGUGAUAGGGGU	CACCUAUGCUGUUAGCAUUCAU	UUAAUGCUAAUCGUGAUAGGGGUUGUUUCUAAGUGAACACCUAUGCUGUUAGCAUUCAU	NW_020847857.1:4504918..4504977:-
NW_020847880.1_13732	ipu-miR-7a	dre-miR-7b	5	81 +/- 3%	48920	48920	0	0	yes	UGGAAGACUAGUGAUUUUGUUG	ACAGGUCCUAGUCUCCCUUA	UGGAAGACUAGUGAUUUUGUUGUUGGUGUUGUUCAUGCAGACAACAGGUCCUAGUCUCCCUUA	NW_020847880.1:1966250..1966313:+
NW_020847883.1_13990	ipu-miR-218a	dre-miR-218a	1206	80 +/- 3%	2357	2356	0	1	yes	UUGUGCUUGAUCUAACCAUGCU	ACAUGGUUCUGUCAAGCGCCACG	UUGUGCUUGAUCUAACCAUGCUUGUCUCUCUCCGCACUAUAACAUGGUUCUGUCAAGCGCCACG	NW_020847883.1:2248936..2249000:+
NW_020847885.1_14087	ipu-miR-728	oni-miR-728b	97.9	80 +/- 3%	185	165	0	20	yes	AAAUGUAGUUGACUUAUGGUAUA	UACUAAGUACACUACGUUUUCC	AAAUGUAGUUGACUUAUGGUAUACAUGAUACAUAGAGUAUACUAAGUACACUACGUUUUCC	NW_020847885.1:19817..19878:-
NW_020847888.1_14142	ipu-miR-194a	dre-miR-194a	3607.9	80 +/- 3%	7069	6979	0	90	yes	UGUAACAGCAACUCCAUGUGGA	CCAGUGGAGCUGCUGUUACUUA	UGUAACAGCAACUCCAUGUGGAAUGUGUGUGAACUCCAGUGGAGCUGCUGUUACUUA	NW_020847888.1:3520933..3520990:+
NW_020847888.1_14144	ipu-miR-192	dre-miR-192	51629.8	80 +/- 3%	101261	97886	103	3272	yes	AUGACCUAUGAAUUGACAGCCA	CCUGUCAGUUCUGUAGGCCACUG	AUGACCUAUGAAUUGACAGCCAGUGUUUUCAGUUGGACUGCCUGUCAGUUCUGUAGGCCACUG	NW_020847888.1:3521494..3521557:+
NW_020847888.1_14175	ipu-miR-125b	dre-miR-125a	108664	80 +/- 3%	213138	199321	3	13814	no	UCCCUGAGACCCUAACUUGUG	ACGGGUUAGGCUCUUGGGACCU	UCCCUGAGACCCUAACUUGUGAGCUGAGCGAAUUCAAAAUCACGGGUUAGGCUCUUGGGACCU	NW_020847888.1:721918..721981:-
NW_020847888.1_14178	ipu-let-7c	dre-let-7a	67398.7	80 +/- 3%	132191	131599	63	529	yes	UGAGGUAGUAGGUUGUAUGGUU	CUGUACAACCUUCUAGCUUUCC	UGAGGUAGUAGGUUGUAUGGUUUAGAAUUACACCAUGGGAGUUAACUGUACAACCUUCUAGCUUUCC	NW_020847888.1:733301..733368:-
NW_020847888.1_14179	ipu-miR-99a	dre-miR-99	719889	80 +/- 3%	1412023	1395615	0	16408	yes	AACCCGUAGAUCCGAUCUUGU	CAAGCUCGCUUCUGUGGGUCU	AACCCGUAGAUCCGAUCUUGUGGCAAAUCUGGUAACCCAAGCUCGCUUCUGUGGGUCU	NW_020847888.1:733662..733720:-
NW_020847888.1_14192	ipu-miR-454b	dre-miR-130a	5.4	81 +/- 3%	9210	8526	0	684	yes	UAGUGCAAUAUUGCUUAUAGGGU	ACCCUAUCAGUAUUGUCUCUGCU	ACCCUAUCAGUAUUGUCUCUGCUGUGUGUGUGUUCAGAGUAGUGCAAUAUUGCUUAUAGGGU	NW_020847888.1:3196666..3196728:-
NW_020847902.1_15440	ipu-miR-10d	dre-miR-10a-5p	17404.9	80 +/- 3%	34130	34126	0	4	yes	UACCCUGUAGAACCGAAUGUGU	CAGAUUCGGUUUUAGGGGAGAA	UACCCUGUAGAACCGAAUGUGUGUCGGCUCACAGAUCACAGAUUCGGUUUUAGGGGAGAA	NW_020847902.1:7727059..7727119:+
NW_020847919.1_16490	ipu-miR-140	dre-miR-140-3p	97478.5	80 +/- 3%	191190	177691	4	13495	yes	UACCACAGGGUAGAACCACGGA	CAGUGGUUUUACCCUAUGGUAG	CAGUGGUUUUACCCUAUGGUAGGUUAGAUCAUGCUGUUCUACCACAGGGUAGAACCACGGA	NW_020847919.1:142704..142765:-
NW_020847924.1_17038	ipu-miR-129	dre-miR-129-5p	1759.8	80 +/- 3%	3443	2995	0	448	yes	CUUUUUGCGGUCUGGGCUUGC	AAGCCCUUACCCCAAAAAGUA	CUUUUUGCGGUCUGGGCUUGCUGUUCUGAAACCGAGUAGCCAGGAAGCCCUUACCCCAAAAAGUA	NW_020847924.1:8822258..8822323:+
NW_020847937.1_18506	ipu-miR-454b	dre-miR-130a	5	81 +/- 3%	7402	7352	49	1	yes	UAGUGCAAUAUUGCUUAUAGGGU	ACCCUAUCAAUAUUGCCUCUGC	ACCCUAUCAAUAUUGCCUCUGCUUUUUCAACUGUAACUGUAGUAGUGCAAUAUUGCUUAUAGGGU	NW_020847937.1:2553709..2553774:-
NW_020847937.1_18510	ipu-miR-130c	dre-miR-130a	905.7	80 +/- 3%	1769	1321	0	448	yes	CAGUGCAAUAUUAAAAGGGCA	CCUUUUUCUGUUGUACUACUGU	CCUUUUUCUGUUGUACUACUGUGAAUCAGAUAAGCAGUGCAAUAUUAAAAGGGCA	NW_020847937.1:2558791..2558846:-
NW_020847940.1_19321	ipu-miR-338	dre-miR-338	5.2	81 +/- 3%	7874	7672	0	202	yes	UCCAGCAUCAGUGAUUUUGUU	AACAAUAUCCUGAUGCUGCCUGAGU	AACAAUAUCCUGAUGCUGCCUGAGUGUGCCUCUGCUACUCCAGCAUCAGUGAUUUUGUU	NW_020847940.1:839493..839552:+
NW_020847956.1_20320	ipu-miR-129	dre-miR-129-5p	1637.8	80 +/- 3%	3204	2988	2	214	yes	CUUUUUGCGGUCUGGGCUUGC	AAGCCCUUACCCCAAAAAGCAU	CUUUUUGCGGUCUGGGCUUGCUGUUUAUAUAUAUCUAGCUGGGAAGCCCUUACCCCAAAAAGCAU	NW_020847956.1:3781953..3782018:+
NW_020847958.1_20610	ipu-miR-222a	dre-miR-222a-5p	157138	80 +/- 3%	308211	235942	0	72269	yes	UGCUCAGUAGUCAGUGUAGAUC	AGCUACAUCUGGCUACUGGGUCUC	UGCUCAGUAGUCAGUGUAGAUCCUGUGUUGCAAUCAGCAGCUACAUCUGGCUACUGGGUCUC	NW_020847958.1:7359914..7359976:+
NW_020847958.1_20611	ipu-miR-221	dre-miR-221-3p	24992.8	80 +/- 3%	49014	41050	0	7964	yes	AGCUACAUUGUCUGCUGGGUUUC	ACCUGGCAUACAAUGUAGAUUUC	ACCUGGCAUACAAUGUAGAUUUCUGUGUGGUACAAUCUACAGCUACAUUGUCUGCUGGGUUUC	NW_020847958.1:7360522..7360585:+
NW_020847958.1_20688	ipu-miR-148	dre-miR-148	280269	80 +/- 3%	549728	503992	0	45736	yes	UCAGUGCAUUACAGAACUUUGU	AAGUUCUGUGAUACACUCUGGCU	AAGUUCUGUGAUACACUCUGGCUCUAAUUGUUUGCAGUCAGUGCAUUACAGAACUUUGU	NW_020847958.1:4606494..4606553:-
NW_020847958.1_20689	ipu-miR-10b	oni-miR-10d	718204	80 +/- 3%	1408718	1408640	0	78	yes	ACCCUGUAGAACCGAAUUUGUG	CAGAUUCGAUUCUAGGGGAGU	ACCCUGUAGAACCGAAUUUGUGUGAAAAAAUCACGGUCACAGAUUCGAUUCUAGGGGAGU	NW_020847958.1:4756516..4756576:-
NW_020847967.1_21391	ipu-miR-125b	dre-miR-125a	102445	80 +/- 3%	200933	200202	16	715	yes	UCCCUGAGACCCUAACUUGUG	ACGGGUUGGGUUCUCGGGAGCU	UCCCUGAGACCCUAACUUGUGACGCUGUGUCUUGAGGUCCACGGGUUGGGUUCUCGGGAGCU	NW_020847967.1:1961413..1961475:-
NW_020847967.1_21393	ipu-let-7a	dre-let-7a	457491	80 +/- 3%	897341	896446	89	806	yes	UGAGGUAGUAGGUUGUAUAGUU	CUGUACAGCCUCCUAGCUUUCC	UGAGGUAGUAGGUUGUAUAGUUUAGAAUAAUACCAUCGAAGAUAACUGUACAGCCUCCUAGCUUUCC	NW_020847967.1:1968100..1968167:-
NW_020847967.1_21395	ipu-miR-100	dre-miR-99	2.26329e+06	80 +/- 3%	4439347	4430126	0	9221	no	AACCCGUAGAUCCGAACUUGUG	CAAGCUCGUGUCUACAGGUAUGU	AACCCGUAGAUCCGAACUUGUGGUAACUCUGUGCACAAGCUCGUGUCUACAGGUAUGU	NW_020847967.1:1969299..1969357:-
NW_020847970.1_21688	ipu-miR-133b	ccr-miR-133a-3p	6402.4	80 +/- 3%	12550	11821	0	729	yes	UUGGUCCCCUUCAACCAGCUGU	AGCUGGUAAAAUGGAACCAAA	AGCUGGUAAAAUGGAACCAAAUCACAUCUUCAAUGGAUUUGGUCCCCUUCAACCAGCUGU	NW_020847970.1:189233..189293:-
NW_020847974.1_22028	ipu-miR-124a	dre-miR-124-3p	-3.6	36 +/- 4%	195	194	1	0	no	UAAGGCACGCGGUGAAUGC	AUUCAUCUGCGAGAUAUGAU	UAAGGCACGCGGUGAAUGCCAAGAGAGGCUCCUCGAAAACUGCAGGAUUCAUCUGCGAGAUAUGAU	NW_020847974.1:6106057..6106123:+
NW_020847974.1_22031	ipu-miR-23b	dre-miR-23a-3p	34408.9	80 +/- 3%	67483	67248	8	227	yes	AUCACAUUGCCAGGGAUUACC	UGGGUUCCUGGCGUGCUGAUUU	UGGGUUCCUGGCGUGCUGAUUUGUGACUUAAGAUAAAAAUCACAUUGCCAGGGAUUACC	NW_020847974.1:6635749..6635808:+
NW_020847974.1_22033	ipu-miR-27b	dre-miR-27a-3p	245083	80 +/- 3%	480710	473746	5	6959	yes	UUCACAGUGGCUAAGUUCUGC	AGAGCUUAGCUGAUUGGUGAAC	AGAGCUUAGCUGAUUGGUGAACAGUGAUUGAGCUCUUUGUUCACAGUGGCUAAGUUCUGC	NW_020847974.1:6635987..6636047:+
NW_020847974.1_22034	ipu-miR-27b	dre-miR-27a-3p	-7.7	35 +/- 3%	473760	473746	14	0	no	UUCACAGUGGCUAAGUUCUGC	AGAGAGAGAGAUACGAUGAAAG	UUCACAGUGGCUAAGUUCUGCACUUGAUGUGAGCAUGACUAACAGAAAAGGAGGAGAGAGAGAGAUACGAUGAAAG	NW_020847974.1:6636026..6636102:+
NW_020847974.1_22035	ipu-miR-24b	dre-miR-24	32803.9	80 +/- 3%	64335	62134	0	2201	yes	UGGCUCAGUUCAGCAGGAACAG	CGUGCCUACUGAGCUGAUUACA	CGUGCCUACUGAGCUGAUUACAGUACUGCAGAAACACUGGCUCAGUUCAGCAGGAACAG	NW_020847974.1:6637160..6637219:+
NW_020847974.1_22247	ipu-miR-724	dre-miR-724	127383	80 +/- 3%	249849	249702	20	127	yes	UUAAAGGGAAUUUGCGACUGUU	CAGCCACACCUUCCUUUUAAGA	UUAAAGGGAAUUUGCGACUGUUAGUCAAACCAUUAGAACAGCCACACCUUCCUUUUAAGA	NW_020847974.1:5602354..5602414:-
NW_020847995.1_23374	ipu-miR-365	dre-miR-365	3307.1	80 +/- 3%	6478	6390	0	88	yes	UAAUGCCCCUGAAAAUCCUUAU	AGGGACUUUUAGGGGCAGCUGUG	AGGGACUUUUAGGGGCAGCUGUGUUCUGCUAACUCAGUCAUAAUGCCCCUGAAAAUCCUUAU	NW_020847995.1:232845..232907:-
NW_020848000.1_23624	ipu-miR-216b	dre-miR-216b	925.7	80 +/- 3%	1808	1799	0	9	yes	UAAUCUCUGCAGGCAACUGUGA	ACGUUCACCUGCAGGGGUUGCG	UAAUCUCUGCAGGCAACUGUGAUGUGCUUGUGAUGCUCACGUUCACCUGCAGGGGUUGCG	NW_020848000.1:3389574..3389634:+
NW_020848000.1_23626	ipu-miR-216a	dre-miR-216a	5.6	81 +/- 3%	55	55	0	0	yes	UAAUCUCAGCUGGCAACUGUGA	GCAGGGGCUGCUGGGAUUCUG	UAAUCUCAGCUGGCAACUGUGAGUGUGAGACAGCCUCGCAGGGGCUGCUGGGAUUCUG	NW_020848000.1:3389714..3389772:+
NW_020848000.1_23628	ipu-miR-217	dre-miR-217	2238.5	80 +/- 3%	4382	4375	0	7	yes	UACUGCAUCAGGAACUGAUUGGA	CAACGGUUCCUGAUGCACCCCC	UACUGCAUCAGGAACUGAUUGGAUGAUAUCGAGGAGCCAACGGUUCCUGAUGCACCCCC	NW_020848000.1:3391124..3391183:+
NW_020848009.1_24815	ipu-miR-9	dre-miR-9-5p	227918	80 +/- 3%	447044	298190	0	148854	yes	UCUUUGGUUAUCUAGCUGUAUG	UAAAGCUAGAGAACCGAAUGUA	UCUUUGGUUAUCUAGCUGUAUGAGUUUUAUACGUUAUCAUAAAGCUAGAGAACCGAAUGUA	NW_020848009.1:3112700..3112761:+
NW_020848014.1_25192	ipu-let-7h	dre-let-7a	2.7	78 +/- 3%	27307	27269	38	0	yes	UGAGGUAGUAAGUUGUGUUGUU	CAUUAUGAUUUGUAUUAGUUAUU	CAUUAUGAUUUGUAUUAGUUAUUAUAGCAGGUUUUUCUGGCUAUGCUGUGGUGAGGUAGUAAGUUGUGUUGUU	NW_020848014.1:420200..420273:-
NW_020848014.1_25193	ipu-let-7g	dre-let-7a	89734.9	80 +/- 3%	176002	175909	21	72	yes	UGAGGUAGUAGUUUGUAUAGUU	CUAUACAGCCUACUGUCUUUC	UGAGGUAGUAGUUUGUAUAGUUUUAGGAUCACACCAGAUCUGGGAGAUAACUAUACAGCCUACUGUCUUUC	NW_020848014.1:420399..420470:-
NW_020848014.1_25214	ipu-miR-429a	dre-miR-429a	12077.3	80 +/- 3%	23681	23679	0	2	yes	UAAUACUGUCUGGUAAUGCCGU	GUCUUACCAGACAUGGUUAGA	GUCUUACCAGACAUGGUUAGAUCUGAUUAUUUGUGUCUAAUACUGUCUGGUAAUGCCGU	NW_020848014.1:3143101..3143160:-
NW_020848014.1_25216	ipu-miR-141	dre-miR-141-3p	5.1	81 +/- 3%	313492	308275	0	5217	yes	UAACACUGUCUGGUAACGAUG	CAUCUUACCUGACAGUGCUGGA	CAUCUUACCUGACAGUGCUGGACUGUGUAUCUAUUUUCUAACACUGUCUGGUAACGAUG	NW_020848014.1:3144695..3144754:-
NW_020848014.1_25217	ipu-miR-200b	dre-miR-429a	0.1	73 +/- 2%	157324	157324	0	0	no	UAAUACUGCCUGGUAAUGAUGAU	GCUCACACCAAGGUGGUUAUCAGU	UAAUACUGCCUGGUAAUGAUGAUGAUGGCUCUCCGCUGACUCCAGAAGAAACCACAGCUCACACCAAGGUGGUUAUCAGU	NW_020848014.1:3144818..3144898:-
NW_020848014.1_25218	ipu-miR-200b	dre-miR-429a	80304.9	80 +/- 3%	157507	157324	0	183	yes	UAAUACUGCCUGGUAAUGAUGAU	CAUCUUACGAGGCAGCAUUGGA	CAUCUUACGAGGCAGCAUUGGAUAUCAUCACUCUCUCUAAUACUGCCUGGUAAUGAUGAU	NW_020848014.1:3144875..3144935:-
NW_020848014.1_25221	ipu-miR-34a	dre-miR-34a	3218.4	80 +/- 3%	6304	5832	460	12	yes	UGGCAGUGUCUUAGCUGGUUGU	CAAUCAGCAAGUAUACUGCCGCA	UGGCAGUGUCUUAGCUGGUUGUUGUGAGGAGUGAGAACGAAGCAAUCAGCAAGUAUACUGCCGCA	NW_020848014.1:3953426..3953491:-
NW_020848014.1_25231	ipu-miR-499	dre-miR-499-5p	11545	80 +/- 3%	22636	22603	0	33	yes	UUAAGACUUGCAGUGAUGUUU	AACAUCACUUUAAGUCUGUGCU	UUAAGACUUGCAGUGAUGUUUAGGUAACUUCACCCAUGAACAUCACUUUAAGUCUGUGCU	NW_020848014.1:5831844..5831904:-
NW_020848024.1_25766	ipu-miR-214	dre-miR-214	39365.5	80 +/- 3%	77204	70247	0	6957	yes	ACAGCAGGCACAGACAGGCAGA	UGCCUGUCUACACUUGCUGUGC	UGCCUGUCUACACUUGCUGUGCAGAACUUCCUGCACCUGUACAGCAGGCACAGACAGGCAGA	NW_020848024.1:360910..360972:-
NW_020848024.1_25767	ipu-miR-199a-5p	dre-miR-199-5p	301373	80 +/- 3%	591122	409355	0	181767	yes	CCCAGUGUUCAGACUACCUGUUC	ACAGUAGUCUGCACAUUGGUU	CCCAGUGUUCAGACUACCUGUUCAGGAUCAUACUGGUGUACAGUAGUCUGCACAUUGGUU	NW_020848024.1:363750..363810:-
NW_020848028.1_26252	ipu-miR-21	dre-miR-21	1.92323e+06	80 +/- 3%	3772316	3633681	0	138635	yes	UAGCUUAUCAGACUGGUGUUGGC	CGACAACAGUCUGUAGGCUGA	UAGCUUAUCAGACUGGUGUUGGCUCUUAAGUCAUAAGGCGACAACAGUCUGUAGGCUGA	NW_020848028.1:757049..757108:+
NW_020848034.1_26823	ipu-miR-365	dre-miR-365	2183	80 +/- 3%	4273	4189	0	84	yes	UAAUGCCCCUAAAAAUCCUUAU	AGGGACUUUUAGGGGCAGCUGUG	AGGGACUUUUAGGGGCAGCUGUGUUUUAUUAACCCAGUCAUAAUGCCCCUAAAAAUCCUUAU	NW_020848034.1:2920678..2920740:+
NW_020848034.1_26830	ipu-miR-181a	dre-miR-181b-5p	72784.2	80 +/- 3%	142755	142286	1	468	yes	AACAUUCAACGCUGUCGGUGAGU	ACCAUCGAGUGUUGAGUGUACC	AACAUUCAACGCUGUCGGUGAGUUUUAAACUGAGAGAAACCAUCGAGUGUUGAGUGUACC	NW_020848034.1:3147321..3147381:+
NW_020848034.1_26831	ipu-miR-181c	dre-miR-181b-5p	3.6	77 +/- 3%	3238	3237	1	0	yes	CACAUUCAUUGCUGUCGGUGGGU	CCCUGACGGCAUCACAGCUGAAGUGAA	CCCUGACGGCAUCACAGCUGAAGUGAAUGACACUAUCUUUGCUCUCUGCUUAUGGUCCCGAUUCACAUUCAUUGCUGUCGGUGGGU	NW_020848034.1:3147491..3147577:+
NW_020848034.1_26832	ipu-miR-181c	dre-miR-181b-5p	2267.3	80 +/- 3%	4440	3237	0	1203	yes	CACAUUCAUUGCUGUCGGUGGGU	CUCGCUGGACAAUGAAUGAG	CACAUUCAUUGCUGUCGGUGGGUUUUUUUUUUCAGCAUGACUCGCUGGACAAUGAAUGAG	NW_020848034.1:3147554..3147614:+
NW_020848034.1_26920	ipu-miR-25	dre-miR-25-3p	103738	80 +/- 3%	203468	203116	0	352	yes	CAUUGCACUUGUCUCGGUCUGA	AGGCGGAGACUUGGGCAAUUGCU	AGGCGGAGACUUGGGCAAUUGCUGGAUUUUCCAUAAGGCAUUGCACUUGUCUCGGUCUGA	NW_020848034.1:2146211..2146271:-
NW_020848035.1_27053	ipu-miR-203c	oni-miR-203b	4.6	81 +/- 3%	242	240	0	2	yes	UUGAACUGUUAAGAACCACUGC	UCCUAAACAUUUCACAAUU	UCCUAAACAUUUCACAAUUUUUGGAUAGAACUGUUGAACUGUUAAGAACCACUGC	NW_020848035.1:6427592..6427647:+
NW_020848035.1_27059	ipu-miR-206	dre-miR-1	2916.6	80 +/- 3%	5712	5703	0	9	yes	UGGAAUGUAAGGAAGUGUGUGG	AACAUACUUCCUUAUAUCCCCA	AACAUACUUCCUUAUAUCCCCAUAUACUGCAUUCAGCUAUGGAAUGUAAGGAAGUGUGUGG	NW_020848035.1:7977629..7977690:+
NW_020848035.1_27061	ipu-miR-133b	dre-miR-133a-3p	5.1	81 +/- 3%	710	710	0	0	yes	UUUGGUCCCCUUCAACCAGCU	CUGGUAAACUGGUACCAAGUC	CUGGUAAACUGGUACCAAGUCAGGAGUCUUAGUGAGGUUUGGUCCCCUUCAACCAGCU	NW_020848035.1:7978473..7978531:+
NW_020848035.1_27134	ipu-miR-203a	dre-miR-203a-3p	7528	80 +/- 3%	14757	14723	0	34	yes	GUGAAAUGUUUAGGACCACUUG	AGUGGUUCUUAACAGUUCAACA	AGUGGUUCUUAACAGUUCAACAGUUCUAUCCAAAAAUUGUGAAAUGUUUAGGACCACUUG	NW_020848035.1:6427585..6427645:-
NW_020848036.1_27166	ipu-miR-210	dre-miR-210-5p	15724.6	80 +/- 3%	30835	12409	1	18425	yes	AGCCACUGACUAACGCACACUG	CUGUGCGUGUGACAGCGGCU	AGCCACUGACUAACGCACACUGCGCCUGUUCUCCGCUCCACUGUGCGUGUGACAGCGGCU	NW_020848036.1:1272964..1273024:+
NW_020848036.1_27198	ipu-miR-190a	dre-miR-190a	643.4	80 +/- 3%	1254	1194	0	60	yes	UGAUAUGUUUGAUAUAUUAGGUUG	ACUAUAUAUCAAACAUAUUCCU	UGAUAUGUUUGAUAUAUUAGGUUGUUAUUCAGUCCAACUAUAUAUCAAACAUAUUCCU	NW_020848036.1:5770433..5770491:+
NW_020848036.1_27281	ipu-miR-135a	dre-miR-135c	4.4	81 +/- 3%	749	749	0	0	yes	UAUGGCUUUUUAUUCCUAUGUG	UGUAGGGAUACAAGCCACUAAA	UAUGGCUUUUUAUUCCUAUGUGAUAGUGAAUGUGACUCAUGUAGGGAUACAAGCCACUAAA	NW_020848036.1:2735681..2735742:-
NW_020848036.1_27284	ipu-miR-9	dre-miR-9-5p	152206	80 +/- 3%	298537	297932	0	605	yes	UCUUUGGUUAUCUAGCUGUAUG	UAAAGCUAGAUAACCGAAAGUA	UCUUUGGUUAUCUAGCUGUAUGAGUAUAAAACAUGUCAUAAAGCUAGAUAACCGAAAGUA	NW_020848036.1:2837111..2837171:-
NW_020848041.1_27550	ipu-miR-100	dre-miR-99	2258310	80 +/- 3%	4429570	4429432	0	138	yes	AACCCGUAGAUCCGAACUUGUG	CAAGCUUGUAUCUAUAGGUAUC	AACCCGUAGAUCCGAACUUGUGGUGACUUUCCACACAAGCUUGUAUCUAUAGGUAUC	NW_020848041.1:1476326..1476383:+
NW_020848041.1_27552	ipu-let-7a	dre-let-7a	456499	80 +/- 3%	895396	895095	6	295	yes	UGAGGUAGUAGGUUGUAUAGUU	CUGUACAACCUCCUAGCUUUCC	UGAGGUAGUAGGUUGUAUAGUUUAGAGUUAUACAAUAGGAGAUAACUGUACAACCUCCUAGCUUUCC	NW_020848041.1:1476684..1476751:+
NW_020848041.1_27554	ipu-miR-125b	dre-miR-125a	104509	80 +/- 3%	204981	200254	15	4712	yes	UCCCUGAGACCCUAACUUGUG	ACGGGUUAGGCUCUUGGGAGCU	UCCCUGAGACCCUAACUUGUGACGUUUUGCUCUUCUGUGCACGGGUUAGGCUCUUGGGAGCU	NW_020848041.1:1487688..1487750:+
NW_020848046.1_28513	ipu-miR-217	dre-miR-217	5	81 +/- 3%	4374	4374	0	0	yes	UACUGCAUCAGGAACUGAUUGGA	CAUCAGUCCUUGAUGCAUUGCC	UACUGCAUCAGGAACUGAUUGGAUGUUACAGAGAAACCAUCAGUCCUUGAUGCAUUGCC	NW_020848046.1:3595121..3595180:-
NW_020848046.1_28515	ipu-miR-216b	dre-miR-216b	4.3	81 +/- 3%	1797	1796	0	1	yes	UAAUCUCUGCAGGCAACUGUGA	UUCACCUGGAGAGAUUGU	UAAUCUCUGCAGGCAACUGUGACCGUGAUGUUGUAUCUCACAUUCACCUGGAGAGAUUGU	NW_020848046.1:3596415..3596475:-
NW_020848052.1_29143	ipu-miR-202	dre-miR-202-5p	5.2	81 +/- 3%	1325067	1311705	2	13360	yes	UUCCUAUGCAUAUACCUCUUU	AAAGAGGCAUAGGGCAUGGGAA	UUCCUAUGCAUAUACCUCUUUGAGACGUAGCAUUAAAGAGGCAUAGGGCAUGGGAA	NW_020848052.1:1734421..1734477:-
NW_020848067.1_29533	ipu-miR-218a	dre-miR-218a	5	81 +/- 3%	1339	1338	0	1	yes	UUGUGCUUGAUCUAACCAUG	CAUGGUUGUGCCAAGCACUUUG	UUGUGCUUGAUCUAACCAUGCAGUUCCUCUCAGGUCCAUGGUUGUGCCAAGCACUUUG	NW_020848067.1:1294460..1294518:-
NW_020848067.1_29537	ipu-miR-301c	-	507.6	80 +/- 3%	995	899	0	96	yes	CUCUGACGAUGUUGCACUACU	CAGUGCAAUAGUAUUGUCAUAGC	CUCUGACGAUGUUGCACUACUGUACCAUCCAUUCUAGCAGUGCAAUAGUAUUGUCAUAGC	NW_020848067.1:1433012..1433072:-
NW_020848067.1_29540	ipu-miR-130c	dre-miR-130a	913.9	80 +/- 3%	1785	1321	18	446	yes	CAGUGCAAUAUUAAAAGGGCA	CCUUUUUCUGUUGUACUACUGU	CCUUUUUCUGUUGUACUACUGUGAGCGUCCAGAAGAGCAGUGCAAUAUUAAAAGGGCA	NW_020848067.1:1435350..1435408:-
NW_020848070.1_29611	ipu-miR-30c	dre-miR-30a-5p	107766	80 +/- 3%	211370	211050	0	320	yes	UGUAAACAUCCUACACUCUCAGC	CUGGGAGAGGGAUGUUUACGCU	UGUAAACAUCCUACACUCUCAGCUGUGACAUUACAAAGCUGGGAGAGGGAUGUUUACGCU	NW_020848070.1:1882371..1882431:-
NW_020848070.1_29613	ipu-miR-30e	dre-miR-30a-5p	212457	80 +/- 3%	416716	343152	0	73564	yes	UGUAAACAUCCUUGACUGGAAGCU	CUUUCAGUCGGAUGUUUGCAGC	UGUAAACAUCCUUGACUGGAAGCUGGGGGUAAGACCAGUCAAGGCUUUCAGUCGGAUGUUUGCAGC	NW_020848070.1:1882685..1882751:-
NW_020848070.1_29643	ipu-miR-187	dre-miR-187	0	73 +/- 2%	5126	5126	0	0	no	UCGUGUCUUGUGUUGCAGCCAGU	UGCGCUGUGCACAUCAGAAG	UCGUGUCUUGUGUUGCAGCCAGUGGAACUGCUGCGCUGUGCACAUCAGAAG	NW_020848070.1:4072348..4072399:-
NW_020848070.1_29644	ipu-miR-187	dre-miR-187	5.7	81 +/- 3%	5354	5126	0	228	yes	UCGUGUCUUGUGUUGCAGCCAGU	CUGCAACACAGGACAUGGGAGC	CUGCAACACAGGACAUGGGAGCUGCCUCUCACUCCCGCUCGUGUCUUGUGUUGCAGCCAGU	NW_020848070.1:4072376..4072437:-
NW_020848070.1_29646	ipu-miR-489	ccr-miR-489	3382	80 +/- 3%	6625	4716	0	1909	yes	UGACAUCAUAUGUACGGCUGCU	UGGUCGUAUGUAUGACGUCAUU	UGGUCGUAUGUAUGACGUCAUUUACUUCAAUGUUUGGAGUGACAUCAUAUGUACGGCUGCU	NW_020848070.1:4470380..4470441:-
NW_020848071.1_29777	ipu-miR-181b	dre-miR-181b-5p	5308.7	80 +/- 3%	10406	10358	0	48	yes	AACAUUCAUUGCUGUCGGUGGGU	CUCGCUGAACAAUGAAUGCA	AACAUUCAUUGCUGUCGGUGGGUUGCACUGUGAAGGAAAGCUCGCUGAACAAUGAAUGCA	NW_020848071.1:388296..388356:-
NW_020848071.1_29779	ipu-miR-181a	dre-miR-181b-5p	78143.6	80 +/- 3%	153268	141874	0	11394	yes	AACAUUCAACGCUGUCGGUGAGU	ACCAUCGACCGUUGACUGUACC	AACAUUCAACGCUGUCGGUGAGUUUGAGCUAAUCUGACAAAACCAUCGACCGUUGACUGUACC	NW_020848071.1:388482..388545:-
NW_020848071.1_29780	ipu-miR-181a	dre-miR-181b-5p	-0.2	58 +/- 3%	141874	141874	0	0	no	AACAUUCAACGCUGUCGGUGAGU	UCACCGUCAUGUCCACGUUCG	UCACCGUCAUGUCCACGUUCGCCUCGGUGAACAUUCAACGCUGUCGGUGAGU	NW_020848071.1:388522..388574:-
NW_020848079.1_30045	ipu-miR-199a-5p	dre-miR-199-5p	219522	80 +/- 3%	430574	409432	3	21139	yes	CCCAGUGUUCAGACUACCUGUUC	ACAGUAGUCCGCACAUUGGUU	CCCAGUGUUCAGACUACCUGUUCAUUAUGCUGCAGCUGAACAGUAGUCCGCACAUUGGUU	NW_020848079.1:378315..378375:-
NW_020848081.1_30064	ipu-miR-196a	dre-miR-196a-5p	2595.5	80 +/- 3%	5082	5081	0	1	yes	UAGGUAGUUUCAUGUUGUUGGG	UCGGCAACAAGAAACUGCCUUGA	UAGGUAGUUUCAUGUUGUUGGGAUUCUACUUCCUGCCUCGGCAACAAGAAACUGCCUUGA	NW_020848081.1:79641..79701:+
NW_020848083.1_30167	ipu-miR-456	dre-miR-456	30524.1	80 +/- 3%	59863	59834	0	29	yes	CAGGCUGGUUAGAUGGUUGUCA	GCAGGCAUCUUCCCAGCCUACA	GCAGGCAUCUUCCCAGCCUACAUGUGGAUUGGUGAAUCUGCAGGCUGGUUAGAUGGUUGUCA	NW_020848083.1:848402..848464:+
NW_020848087.1_30540	ipu-miR-199a-5p	dre-miR-199-5p	301396	80 +/- 3%	591166	409398	1	181767	yes	CCCAGUGUUCAGACUACCUGUUC	ACAGUAGUCUGCACAUUGGUU	CCCAGUGUUCAGACUACCUGUUCAUGGAUAUGUGAGUGUACAGUAGUCUGCACAUUGGUU	NW_020848087.1:154618..154678:+
NW_020848087.1_30541	ipu-miR-214	dre-miR-214	39396	80 +/- 3%	77264	70249	58	6957	yes	ACAGCAGGCACAGACAGGCAGA	UGCCUGUCUACACUUGCUGUGC	UGCCUGUCUACACUUGCUGUGCAGAACAUCAGGGAGCCUGUACAGCAGGCACAGACAGGCAGA	NW_020848087.1:158865..158928:+
NW_020848090.1_30819	ipu-miR-107b	dre-miR-103	4.5	81 +/- 3%	9289	9195	0	94	yes	AGCAGCAUUGUACAGGGCU	AGCUUCUUUACAGUGUUGCCUUG	AGCUUCUUUACAGUGUUGCCUUGUAGCAUGGAGAUCAAGCAGCAUUGUACAGGGCU	NW_020848090.1:5198857..5198913:+
NW_020848100.1_31777	ipu-miR-730	dre-miR-730	283.3	80 +/- 3%	547	506	24	17	yes	UCCUCAUUGUGCAUGCUGUGUG	CACAGCGCCUGCAAUGUGGAGG	UCCUCAUUGUGCAUGCUGUGUGUUUUCAGUGUAGUUCUCACAGCGCCUGCAAUGUGGAGG	NW_020848100.1:1487159..1487219:-
NW_020848107.1_32067	ipu-miR-34b	dre-miR-34b	5.1	81 +/- 3%	221	160	0	61	yes	UAGGCAGUGUUGUUAGCUGAUU	AUCACUAACCAUACUGCCAACA	UAGGCAGUGUUGUUAGCUGAUUGUUUUACACAGACUACAAUCACUAACCAUACUGCCAACA	NW_020848107.1:403792..403853:-
NW_020848115.1_32525	ipu-miR-96	dre-miR-96-5p	157.8	80 +/- 3%	301	298	0	3	yes	UUUGGCACUAGCACAUUUUUGCU	CAAUUAUGUGUAGUGCCAAUAU	UUUGGCACUAGCACAUUUUUGCUUCUUUAUAUAUCCAUUGAGCAAUUAUGUGUAGUGCCAAUAU	NW_020848115.1:419575..419639:-
NW_020848115.1_32527	ipu-miR-183	dre-miR-183-5p	1230.4	80 +/- 3%	2405	2404	0	1	yes	UAUGGCACUGGUAGAAUUCACU	UGAAUUACCAUAGGGCCAUA	UAUGGCACUGGUAGAAUUCACUGUGAAGGCACACUAUCAGUGAAUUACCAUAGGGCCAUA	NW_020848115.1:419768..419828:-
NW_020848125.1_32921	ipu-miR-101a	dre-miR-101a	697199	80 +/- 3%	1367516	1360629	0	6887	yes	UACAGUACUGUGAUAACUGAAG	UCAGUUAUCACAGUGCUGAUG	UCAGUUAUCACAGUGCUGAUGCUGUCCAUCUUAAAGGUACAGUACUGUGAUAACUGAAG	NW_020848125.1:9966..10025:+
NW_020848141.1_34969	ipu-miR-144	-	4415.7	80 +/- 3%	8660	7793	0	867	yes	GAUAUCAUCAUAUACUGUAAGUU	CUACAGUAUAGAUGAUGUACU	GAUAUCAUCAUAUACUGUAAGUUCAUUAUGGAGACACUACAGUAUAGAUGAUGUACU	NW_020848141.1:941784..941841:-
NW_020848146.1_35123	ipu-miR-126b	dre-miR-126a-3p	407557	80 +/- 3%	799397	739960	117	59320	yes	UCGUACCGUGAGUAAUAAUGCA	CAUUAUUACUUUUGGUACGCG	CAUUAUUACUUUUGGUACGCGCUAGGCCUGCCUCAAACUCGUACCGUGAGUAAUAAUGCA	NW_020848146.1:384347..384407:+
NW_020848156.1_35425	ipu-miR-153b	dre-miR-153b-3p	12841.7	80 +/- 3%	25179	24850	0	329	yes	UUGCAUAGUCACAAAAAUGAGC	UCAUUUUUGUGGUUUGCAGCU	UCAUUUUUGUGGUUUGCAGCUAGUAAUCUGACUCCAGUUGCAUAGUCACAAAAAUGAGC	NW_020848156.1:2467513..2467572:+
NW_020848156.1_35531	ipu-miR-375	dre-miR-375	0.7	73 +/- 2%	2757	2757	0	0	no	UUUGUUCGUUCGGCUCGCGUU	CGUCAGAGCCGAAAAAACAUUGG	UUUGUUCGUUCGGCUCGCGUUACGCAAGUGCAGAUUCACGUCAGAGCCGAAAAAACAUUGG	NW_020848156.1:2397879..2397940:-
NW_020848156.1_35532	ipu-miR-375	dre-miR-375	5.3	81 +/- 3%	2757	2757	0	0	yes	UUUGUUCGUUCGGCUCGCGUU	CGUUGAGCCACGCGUACAAUAC	CGUUGAGCCACGCGUACAAUACGUGACCAUUCAGUUUUGUUCGUUCGGCUCGCGUU	NW_020848156.1:2397919..2397975:-
NW_020848165.1_35856	ipu-miR-135b	dre-miR-135c	25122.5	80 +/- 3%	49268	40921	0	8347	yes	UAUGGCUUUUUAUUCCUAUCUGA	UAUAGGGAUGGAAGCCAUGCA	UAUGGCUUUUUAUUCCUAUCUGAUAGUUUUGAGUUUCAUAUAGGGAUGGAAGCCAUGCA	NW_020848165.1:714401..714460:+
NW_020848165.1_35858	ipu-miR-462	dre-miR-462	289732	80 +/- 3%	568287	568268	0	19	yes	UAACGGAACCCAUAAUGCAGCUG	GCUGGAUAUGGUUUCCGUUUC	UAACGGAACCCAUAAUGCAGCUGAUUGGUUCAUGAACAGCUGGAUAUGGUUUCCGUUUC	NW_020848165.1:767094..767153:+
NW_020848178.1_36391	ipu-miR-2187	pny-miR-2187a	689.7	80 +/- 3%	1344	1236	0	108	yes	UUUACAGGCUAUGCUAAUCUAU	UUAAUUAGUAUAGCCUGUUUUA	UUAAUUAGUAUAGCCUGUUUUAGUGAUAACAUCAAUUCUUUACAGGCUAUGCUAAUCUAU	NW_020848178.1:196831..196891:+
NW_020848182.1_36638	ipu-miR-15b	dre-miR-15a-5p	9588.6	80 +/- 3%	18799	13981	0	4818	yes	UAGCAGCACAUCAUGGUUUGUA	CAGAUUAUUAUGUGCUGUUACU	UAGCAGCACAUCAUGGUUUGUAGGUUCCCAGGUUGAUUUCCAGAUUAUUAUGUGCUGUUACU	NW_020848182.1:2695679..2695741:+
NW_020848182.1_36640	ipu-miR-457b	dre-miR-15a-5p	13512.4	80 +/- 3%	26495	26489	1	5	yes	UAGCAGCACAUCAAUAUUGGCA	CCAGUAUGUUUUGUGCUGCUCC	UAGCAGCACAUCAAUAUUGGCAGCUGCCCUCUCCCUGGGUUGCCAGUAUGUUUUGUGCUGCUCC	NW_020848182.1:2696181..2696245:+
NW_020848200.1_37046	ipu-miR-31	dre-miR-31	1473.6	80 +/- 3%	2884	2831	1	52	yes	UGGCAAGAUGUUGGCAUAGCUG	UGCUAUGCCUUCAUAUUGUCAUU	UGGCAAGAUGUUGGCAUAGCUGUUUGUGUUCAUUGUCCUGCUAUGCCUUCAUAUUGUCAUU	NW_020848200.1:2627223..2627284:+
NW_020848201.1_37178	ipu-miR-107b	dre-miR-103	-3.1	36 +/- 4%	177788	177788	0	0	no	AGCAGCAUUGUACAGGGCUAUGA	AUCCUCACAGUGUCAAUGU	AGCAGCAUUGUACAGGGCUAUGAGAGCACAGAGACCAAAUACAUCACCGUCCUCCGUCCUUCAUCCUCACAGUGUCAAUGU	NW_020848201.1:4166866..4166947:+
NW_020848201.1_37187	ipu-miR-458	dre-miR-458-3p	5955.8	80 +/- 3%	11674	11673	0	1	yes	AUAGCUCUUUGAAUGGUACUGC	AGCGCCAUUUACAGAGCUAUA	AGCGCCAUUUACAGAGCUAUAAGCAUCAUGGUUGUCAUAGCUCUUUGAAUGGUACUGC	NW_020848201.1:5311632..5311690:+
NW_020848201.1_37491	ipu-miR-218a	dre-miR-218a	5.5	81 +/- 3%	26246	26229	2	15	yes	UUGUGCUUGAUCUAACCAUGUGU	UCACAUGGUUCCGUCAAGCACC	UUGUGCUUGAUCUAACCAUGUGUCGCCGCCUACACUCGCCUCACAUGGUUCCGUCAAGCACC	NW_020848201.1:4913158..4913220:-
NW_020848201.1_37513	ipu-miR-15b	dre-miR-15a-5p	7293.2	80 +/- 3%	14297	13981	0	316	yes	UAGCAGCACAUCAUGGUUUGUA	CAGAUCAUGAGGAGCUGCUGGU	UAGCAGCACAUCAUGGUUUGUAGUGAUAAAGGAGAUGCAGAUCAUGAGGAGCUGCUGGU	NW_020848201.1:9576087..9576146:-
NW_020848202.1_37737	ipu-miR-30c	dre-miR-30a-5p	107722	80 +/- 3%	211282	211044	0	238	yes	UGUAAACAUCCUACACUCUCAGC	CCGGGAGUGGGGUGUUUGCGCU	UGUAAACAUCCUACACUCUCAGCUGGAGACAAGACAAGGCCGGGAGUGGGGUGUUUGCGCU	NW_020848202.1:729350..729411:-
NW_020848202.1_37739	ipu-miR-30e	dre-miR-30a-5p	212334	80 +/- 3%	416474	343198	0	73276	yes	UGUAAACAUCCUUGACUGGAAGCU	CUUUCAGUCGGAUGUUUGCAGC	UGUAAACAUCCUUGACUGGAAGCUGGUGCUUAAGAUGGAGCUUUCAGUCGGAUGUUUGCAGC	NW_020848202.1:731972..732034:-
NW_020848212.1_38600	ipu-miR-199a-5p	dre-miR-199-5p	301271	80 +/- 3%	590921	409279	0	181642	yes	CCCAGUGUUCAGACUACCUGUUC	ACAGUAGUCUGCACAUUGGUU	CCCAGUGUUCAGACUACCUGUUCAGGAAGUAGCGGUUGUACAGUAGUCUGCACAUUGGUU	NW_020848212.1:610250..610310:+
NW_020848223.1_39064	ipu-miR-129	dre-miR-129-5p	1640.8	80 +/- 3%	3210	2995	1	214	yes	CUUUUUGCGGUCUGGGCUUGC	AAGCCCUUACCCCAAAAAGCAU	CUUUUUGCGGUCUGGGCUUGCUGUUCAUGACUAUUCCUGGGAAGCCCUUACCCCAAAAAGCAU	NW_020848223.1:936787..936850:+
NW_020848230.1_40080	ipu-miR-205	dre-miR-205-5p	7798.7	80 +/- 3%	15289	15274	0	15	yes	UCCUUCAUUCCACCGGAGUCUGU	GAUUUCAGUGGUGUGAAGAAUA	UCCUUCAUUCCACCGGAGUCUGUGUGUUGUGCAAUCAGAUUUCAGUGGUGUGAAGAAUA	NW_020848230.1:783268..783327:+
NW_020848232.1_40627	ipu-miR-10a	dre-miR-10a-5p	69335.1	80 +/- 3%	135990	135146	0	844	yes	UACCCUGUAGAUCCGAAUUUGUG	CAAAUUCGUGUCUUGGGGAAU	UACCCUGUAGAUCCGAAUUUGUGUGAAAACAUCUUUAUUCGCAAAUUCGUGUCUUGGGGAAU	NW_020848232.1:531175..531237:-
NW_020848232.1_40646	ipu-miR-338	dre-miR-338	5.1	81 +/- 3%	8373	7659	0	714	yes	UCCAGCAUCAGUGAUUUUGUU	AACAAUAUCCUGGUGCUGAUGAGU	AACAAUAUCCUGGUGCUGAUGAGUGUGACGAGGAAAACUCCAGCAUCAGUGAUUUUGUU	NW_020848232.1:1621579..1621638:-
NW_020848248.1_41319	ipu-miR-9	dre-miR-9-5p	152260	80 +/- 3%	298642	298042	0	600	yes	UCUUUGGUUAUCUAGCUGUAUG	UAAAGCUAGAUAACCGAAAGUA	UCUUUGGUUAUCUAGCUGUAUGAGUGUGUUGGCCGUCAUAAAGCUAGAUAACCGAAAGUA	NW_020848248.1:2801562..2801622:+
NW_020848248.1_41383	ipu-miR-455a	dre-miR-455-5p	5.5	81 +/- 3%	50638	47338	0	3300	yes	UAUGUGCCCUUGGACUACAUCG	GCAGUCCAUGGGCAUAUACACU	UAUGUGCCCUUGGACUACAUCGUGGAAGCCAGCACCAUGCAGUCCAUGGGCAUAUACACU	NW_020848248.1:1946741..1946801:-
NW_020848262.1_41715	ipu-miR-10c	dre-miR-10a-5p	148058	80 +/- 3%	290402	290293	0	109	yes	UACCCUGUAGAUCCGGAUUUGU	CAAAUUCGUAUCUAGGGGAGU	UACCCUGUAGAUCCGGAUUUGUGUGAACAGACACACAGUCACAAAUUCGUAUCUAGGGGAGU	NW_020848262.1:789276..789338:-
NW_020848277.1_41978	ipu-miR-21	dre-miR-21	1.85591e+06	80 +/- 3%	3640270	3633045	0	7225	yes	UAGCUUAUCAGACUGGUGUUGGC	CGACAACAGUCUGUAGGCUGU	UAGCUUAUCAGACUGGUGUUGGCUGUUUCAUUGCAUGGCGACAACAGUCUGUAGGCUGU	NW_020848277.1:3485470..3485529:+
NW_020848287.1_42479	ipu-miR-146b	dre-miR-146a	277489	80 +/- 3%	544274	535624	1	8649	yes	UGAGAACUGAAUUCCAAGGGUG	CCACGGAGUUCAGUUCUUAAGC	UGAGAACUGAAUUCCAAGGGUGUUCGAUUUGCAUUCAGCCCACGGAGUUCAGUUCUUAAGC	NW_020848287.1:995531..995592:-
NW_020848312.1_42931	ipu-let-7a	dre-let-7a	458150	80 +/- 3%	898632	896306	71	2255	yes	UGAGGUAGUAGGUUGUAUAGUU	CUAUACAACUUACUGUCUUUCC	UGAGGUAGUAGGUUGUAUAGUUUUAGGGUCAUACCCUUGCUGUGAGAUAACUAUACAACUUACUGUCUUUCC	NW_020848312.1:2403948..2404020:+
NW_020848312.1_42933	ipu-let-7b	dre-let-7a	-2.8	38 +/- 4%	147832	147827	5	0	no	UGAGGUAGUAGGUUGUGUGGUU	UCAUCAAGGCUUCUUCUGGUUUACC	UCAUCAAGGCUUCUUCUGGUUUACCCCAAGGGCAUUUUCUGGUGUUCGUACAGGAUGAGGUAGUAGGUUGUGUGGUU	NW_020848312.1:2404498..2404575:+
NW_020848312.1_42934	ipu-let-7b	dre-let-7a	77319.8	80 +/- 3%	151650	147827	3	3820	yes	UGAGGUAGUAGGUUGUGUGGUU	CUAUACAACCUACUGCCUUCCC	UGAGGUAGUAGGUUGUGUGGUUUCUGGGUAGUCAUUUUGCCCCAUCAGGAGAUAACUAUACAACCUACUGCCUUCCC	NW_020848312.1:2404553..2404630:+
NW_020848323.1_43239	ipu-miR-338	dre-miR-338	4.9	81 +/- 3%	7871	7672	0	199	yes	UCCAGCAUCAGUGAUUUUGUU	AACAAUAUCCUGAUGCUGCCUGAGU	AACAAUAUCCUGAUGCUGCCUGAGUGCCUCUUACAAACUCCAGCAUCAGUGAUUUUGUU	NW_020848323.1:599789..599848:+
NW_020848323.1_43366	ipu-miR-24b	dre-miR-24	31983.8	80 +/- 3%	62726	62028	0	698	yes	UGGCUCAGUUCAGCAGGAACAG	UGCCUGCUGUGCUGAUAAUCA	UGCCUGCUGUGCUGAUAAUCAGUGUCUCUCUUCAGCUGGCUCAGUUCAGCAGGAACAG	NW_020848323.1:2988916..2988974:-
NW_020848323.1_43368	ipu-miR-27c	dre-miR-27a-3p	41203	80 +/- 3%	80809	62606	19	18184	yes	UUCACAGUGGUUAAGUUCUGC	CAGGACUUAGCCACAUGUGAACA	CAGGACUUAGCCACAUGUGAACAGUGUACUAAACCUCCAUGUUCACAGUGGUUAAGUUCUGC	NW_020848323.1:2991535..2991597:-
NW_020848323.1_43370	ipu-miR-23a	dre-miR-23a-3p	46167.2	80 +/- 3%	90546	90498	3	45	yes	AUCACAUUGCCAGGGAUUUCC	GGAAUUCCUGGCAGAGUGAUUU	GGAAUUCCUGGCAGAGUGAUUUUUAACCUUAAUGUCUGAAUCACAUUGCCAGGGAUUUCC	NW_020848323.1:2991932..2991992:-
NW_020848328.1_43481	ipu-miR-107b	dre-miR-103	91755.4	80 +/- 3%	179966	179174	0	792	yes	AGCAGCAUUGUACAGGGCUAUGA	AGCCUCUUUACGGUGCUGCCUUG	AGCCUCUUUACGGUGCUGCCUUGUGGAAUCUGGAUCAAGCAGCAUUGUACAGGGCUAUGA	NW_020848328.1:1073303..1073363:+
NW_020848328.1_43482	ipu-miR-107b	dre-miR-103	0.3	73 +/- 2%	179174	179174	0	0	no	AGCAGCAUUGUACAGGGCUAUGA	AAUGCAGCUGUACCAUGAGUUUG	AGCAGCAUUGUACAGGGCUAUGAGUGACCAGGGUCAAUGCAGCUGUACCAUGAGUUUG	NW_020848328.1:1073340..1073398:+
NW_020848356.1_44010	ipu-miR-26a	dre-miR-26a-5p	815133	80 +/- 3%	1598840	1598685	0	155	yes	UUCAAGUAAUCCAGGAUAGGCU	CCUAUUCACGAUUACUUGCACU	UUCAAGUAAUCCAGGAUAGGCUUGUCUGUCCUGGUUGGCCUAUUCACGAUUACUUGCACU	NW_020848356.1:1975650..1975710:+
NW_020848367.1_44329	ipu-miR-124a	dre-miR-124-3p	4.5	81 +/- 3%	194	194	0	0	yes	UAAGGCACGCGGUGAAUGC	GUUCACAGUGGACCUUGAU	GUUCACAGUGGACCUUGAUUUAAUUUCAAUACAAUUAAGGCACGCGGUGAAUGC	NW_020848367.1:2309879..2309933:+
NW_020848389.1_45210	ipu-miR-15a	dre-miR-15a-5p	6723.6	80 +/- 3%	13179	12445	0	734	yes	UAGCAGCACAGAAUGGUUUGU	CAGGCCGUACUGUGCUGCAGCAU	UAGCAGCACAGAAUGGUUUGUGGUGAUACAGAGAUGCAGGCCGUACUGUGCUGCAGCAU	NW_020848389.1:879113..879172:+
NW_020848394.1_45866	ipu-let-7d	dre-let-7a	11025.3	80 +/- 3%	21618	21611	1	6	yes	UGAGGUAGUUGGUUGUAUGGUU	CUGUACAUCCUUCUAUCUUUU	UGAGGUAGUUGGUUGUAUGGUUUUACAUCAUAAUCAGCCUGGAUUUAACUGUACAUCCUUCUAUCUUUU	NW_020848394.1:1694489..1694558:+
NW_020848394.1_45868	ipu-miR-125a	dre-miR-125a	6668.7	80 +/- 3%	13072	12993	0	79	yes	UCCCUGAGACCCUUAACCUGUG	CAGGUGAGGUCCUUGGGAAU	UCCCUGAGACCCUUAACCUGUGGUGUCCCUGCAAGGUCACAGGUGAGGUCCUUGGGAAU	NW_020848394.1:1697864..1697923:+
NW_020848394.1_45894	ipu-let-7f	dre-let-7a	103215	80 +/- 3%	202442	202160	5	277	yes	UGAGGUAGUAGAUUGUAUAGUU	CUAUACAAUCUAUUGCCUUCCC	UGAGGUAGUAGAUUGUAUAGUUGUGGGAUAGUGAUUUUAUCCUGUCUGGAAGAUAACUAUACAAUCUAUUGCCUUCCC	NW_020848394.1:3174366..3174444:+
NW_020848398.1_46164	ipu-miR-724	dre-miR-724	127538	80 +/- 3%	250154	250027	0	127	yes	UUAAAGGGAAUUUGCGACUGUU	CAGCCACACCUUCCUUUUAAGA	UUAAAGGGAAUUUGCGACUGUUAAUGGAAGCAUUAGAACAGCCACACCUUCCUUUUAAGA	NW_020848398.1:134828..134888:+
NW_020848400.1_46618	ipu-miR-205	dre-miR-205-5p	7784.4	80 +/- 3%	15261	15251	0	10	yes	UCCUUCAUUCCACCGGAGUCUGU	GAUUUCAGUGGUGUGAAGCGUA	UCCUUCAUUCCACCGGAGUCUGUGUCUUUAAGGAAUCAGAUUUCAGUGGUGUGAAGCGUA	NW_020848400.1:4393129..4393189:+
NW_020848400.1_46696	ipu-miR-1388	dre-miR-1388-5p	129492	80 +/- 3%	253994	225913	0	28081	no	AGGACUGUCAAUCCUGAGAAUG	AUCUCAGGUUCGUCAGCCCAUG	AGGACUGUCAAUCCUGAGAAUGUUGAGGUUUUGGGUCAAUCUCAGGUUCGUCAGCCCAUG	NW_020848400.1:5380278..5380338:+
NW_020848400.1_46803	ipu-miR-1	dre-miR-1	218168	80 +/- 3%	427919	427916	0	3	yes	UGGAAUGUAAAGAAGUAUGUAU	ACAUACUUCUUUAUAUGCCCAU	ACAUACUUCUUUAUAUGCCCAUAUGAACACAAGCAACUAUGGAAUGUAAAGAAGUAUGUAU	NW_020848400.1:7991666..7991727:+
NW_020848400.1_46805	ipu-miR-133b	ccr-miR-133a-3p	6391.9	80 +/- 3%	12530	11821	0	709	yes	UUGGUCCCCUUCAACCAGCUGU	AGCUGGUAAAAUGGAACCAAA	AGCUGGUAAAAUGGAACCAAAUCAACUGUUCUAUGGAUUUGGUCCCCUUCAACCAGCUGU	NW_020848400.1:8004755..8004815:+
NW_020848400.1_46839	ipu-miR-10b	oni-miR-10d	719344	80 +/- 3%	1410955	1408729	0	2226	yes	ACCCUGUAGAACCGAAUUUGUG	CAAAUACGUCUCUACAGGAAU	ACCCUGUAGAACCGAAUUUGUGUCUAAAAAUAACAUCCACAAAUACGUCUCUACAGGAAU	NW_020848400.1:1456790..1456850:-
NW_020848400.1_46841	ipu-miR-196a	dre-miR-196a-5p	2803.5	80 +/- 3%	5490	5081	0	409	yes	UAGGUAGUUUCAUGUUGUUGGG	CGACAACAAGAAACUGCCUUGA	UAGGUAGUUUCAUGUUGUUGGGAUUGAGCUUCCUGGCUCGACAACAAGAAACUGCCUUGA	NW_020848400.1:1494463..1494523:-
NW_020848400.1_46842	ipu-miR-196a	dre-miR-196a-5p	0.4	73 +/- 2%	5081	5081	0	0	no	UAGGUAGUUUCAUGUUGUUGGG	CGGCGAAUAACGGCGUCAC	CGGCGAAUAACGGCGUCACGCGCAGCUGGUGCGUGGUUUAGGUAGUUUCAUGUUGUUGGG	NW_020848400.1:1494501..1494561:-
NW_020848400.1_46861	ipu-miR-26b	dre-miR-26a-5p	74853.9	80 +/- 3%	146814	146300	1	513	yes	UUCAAGUAAUCCAGGAUAGGUU	CCUAUUCUUGAUUACUUGUGUC	UUCAAGUAAUCCAGGAUAGGUUGGUUCUCACUAGUACGGCCUAUUCUUGAUUACUUGUGUC	NW_020848400.1:1784895..1784956:-
NW_020848400.1_47051	ipu-miR-135c	dre-miR-135c	4.8	81 +/- 3%	3645	3645	0	0	yes	UAUGGCUUUCUAUUCCUAUGUG	UGUAGGGUUCAAAGCCAUUAG	UAUGGCUUUCUAUUCCUAUGUGAUUCUGUUAAUAAUGUCAUGUAGGGUUCAAAGCCAUUAG	NW_020848400.1:8847977..8848038:-
NW_020848400.1_47056	ipu-let-7h	dre-let-7a	0.6	73 +/- 2%	27431	27430	1	0	no	UGAGGUAGUAAGUUGUGUUGUU	CGAUGAAAUGUACUGCACGGGU	CGAUGAAAUGUACUGCACGGGUCAUAUCCGGGUGUGGCUCGGUUGUGCUGAGGUAGUAAGUUGUGUUGUU	NW_020848400.1:8998827..8998897:-
NW_020848400.1_47057	ipu-let-7g	dre-let-7a	90216.6	80 +/- 3%	176947	176082	9	856	yes	UGAGGUAGUAGUUUGUAUAGUU	CUAUACAGCCUACUGUCUUUCU	UGAGGUAGUAGUUUGUAUAGUUUGGGAUCACACCAGAUCUAGGAGAUAACUAUACAGCCUACUGUCUUUCU	NW_020848400.1:8998949..8999020:-
NW_020848401.1_47107	ipu-miR-92a	dre-miR-25-3p	4.4	81 +/- 3%	115734	115734	0	0	yes	UAUUGCACUUGUCCCGGCCUGU	GGGCACUGGGUUAGUCGCAGUGUG	UAUUGCACUUGUCCCGGCCUGUUGAGGGCACUGGGUUAGUCGCAGUGUG	NW_020848401.1:665751..665800:-
NW_020848401.1_47108	ipu-miR-92a	dre-miR-25-3p	59024.4	80 +/- 3%	115765	115734	26	5	yes	UAUUGCACUUGUCCCGGCCUGU	AGGUCGGGAUCGGCCGCAAUGUU	AGGUCGGGAUCGGCCGCAAUGUUGCUUUUAUCUGAAUGAAAUAUUGCACUUGUCCCGGCCUGU	NW_020848401.1:665778..665841:-
NW_020848401.1_47110	ipu-miR-19b	dre-miR-19a-3p	13111.1	80 +/- 3%	25708	25665	4	39	yes	UGUGCAAAUCCAUGCAAAACUG	AGUUUUGCUGGUUUGCAUUCAGC	AGUUUUGCUGGUUUGCAUUCAGCGUUCAGUCAGAAUUUGGCUGUGCAAAUCCAUGCAAAACUG	NW_020848401.1:666028..666091:-
NW_020848401.1_47111	ipu-miR-20a	dre-miR-17a-5p	15776.2	80 +/- 3%	30936	30313	178	445	yes	UAAAGUGCUUAUAGUGCAGGUAG	ACUGCAGUGUGAGCACUUGAAG	UAAAGUGCUUAUAGUGCAGGUAGUUUGGUCUGUAGCACUUCUACUGCAGUGUGAGCACUUGAAG	NW_020848401.1:666152..666216:-
NW_020848401.1_47115	ipu-miR-18a	dre-miR-18a	304.6	80 +/- 3%	598	442	5	151	no	UAAGGUGCAUCUAGUGCAGAUAG	ACUGCCCUAAGUGCUCCUUCUGG	UAAGGUGCAUCUAGUGCAGAUAGUGGAUUAGAUCGGCACCUACUGCCCUAAGUGCUCCUUCUGG	NW_020848401.1:666422..666486:-
NW_020848408.1_47466	ipu-miR-199a-5p	dre-miR-199-5p	301270	80 +/- 3%	590920	409278	0	181642	yes	CCCAGUGUUCAGACUACCUGUUC	ACAGUAGUCUGCACAUUGGUU	CCCAGUGUUCAGACUACCUGUUCAGGAUGUAGUAAUUGUACAGUAGUCUGCACAUUGGUU	NW_020848408.1:698986..699046:+
NW_020848416.1_48041	ipu-miR-221	dre-miR-221-3p	21087.9	80 +/- 3%	41355	41052	0	303	yes	AGCUACAUUGUCUGCUGGGUUUC	ACCUGGCAUGCAAUGUAGAUA	ACCUGGCAUGCAAUGUAGAUAUCUGUGUUAGUCCACCUACAGCUACAUUGUCUGCUGGGUUUC	NW_020848416.1:635138..635201:+
NW_020848416.1_48209	ipu-miR-200c	dre-miR-429a	5.1	81 +/- 3%	62961	62918	0	43	yes	UAAUACUGCCUGGUAAUGAUG	CAUCUUACGAGGCAGUUUUGGA	CAUCUUACGAGGCAGUUUUGGAUGUCAUAGAAUUCUCUAAUACUGCCUGGUAAUGAUG	NW_020848416.1:11014970..11015028:+
NW_020848416.1_48269	ipu-miR-101a	dre-miR-101a	697199	80 +/- 3%	1367516	1360629	0	6887	yes	UACAGUACUGUGAUAACUGAAG	UCAGUUAUCACAGUGCUGAUG	UCAGUUAUCACAGUGCUGAUGCUGUCCAUCUUAAAGGUACAGUACUGUGAUAACUGAAG	NW_020848416.1:15744809..15744868:+
NW_020848416.1_48483	ipu-let-7e	dre-let-7a	706561	80 +/- 3%	1385880	1384388	0	1492	yes	UGAGGUAGUAGAUUGAAUAGUU	CUAUACAAUCUACUGUCUUUCC	UGAGGUAGUAGAUUGAAUAGUUGUGGGGUAUUAAUCCUCCCUUUGAGAUAACUAUACAAUCUACUGUCUUUCC	NW_020848416.1:4927989..4928062:-
