# Supplementary material for: Integrated miRNA and mRNA Sequencing Reveals the Sterility Mechanism in Hybrid Yellow Catfish Resulting from Pelteobagrus fulvidraco (♀) × Pelteobagrus vachelli (♂)
Source: Animals (Basel). 2024 May 27;14(11):1586. doi: 10.3390/ani14111586 (PMC11171309; doi:10.3390/ani14111586)
Supplement: Supplementary file 1 [file animals-14-01586-s001.zip › Tables/Table S6.xlsx]

## Sheet: Sheet1
Table S6. The novel miRNAs predicted by miRDeep2.
provisional id	example miRBase miRNA with the same seed	miRDeep2 score	estimated probability that the miRNA candidate is a true positive	total read count	mature read count	loop read count	star read count	significant randfold p-value	consensus mature sequence	consensus star sequence	consensus precursor sequence	precursor coordinate
NW_020848201.1_37598	dre-miR-143	8073127	80 +/- 3%	15835082	15824601	0	10481	yes	UGAGAUGAAGCACUGUAGCACG	GGUGCAGUGCUGCAUCUCUGGU	GGUGCAGUGCUGCAUCUCUGGUCAGUUGGGAGUCUGAGAUGAAGCACUGUAGCACG	NW_020848201.1:12569686..12569742:-
NW_020847763.1_908	dre-miR-30a-5p	639289	80 +/- 3%	1253938	1231287	66	22585	no	UGUAAACAUCCCCGACUGGAAGCU	UUUCAGUUGGAUGUUUGCUGC	UGUAAACAUCCCCGACUGGAAGCUGUGUGUGAAGUGUUGAGCUUUCAGUUGGAUGUUUGCUGC	NW_020847763.1:7308956..7309019:+
NW_020848081.1_30066	oni-miR-10d	481929	80 +/- 3%	945275	944198	0	1077	yes	ACCCUGUAGAACCGAAUUUGUG	AAAUUCGCAUCUACGGGACUAC	ACCCUGUAGAACCGAAUUUGUGUGACAUUCGGGCAAUCGCAAAUUCGCAUCUACGGGACUAC	NW_020848081.1:106295..106357:+
NW_020848262.1_41707	ssa-miR-148a-5p	127123	80 +/- 3%	249338	184688	0	64650	yes	AAGUUCUGUGGUACACUCUGACU	UCAGUGCAUAACAGAACUUUG	AAGUUCUGUGGUACACUCUGACUCUGGAUCUGUGGCAGUCAGUGCAUAACAGAACUUUG	NW_020848262.1:567732..567791:-
NW_020847854.1_10622	-	47064.9	80 +/- 3%	92317	91860	451	6	yes	AUCUCUCAGACUGGAGGAGUUUG	UUUCCUCUGUCAGAUUACA	AUCUCUCAGACUGGAGGAGUUUGAGCUGAGAACUGAGGACAGAUCUCUACAGCUUUCCUCUGUCAGAUUACA	NW_020847854.1:92148..92220:+
NW_020848089.1_30746	dre-miR-22a-3p	42329.5	80 +/- 3%	83019	81470	11	1538	yes	AAGCUGCCAGCUGAAGAGCUGU	AGUUCUUCUCUGGCAAACUUU	AGUUCUUCUCUGGCAAACUUUAUGUUCCUAUUCACAUGCUAAAGCUGCCAGCUGAAGAGCUGU	NW_020848089.1:130227..130290:-
NW_020848416.1_48040	dre-miR-221-3p	38848.4	80 +/- 3%	76191	72358	0	3833	yes	AGCUACAUCUGGCUACUGGGUCUC	UGCUCAGUAGUCAGUGUAG	UGCUCAGUAGUCAGUGUAGGUCCUGUCUGCCUGUCAGCAGCUACAUCUGGCUACUGGGUCUC	NW_020848416.1:634803..634865:+
NW_020848394.1_45892	dre-let-7a	35067.3	80 +/- 3%	68774	67856	62	856	yes	UGAGGUAGUAGGUUGUGUAGUU	CUAUACAGCCUACUGUCUUUCU	UGAGGUAGUAGGUUGUGUAGUUUUAGGGUCACACCCACACUGGGAGAUAACUAUACAGCCUACUGUCUUUCU	NW_020848394.1:3174167..3174239:+
NW_020848201.1_37595	dre-miR-145-5p	34879.4	80 +/- 3%	68405	52466	26	15913	yes	GUCCAGUUUUCCCAGGAAUCCC	AUUCCUGGAAAUACUGUUCUU	GUCCAGUUUUCCCAGGAAUCCCAUGGGAAUUUACAAAGGGGAUUCCUGGAAAUACUGUUCUU	NW_020848201.1:12569357..12569419:-
NW_020848117.1_32701	dre-miR-30a-3p	27923.8	80 +/- 3%	54762	52947	0	1815	yes	CUUUCAGUCGGAUGUUUGCAGU	UGUAAACAUCAUCUGACUGGAAGCU	UGUAAACAUCAUCUGACUGGAAGCUGGAUUGGUACAGACAGCUUUCAGUCGGAUGUUUGCAGU	NW_020848117.1:809126..809189:+
NW_020847902.1_15441	dre-miR-148	26043.1	80 +/- 3%	51074	35423	0	15651	yes	UCAGUGCAUUACAGAGCUUUGC	AAGUUCUGUGGUCCACUCUGACU	AAGUUCUGUGGUCCACUCUGACUGUAUGAUUGUGUGGUCAGUGCAUUACAGAGCUUUGC	NW_020847902.1:7740598..7740657:+
NW_020848034.1_26923	dre-miR-17a-5p	22251.7	80 +/- 3%	43637	42316	0	1321	yes	AAAAGUGCUGUUUGUGCAGGUAG	ACUGCAGAUCCAGCACUUCACA	AAAAGUGCUGUUUGUGCAGGUAGCUGAACACAAGACCUACUGCAGAUCCAGCACUUCACA	NW_020848034.1:2146570..2146630:-
NW_020847801.1_5672	dre-let-7a	20461.4	80 +/- 3%	40125	40119	3	3	yes	UGAGGUAGUGCUUUGUGCUGUU	CGGCGCAAAACACUGCCUUGC	UGAGGUAGUGCUUUGUGCUGUUGGUCGGGUCGCUCCUCUGCCCGCUGAUGGAGAUGACGGCGCAAAACACUGCCUUGC	NW_020847801.1:9601085..9601163:+
NW_020848151.1_35186	-	20165.7	80 +/- 3%	39565	37079	0	2486	no	UUCAUAGGUAGACCUGCCAGCAGUG	UUUUGGAUCAUUUGCAGA	UUUUGGAUCAUUUGCAGAGGAUGGAUUGUGUUCAUAGGUAGACCUGCCAGCAGUG	NW_020848151.1:236573..236628:-
NW_020848083.1_30157	-	19323.8	80 +/- 3%	37912	37098	0	814	no	UUCAUAGGUAGACCUGCCAGCAGUG	UUUUGGAUCAUUUACAGAGGACGGAUUG	UUUUGGAUCAUUUACAGAGGACGGAUUGCGUUCAUAGGUAGACCUGCCAGCAGUG	NW_020848083.1:457672..457727:+
NW_020848401.1_47117	dre-miR-17a-5p	18813.2	80 +/- 3%	36893	36863	0	30	yes	CAAAGUGCUUACAGUGCAGGUA	ACUGCAGUGGAGGCACUUCCAGC	CAAAGUGCUUACAGUGCAGGUAGUUCAGUACGACAUCUACUGCAGUGGAGGCACUUCCAGC	NW_020848401.1:666804..666865:-
NW_020848034.1_26925	dre-miR-17a-5p	17525.1	80 +/- 3%	34366	29090	0	5276	yes	UAAAGUGCUUACAGUGCAGGUAG	ACUGCAUUGUGGGCACUUCUGU	UAAAGUGCUUACAGUGCAGGUAGUGUGUCUGUUCUACUGCAUUGUGGGCACUUCUGU	NW_020848034.1:2147117..2147174:-
NW_020848389.1_45212	dre-miR-15a-5p	16834	80 +/- 3%	33010	32486	4	520	yes	UAGCAGCAUGUAAAUAUUGGAG	CCAGUAUGUUCGUGCUGCUGAA	UAGCAGCAUGUAAAUAUUGGAGUUACACCAUGACAGAUGUCUCCAGUAUGUUCGUGCUGCUGAA	NW_020848389.1:879228..879292:+
NW_020847857.1_11128	dre-miR-17a-5p	15459	80 +/- 3%	30314	30274	0	40	yes	UAAAGUGCUUAUAGUGCAGGUAG	ACUGCAGUGUGAGCACUUAAA	UAAAGUGCUUAUAGUGCAGGUAGUGUGUGAGCAAUCUACUGCAGUGUGAGCACUUAAA	NW_020847857.1:3026267..3026325:+
NW_020848034.1_26922	dre-miR-19a-3p	15322.4	80 +/- 3%	30046	29703	0	343	yes	UGUGCAAACCCAUGCAAAACUG	AGCUUUGCAGGGUCGGCAUUCAGC	AGCUUUGCAGGGUCGGCAUUCAGCCUUCAUCAUUCACCGCUGUGCAAACCCAUGCAAAACUG	NW_020848034.1:2146360..2146422:-
NW_020847857.1_11129	dre-miR-19a-3p	13603.1	80 +/- 3%	26673	25679	2	992	yes	UGUGCAAAUCCAUGCAAAACUG	AGUUUUGCUGGUUUGCAUUCUGC	AGUUUUGCUGGUUUGCAUUCUGCCUGACUUGUUGUUCGCUGUGCAAAUCCAUGCAAAACUG	NW_020847857.1:3027202..3027263:+
NW_020848112.1_32210	-	13001.3	80 +/- 3%	25509	24575	0	934	no	UGCGGAGUUUAGAACAAGUACA	GACUUGGUCCAAGCUCCACAGC	GACUUGGUCCAAGCUCCACAGCAGCUUUCAUGAACCCUGCGGAGUUUAGAACAAGUACA	NW_020848112.1:2070194..2070253:-
NW_020848262.1_41728	ssa-miR-33b-3p	12286.8	80 +/- 3%	24091	23687	272	132	yes	CAAUGUUCCUGCAGUGCAGCA	GUGCAUUGUAGUUGCAUUGC	GUGCAUUGUAGUUGCAUUGCAUGUGACUGAACAGAGUGCAAUGUUCCUGCAGUGCAGCA	NW_020848262.1:1817035..1817094:-
NW_020848416.1_48211	dre-miR-141-3p	11353.9	80 +/- 3%	22262	22176	0	86	yes	UAACACUGUCUGGUAAUGAUGU	CAUCUUACCUUACAGUGCUGGG	CAUCUUACCUUACAGUGCUGGGCUGUAUACUGGUGUUCUAACACUGUCUGGUAAUGAUGU	NW_020848416.1:11015174..11015234:+
NW_020847801.1_5638	-	8981.2	80 +/- 3%	17631	17624	4	3	no	UGCGAUUGGAUGACUUUUGGUCUCU	UGAGACACUGCAAAUAUCUCAUCCGC	UGCGAUUGGAUGACUUUUGGUCUCUGAAACUCUGCCGCCCAUCUAAAGAGUAUUUACUGAGACACUGCAAAUAUCUCAUCCGC	NW_020847801.1:5093247..5093330:+
NW_020848102.1_31895	-	7167.3	80 +/- 3%	14100	13497	0	603	no	UUUCUUUGGAUCUCAGCAUGAUGUG	UUCAGACUGAUAGAUCUCAAUGACUUUC	UUCAGACUGAUAGAUCUCAAUGACUUUCUUUCUUUCAAUUUCUUUGGAUCUCAGCAUGAUGUG	NW_020848102.1:58698..58761:-
NW_020848117.1_32773	-	6106.4	80 +/- 3%	11977	11664	0	313	yes	UGCAAACAUCCGACUGAAAGCU	CUUCCAGUCAGAUGAUGUUUACA	UGCAAACAUCCGACUGAAAGCUGUCUGUACCAAUCCAGCUUCCAGUCAGAUGAUGUUUACA	NW_020848117.1:809126..809187:-
NW_020848121.1_32861	-	6059.5	80 +/- 3%	11898	11837	20	41	no	UCGUGUUUCAUGUAGGCUGAUGAGU	UACAUAAACAGUCACAUCUGCGACUAUCUC	UCGUGUUUCAUGUAGGCUGAUGAGUCGACAAUAUGUGUUAUUUUCUUUUGCCGGUUACAUAAACAGUCACAUCUGCGACUAUCUC	NW_020848121.1:397515..397600:-
NW_020847939.1_18735	-	6019.6	80 +/- 3%	11847	11846	0	1	no	UUCUCUAUGACAGGUAACUCCAUG	AUAGUUCUUGCCUGAUUGAAGAUAAAAG	AUAGUUCUUGCCUGAUUGAAGAUAAAAGUUUAUUAAAUAUUGUUCUCUUCUCUAUGACAGGUAACUCCAUG	NW_020847939.1:493086..493157:+
NW_020847857.1_11160	-	5534.3	80 +/- 3%	10868	10729	0	139	no	UACUAAGUUACGGAUCUGUUAAUUU	UAUCAGCAGACCAGAAGUAGUAGUGUG	UACUAAGUUACGGAUCUGUUAAUUUAAUAAUAUCAGUGCAUCUGUGAAUAUCAGCAGACCAGAAGUAGUAGUGUG	NW_020847857.1:4759814..4759889:+
NW_020847813.1_7716	dre-miR-15a-5p	5445.8	80 +/- 3%	10673	10337	4	332	yes	UAGCAGCACGUAAAUAUUGGUG	CCCAAUAUUACUUGUGCUGCUU	UAGCAGCACGUAAAUAUUGGUGUGUGAGAAAAUAUAGUCUAACCCCAAUAUUACUUGUGCUGCUU	NW_020847813.1:313839..313904:+
NW_020847824.1_8703	dre-miR-221-3p	5101.7	80 +/- 3%	9998	9565	0	433	yes	AGCUACAUCUGAUUACUGGGUCA	ACCCGGUACUCAGUGUAGGGUCU	ACCCGGUACUCAGUGUAGGGUCUGUGUGCUUCCAACUACAGCUACAUCUGAUUACUGGGUCA	NW_020847824.1:797573..797635:+
NW_020848400.1_46881	abu-miR-29c-3p	5099.3	80 +/- 3%	9994	6563	0	3431	yes	CUAGCACCAUUUGAAAUCGGUU	ACCGAUUUCUUCUGGUGUUCAGA	ACCGAUUUCUUCUGGUGUUCAGAGUCUUUAGGGGUUUCUAGCACCAUUUGAAAUCGGUU	NW_020848400.1:3890849..3890908:-
NW_020848230.1_40085	-	5058.8	80 +/- 3%	9921	9626	0	295	yes	UCUUCACACCACUGAAAUCUGA	AGACUCCGGUGGAAUGAAGGAU	UCUUCACACCACUGAAAUCUGAUUGCACAACACACAGACUCCGGUGGAAUGAAGGAU	NW_020848230.1:783267..783324:-
NW_020848230.1_40086	-	4917	80 +/- 3%	9659	9626	3	30	no	UCUUCACACCACUGAAAUCUGA	UGAUGAUGAUGAUGAUGAA	UGAUGAUGAUGAUGAUGAAGAAGACAACGAGGGCAGGCCCAUGUCUCGUAUUCUUCACACCACUGAAAUCUGA	NW_020848230.1:783302..783375:-
NW_020847937.1_18503	ssa-miR-130a-5p	4843.6	80 +/- 3%	9493	8934	0	559	yes	ACUCUUUCUCUGUUGCACUACU	CAGUGCAAUAAUGAAAGGGCA	ACUCUUUCUCUGUUGCACUACUGUGGGAGAUGCAGCUAGCAGUGCAAUAAUGAAAGGGCA	NW_020847937.1:2552642..2552702:-
NW_020847966.1_21234	-	4158.4	80 +/- 3%	8168	8163	3	2	no	ACAGAACGGACAGACCAAGACGG	UGGAUUAGGGUUUAGAGUUGGGG	ACAGAACGGACAGACCAAGACGGCAGUGGCGGCACUGGCUGGAUUAGGGUUUAGAGUUGGGG	NW_020847966.1:3327..3389:+
NW_020847966.1_21232	-	4158	80 +/- 3%	8168	8163	3	2	no	ACAGAACGGACAGACCAAGACGG	UGGAUUAGGGUUUAGAGUUGGGG	ACAGAACGGACAGACCAAGACGGCAGUGGCGGCACUGGCUGGAUUAGGGUUUAGAGUUGGGG	NW_020847966.1:1691..1753:+
NW_020847966.1_21236	-	4158	80 +/- 3%	8168	8163	3	2	no	ACAGAACGGACAGACCAAGACGG	UGGAUUAGGGUUUAGAGUUGGGG	ACAGAACGGACAGACCAAGACGGCAGUGGCGGCACUGGCUGGAUUAGGGUUUAGAGUUGGGG	NW_020847966.1:5056..5118:+
NW_020847813.1_7714	fru-miR-15b	3746.5	80 +/- 3%	7342	7125	0	217	yes	UAGCAGCGCAUCAUGGUUUUCA	CAAACCAUAAUUUGCUGCUUUA	UAGCAGCGCAUCAUGGUUUUCAACAUUGCCAAAAAGGUGCAAACCAUAAUUUGCUGCUUUA	NW_020847813.1:313640..313701:+
NW_020848401.1_47113	dre-miR-19a-3p	3144.1	80 +/- 3%	6159	6131	0	28	yes	UGUGCAAAUCUAUGCAAAACUG	AGUUUUGCAUUGUUGCACCACA	AGUUUUGCAUUGUUGCACCACAAGAAAAAGAGUUGUGCAAAUCUAUGCAAAACUG	NW_020848401.1:666278..666333:-
NW_020848201.1_37483	dre-miR-194a	2932.4	80 +/- 3%	5743	5305	0	438	yes	UGUAACAGUCUCUCCAUUUGG	CCAGUGGAGGAGCUGUUACCUG	UGUAACAGUCUCUCCAUUUGGAAGAUUUCUAAGUGCCAGUGGAGGAGCUGUUACCUG	NW_020848201.1:4398386..4398443:-
NW_020847764.1_1518	-	2513.5	80 +/- 3%	4930	4772	0	158	yes	UUGGUGUAGAUAGUACGAAAGCU	UUAUAAUGGGAGUCUAUGGG	UUGGUGUAGAUAGUACGAAAGCUUGUAAAAGUUUAUAAUGGGAGUCUAUGGG	NW_020847764.1:950874..950926:+
NW_020848287.1_42412	-	2496.2	80 +/- 3%	4893	4713	9	171	yes	AACCGAGCUGUACCGAAUACCG	GUAUUCGGUACAGCUCGGCUUA	AACCGAGCUGUACCGAAUACCGCGAUUCAAGUCUUGUACUGCGGUAUUCGGUACAGCUCGGCUUA	NW_020848287.1:3333313..3333378:+
NW_020848071.1_29730	-	2286.1	80 +/- 3%	4499	4498	0	1	no	AUCCCGGACGAGCCCCCA	UUAAUUGUUCGGGACCAGCUGU	UUAAUUGUUCGGGACCAGCUGUUAUUUGUUAUUGAUCCCGGACGAGCCCCCA	NW_020848071.1:1073407..1073459:+
NW_020848314.1_43179	-	2118.5	80 +/- 3%	4152	4098	0	54	yes	ACUUCACGGCUCAGAAAUCACA	UGAUUUCUGAGCCGUGAAGU	UGAUUUCUGAGCCGUGAAGUCAAUUCUGACUUCACGGCUCAGAAAUCACA	NW_020848314.1:435839..435889:+
NW_020848314.1_43206	-	2115.9	80 +/- 3%	4147	4098	0	49	yes	ACUUCACGGCUCAGAAAUCACA	UGAUUUCUGAGCCGUGAAGU	UGAUUUCUGAGCCGUGAAGUCAGAAUUGACUUCACGGCUCAGAAAUCACA	NW_020848314.1:435837..435887:-
NW_020847763.1_1107	dre-miR-27a-3p	2108.7	80 +/- 3%	4128	4100	1	27	yes	UUCACAGUGGCUAAGUUCAGC	AGAGCUUAGCUAAUUGGUGAGC	AGAGCUUAGCUAAUUGGUGAGCAUUGAUCCAUUAAAUAUACUGUUCACAGUGGCUAAGUUCAGC	NW_020847763.1:13148682..13148746:+
NW_020848040.1_27494	dre-miR-193a-3p	1586.3	80 +/- 3%	3103	3078	0	25	yes	AACUGGCCCGCAAAGUCCCGCU	CGGGGUUUUGGGGGCGAGAUGU	CGGGGUUUUGGGGGCGAGAUGUGUUUCACUUUCAAUCCAACUGGCCCGCAAAGUCCCGCU	NW_020848040.1:178681..178741:-
NW_020848323.1_43266	ssa-miR-7132a-5p	1509.3	80 +/- 3%	2952	2564	0	388	yes	GACUUGGUCUAAGCUCCUCAGU	UGAGGAGUUUUGAGCAAGUAA	GACUUGGUCUAAGCUCCUCAGUGUCCCCAGAGUUACCCUGAGGAGUUUUGAGCAAGUAA	NW_020848323.1:3571097..3571156:+
NW_020848400.1_46884	dre-miR-29b	1410.5	80 +/- 3%	2758	2490	24	244	yes	UAGCACCAUUUGAAAUCAGUG	CUGGUUUCAGAUGGUGGCUUAGA	CUGGUUUCAGAUGGUGGCUUAGAGUGUUUCUGUCAGUGAUCUAGCACCAUUUGAAAUCAGUG	NW_020848400.1:3891054..3891116:-
NW_020847941.1_19439	-	1323.1	80 +/- 3%	2604	2601	0	3	no	UAAGAUCAUAUGUCUGUAGCGGAUA	UCCAGCCAAAAUACACACAGUGAAGUAGAU	UAAGAUCAUAUGUCUGUAGCGGAUAGAUGCUAGUGUUAGCUUAACUUCCAGCCAAAAUACACACAGUGAAGUAGAU	NW_020847941.1:1203097..1203173:-
NW_020848416.1_48163	dre-miR-29b	1314	80 +/- 3%	2569	2490	0	79	yes	UAGCACCAUUUGAAAUCAGUG	GCUGAAUUCAAAUGGUGCCAUAGA	GCUGAAUUCAAAUGGUGCCAUAGAGUGAUUCCUAACAUCUAGCACCAUUUGAAAUCAGUG	NW_020848416.1:7769554..7769614:+
NW_020848400.1_46880	dre-miR-29b	1290.8	80 +/- 3%	2524	2490	5	29	yes	UAGCACCAUUUGAAAUCAGUG	CUGGUUUCACAUGGUGGCUU	CUGGUUUCACAUGGUGGCUUGGAGUGUUUCUGUAACUCAUCUAGCACCAUUUGAAAUCAGUG	NW_020848400.1:3881953..3882015:-
NW_020848141.1_34971	-	1286.9	80 +/- 3%	2523	2504	0	19	yes	AAGACUGUGCACAACUCACUGUG	CAUGAGUUGCUGCACAUCAAGA	AAGACUGUGCACAACUCACUGUGUAAAAUUUAGGCCACAUGAGUUGCUGCACAUCAAGA	NW_020848141.1:1294976..1295035:-
NW_020848024.1_25749	-	1176.5	80 +/- 3%	2305	2104	0	201	yes	CACAGCAAGUGUAGACAGGCAG	UGCCUGUCUGUGCCUGCUGUAC	UGCCUGUCUGUGCCUGCUGUACAGGUGCAGGAAGUUCUGCACAGCAAGUGUAGACAGGCAG	NW_020848024.1:360912..360973:+
NW_020848087.1_30608	-	1176.5	80 +/- 3%	2305	2104	0	201	yes	CACAGCAAGUGUAGACAGGCAG	UGCCUGUCUGUGCCUGCUGUAC	UGCCUGUCUGUGCCUGCUGUACAGGCUCCCUGAUGUUCUGCACAGCAAGUGUAGACAGGCAG	NW_020848087.1:158864..158926:-
NW_020848416.1_48213	dre-miR-429a	1147.5	80 +/- 3%	2243	2233	1	9	yes	UAAUACUGCCUGGUAAUGCUGC	CGUCUUACCAGGCAUGUUUAGA	CGUCUUACCAGGCAUGUUUAGAUGUCUAGAUGCACUCUCUCUAAUACUGCCUGGUAAUGCUGC	NW_020848416.1:11016315..11016378:+
NW_020847804.1_6241	dre-miR-725-3p	1141.2	80 +/- 3%	2230	2195	0	35	yes	UUCAGUCAUUGUUUCUGGUAG	CGCUGGGAACCUUGGCUGAAAU	CGCUGGGAACCUUGGCUGAAAUGAACACCAGAAAUUUCAGUCAUUGUUUCUGGUAG	NW_020847804.1:1911495..1911551:+
NW_020847763.1_1109	dre-miR-24	1104.8	80 +/- 3%	2158	2146	0	12	yes	UGGCUCAGCUCAGCAGGAACAGG	GUGCCUGCUGAGCUGGUAACAGU	GUGCCUGCUGAGCUGGUAACAGUGUAUUCACAGAGAGCUGGCUCAGCUCAGCAGGAACAGG	NW_020847763.1:13149379..13149440:+
NW_020847794.1_4628	oni-miR-10917	1024	80 +/- 3%	2016	1994	1	21	no	UCAGCUGUGACUUCUGCCAAGA	AGUGGAAGAAAUCACAACUUGAUG	AGUGGAAGAAAUCACAACUUGAUGCAGAGCUUGACUCUUACUGUACACUCUUGGCCAAGUUUUUCUCAGCUGUGACUUCUGCCAAGA	NW_020847794.1:1460216..1460303:-
NW_020848280.1_42211	-	998.9	80 +/- 3%	1956	1825	1	130	yes	UGCGCAUAACCGAUCGUGCCGGC	CGGCACGAUCGGUUAUGCGCA	CGGCACGAUCGGUUAUGCGCAUGCAUAUUAUCAUCUACGCAUGCGCAUAACCGAUCGUGCCGGC	NW_020848280.1:233191..233255:+
NW_020848051.1_28761	-	858.2	80 +/- 3%	1680	1067	0	613	yes	AGCCUAUCAGGGGUGACUGGAG	UCCAGUCACCCAUGAUAGGCUU	UCCAGUCACCCAUGAUAGGCUUGUCAAGUUUGGACAAGCCUAUCAGGGGUGACUGGAG	NW_020848051.1:193601..193659:+
NW_020848137.1_34830	pny-miR-2187a	851.7	80 +/- 3%	1662	1236	0	426	yes	UUUACAGGCUAUGCUAAUCUAU	UUAAUUAGUAUAGCCUGUAUU	UUAAUUAGUAUAGCCUGUAUUAGUGAUGUGAUCAGUUCUUUACAGGCUAUGCUAAUCUAU	NW_020848137.1:725386..725446:-
NW_020847885.1_14089	dre-miR-727-5p	811.6	80 +/- 3%	1584	825	12	747	yes	UCAGUCUUCAAUUCCUCCCAGC	UUGAGGCGAGUUGAAGACUAA	UCAGUCUUCAAUUCCUCCCAGCCCGUAACUAUGGAAACUGUGAGUUGAGGCGAGUUGAAGACUAA	NW_020847885.1:20258..20323:-
NW_020848038.1_27401	dre-miR-727-5p	751.1	80 +/- 3%	1465	825	4	636	yes	UCAGUCUUCAAUUCCUCCCAGC	UUGAGGCGAGUUGAAGACUUA	UCAGUCUUCAAUUCCUCCCAGCCCGUAACCAUGGUAACUGUGAGUUGAGGCGAGUUGAAGACUUA	NW_020848038.1:407123..407188:-
NW_020847962.1_21008	-	698.6	80 +/- 3%	1369	608	0	761	yes	UUGAGUCGAUUCAGAGUUGAAU	UCCAACUGUGAAUUGAUUUAAC	UUGAGUCGAUUCAGAGUUGAAUCACUUUCAUACUGCAAUCCAACUGUGAAUUGAUUUAAC	NW_020847962.1:120633..120693:+
NW_020847995.1_23376	dre-miR-193a-3p	677.7	80 +/- 3%	1320	1070	0	250	yes	AACUGGCCUACAAAGUCCCAGU	UGGGGCUUUGCGGGCAAGCUGA	UGGGGCUUUGCGGGCAAGCUGAGUGAAUCUCUUUCCCCAUCAACUGGCCUACAAAGUCCCAGU	NW_020847995.1:235813..235876:-
NW_020847953.1_19924	-	631.6	80 +/- 3%	1235	1225	0	10	yes	CGACCAAAACGAGAGCUCGGC	GAGCUCUCGUUUUGGUCGUAG	GAGCUCUCGUUUUGGUCGUAGUGCUCACUACGACCAAAACGAGAGCUCGGC	NW_020847953.1:322471..322522:-
NW_020847953.1_19709	-	631.5	80 +/- 3%	1235	1225	0	10	yes	CGACCAAAACGAGAGCUCGGC	GAGCUCUCGUUUUGGUCGUAG	GAGCUCUCGUUUUGGUCGUAGUGAGCACUACGACCAAAACGAGAGCUCGGC	NW_020847953.1:322474..322525:+
NW_020848090.1_30871	-	596.2	80 +/- 3%	1168	1046	0	122	yes	UGAUGAUCAUUACUGUGAUGA	CAUGACCGUGAUGAUGAUUAUU	UGAUGAUCAUUACUGUGAUGAUGUCUAUGAUGAUGAUCAUGACCGUGAUGAUGAUUAUU	NW_020848090.1:3943789..3943848:-
NW_020848090.1_30873	-	596	80 +/- 3%	1168	1046	0	122	yes	UGAUGAUCAUUACUGUGAUGA	CAUGACCGUGAUGAUGAUUAUU	UGAUGAUCAUUACUGUGAUGAUGUCUAUGAUGAUGAUCAUGACCGUGAUGAUGAUUAUU	NW_020848090.1:3943915..3943974:-
NW_020847763.1_1019	-	558	80 +/- 3%	1092	967	0	125	yes	CGUGAGCAGGACAAAAGGCUUC	AACCUUUUGUCCUGCUCACCU	AACCUUUUGUCCUGCUCACCUACCACCUGUGUUACUGCGUGAGCAGGACAAAAGGCUUC	NW_020847763.1:10257280..10257339:+
NW_020848079.1_30035	abu-miR-722	545.3	80 +/- 3%	1061	1052	1	8	yes	UUUUGCAGAAACGUUUCAGAUU	UUUGAAACGUUUUAGCUAAA	UUUGAAACGUUUUAGCUAAAAAUGUUUCCAUGGUAAAGGUGUUUUUUGCAGAAACGUUUCAGAUU	NW_020848079.1:13227..13292:+
NW_020848115.1_32523	dre-miR-182-5p	486	80 +/- 3%	945	940	0	5	yes	UUUGGCAAUAGUAGAACUCACACU	UGGUUCUAGACUUGCCAACU	UUUGGCAAUAGUAGAACUCACACUGGUAAUGUAAAAAAAGGAUCCGGUGGUUCUAGACUUGCCAACU	NW_020848115.1:419270..419337:-
NW_020847888.1_14196	dre-miR-130a	442.3	80 +/- 3%	868	674	14	180	no	CAGUGCAAUGUUAAAAGGGCA	GCCCCUUUUAUGUUGUACUACU	GCCCCUUUUAUGUUGUACUACUAGUGCCGUGGUUCUGAGAGCAGUGCAAUGUUAAAAGGGCA	NW_020847888.1:3197690..3197752:-
NW_020848201.1_37511	dre-miR-18a	413.3	80 +/- 3%	803	800	0	3	yes	UAAGGUGCAUCUUGUGUAGUCA	UACUGCGCUAGAUGCUCCUUCA	UAAGGUGCAUCUUGUGUAGUCAGUGAAGUAGUGUAGUAUCUACUGCGCUAGAUGCUCCUUCA	NW_020848201.1:9530803..9530865:-
NW_020848305.1_42767	-	411.7	80 +/- 3%	808	807	0	1	yes	AUAGUGUGUGACGUGUUUUUCCG	AGCUAAACCCUUACACACUUU	AGCUAAACCCUUACACACUUUGUUAUGUUCUAACUUUACAUAGUGUGUGACGUGUUUUUCCG	NW_020848305.1:46377..46439:+
NW_020848201.1_37179	-	405.8	80 +/- 3%	795	792	0	3	yes	CAAAUGGAGAGACUGUUACAUCC	AGGUAACAGCUCCUCCACUGGCA	AGGUAACAGCUCCUCCACUGGCACUUAGAAAUCUUCCAAAUGGAGAGACUGUUACAUCC	NW_020848201.1:4398387..4398446:+
NW_020847785.1_3441	-	393.9	80 +/- 3%	771	712	1	58	yes	GAUGGAGAGGGCUGAUCCUACA	AGGGUCAGACUUUUCUUUUACA	AGGGUCAGACUUUUCUUUUACAUCCUCGUGAAUGUUAGUGAUAGGGAUGGAGAGGGCUGAUCCUACA	NW_020847785.1:874950..875017:+
NW_020848009.1_24871	dre-miR-141-3p	375.1	80 +/- 3%	727	712	0	15	yes	UAACACUGCUGUAUCUGUAUAAU	UGCACCAGAUCAGCAGUGUUGGA	UAACACUGCUGUAUCUGUAUAAUCAGUGUUCAUGAUGCACCAGAUCAGCAGUGUUGGA	NW_020848009.1:1744807..1744865:-
NW_020847779.1_3206	-	351.4	80 +/- 3%	686	643	0	43	yes	AUCACAAUACAGAGCUCCGGCG	CCGGAGCUCUGGAUUGUGAUUG	CCGGAGCUCUGGAUUGUGAUUGGUCGGAACCAAUCACAAUACAGAGCUCCGGCG	NW_020847779.1:72533..72587:-
NW_020848046.1_28264	-	351.1	80 +/- 3%	686	649	0	37	yes	UAAAACACAACGAUCCAGAAC	UUCUGGAUCGUUGUGUUUUAAU	UUCUGGAUCGUUGUGUUUUAAUUGUCGAUCGUGAUUAAAACACAACGAUCCAGAAC	NW_020848046.1:63801..63857:-
NW_020848169.1_36182	-	349	80 +/- 3%	717	716	0	1	no	UAAUGAAUGAUCUCCUGUACAUGUG	CCUGUAUUUUCAUUUGAUCUCAUUUGGAUU	CCUGUAUUUUCAUUUGAUCUCAUUUGGAUUUGUUUUCAGCUAUAAUGAAUGAUCUCCUGUACAUGUG	NW_020848169.1:22634..22701:-
NW_020848400.1_46663	-	330.1	80 +/- 3%	645	644	0	1	yes	UGAAUCUCUGUGGAAAAUUUGG	AAAUUUUCCCCAGAGAUUCAAC	AAAUUUUCCCCAGAGAUUCAACAUAUAUAUGUUGAAUCUCUGUGGAAAAUUUGG	NW_020848400.1:5216053..5216107:+
NW_020847926.1_17512	oni-miR-10752	328.9	80 +/- 3%	635	619	0	16	yes	UAGGACACGUGGAAACCAAACU	UUUGGUUUCCACGUGUCCUACA	UAGGACACGUGGAAACCAAACUUAUAAUAAUGGAUAAGUUUGGUUUCCACGUGUCCUACA	NW_020847926.1:547277..547337:+
NW_020847926.1_17541	oni-miR-10752	328.8	80 +/- 3%	635	619	0	16	yes	UAGGACACGUGGAAACCAAACU	UUUGGUUUCCACGUGUCCUACA	UAGGACACGUGGAAACCAAACUUAUCCAUUAUUAUAAGUUUGGUUUCCACGUGUCCUACA	NW_020847926.1:547275..547335:-
NW_020848028.1_26227	-	292.1	80 +/- 3%	572	495	0	77	yes	UCACGUGAUGCCGCAGUUGACG	AACAGCUGCGUUUGACACGUGU	AACAGCUGCGUUUGACACGUGUUUUGUUUGCGUUGAAACGACAGGUCACGUGAUGCCGCAGUUGACG	NW_020848028.1:382886..382953:+
NW_020847967.1_21410	-	264	80 +/- 3%	530	513	0	17	no	UAGUCAUGUCCAGUGCAGCUCUUCC	UAUGCUAUCACUGUAUGGC	UAUGCUAUCACUGUAUGGCAGAGUUUUCAUAGCAUUUUAGUCAUGUCCAGUGCAGCUCUUCC	NW_020847967.1:2768116..2768178:-
NW_020847977.1_22521	-	263.5	80 +/- 3%	516	512	0	4	yes	UGCGUCUUUGGAUAUAUAGCUU	AGCUAUAUGGCCAAAGGUGUGU	AGCUAUAUGGCCAAAGGUGUGUGUGAUGGUCAGGUGUUCAUGCGUCUUUGGAUAUAUAGCUU	NW_020847977.1:1550051..1550113:+
NW_020848400.1_46875	-	262.5	80 +/- 3%	512	494	0	18	yes	UCAUGACGAACUCCUGACUUCC	GAAGUCAGGAAUUUGUCAUGA	UCAUGACGAACUCCUGACUUCCUGACAAUAGAGGGAAGUCAGGAAUUUGUCAUGA	NW_020848400.1:2944349..2944404:-
NW_020847857.1_11126	dre-miR-18a	261.3	80 +/- 3%	504	327	27	150	yes	UAAGGUGCAUUUAGUGCAGAUA	ACUGCCCUAAGUGCUCCUUCUGG	UAAGGUGCAUUUAGUGCAGAUAGUGAAGUAGACUAGCACCUACUGCCCUAAGUGCUCCUUCUGG	NW_020847857.1:3026007..3026071:+
NW_020847846.1_10010	-	249.5	80 +/- 3%	487	482	0	5	yes	UAGACGAGACUCAGCAUCACAG	UGUGAUGCUGAAUCUCUCUCUAU	UGUGAUGCUGAAUCUCUCUCUAUAUACACACAUAUAUACUGUAUAUAUAAACUAGUGUUGUAGACGAGACUCAGCAUCACAG	NW_020847846.1:379690..379772:-
NW_020847880.1_13647	-	240.7	80 +/- 3%	470	469	0	1	yes	UAUAGAAGUGAAUGGGGCUCAU	AGCCCCAUUCAAUUCCAUAGUA	AGCCCCAUUCAAUUCCAUAGUAGGAAAAAAGAAUACUAUAGAAGUGAAUGGGGCUCAU	NW_020847880.1:530643..530701:+
NW_020848312.1_42953	-	238.3	80 +/- 3%	465	464	0	1	yes	UAUAGAAGUGAAUGGGGCUCAU	UGAGCCCUAUUCACUUCCAUAGU	UGAGCCCUAUUCACUUCCAUAGUAUUCUUUUUCCCCACUAUAGAAGUGAAUGGGGCUCAU	NW_020848312.1:2610983..2611043:+
NW_020847794.1_4464	-	218.3	80 +/- 3%	426	392	0	34	yes	GCUGGAGACUGCAUUUUGAGC	UCAAAAUGCAGUCUCCAACCCA	GCUGGAGACUGCAUUUUGAGCUGGUGGCAUUGGAUGGUCAAAAUGCAGCUCAAAAUGCAGUCUCCAACCCA	NW_020847794.1:7966576..7966647:+
NW_020848008.1_24667	-	211.6	80 +/- 3%	412	147	0	265	yes	CGCGUCAUGACACAUUCAUUCU	AAUGAAUGUGUCAUGAUGCGGGG	CGCGUCAUGACACAUUCAUUCUAAACUUUACAAUUUACAAUGAAUGUGUCAUGAUGCGGGG	NW_020848008.1:1486950..1487011:-
NW_020847958.1_20580	ssa-miR-153b-5p	201.4	80 +/- 3%	386	329	0	57	yes	UCAUUUUUGUGGUUUGCAGCU	UUGCAUAGUCACAAAAAUGAUC	UCAUUUUUGUGGUUUGCAGCUAGUAGUCUCGGUCCAGUUGCAUAGUCACAAAAAUGAUC	NW_020847958.1:1662557..1662616:+
NW_020847890.1_14226	-	194.4	80 +/- 3%	381	322	0	59	yes	UCUCUCAGUGGAACUCCAGUUG	UGCUGGCGUUUUUCUGAGAGCU	UCUCUCAGUGGAACUCCAGUUGAAGUUCAUUAUCCAGCGACGCUGCUGGCGUUUUUCUGAGAGCU	NW_020847890.1:776776..776841:+
NW_020847857.1_11290	oni-miR-10604	191.2	80 +/- 3%	366	208	0	158	yes	AACAUGCACUGAGGCUCCACCC	UGGUGCCUAAGUAGAUGCUGAUU	UGGUGCCUAAGUAGAUGCUGAUUCAAAGAGAUUCAAUCAACAUGCACUGAGGCUCCACCC	NW_020847857.1:2287769..2287829:-
NW_020848323.1_43260	-	190.8	80 +/- 3%	372	354	0	18	yes	CUUCUCCUGGGGUCUGCUCAGU	UGAGUUAACCUGAGGAGAAAGA	CUUCUCCUGGGGUCUGCUCAGUGUCACACCAGUCAGCUGAGUUAACCUGAGGAGAAAGA	NW_020848323.1:2847820..2847879:+
NW_020848409.1_47607	-	180.3	80 +/- 3%	352	345	0	7	yes	CUUGGGCUGUAACAGGUGUUUU	ACACCUGAUUCAGCUCAACGGC	ACACCUGAUUCAGCUCAACGGCUCAUUAUUCGGCUCUCUUGGGCUGUAACAGGUGUUUU	NW_020848409.1:2214602..2214661:+
NW_020848408.1_47461	-	178	80 +/- 3%	347	346	0	1	yes	AAUGUAUUUGUAGCACUGCAAU	UUGCAGUGCUACAAAUACAUU	UUGCAGUGCUACAAAUACAUUAAUACAGUAUAUAAAUGUAUUUGUAGCACUGCAAU	NW_020848408.1:589076..589132:+
NW_020847890.1_14219	-	165.8	80 +/- 3%	323	292	1	30	yes	UGUGUGUUAGGUGAGAAGAAUC	UGCUUUUCACCUAACACACACA	UGCUUUUCACCUAACACACACACAUUUUCAAAUGUUUGUGUGUGUGUGUUAGGUGAGAAGAAUC	NW_020847890.1:623494..623558:+
NW_020848035.1_27049	-	165.5	80 +/- 3%	323	302	0	21	yes	CACCUGUCAGAGGCUGAUUACA	UGAUCAGCCUGCUUGGAAGGAUG	UGAUCAGCCUGCUUGGAAGGAUGUACUUGUUGGCGCUCAUCACACCUGUCAGAGGCUGAUUACA	NW_020848035.1:4944203..4944267:+
NW_020848017.1_25260	-	161.7	80 +/- 3%	315	313	0	2	yes	UCUCUUUGGAUUGGCUGUUAGGA	CGACAGCCACUCAGAAGAGACU	CGACAGCCACUCAGAAGAGACUUAUUUAUACCGUCUCUUUGGAUUGGCUGUUAGGA	NW_020848017.1:230819..230875:-
NW_020847937.1_18495	-	160.5	80 +/- 3%	313	295	0	18	yes	AAUGUCCUGCAACAGCAUACUU	GGUGUGCUGUUUCAGGACCUUA	AAUGUCCUGCAACAGCAUACUUGUGAGGAGUAAACCAUGAUAAGGUGUGCUGUUUCAGGACCUUA	NW_020847937.1:1686116..1686181:-
NW_020848223.1_39085	-	159.3	80 +/- 3%	311	301	2	8	yes	UUUGACAUGUUAUUCAGGACGG	UUCCUAACUAGCAUGUCAGAAC	UUCCUAACUAGCAUGUCAGAACAGUAGGUACCUAUUAUUUUGACAUGUUAUUCAGGACGG	NW_020848223.1:4908338..4908398:+
NW_020848034.1_26791	gmo-miR-11225-5p	153.8	80 +/- 3%	292	291	0	1	yes	UAAACUGUGAAGUGCUCUGUCA	ACAGAGCACUUCACAGUUUAUG	ACAGAGCACUUCACAGUUUAUGUGUAUAUAAACUGUCAUAAACUGUGAAGUGCUCUGUCA	NW_020848034.1:2261722..2261782:+
NW_020847914.1_16426	-	148.8	80 +/- 3%	288	276	0	12	yes	CUAACUGUAGCGGCUACGAGCU	CUCAUAGCCGCUACAGUUAGCU	CUCAUAGCCGCUACAGUUAGCUCGUAGCGGCUAAGAGCUAACUGUAGCGGCUACGAGCU	NW_020847914.1:1726363..1726422:-
NW_020847778.1_2972	ccr-miR-132b	147.6	80 +/- 3%	281	263	0	18	yes	ACCAUGGCUGUAGACUGUUACC	UAACAAUCUAAAGCCACGGUCA	ACCAUGGCUGUAGACUGUUACCUUGCGCUGUUGCCACAGUAACAAUCUAAAGCCACGGUCA	NW_020847778.1:2581778..2581839:+
NW_020848129.1_33886	-	146.3	80 +/- 3%	304	245	4	55	no	UACAGACUGUAAUAUCUCCUGU	CAUGAAUACAGUAGGUUGUAGC	UACAGACUGUAAUAUCUCCUGUCUGCCUUUUAGAUCAUGAAAAUACACUGAAAAAUAGAGCAUGAAUACAGUAGGUUGUAGC	NW_020848129.1:1179689..1179771:+
NW_020848035.1_27046	-	141	80 +/- 3%	274	134	0	140	yes	GGAUGGUUCAUAAGAGCUUGAGG	CAAACUCUUAUGAACCAUCUUG	GGAUGGUUCAUAAGAGCUUGAGGAAGCAUCAGAAGAAAUACCUCAAACUCUUAUGAACCAUCUUG	NW_020848035.1:4757583..4757648:+
NW_020847785.1_3631	ccr-miR-132b	140.4	80 +/- 3%	267	249	0	18	yes	ACCAUGGCUGUAGACUGUUACC	UAACAAUCUAAAGCCACGGUCA	ACCAUGGCUGUAGACUGUUACCAGAAAUGCUGUUGCUACAGUAACAAUCUAAAGCCACGGUCA	NW_020847785.1:2568962..2569025:-
NW_020847967.1_21375	-	137.4	80 +/- 3%	266	252	0	14	yes	CAAUAGCUUGUGUUCUGACCGA	CGGUCAGAACACAAGGUAUUGA	CAAUAGCUUGUGUUCUGACCGAGGUAAAUUCUAAUAUACCUCGGUCAGAACACAAGGUAUUGA	NW_020847967.1:511228..511291:-
NW_020847770.1_2360	-	133.5	80 +/- 3%	269	266	0	3	no	UCCAGCGUCACACUGUGGAGC	CACACAGUGAAGCUGCUGAGAAGU	CACACAGUGAAGCUGCUGAGAAGUUUGGAUCACUCCAGCGUCACACUGUGGAGC	NW_020847770.1:2143752..2143806:-
NW_020847794.1_4620	-	130.8	80 +/- 3%	255	249	0	6	yes	UCUCUAUGAUAUUUCUGCACUG	GAGCUGAAGUGCCAUAGAGGCA	GAGCUGAAGUGCCAUAGAGGCAGAAAUGAUAUCAUUUGUCUCUAUGAUAUUUCUGCACUG	NW_020847794.1:1289720..1289780:-
NW_020848014.1_25226	oni-miR-10923	130.7	80 +/- 3%	252	172	0	80	yes	UGUGUGCUUCUGUUUGACUAGG	UUGGUUAGACUGAAGUCCUUGA	UUGGUUAGACUGAAGUCCUUGACAUGAAUUGUUUGUGUGCUUCUGUUUGACUAGG	NW_020848014.1:5330180..5330235:-
NW_020848162.1_35665	-	128.7	80 +/- 3%	251	249	0	2	yes	UCGUGUUGAAAGGUAUCGAUC	AUCGAUAUCUUUCAACAAGUGA	AUCGAUAUCUUUCAACAAGUGAGACACCAUUCAUGAAUCUCGUGUUGAAAGGUAUCGAUC	NW_020848162.1:1262285..1262345:+
NW_020847794.1_4659	-	128.1	80 +/- 3%	249	248	0	1	yes	UUGGAGACUGCAUUUUGAGC	UCAAAAUGCAGUCUCCAGCCCUU	UUGGAGACUGCAUUUUGAGCUGCAUUUUGACCAUCCAAUGCCACCAGCUCAAAAUGCAGUCUCCAGCCCUU	NW_020847794.1:7966572..7966643:-
NW_020848391.1_45389	-	119.1	80 +/- 3%	235	234	0	1	yes	GCAGUAGAUGUGUAGUGACUUCC	GAGUUUCCAUCCACCUGCUGUA	GCAGUAGAUGUGUAGUGACUUCCAUUGUCUCUAAUGGAGUUUCCAUCCACCUGCUGUA	NW_020848391.1:50138..50196:-
NW_020848144.1_35043	oni-miR-10614	112.3	80 +/- 3%	211	125	0	86	yes	CACACCUCACUGGAGUCCUCUU	CAGGGCGUCCUCUGAGGCUUGU	CACACCUCACUGGAGUCCUCUUGCUGGUUGAUGACGGACAGGGCGUCCUCUGAGGCUUGU	NW_020848144.1:97184..97244:-
NW_020847915.1_16429	-	103.4	80 +/- 3%	201	200	0	1	yes	CUUGUGUGGUCUUCGGUUCU	GAACUGAACACCACAUAUGUGA	GAACUGAACACCACAUAUGUGAUAUAAAAUCACUUGUGUGGUCUUCGGUUCU	NW_020847915.1:935438..935490:+
NW_020848277.1_42032	-	101.3	80 +/- 3%	197	111	0	86	yes	CAGGGCUGUUUCCCGGAGGAUG	CUCUCCGUGGAAAUGGGAUCUUCU	CUCUCCGUGGAAAUGGGAUCUUCUCUGAGCAGUGAAAAGAUAGCAGGGCUGUUUCCCGGAGGAUG	NW_020848277.1:818594..818659:-
NW_020848000.1_23929	-	97.6	80 +/- 3%	190	159	0	31	yes	AGAAUCCCAGCAGCCCCUGCG	CAGUUGCCAGCUGAGAUUAUG	AGAAUCCCAGCAGCCCCUGCGAGGCUGUCUCACACUCACAGUUGCCAGCUGAGAUUAUG	NW_020848000.1:3389712..3389771:-
NW_020848166.1_35890	-	97.3	80 +/- 3%	188	187	0	1	yes	UGGACUCAGGUGUGGCUUCUGC	AGAAGCCACACCUGAGUCUACU	AGAAGCCACACCUGAGUCUACUGAGAAGCCAAGAUGAUCUGAUUAAACACUCAGCUGGACUCAGGUGUGGCUUCUGC	NW_020848166.1:267758..267835:-
NW_020847794.1_4420	oni-miR-10585	95.1	80 +/- 3%	178	173	0	5	yes	CUGAUGAAGUCACUCUAUAGCCU	GGAUAGGUUGACUUCAUUGCAG	CUGAUGAAGUCACUCUAUAGCCUGCUACAUUUCUCAUCGGGAUAGGUUGACUUCAUUGCAG	NW_020847794.1:4280482..4280543:+
NW_020848028.1_26254	-	90.8	80 +/- 3%	176	155	0	21	yes	UAAAAUAUCCACUUUAUCAGU	CUGAUAAAGUGGAUAUUUUAAG	UAAAAUAUCCACUUUAUCAGUAUCAGUUCCUUACACUGAUAAAGUGGAUAUUUUAAG	NW_020848028.1:787405..787462:+
NW_020847764.1_1548	-	89.2	80 +/- 3%	175	170	0	5	yes	AUGUCUGCUUCAGUAGGUCUGA	UCAUGCCUCCUUUGCUGACAGA	AUGUCUGCUUCAGUAGGUCUGAUAGAUACAAAGGUCAUGCCUCCUUUGCUGACAGA	NW_020847764.1:4621703..4621759:+
NW_020847933.1_17923	-	89	80 +/- 3%	173	171	0	2	yes	UCCGGAUAUUCCCAGCAUUCU	GAACGCUGGGAAUCUGUGGGACA	UCCGGAUAUUCCCAGCAUUCUCUUGCCAGUAUCGCGACUCGGGAACGCUGGGAAUCUGUGGGACA	NW_020847933.1:720103..720168:-
NW_020848416.1_48514	dre-miR-183-5p	82.6	80 +/- 3%	154	152	0	2	yes	UAUGGCACCAUUUGAAUUCAGC	UGAUUUCAAAUGGUGCUAGAUGU	UGAUUUCAAAUGGUGCUAGAUGUUAGGAAUCACUCUAUGGCACCAUUUGAAUUCAGC	NW_020848416.1:7769554..7769611:-
NW_020848368.1_44438	dre-miR-34b	81.7	80 +/- 3%	151	141	0	10	yes	UAGGCAGUGGUGUUGAUCUC	GAUCAACACCACUGCCUACU	UAGGCAGUGGUGUUGAUCUCUUUCUGCUAAUGAGCCUCAUAGAUGGCCGAUGACAGCAAUAAUGACUGAGAUCAACACCACUGCCUACU	NW_020848368.1:106054..106143:+
NW_020848416.1_48250	-	74.5	80 +/- 3%	144	86	0	58	yes	UGAGACACUUUCUGACUGAUG	AUCAGUCAGAAAGUGUCUCAA	UGAGACACUUUCUGACUGAUGCUUCCCAACUUUUUCAACAUGUAUCAGUCAGAAAGUGUCUCAA	NW_020848416.1:14166244..14166308:+
NW_020847825.1_9105	abu-miR-10564	74.5	80 +/- 3%	136	135	0	1	yes	AACACAACUGCCAAAGACUCA	GAGUCUUUGGCAGUUGUGUUUGU	AACACAACUGCCAAAGACUCACUUUUGAGAAGGUGAGUCUUUGGCAGUUGUGUUUGU	NW_020847825.1:364482..364539:-
NW_020848028.1_26287	-	72.1	80 +/- 3%	139	118	0	21	yes	UAAAAUAUCCACUUUAUCAGU	CUGAUAAAGUGGAUAUUUUAAG	UAAAAUAUCCACUUUAUCAGUGUAAGGAACUGAUACUGAUAAAGUGGAUAUUUUAAG	NW_020848028.1:787403..787460:-
NW_020847857.1_11310	oni-miR-17b	69.5	80 +/- 3%	131	130	0	1	yes	ACCUGCACUGUAAGCACUUUGG	AGAAGUGCCUCCACUGCAGUAGGU	AGAAGUGCCUCCACUGCAGUAGGUAUUUCAUAUUACUACCUGCACUGUAAGCACUUUGG	NW_020847857.1:3025868..3025927:-
NW_020847825.1_9092	abu-miR-10564	66.2	80 +/- 3%	120	119	0	1	yes	AACACAACUGCCAAAGACUCA	GAGUCUUUGGCAGUUGUGUUUGU	AACACAACUGCCAAAGACUCACCUUCUCAAAAGUGAGUCUUUGGCAGUUGUGUUUGU	NW_020847825.1:364485..364542:+
NW_020848065.1_29443	-	66.2	80 +/- 3%	129	127	0	2	yes	AUUAGAUGAUAGUUGACAUGAAU	CUCAUGUCAUCUAUCAUCUACU	AUUAGAUGAUAGUUGACAUGAAUUCAUCAGACUCAUGUCAUCUAUCAUCUACU	NW_020848065.1:516810..516863:-
NW_020848041.1_27555	-	62.7	80 +/- 3%	131	130	0	1	no	CUCGGUACACUUGUGUUUGACCU	AGCAGCACAAAGUACUGAUGAGA	AGCAGCACAAAGUACUGAUGAGAGCGUGACGCUUACGGCUCGGUACACUUGUGUUUGACCU	NW_020848041.1:1488117..1488178:+
NW_020847958.1_20635	-	62.5	80 +/- 3%	130	91	0	39	no	UCAGACUCAAGAACAUCCUUUAG	UAAAGGAUGACUUGAAUUGUGCU	UAAAGGAUGACUUGAAUUGUGCUGCCAUAUGGUCCCAGUCAGACUCAAGAACAUCCUUUAG	NW_020847958.1:9310384..9310445:+
NW_020848240.1_41060	-	61.2	80 +/- 3%	119	117	0	2	yes	UUGUGUUUAUAUGACGGUACUG	UCAUAUCAUAUAAACACU	UUGUGUUUAUAUGACGGUACUGUUUUAGUUCUAGUCAUAUCAUAUAAACACU	NW_020848240.1:203979..204031:+
NW_020847956.1_20352	-	61.2	80 +/- 3%	129	109	0	20	no	UUCUUCAAGCUGGUGGACAUC	UGCUCCACCUGUCCUUGUAGGUC	UGCUCCACCUGUCCUUGUAGGUCUUUAAUCCGUGUAUGAGCGUUCUUCAAGCUGGUGGACAUC	NW_020847956.1:2292499..2292562:-
NW_020847919.1_16486	-	59.3	80 +/- 3%	114	109	0	5	yes	GGUCUAUUGAGGAUUGCAGCCC	CUGCAAUCUUCAAGGGACAGA	GGUCUAUUGAGGAUUGCAGCCCAUCAGUCUGAGAGGCUGCAAUCUUCAAGGGACAGA	NW_020847919.1:569809..569866:+
NW_020848078.1_30032	-	56.1	80 +/- 3%	109	108	0	1	yes	ACUAUAUUGUAACGUUGGACUG	UGUCUGACGUUACAAUAUCAUUA	UGUCUGACGUUACAAUAUCAUUAGUAAUAUUCUAAUUCUACUAUAUUGUAACGUUGGACUG	NW_020848078.1:2950092..2950153:-
NW_020847794.1_4543	-	50.7	80 +/- 3%	97	95	0	2	yes	UUCACACUGGCUGUAUUUUUUC	AAAAUACACCCAGUGUGAACU	AAAAUACACCCAGUGUGAACUACAUAUAGUCACCUAGUUCACACUGGCUGUAUUUUUUC	NW_020847794.1:13180667..13180726:+
NW_020848323.1_43268	-	50.1	80 +/- 3%	99	92	0	7	yes	UGCUGUGCUCUGCUGUAUUUC	CUUACAGCAAAACACAUCUCA	UGCUGUGCUCUGCUGUAUUUCAGCACAUUUACACUGACUUACAGCAAAACACAUCUCA	NW_020848323.1:3764206..3764264:+
NW_020848156.1_35533	dre-miR-153b-5p	46.2	80 +/- 3%	82	80	0	2	yes	CUCAUUUUUGUGACUAUGCAACU	CUGCAAACCACAAAAAUGACAC	CUCAUUUUUGUGACUAUGCAACUGGAGUCAGAUUACUAGCUGCAAACCACAAAAAUGACAC	NW_020848156.1:2467510..2467571:-
NW_020847827.1_9164	-	45.8	80 +/- 3%	96	47	0	49	yes	UAGGAGAACAGUGUUGAAAAAU	UUUACAAAACUGUUCCUUCCCA	UAGGAGAACAGUGUUGAAAAAUGAUUUAAGCUAUUUUACAAAACUGUUCCUUCCCA	NW_020847827.1:3685953..3686009:+
NW_020848248.1_41326	-	45.5	80 +/- 3%	88	84	0	4	yes	AUUGUAAUUCUACAUGCUGUGU	UACAGCGUAUAGAAUUACC	AUUGUAAUUCUACAUGCUGUGUUGCGUGUAGUAUUAUACAGCGUAUAGAAUUACC	NW_020848248.1:4541452..4541507:+
NW_020847764.1_1536	-	43.1	80 +/- 3%	85	83	0	2	yes	AGGUAGACUAUGACUUGUUGUU	AACAAAAUCACUAGUCUUCCAC	AGGUAGACUAUGACUUGUUGUUGCCAAUGAUAUACUUUCAACAACAAAAUCACUAGUCUUCCAC	NW_020847764.1:3331977..3332041:+
NW_020848052.1_29088	-	40.2	80 +/- 3%	78	77	0	1	yes	CAGGUGCAGAAGUUUGACAGUC	CUGUCUGCCAUCUGCACCCA	CAGGUGCAGAAGUUUGACAGUCCCAAAAGGGUUUGCUGUCUGCCAUCUGCACCCA	NW_020848052.1:410944..410999:+
NW_020847985.1_23087	-	37.6	80 +/- 3%	72	65	0	7	yes	AGGACUACAGAGGCUACGAUGU	UCGUAGCCUAUGCAGUCCUUGU	UCGUAGCCUAUGCAGUCCUUGUUAAGUGAAUAACAUAAGGACUACAGAGGCUACGAUGU	NW_020847985.1:74286..74345:+
NW_020847857.1_11307	-	36.9	80 +/- 3%	71	70	0	1	yes	UUCUUUCUCUCUUUACUAUAG	AUAGUGGAGAGAGUGAGAGGA	UUCUUUCUCUCUUUACUAUAGUGUGUUCUAUAGUGUUUCUAUAGUGGAGAGAGUGAGAGGA	NW_020847857.1:2987879..2987940:-
NW_020847764.1_1670	-	36.3	80 +/- 3%	69	41	0	28	yes	CUGAGGUGUGAUUUCUGCAUGA	UAGCAGAAGCCACACCUAAGUC	UAGCAGAAGCCACACCUAAGUCACUUGAAAGACAAGAUCGACUGAGGUGUGAUUUCUGCAUGA	NW_020847764.1:4265686..4265749:-
NW_020848416.1_48573	dre-miR-725-3p	35.3	80 +/- 3%	60	49	0	11	yes	AUCAGUCAGAAAGUGUCUCAA	UGAGACACUUUCUGACUGAU	UGAGACACUUUCUGACUGAUACAUGUUGAAAAAGUUGGGAAGCAUCAGUCAGAAAGUGUCUCAA	NW_020848416.1:14166243..14166307:-
NW_020848057.1_29172	-	24.6	80 +/- 3%	54	53	0	1	no	UACGGCUCCUUCAUUUUCACCU	GCUGGGAUGGAGGAGCCGCAGG	UACGGCUCCUUCAUUUUCACCUACGCCAAAGAGCAUGCUGGGAUGGAGGAGCCGCAGG	NW_020848057.1:282760..282818:+
