# Supplementary material for: Integrated miRNA and mRNA Sequencing Reveals the Sterility Mechanism in Hybrid Yellow Catfish Resulting from Pelteobagrus fulvidraco (♀) × Pelteobagrus vachelli (♂)
Source: Animals (Basel). 2024 May 27;14(11):1586. doi: 10.3390/ani14111586 (PMC11171309; doi:10.3390/ani14111586)
Supplement: Supplementary file 1 [file animals-14-01586-s001.zip › Tables/Table S7.xlsx]

## Sheet: Sheet1
Table S7. The expression levels of 210 known miRNAs.
tag id	mature miRBase miRNA	PfF02_clean	PfM04_clean	PfF05_clean	PfF06_clean	PfM07_clean	PfM10_clean	PvF01_clean	PvF02_clean	PvM07_clean	PvF08_clean	PvM09_clean	H01_clean	H03_clean	H06_clean	H07_clean	H08_clean	H09_clean
NW_020847758.1_31	ipu-miR-181b	118.5	93.67	205.67	105.17	48.33	47.58	130.83	140	71.5	228.08	119	1474.58	626	765	441.92	357.5	392.67
NW_020847758.1_33	ipu-miR-181a	907.33	718.75	1751.83	925.5	494.58	505.75	849.08	1128.92	732.17	1706.5	905.17	8570.33	3631.25	5480.08	2884.33	2434.17	2051.58
NW_020847763.1_1105	ipu-miR-23a	331.67	514.5	1331	514.5	378.58	295.42	436.33	442.42	429.42	608.83	295.83	4945.25	1576.58	2849.33	1467.83	1195.67	598.83
NW_020847763.1_1207	ipu-miR-26a	11165.7	19395	17378.4	7275.85	16020.8	15787.7	4484.2	9243.77	11059.1	19352	18181.2	50956.8	39092.1	52066.9	37985.7	26134.7	7380.88
NW_020847763.1_893	ipu-let-7d	254.93	248.51	501.51	224.5	166.09	216.08	123.76	156.75	205.87	213.4	247.68	2527.39	932.72	1811.82	913.59	684	345.57
NW_020847763.1_894	ipu-let-7d	268.93	149.85	461.01	189.75	123.09	137.58	69.51	113.75	91.87	120.9	81.68	1822.06	665.72	1233.23	635.34	522.5	276.57
NW_020847763.1_896	ipu-miR-125a	355.5	142.5	426.5	207	238	185.5	57.5	111	174	115.5	87.5	1553.5	552.5	1204	648	442.5	274
NW_020847763.1_910	ipu-miR-30b	1185.33	2825.67	1131.67	880.33	3488.67	3684.67	967	1141.67	2426.67	1951.67	3145.33	11265.3	4291	3715	3863	3545	2838.33
NW_020847764.1_1660	ipu-miR-9	241	10659.8	129.83	205.17	8108.83	12774.8	68	144.83	723.17	82.83	714.33	1818	1512.17	2315	1355.5	1085.67	711.83
NW_020847764.1_1661	ipu-miR-7a	91.33	2987.92	100	56.33	4496.92	4159.25	96.42	65.33	256	137.42	91.5	1062.42	265.75	365.5	286.25	300.92	231.58
NW_020847769.1_2011	ipu-miR-7147	66	68	149	72	18	31	0	0	0	0	1	231	127	96	80	135	90
NW_020847769.1_2169	ipu-miR-26a	11231.7	20986	17759.4	7410.85	17267	18015	4682.53	9403.77	11133.1	19553.7	18326.5	52883.7	39522.1	52845.4	38824.1	26802.7	7658.05
NW_020847771.1_2623	ipu-miR-24b	102.83	187.42	536.17	197.25	162.83	119	231.17	191.25	276.42	315	163.42	1381.08	640.25	1086.58	524.17	437.5	313.17
NW_020847771.1_2624	ipu-miR-24b	49.5	99.42	306.17	99.42	75.17	83	117.17	91.58	112.08	148.5	63.75	379.75	176.92	400.08	184.83	153.5	96.17
NW_020847771.1_2626	ipu-miR-27a	254.5	402.5	982.17	492.67	323.67	316.5	705.33	510.33	631.5	763.67	349.5	3451.67	1301.17	2502.83	1216.5	1205.5	983.17
NW_020847771.1_2628	ipu-miR-23a	331.67	514.5	1331	514.5	378.58	295.42	436.33	442.42	429.42	608.83	295.83	4945.25	1576.58	2849.33	1467.83	1195.67	598.83
NW_020847778.1_3141	ipu-miR-132a	29	461	82.5	60	1350.5	443.5	231.5	235.5	622.5	275	316.5	1420	365.5	496.5	419	473.5	350.5
NW_020847778.1_3143	ipu-miR-212	1	30.33	5.83	3.83	109.83	39.83	12.33	18	50.33	19.83	39.17	101.67	21.83	32.67	19	24.83	18.17
NW_020847778.1_3144	ipu-miR-212	1	24.33	5.33	3.33	108.33	34.33	10.33	16	46.33	17.33	36.67	80.67	16.33	22.67	17	22.33	14.67
NW_020847779.1_3233	ipu-miR-204	152	1200	318	128	96	32	403	336	51	610	22	3236	5422	2151	1744	1574	1200
NW_020847784.1_3421	ipu-miR-7b	5475.83	38862.1	2915	2110.5	59277.1	66605.4	2151.25	2474	22659.5	2176.25	12568	8157.08	3650.75	3112.5	1889.92	4186.58	3370.08
NW_020847784.1_3424	ipu-miR-101b	418	460.67	1883.33	1261.33	422	145.67	1643.67	849	480.67	2177.33	574.33	4589.33	1411.33	1106.33	1394.67	3320.33	5474.67
NW_020847785.1_3462	ipu-miR-212	1	30.33	5.83	3.83	109.83	39.83	12.33	18	50.33	19.83	39.17	101.67	21.83	32.67	19	24.83	18.17
NW_020847785.1_3464	ipu-miR-132a	29	461	82.5	60	1350.5	443.5	231.5	235.5	622.5	275	316.5	1420	365.5	496.5	419	473.5	350.5
NW_020847785.1_3479	ipu-miR-22a	230857	137724	474462	290140	123348	116023	321789	425006	131952	608596	131366	748834	209245	271068	219172	363946	229225
NW_020847785.1_3569	ipu-miR-375	2	34	4.17	2	151.83	34	2.33	1.33	25.67	3.67	16.33	45.5	27.33	23.33	10	8.83	4
NW_020847786.1_3794	ipu-miR-122	52	68	25	39	82	94	28	55	65	68	98	41	26	60	19	41	90
NW_020847794.1_4542	ipu-miR-190b	9	5	8	0	4	3	1	1	3	2	1	17	19	6	5	2	5
NW_020847794.1_4549	ipu-miR-92b	48.25	444	40	20	926	889	61	47	316	157.25	297.25	961.25	295.5	1104.75	460.75	252.25	182
NW_020847794.1_4562	ipu-miR-196d	0	15	5	4	8.33	17.33	3	1	35	6	30.33	1340	240.67	726	296	151.33	58.33
NW_020847794.1_4739	ipu-miR-138	1.5	17	6	5.5	9	17.5	4.5	5.5	9.5	2	17	48.5	11.5	14	10.5	11	10.5
NW_020847794.1_4740	ipu-miR-138	0.5	10	3	2.5	4	10.5	0.5	0.5	9.5	1	10	18.5	1.5	5	7.5	5	1.5
NW_020847794.1_4750	ipu-miR-9	241	10659.8	129.83	205.17	8108.83	12774.8	68	144.83	723.17	82.83	714.33	1818	1512.17	2315	1355.5	1085.67	711.83
NW_020847794.1_4794	ipu-miR-133b	0	3	15.75	4.75	3	3.25	2.5	1.25	6.5	0.25	6.25	31.75	7.75	10.75	19.5	3.75	0.75
NW_020847794.1_4796	ipu-miR-206	9.5	25.83	9	6	33.83	24	6.17	86.17	82.5	19.5	64	981.17	90.33	196.5	479.5	71	120.5
NW_020847795.1_4966	ipu-miR-146a	43880	21262	96281	81239	9404	9472	63986	56162	20499.5	96596	35110	538556	216521	189348	151944	211238	255138
NW_020847798.1_5165	ipu-miR-9	247	10662.8	138.83	219.17	8109.83	12776.7	68	144.83	723.33	82.83	714.33	1826	1516.17	2324.67	1363.17	1096.67	715
NW_020847798.1_5207	ipu-miR-125c	1131.25	2353.33	2452	1157.67	2131	1972.42	809	613	1289.5	1067	1445.83	14879.5	4113.5	11147.2	5905.17	3584.75	1848.67
NW_020847798.1_5210	ipu-let-7c	699.92	2200.39	1954.62	1072.92	1405.6	1666.5	866.23	765.58	1560.45	1725.56	2392.37	15762.6	5236.45	12214	5590.16	3791.72	2169.72
NW_020847798.1_5211	ipu-miR-99a	8616.25	24380.5	25204.8	11446.8	20872.5	21316.8	10802.5	10966.2	22764.5	22029.8	22819	149957	54761.8	143677	67827.8	44687.2	21263.2
NW_020847798.1_5271	ipu-miR-7a	50	3852.08	74	35.83	4833.08	6118.08	59.92	44.33	267.5	58.92	93	800.58	204.75	289.5	221.58	213.58	165.25
NW_020847800.1_5348	ipu-miR-26a	13011.9	21449.3	19355	8485.52	16940.2	17637.5	6061.03	11088.6	12553.8	22985.9	20701.7	62337.5	43991.4	56768.1	42906.4	31659.8	9648.05
NW_020847801.1_5422	ipu-miR-129	3.5	84.75	24	13.5	98.75	72.83	8	3.5	60.83	3.25	67.25	112.75	30.75	43.25	42.5	20.25	21.42
NW_020847801.1_5655	ipu-miR-29c	50	55	266	141	71	49	81	70	54	87	85	427	108	130	105	202	102
NW_020847801.1_5663	ipu-let-7a	5704.52	4534.14	12913.4	6437.77	2931.06	2602.56	6862.49	6556.67	3339.72	11924	4610.4	65679.7	17893.3	30897.3	16837.7	18870	10378.7
NW_020847801.1_5665	ipu-let-7b	740.88	1060.21	1919.38	924.04	820.62	705.81	798.81	831.79	973.47	1385.08	1242.5	11598.5	3905.04	7374.98	3601.41	3104.56	2048.5
NW_020847801.1_5666	ipu-let-7b	1069.88	1311.38	2247.71	1124.46	946.62	879.23	967.31	953.96	1080.98	1620.42	1377.58	14938.8	4714.38	8544.32	4242.91	3900.73	2487.83
NW_020847805.1_6492	ipu-miR-128	5581	6199	7577	4178	10368	6706	5214	6200	5318	10745	5883	24551	8546	14608	8060	11849	7114
NW_020847809.1_6748	ipu-miR-126b	1020	783.5	1490	523.5	288.5	429.5	833.5	1218	308.5	2309.5	323.5	5250	3299.5	4195.5	3126	2518.5	1098.5
NW_020847809.1_7117	ipu-miR-455b	7	16	30.5	10.5	14.5	20.5	10.5	7	19.5	16.5	12.5	207	64	74.5	73	46	38
NW_020847828.1_9178	ipu-miR-135c	41	74.5	39.5	41.5	196	147.5	3.5	6.33	5.5	4	9.5	353.5	230.33	99.5	210.17	192.5	88.33
NW_020847837.1_9791	ipu-miR-2188	1806	2497	491	303	1525	1870	383	163	3504	1118	389	18365	17742	20221	11023	2708	1982
NW_020847852.1_10541	ipu-miR-150	1409	1637	3007	1262	560	655	1420	1544	751	2224	1010	38157	9945	13957	9133	13857	9606
NW_020847857.1_11124	ipu-miR-17a	1835	1616.5	1814	1122.5	2109	1618.5	1212	2162.5	1586	2964.5	2047	11157	3613.5	3778.5	2915.5	4377.5	2555.5
NW_020847857.1_11131	ipu-miR-92a	926.75	816	1115.17	720.83	1082.67	757.83	635	1078	872.5	1322.58	680.75	5337.42	1874.17	3319.58	1681.58	1906.92	1035.17
NW_020847857.1_11188	ipu-miR-15a	63.5	191.5	246.5	126.5	300.5	206	113	107.5	275.25	153.25	502	1534.5	549	587	350.75	435.75	330.5
NW_020847857.1_11190	ipu-miR-16b	1851	3219	3247	1840	2685	2654	2057	1925	4099	3329	5524	23452	10601	15871	7059	6676	5519
NW_020847857.1_11322	ipu-miR-459	3	57	1	0	175	183	0	0	0	0	0	51	24	22	0	1	0
NW_020847857.1_11329	ipu-miR-155	85	84	214	163	54	82	97	68	78	134	314	4254	2056	1781	971	1619	1782
NW_020847880.1_13732	ipu-miR-7a	89.83	2987.92	100	57.33	4496.92	4158.25	96.42	64.33	256	135.42	90.5	1053.92	262.75	364.5	285.25	299.92	228.08
NW_020847883.1_13990	ipu-miR-218a	36	33.5	88	18.5	80.67	50.33	16.33	23.17	204	35.67	215.33	333.33	83.33	130.67	78.33	58	46.17
NW_020847885.1_14087	ipu-miR-728	4	12	5	2	14	16	7	4	8	6	2	20	8	13	5	16	9
NW_020847888.1_14142	ipu-miR-194a	33	154	57	52	75	8	25	7	10	24	10	1460	1089	3742	103	50	52
NW_020847888.1_14144	ipu-miR-192	644	2226	1280	1305	1269	116	689	286	122	449	97	22060	16098	46199	1934	1357	1524
NW_020847888.1_14175	ipu-miR-125b	397.25	1496.67	1392.67	613	1272.33	1280.42	848	644	1446.83	1455.33	1758.17	18277.2	5449.83	14147.9	7505.83	5257.42	3071.67
NW_020847888.1_14178	ipu-let-7c	701.59	2201.53	1956.95	1072.05	1409.54	1673.5	862.17	765.92	1563.12	1723.43	2387.03	15746.8	5221.79	12197	5593.16	3794.52	2164.02
NW_020847888.1_14179	ipu-miR-99a	8613.25	24370.5	25200.8	11442.8	20866.5	21308.8	10805.5	10967.2	22756.5	22028.8	22815	149915	54739.1	143657	67810.8	44667.6	21260.9
NW_020847888.1_14192	ipu-miR-454b	101.5	148	176	94	112	145	124	114.5	104.5	205	125.5	583.5	278.5	192	212.5	305.5	269
NW_020847902.1_15440	ipu-miR-10d	1537	6617.67	9121	3266.33	7613.67	5752.67	3926.33	1972.83	10384.2	3539.83	25294.5	130612	33780.7	56861.8	32260	23367.2	11220.3
NW_020847919.1_16490	ipu-miR-140	2227	5947	6728	2664	13172	7022	4323	4864	6649	8751	4309	22452	7351	14186	8275	7694	4360
NW_020847924.1_17038	ipu-miR-129	3.5	84.75	24	13.5	98.75	72.83	8	3.5	60.83	3.25	67.25	112.75	30.75	43.25	42.5	20.25	21.42
NW_020847937.1_18506	ipu-miR-454b	101.5	148	176	94	112	145	124	114.5	104.5	205	125.5	583.5	278.5	192	212.5	305.5	269
NW_020847937.1_18510	ipu-miR-130c	6.5	24.5	40	15	56.5	34.5	25	22	62.5	41.5	65.5	142	38.5	86	43	29.5	21
NW_020847940.1_19321	ipu-miR-338	13.67	31.33	98.67	42.33	34.33	18	34.67	17.33	38.33	31.67	63	501	125	315.67	166	114	87
NW_020847956.1_20320	ipu-miR-129	3.5	84.75	24	13.5	98.75	72.5	8	3.5	60.5	3.25	67.25	112.75	30.75	43.25	41.5	20.25	20.75
NW_020847958.1_20610	ipu-miR-222a	5022	4665	13577	6207	2002	3288	9870	9082	3892	15741	3833	47137	21911	25203	19911	22970	20332
NW_020847958.1_20611	ipu-miR-221	368.5	320	849	499	160.5	232.5	542	442.5	469	693	443	3528.5	1476.5	2408.5	1077	1187	776.5
NW_020847958.1_20688	ipu-miR-148	42054	8501	40217	26895	4384	6574	17940	18048	6156	39466	4152	91836	35037	62476	42304	50876	34093
NW_020847958.1_20689	ipu-miR-10b	1008.83	6701.5	9484.17	2808.83	5635.67	4302	3036.5	1118.33	7907.17	2187.17	12207.8	125596	36569.7	66595.3	35246.2	21493.5	9442
NW_020847967.1_21391	ipu-miR-125b	400.75	1520	1390.17	611.67	1285.83	1292.08	848	645.5	1431.33	1449.33	1743.5	18306.7	5447.83	14144.4	7504	5258.42	3028.33
NW_020847967.1_21393	ipu-let-7a	5670.07	4514.69	12879.9	6420.07	2927.41	2591.25	6833.42	6530.27	3328.66	11877.5	4595.07	65465.9	17828.6	30815	16782.6	18809.2	10338.6
NW_020847967.1_21395	ipu-miR-100	22778.2	50755	87897.8	40836.2	53135.5	52350.2	42524	37266.8	33886.5	75433.2	50500	564779	152734	408818	203988	179803	126200
NW_020847970.1_21688	ipu-miR-133b	17	123	477.25	169.25	139	151.75	87.5	46.75	193	26.75	224.75	1609.75	392.75	486.25	781.5	270.75	92.75
NW_020847974.1_22028	ipu-miR-124a	2	9	0	12	13	10	4	2.5	15.5	5.5	6.5	31	15.5	44.5	16.5	11	11.5
NW_020847974.1_22031	ipu-miR-23b	547	1090.5	1921	769.5	732.25	778.75	1079	1210.75	1207.25	1444.5	930.5	5323.25	2143.75	4068.5	2322.5	1637	971.5
NW_020847974.1_22033	ipu-miR-27b	3209.17	4931	11254.3	4212.33	3840	4309.33	5812	5816	4952.33	9813.67	3324.67	25088.8	11624.5	21625.2	11945.7	9490.5	6810.33
NW_020847974.1_22034	ipu-miR-27b	7423.67	9896.5	21422.8	8623.33	6695	7971.83	12040	12184.5	10365.8	20198.2	6696.67	56333.3	24976	48609.2	25408.7	20065	14464.8
NW_020847974.1_22035	ipu-miR-24b	480.33	615.08	1856.83	662.42	499.5	620	771.83	601.08	466.25	834.5	345.92	3279.08	1377.42	2025.92	1370	1204	806.33
NW_020847974.1_22247	ipu-miR-724	2673	583	3794.5	2515.5	478	410.5	7345	7719	669	13603.5	629.5	26736	6358.5	15563	12984.5	11083	10678
NW_020847995.1_23374	ipu-miR-365	104	234	159	106	47	42	290	179	212	368	231	1524	510	462	491	430	168
NW_020848000.1_23624	ipu-miR-216b	12.5	35	11.5	5	13	27.5	52	43.5	11.5	73.5	20	223.5	71.5	94.5	60.5	74	63
NW_020848000.1_23626	ipu-miR-216a	0	2	0	0	3	4	4	1	1	2	0	17	5	10	4	2	0
NW_020848000.1_23628	ipu-miR-217	13	44	21.5	17.5	20	52.5	209.5	136	22.5	130	26.5	625	169.5	229.5	158.5	193	93
NW_020848009.1_24815	ipu-miR-9	247	10662.8	138.83	219.17	8109.83	12776.7	68	144.83	723.33	82.83	714.33	1826	1516.17	2324.67	1363.17	1096.67	715
NW_020848014.1_25192	ipu-let-7h	194.62	894	318	160.17	1200.17	1096.17	187.83	265	270.83	441.33	470.5	2245.75	816.17	992.46	626	633	390.33
NW_020848014.1_25193	ipu-let-7g	2721.49	7811.23	2775.4	1347.32	11981.9	8248.05	2423.58	3091.26	4731.13	4830.98	6149.18	10761	3356.82	3352.44	2323.67	3748.61	1526.94
NW_020848014.1_25214	ipu-miR-429a	311	2492.5	630.25	456	4205.25	2895.5	436	145	121.25	397	65.25	3022	854.25	1412.5	659	747.25	264.5
NW_020848014.1_25216	ipu-miR-141	2138	14304	4514	2018	80776	22777.5	2272	1939	1510	4053	577	17195	6135	15036.5	6299	5619	2652.5
NW_020848014.1_25217	ipu-miR-200b	1765	6534.17	2310.75	1461.67	9928.42	9153.5	1858.83	1177.17	513.42	2860.5	185.08	12355.5	3575.92	6460.5	3861	3950.42	1681
NW_020848014.1_25218	ipu-miR-200b	1564	6219.17	2147.75	1333.67	9678.42	8600	1703.83	1072.17	487.42	2534	182.08	11323.5	3293.92	6018.5	3568	3577.42	1509
NW_020848014.1_25221	ipu-miR-34a	60	95	159	70	48	93	119	178	82	148	112	1815	576	714	350	557	588
NW_020848014.1_25231	ipu-miR-499	221	63	323	116	42	29	6	20	48	52	19	11304	1344	922	1371	2824	3806
NW_020848024.1_25766	ipu-miR-214	562	787	2589.5	854.5	296	191.5	734.5	600	416	926.5	554.5	11433.5	3131.5	5024	2998.5	2419	1371
NW_020848024.1_25767	ipu-miR-199a-5p	1192.4	1546.8	3069.4	1326.53	470.4	494.4	1843.6	1104.13	1340.8	2036.65	1263.4	25697.9	8886.4	15656.6	6906	5469.4	3018.73
NW_020848028.1_26252	ipu-miR-21	23281	32856	47703.5	29499.5	16298.5	21513	29708	36893	22158.5	49749	32088	448067	212320	298719	145684	142358	118117
NW_020848034.1_26823	ipu-miR-365	21	268	112	41	128	61	63	15	107	39	194	1194	304	407	558	138	68
NW_020848034.1_26830	ipu-miR-181a	906.33	718.75	1751.83	925.5	494.58	505.75	849.08	1125.92	732.17	1706.5	905.17	8565.33	3625.25	5477.08	2881.33	2434.67	2042.58
NW_020848034.1_26831	ipu-miR-181c	27	30	58	33.5	29	40.25	40.5	26	29.5	54.75	39	237.25	92.5	231	90.75	67.5	60
NW_020848034.1_26832	ipu-miR-181c	33.83	42.67	77.17	53.67	39.33	63.58	59.33	36	37.5	64.08	55	358.92	149	283.33	128.42	97	96.67
NW_020848034.1_26920	ipu-miR-25	4955	4214	8446	5716	4173	4366	4107	4757	6396	6916	4218	40746	13860	30560	13324	12762	10876
NW_020848035.1_27053	ipu-miR-203c	0	18	1	0	25	41	2	1	18	3	18	23	14	24	15	16	10
NW_020848035.1_27059	ipu-miR-206	9.5	25.83	9	6	33.83	24	6.17	86.17	82.5	19.5	64	981.17	90.33	196.5	479.5	71	120.5
NW_020848035.1_27061	ipu-miR-133b	0	3	15.75	4.75	3	3.25	2.5	1.25	6.5	0.25	6.25	31.75	7.75	10.75	19.5	3.75	0.75
NW_020848035.1_27134	ipu-miR-203a	306	438	142	78	369	181	128	108	449	221	310	1776	5047	313	839	211	144
NW_020848036.1_27166	ipu-miR-210	193	217	662	342	444	176	255	245	261	457	215	2036	599	1388	636	762	761
NW_020848036.1_27198	ipu-miR-190a	34	21	38	23	5	28	33	28	2	52	2	295	148	180	106	116	73
NW_020848036.1_27281	ipu-miR-135a	7	40	24	16	17	8.5	10	10	18	5	29	208	77	136	51.33	47	28.33
NW_020848036.1_27284	ipu-miR-9	241	10660.8	129.83	205.17	8108.83	12774.2	68	144.83	722.83	82.83	714.33	1818	1512.17	2314.67	1355.17	1085.67	711.5
NW_020848041.1_27550	ipu-miR-100	22778.2	50738	87876.8	40830.2	53132.5	52346.2	42511	37259.8	33881.5	75423.2	50485	564552	152626	408726	203939	179733	126161
NW_020848041.1_27552	ipu-let-7a	5670.07	4513.69	12878.9	6420.07	2928.41	2592.25	6833.42	6530.27	3328.66	11877.5	4596.07	65467.9	17827.6	30813	16782.6	18806.2	10338.6
NW_020848041.1_27554	ipu-miR-125b	401.75	1523	1392.17	611.67	1285.83	1295.08	848	645.5	1431.33	1449.33	1743.5	18309.7	5446.83	14146.4	7504	5260.42	3029.33
NW_020848046.1_28513	ipu-miR-217	13	44	21.5	17.5	20	52.5	208.5	136	22.5	130	26.5	625	169.5	229.5	158.5	193	93
NW_020848046.1_28515	ipu-miR-216b	12.5	35	11.5	5	13	27.5	51	43.5	11.5	72.5	20	223.5	70.5	94.5	60.5	76	61
NW_020848052.1_29143	ipu-miR-202	79786	15177	43192	34210	13935	12502	62859	110071	10751	152523	8768	155853	62576	70735	100746	121486	58952
NW_020848067.1_29533	ipu-miR-218a	10.5	13	38.5	12.5	39.67	19.33	15.33	16.67	43.5	17.17	37.83	110.83	41.83	53.67	32.83	24	22.17
NW_020848067.1_29537	ipu-miR-301c	16	74	51	26	78	100	54	33	28	69	24	80	37	36	23	31	20
NW_020848067.1_29540	ipu-miR-130c	6.5	24.5	40	15	56.5	34.5	25	22	62.5	41.5	65.5	142	38.5	86	43	29.5	21
NW_020848070.1_29611	ipu-miR-30c	4082.83	4612.67	2426.17	1918.83	2504.67	4436.67	2912.5	3399.67	3006.67	5352.17	3278.33	22940.8	10073.5	11215	8666.5	7527.5	5380.33
NW_020848070.1_29613	ipu-miR-30e	5940.5	5126	8047	6187	1849.5	4425	8318.5	7241.5	2201.5	10578	1608	28903.5	13142.5	10187	8669	19655.5	26823
NW_020848070.1_29643	ipu-miR-187	11.5	11	9	2.5	8.5	2.5	7.5	131	142	113.5	85.5	536	74.5	382	80	196	888
NW_020848070.1_29644	ipu-miR-187	8.5	11	9	2.5	8.5	1.5	7.5	123	140	102.5	82.5	468	66.5	349	69	186	793
NW_020848070.1_29646	ipu-miR-489	4	17	156	31	7	6	42	6	9	55	3	1711	210	884	472	553	140
NW_020848071.1_29777	ipu-miR-181b	111	85.67	197.17	102.67	47.33	45.58	124.33	132	74.5	219.08	120	1363.58	570.5	737	417.92	322	355.67
NW_020848071.1_29779	ipu-miR-181a	902.33	715.75	1748.33	920.5	495.58	503.25	844.08	1121.92	731.67	1702.5	903.17	8500.33	3597.75	5454.58	2865.33	2414.17	2021.58
NW_020848071.1_29780	ipu-miR-181a	871.67	691.75	1715	904.5	475.25	487.25	813.75	1103.25	710	1664.5	873.5	8197.67	3454.75	5325.92	2800	2314	1935.25
NW_020848079.1_30045	ipu-miR-199a-5p	1198.9	1549.8	3074.9	1327.2	471.9	494.9	1844.6	1105.3	1342.8	2041.65	1263.4	25725.2	8892.4	15669.6	6912	5477.9	3023.9
NW_020848081.1_30064	ipu-miR-196a	3	21	38.83	17.83	13.33	16.33	2.67	2.5	14.5	1.83	10.17	877.83	147.83	408.83	164.5	84.83	31
NW_020848083.1_30167	ipu-miR-456	1167	1979	3060	2208	3664	3005	2147	2106	3520	3198	4546	10149	2730	4477	2303	3661	4176
NW_020848087.1_30540	ipu-miR-199a-5p	1194.9	1548.8	3073.9	1327.2	470.9	494.9	1844.6	1105.3	1342.8	2041.4	1263.4	25712.2	8890.4	15662.6	6911	5474.9	3023.9
NW_020848087.1_30541	ipu-miR-214	562	787	2589.5	854.5	296	191.5	734.5	600	416	926.5	554.5	11433.5	3131.5	5024	2998.5	2419	1371
NW_020848090.1_30819	ipu-miR-107b	0.5	114	2.25	0.5	731.75	245.5	1	0.25	22	2.5	32	1.75	0.75	0.5	2	0	1.5
NW_020848100.1_31777	ipu-miR-730	2	9	19	8	4	4	5	21	9	22	8	183	48	78	42	25	15
NW_020848107.1_32067	ipu-miR-34b	0	2	0	6	0	7	6	0	3	3	2	38	32	23	9	12	14
NW_020848115.1_32525	ipu-miR-96	24	47	18	6	10	15	9	9	10	21	7	32	16	23	20	13	15
NW_020848115.1_32527	ipu-miR-183	22	271	18	20	54	460	70	132	86	144	140	154	314	157	106	137	78
NW_020848125.1_32921	ipu-miR-101a	11361	10631.7	56315.3	32595.8	10017.5	3258.17	33553.2	26667.5	10599.7	56972.3	10279.8	95381.3	27798.3	28855.3	31495.7	75951.8	109486
NW_020848141.1_34969	ipu-miR-144	13	16	16	7	26	3	268	36	154	382	89	1049	634	309	344	366	766
NW_020848146.1_35123	ipu-miR-126b	18228.5	14841.5	59022.5	23997	11236.5	9194.5	20644	17096	9821	33479.5	11941	170540	65158	97820.5	57669	49226.5	41226.5
NW_020848156.1_35425	ipu-miR-153b	87	2001	124	83	4636	2645	575	318	4604	477	5079	740	287	267	273	451	365
NW_020848156.1_35531	ipu-miR-375	44	127	57.67	31	304.33	143	22.33	24.33	118.67	27.67	67.33	352	184.33	134.33	37	67.33	45
NW_020848156.1_35532	ipu-miR-375	2	34	4.17	2	151.83	34	2.33	1.33	25.67	3.67	16.33	45.5	27.33	23.33	10	8.83	4
NW_020848165.1_35856	ipu-miR-135b	550	4560	354	348	1961	4452.5	430	353.33	1562	672	1003	5843	4525.33	3687	2607.33	3297	2028
NW_020848165.1_35858	ipu-miR-462	4721	6583	13835	9495	3683	3439	5769	3925	6831	6946	13804	168713	83596	99765	47633	42283	43766
NW_020848178.1_36391	ipu-miR-2187	1	120	79	28	135	122	16	5	6	19	32	151	29	39	52	55	39
NW_020848182.1_36638	ipu-miR-15b	192	293.5	196	120	375	290	119.5	164	416.75	247.75	563	1446	528	889.5	339.25	370.75	258
NW_020848182.1_36640	ipu-miR-457b	615	1148	837	439	1116	1229	575	786	1513	1081	2040	5493	1961	3135	1400	1366	1009
NW_020848200.1_37046	ipu-miR-31	12	30	100	13	5	4	29	684	1	29	14	1338	52	38	63	156	255
NW_020848201.1_37178	ipu-miR-107b	254.33	7903.67	522.25	298.83	10725.2	12042.3	345.83	357.75	5445.17	584.33	9522.83	2440.92	1072.42	1095.83	856.33	804.5	719.5
NW_020848201.1_37187	ipu-miR-458	95	294	465	248	355	339	81	51	211	60	482	2509	1160	2955	620	479	848
NW_020848201.1_37491	ipu-miR-218a	658.5	563.5	1005.5	590	258.67	194.33	1017.33	1258.17	307.5	1539.17	147.83	7875.83	2647.83	2391.67	2130.83	1555	1286.67
NW_020848201.1_37513	ipu-miR-15b	191	294.5	195	120	374	291	120.5	168	412.75	248.75	563	1450	526	892.5	338.25	362.75	253
NW_020848202.1_37737	ipu-miR-30c	4073.83	4607.67	2425.17	1915.83	2504.67	4434.67	2903.5	3397.67	3005.67	5343.17	3277.33	22925.8	10059.5	11207	8657.5	7512.5	5376.33
NW_020848202.1_37739	ipu-miR-30e	5941.5	5127	8050	6188	1849.5	4426	8317.5	7240.5	2201.5	10577	1606	28913.5	13145.5	10185	8667	19658.5	26827
NW_020848212.1_38600	ipu-miR-199a-5p	1192.4	1546.8	3069.4	1326.53	470.4	494.4	1843.6	1104.13	1340.8	2036.65	1263.4	25698.9	8886.4	15656.6	6906	5469.4	3018.73
NW_020848223.1_39064	ipu-miR-129	3.5	84.75	24	13.5	98.75	72.83	8	3.5	60.83	3.25	67.25	112.75	30.75	43.25	42.5	20.25	21.42
NW_020848230.1_40080	ipu-miR-205	39	789	84	67.5	727.5	993	58	98	101.5	121	82	1211	819.5	681	673	351	206.5
NW_020848232.1_40627	ipu-miR-10a	5147.83	9545	17936.7	8381.33	6495.33	6238.67	6465.33	2667.5	7042.67	5861.17	10704.7	156206	44502.5	82148.2	46288.2	32063	19966.7
NW_020848232.1_40646	ipu-miR-338	13.67	31.33	98.67	42.33	34.33	18	34.67	17.33	38.33	31.67	63	501	125	315.67	166	114	87
NW_020848248.1_41319	ipu-miR-9	241	10659.8	129.83	205.17	8108.83	12774.8	68	144.83	723.17	82.83	714.33	1818	1512.17	2315	1355.5	1085.67	711.83
NW_020848248.1_41383	ipu-miR-455a	781	691	2266	963.5	438.5	410.5	1299	1167	632	2187.5	343	12499	3667	8035.5	4724	3724	2719.5
NW_020848262.1_41715	ipu-miR-10c	3234.5	7988.33	11801	4517.67	3891.67	3226.67	4838.33	2729	3844.83	5955.67	3904.17	81554.5	29518.5	52966.2	31559.5	21644.2	13697
NW_020848277.1_41978	ipu-miR-21	23277	32847	47705.5	29493.5	16291.5	21499	29687	36890	22149.5	49730	32067	447910	212250	298650	145654	142282	118012
NW_020848287.1_42479	ipu-miR-146b	21681	9767	74097	43220	1551	1303	7316	12447	1585.5	6826	3768	136771	50954	46215	24278.5	33052.5	43120.5
NW_020848312.1_42931	ipu-let-7a	5704.52	4534.14	12913.4	6437.77	2931.06	2602.56	6862.49	6556.67	3339.72	11924	4610.4	65679.7	17893.3	30897.3	16837.7	18870	10378.7
NW_020848312.1_42933	ipu-let-7b	675.88	883.21	1551.38	762.04	702.62	612.81	659.81	704.79	810.97	1146.08	973.5	9246.52	3218.04	5909.98	2830.41	2516.56	1690.5
NW_020848312.1_42934	ipu-let-7b	1116.88	1329.38	2281.71	1147.46	951.62	885.23	987.31	973.96	1090.98	1654.42	1385.58	15163.8	4803.38	8646.32	4312.91	3968.73	2526.33
NW_020848323.1_43239	ipu-miR-338	13.67	31.33	98.67	42.33	34.33	18	34.67	17.33	38.33	31.67	63	501	125	315.67	166	114	87
NW_020848323.1_43366	ipu-miR-24b	480.33	615.08	1850.83	660.92	497.5	620	771.83	601.08	466.25	834	345.92	3276.08	1376.42	2022.42	1369	1202	804.33
NW_020848323.1_43368	ipu-miR-27c	797.67	1026	3807.67	1237.67	542.33	677.33	1078.67	821.17	698.33	1188.5	498.17	9543.17	3698.33	6429.83	3249.17	2776	1485.67
NW_020848323.1_43370	ipu-miR-23a	331.67	514.5	1331	514.5	378.58	295.42	436.33	442.42	428.92	608.83	295.83	4942.25	1576.08	2846.83	1467.83	1195.67	598.83
NW_020848328.1_43481	ipu-miR-107b	218.83	7071.67	475.25	274.83	10326.8	10704.8	312.33	321.25	5185.67	519.83	9037.33	2174.42	937.42	989.83	780.33	716	620.5
NW_020848328.1_43482	ipu-miR-107b	264.33	8215.67	534.25	302.83	10878.2	12491.3	344.83	357.75	5471.17	588.33	9609.83	2480.92	1084.42	1114.83	874.33	812.5	728.5
NW_020848356.1_44010	ipu-miR-26a	13011.9	21450.3	19355	8485.52	16940.2	17637.5	6061.03	11088.6	12554.8	22985.9	20701.7	62339.5	43992.4	56768.1	42907.4	31659.8	9648.05
NW_020848367.1_44329	ipu-miR-124a	1	3	0	15	6	7	1	0.5	3.5	0.5	3.5	24	2.5	11.5	8.5	1	2.5
NW_020848389.1_45210	ipu-miR-15a	67.5	199.5	253.5	130.5	308.5	210	118	109.5	280.25	152.25	497	1543.5	566	600	363.75	442.75	347.5
NW_020848394.1_45866	ipu-let-7d	294.13	159.38	482.41	201.95	129.49	146.98	78.25	124.15	97.27	130.7	85.68	1915.06	682.52	1278.83	663.14	555.9	293.37
NW_020848394.1_45868	ipu-miR-125a	342.5	137.5	403.5	201	225	177.5	54.5	103	158	114.5	84.5	1433.5	516.5	1167	596	417.5	257
NW_020848394.1_45894	ipu-let-7f	11732.8	7467.55	14179.4	6288.47	7285.6	8379.03	8870.37	12427.5	6025.91	18022.4	9398	34389.1	10170.1	10290.6	7558.4	14314.2	5671.49
NW_020848398.1_46164	ipu-miR-724	2676	584	3801.5	2523.5	477	409.5	7364	7716	666	13622.5	630.5	26794	6385.5	15620	13018.5	11132	10726
NW_020848400.1_46618	ipu-miR-205	38	789	84	55.5	727.5	994	58	98	101.5	121	82	1202	820.5	680	673	349	206.5
NW_020848400.1_46696	ipu-miR-1388	1845	1507	6142	5613	523	738	3204	2097	2615	5666	2015	93520	19672	27386	16205	20544	15876
NW_020848400.1_46803	ipu-miR-1	2906	11482.3	63125	15183	12282.3	6660	11808.7	1052.67	7133	5139	14406	101088	33951.3	20315	47453	40987	23928
NW_020848400.1_46805	ipu-miR-133b	17	123	477.25	169.25	139	151.75	87.5	46.75	193	26.75	224.75	1609.75	392.75	486.25	781.5	270.75	92.75
NW_020848400.1_46839	ipu-miR-10b	1010.83	6697.5	9485.17	2807.83	5636.67	4302	3039.5	1118.33	7906.17	2186.17	12206.8	125603	36571.7	66596.8	35247.2	21498.5	9447
NW_020848400.1_46841	ipu-miR-196a	3	21	38.83	17.83	13.33	16.33	2.67	2.5	14.5	1.83	10.17	877.83	147.83	408.83	164.5	84.83	31
NW_020848400.1_46842	ipu-miR-196a	0	13	25.33	9.33	8	10	2.67	2	12	1.33	5.33	567.33	88.67	285.33	124	66	19.67
NW_020848400.1_46861	ipu-miR-26b	2649.93	2898.27	6375.2	2878.27	2761.83	1642.2	3089.2	3549.27	2097.07	6079.47	3035.87	27691.4	13182	19683.4	13462.5	12146.1	5388.97
NW_020848400.1_47051	ipu-miR-135c	41	74.5	39.5	41.5	196	147.5	3.5	6.33	5.5	4	9.5	353.5	230.33	99.5	210.17	192.5	88.33
NW_020848400.1_47056	ipu-let-7h	194.62	894	318	160.17	1200.17	1098.17	187.83	265	270.33	441.33	471.5	2246.75	816.17	992.46	626	633	390.33
NW_020848400.1_47057	ipu-let-7g	2716.74	7809.31	2775.65	1347.32	11984.7	8244.3	2422.08	3093.26	4730.83	4830.73	6150.58	10759.5	3359.07	3352.44	2328.87	3748.06	1525.39
NW_020848401.1_47107	ipu-miR-92a	3765.25	2267	3405.67	1901.33	2793.67	1812.33	2126	3452	2564	4766.58	2167.25	21430.9	7166.17	13111.1	8033.08	7283.92	3967.67
NW_020848401.1_47108	ipu-miR-92a	927.75	816	1119.17	720.83	1083.67	758.83	635	1081	873.5	1323.58	681.75	5346.42	1876.17	3321.58	1685.58	1907.92	1037.17
NW_020848401.1_47110	ipu-miR-19b	1870	753	2576	2435	1144	698	3280	3263	1273	3926	1402	8598	2743	2764	2164	4544	6156
NW_020848401.1_47111	ipu-miR-20a	1607	1263.5	1643	1083.5	1419	1096.5	1458	1533.5	1121	2452.5	1652	8576	3093.5	2821.5	2365.5	4184.5	3704.5
NW_020848401.1_47115	ipu-miR-18a	18	40	32	10	52	32	27	18	36	29	66	108	33	33	36	54	77
NW_020848408.1_47466	ipu-miR-199a-5p	1192.4	1546.8	3069.4	1326.53	470.4	494.4	1843.6	1104.13	1340.8	2036.65	1263.4	25697.9	8886.4	15656.6	6906	5469.4	3018.73
NW_020848416.1_48041	ipu-miR-221	368.5	320	849	499	160.5	232.5	542	442.5	469	693	443	3528.5	1476.5	2408.5	1077	1187	776.5
NW_020848416.1_48209	ipu-miR-200c	294	1134.17	537.25	292.67	5189.92	1526.5	343.33	211.67	100.92	505.5	44.58	2042	637.92	1217	700	736.92	293
NW_020848416.1_48269	ipu-miR-101a	11361	10631.7	56315.3	32595.8	10017.5	3258.17	33553.2	26667.5	10599.7	56972.3	10279.8	95381.3	27798.3	28855.3	31495.7	75951.8	109486
NW_020848416.1_48483	ipu-let-7e	34857.5	24874.4	57350.3	31407.7	10775.2	10543	45356.3	50136.4	14500.2	91272.3	21034.7	356110	129365	189698	108444	102303	81435.4
		834271	956043	1.79004e+06	996987	916528	855666	1.02831e+06	1.16421e+06	672201	1.87734e+06	823433	7.41634e+06	2.69485e+06	4.26682e+06	2.54397e+06	2.64862e+06	2.03452e+06
