# Supplementary material for: Integrated miRNA and mRNA Sequencing Reveals the Sterility Mechanism in Hybrid Yellow Catfish Resulting from Pelteobagrus fulvidraco (♀) × Pelteobagrus vachelli (♂)
Source: Animals (Basel). 2024 May 27;14(11):1586. doi: 10.3390/ani14111586 (PMC11171309; doi:10.3390/ani14111586)
Supplement: Supplementary file 1 [file animals-14-01586-s001.zip › Tables/Table S8.xlsx]

## Sheet: Sheet1
Table S8. The target genes of known miRNAs.
miRNA tag id	target gene	score calculated by miRanda
NW_020847785.1_3479	LOC113658638	155
NW_020847785.1_3479	myo7a	164
NW_020847785.1_3479	aamdc	159
NW_020847785.1_3479	aamdc	159
NW_020847785.1_3479	aamdc	159
NW_020847785.1_3479	aamdc	159
NW_020847785.1_3479	ints4	159
NW_020847785.1_3479	LOC113649572	158
NW_020847785.1_3479	LOC113649572	158
NW_020847785.1_3479	LOC113649572	158
NW_020847785.1_3479	LOC113653729	162
NW_020847785.1_3479	slc35e3	163
NW_020847785.1_3479	LOC113655901	158
NW_020847785.1_3479	LOC113655999	158
NW_020847785.1_3479	LOC113655999	158
NW_020847785.1_3479	fam171a1	160
NW_020847785.1_3479	fam171a1	160
NW_020847785.1_3479	fam171a1	160
NW_020847785.1_3479	fam171a1	160
NW_020847785.1_3479	mllt10	156
NW_020847785.1_3479	stau2	155
NW_020847785.1_3479	sulf1	167
NW_020847785.1_3479	LOC113635605	162
NW_020847785.1_3479	hectd3	170
NW_020847785.1_3479	hectd3	170
NW_020847785.1_3479	hectd3	170
NW_020847785.1_3479	zmat4	155
NW_020847785.1_3479	abhd17b	155
NW_020847785.1_3479	selplg	155
NW_020847785.1_3479	mtfp1	170
NW_020847785.1_3479	isoc2	155
NW_020847785.1_3479	LOC113643888	155
NW_020847785.1_3479	LOC113643918	155
NW_020847785.1_3479	LOC113643920	155
NW_020847785.1_3479	LOC113643900	155
NW_020847785.1_3479	LOC113643901	155
NW_020847785.1_3479	LOC113643921	155
NW_020847785.1_3479	LOC113643878	163
NW_020847785.1_3479	LOC113644062	169
NW_020847785.1_3479	cunh8orf37	156
NW_020847785.1_3479	emc2	156
NW_020847785.1_3479	LOC113644295	158
NW_020847785.1_3479	med18	156
NW_020847785.1_3479	med18	156
NW_020847785.1_3479	emg1	159
NW_020847785.1_3479	LOC113644689	169
NW_020847785.1_3479	LOC113644321	158
NW_020847785.1_3479	LOC113644321	158
NW_020847785.1_3479	LOC113644321	158
NW_020847785.1_3479	fndc4	156
NW_020847785.1_3479	ranbp3	171
NW_020847785.1_3479	ranbp3	171
NW_020847785.1_3479	ranbp3	171
NW_020847785.1_3479	net1	155
NW_020847785.1_3479	net1	155
NW_020847785.1_3479	LOC113645493	163
NW_020847785.1_3479	LOC113646406	157
NW_020847785.1_3479	LOC113647010	155
NW_020847785.1_3479	LOC113647010	155
NW_020847785.1_3479	LOC113647010	155
NW_020847785.1_3479	LOC113647010	155
NW_020847785.1_3479	LOC113647267	157
NW_020847785.1_3479	LOC113647491	161
NW_020847785.1_3479	LOC113648053	157
NW_020847785.1_3479	scara3	158
NW_020847785.1_3479	scara3	158
NW_020847785.1_3479	LOC113649003	156
NW_020847785.1_3479	LOC113648875	160
NW_020847785.1_3479	LOC113649166	166
NW_020847785.1_3479	LOC113649181	155
NW_020847785.1_3479	LOC113649366	174
NW_020847785.1_3479	LOC113649366	174
NW_020847785.1_3479	LOC113649366	174
NW_020847785.1_3479	LOC113649414	156
NW_020847785.1_3479	LOC113649414	156
NW_020847785.1_3479	LOC113649938	159
NW_020847785.1_3479	LOC113650012	158
NW_020847785.1_3479	samd4a	156
NW_020847785.1_3479	samd4a	156
NW_020847785.1_3479	samd4a	156
NW_020847785.1_3479	samd4a	156
NW_020847785.1_3479	samd4a	156
NW_020847785.1_3479	samd4a	156
NW_020847785.1_3479	znf276	156
NW_020847785.1_3479	znf276	156
NW_020847785.1_3479	znf276	156
NW_020847785.1_3479	znf276	156
NW_020847785.1_3479	LOC113652135	155
NW_020847785.1_3479	LOC113652135	155
NW_020847785.1_3479	LOC113652135	155
NW_020847785.1_3479	LOC113652133	155
NW_020847785.1_3479	gnao1	164
NW_020847785.1_3479	gnao1	164
NW_020847785.1_3479	LOC113652763	159
NW_020847785.1_3479	LOC113652552	159
NW_020847785.1_3479	LOC113652552	159
NW_020847785.1_3479	LOC113652605	166
NW_020847785.1_3479	LOC113653315	159
NW_020847785.1_3479	LOC113653680	156
NW_020847785.1_3479	LOC113653680	156
NW_020847785.1_3479	ctdp1	156
NW_020847785.1_3479	echdc3	158
NW_020847785.1_3479	echdc3	158
NW_020847785.1_3479	echdc3	158
NW_020847785.1_3479	LOC113654303	157
NW_020847785.1_3479	LOC113654303	157
NW_020847785.1_3479	LOC113654303	157
NW_020847785.1_3479	LOC113654303	157
NW_020847785.1_3479	LOC113654342	163
NW_020847785.1_3479	LOC113654342	163
NW_020847785.1_3479	LOC113654342	163
NW_020847785.1_3479	LOC113654342	163
NW_020847785.1_3479	LOC113654430	155
NW_020847785.1_3479	LOC113654430	155
NW_020847785.1_3479	LOC113654430	155
NW_020847785.1_3479	LOC113655128	158
NW_020847785.1_3479	pde10a	155
NW_020847785.1_3479	pde10a	155
NW_020847785.1_3479	pde10a	155
NW_020847785.1_3479	pde10a	155
NW_020847785.1_3479	pde10a	155
NW_020847785.1_3479	pde10a	155
NW_020847785.1_3479	emx2	164
NW_020847785.1_3479	mdga2	156
NW_020847785.1_3479	mdga2	156
NW_020847785.1_3479	LOC113655790	159
NW_020847785.1_3479	LOC113655718	156
NW_020847785.1_3479	LOC113655998	160
NW_020847785.1_3479	bicd2	155
NW_020847785.1_3479	bicd2	155
NW_020847785.1_3479	LOC113656471	168
NW_020847785.1_3479	LOC113656743	156
NW_020847785.1_3479	LOC113656743	156
NW_020847785.1_3479	LOC113657015	155
NW_020847785.1_3479	LOC113657015	155
NW_020847785.1_3479	LOC113657027	155
NW_020847785.1_3479	LOC113657032	155
NW_020847785.1_3479	LOC113657367	162
NW_020847785.1_3479	bag1	159
NW_020847785.1_3479	LOC113657360	162
NW_020847785.1_3479	LOC113657360	162
NW_020847785.1_3479	LOC113657933	156
NW_020847785.1_3479	LOC113657933	156
NW_020847785.1_3479	LOC113657933	156
NW_020847785.1_3479	LOC113658104	156
NW_020847785.1_3479	LOC113658263	161
NW_020847785.1_3479	LOC113658717	159
NW_020847785.1_3479	LOC113658925	161
NW_020847785.1_3479	LOC113658925	161
NW_020847785.1_3479	LOC113658984	160
NW_020847785.1_3479	LOC113659025	155
NW_020847785.1_3479	zfp36l1	156
NW_020847785.1_3479	reep1	157
NW_020847785.1_3479	clic5	160
NW_020847785.1_3479	trim44	159
NW_020847785.1_3479	trim44	159
NW_020847785.1_3479	fbn2	155
NW_020847785.1_3479	fbn2	155
NW_020847785.1_3479	lmnb1	168
NW_020847785.1_3479	lmnb1	168
NW_020847785.1_3479	LOC113660676	159
NW_020847785.1_3479	kcnk9	155
NW_020847785.1_3479	LOC113661626	159
NW_020847785.1_3479	LOC113661973	165
NW_020847785.1_3479	alkbh7	156
NW_020847785.1_3479	LOC113662931	165
NW_020847785.1_3479	gfm2	157
NW_020847785.1_3479	hexb	157
NW_020847785.1_3479	hexb	157
NW_020847785.1_3479	btbd3	158
NW_020847785.1_3479	btbd3	158
NW_020847785.1_3479	commd1	155
NW_020847785.1_3479	commd1	155
NW_020847785.1_3479	LOC113634006	159
NW_020847785.1_3479	LOC113634353	160
NW_020847785.1_3479	phf14	155
NW_020847785.1_3479	thsd7a	160
NW_020847785.1_3479	LOC113634950	163
NW_020847785.1_3479	LOC113635269	158
NW_020847785.1_3479	slc25a4	160
NW_020847785.1_3479	LOC113635734	163
NW_020847785.1_3479	smap1	159
NW_020847785.1_3479	smap1	159
NW_020847785.1_3479	smap1	159
NW_020847785.1_3479	smap1	159
NW_020847785.1_3479	smap1	159
NW_020847785.1_3479	smap1	159
NW_020847785.1_3479	smap1	159
NW_020847785.1_3479	smap1	159
NW_020847785.1_3479	smap1	159
NW_020847785.1_3479	kcnq5	159
NW_020847785.1_3479	kcnq5	159
NW_020847785.1_3479	kcnq5	159
NW_020847785.1_3479	kcnq5	159
NW_020847785.1_3479	kcnq5	159
NW_020847785.1_3479	rpl29	160
NW_020847785.1_3479	tspear	158
NW_020847785.1_3479	LOC113636645	159
NW_020847785.1_3479	LOC113636772	162
NW_020847785.1_3479	meox1	162
NW_020847785.1_3479	bmp2k	158
NW_020847785.1_3479	bmp2k	158
NW_020847785.1_3479	bmp2k	158
NW_020847785.1_3479	bmp2k	158
NW_020847785.1_3479	bmp2k	158
NW_020847785.1_3479	LOC113638408	162
NW_020847785.1_3479	LOC113638408	162
NW_020847785.1_3479	LOC113638408	162
NW_020847785.1_3479	LOC113638544	156
NW_020847785.1_3479	gabpb1	159
NW_020847785.1_3479	hnf1a	156
NW_020847785.1_3479	armc7	155
NW_020847785.1_3479	armc7	155
NW_020847785.1_3479	armc7	155
NW_020847785.1_3479	armc7	155
NW_020847785.1_3479	LOC113639090	161
NW_020847785.1_3479	LOC113639090	161
NW_020847785.1_3479	foxi3	164
NW_020847785.1_3479	atrn	156
NW_020847785.1_3479	akna	155
NW_020847785.1_3479	slc31a2	158
NW_020847785.1_3479	eif2b5	156
NW_020847785.1_3479	eif2b5	156
NW_020847785.1_3479	eif2b5	156
NW_020847785.1_3479	eif2b5	156
NW_020847785.1_3479	eif2b5	156
NW_020847785.1_3479	LOC113640377	159
NW_020847785.1_3479	LOC113640645	158
NW_020847785.1_3479	LOC113640645	158
NW_020847785.1_3479	LOC113640645	158
NW_020847785.1_3479	LOC113640645	158
NW_020847785.1_3479	LOC113640645	158
NW_020847785.1_3479	LOC113640645	158
NW_020847785.1_3479	LOC113640645	158
NW_020847785.1_3479	LOC113640645	158
NW_020847785.1_3479	LOC113640645	158
NW_020847785.1_3479	LOC113640645	158
NW_020847785.1_3479	LOC113640645	158
NW_020847785.1_3479	LOC113640645	158
NW_020847785.1_3479	LOC113640645	158
NW_020847785.1_3479	LOC113640645	158
NW_020847785.1_3479	LOC113640645	158
NW_020847785.1_3479	LOC113640645	158
NW_020847785.1_3479	LOC113641245	158
NW_020847785.1_3479	LOC113641245	158
NW_020847785.1_3479	LOC113641245	158
NW_020847785.1_3479	LOC113641406	159
NW_020847785.1_3479	LOC113641512	166
NW_020847785.1_3479	LOC113642007	163
NW_020847785.1_3479	LOC113642008	157
NW_020847785.1_3479	LOC113643053	160
NW_020847967.1_21395	LOC113646292	159
NW_020847967.1_21395	cluh	163
NW_020847967.1_21395	cluh	163
NW_020847967.1_21395	cluh	163
NW_020847967.1_21395	blvra	164
NW_020847967.1_21395	blvra	164
NW_020847967.1_21395	son	158
NW_020847967.1_21395	LOC113650708	157
NW_020847967.1_21395	LOC113650708	157
NW_020847967.1_21395	LOC113650708	157
NW_020847967.1_21395	LOC113650708	157
NW_020847967.1_21395	utrn	156
NW_020847967.1_21395	LOC113651486	163
NW_020847967.1_21395	mrps6	165
NW_020847967.1_21395	LOC113656270	160
NW_020847967.1_21395	LOC113656555	162
NW_020847967.1_21395	LOC113656555	162
NW_020847967.1_21395	LOC113659188	162
NW_020847967.1_21395	fbn2	157
NW_020847967.1_21395	fbn2	157
NW_020847967.1_21395	sgpl1	156
NW_020847967.1_21395	minpp1	155
NW_020847967.1_21395	LOC113637929	159
NW_020847967.1_21395	gpn1	155
NW_020848041.1_27550	LOC113646292	159
NW_020848041.1_27550	cluh	163
NW_020848041.1_27550	cluh	163
NW_020848041.1_27550	cluh	163
NW_020848041.1_27550	blvra	164
NW_020848041.1_27550	blvra	164
NW_020848041.1_27550	son	158
NW_020848041.1_27550	LOC113650708	157
NW_020848041.1_27550	LOC113650708	157
NW_020848041.1_27550	LOC113650708	157
NW_020848041.1_27550	LOC113650708	157
NW_020848041.1_27550	utrn	156
NW_020848041.1_27550	LOC113651486	163
NW_020848041.1_27550	mrps6	165
NW_020848041.1_27550	LOC113656270	160
NW_020848041.1_27550	LOC113656555	162
NW_020848041.1_27550	LOC113656555	162
NW_020848041.1_27550	LOC113659188	162
NW_020848041.1_27550	fbn2	157
NW_020848041.1_27550	fbn2	157
NW_020848041.1_27550	sgpl1	156
NW_020848041.1_27550	minpp1	155
NW_020848041.1_27550	LOC113637929	159
NW_020848041.1_27550	gpn1	155
NW_020848028.1_26252	LOC113645647	155
NW_020848028.1_26252	atp2c1	157
NW_020848028.1_26252	LOC113645283	160
NW_020848028.1_26252	LOC113645283	160
NW_020848028.1_26252	LOC113645283	160
NW_020848028.1_26252	LOC113645283	160
NW_020848028.1_26252	vps11	172
NW_020848028.1_26252	crtam	156
NW_020848028.1_26252	LOC113645979	163
NW_020848028.1_26252	LOC113644702	156
NW_020848028.1_26252	pak1ip1	158
NW_020848028.1_26252	acap2	171
NW_020848028.1_26252	acap2	171
NW_020848028.1_26252	acap2	171
NW_020848028.1_26252	timm13	165
NW_020848028.1_26252	LOC113643576	157
NW_020848028.1_26252	uhrf1	165
NW_020848028.1_26252	uhrf1	165
NW_020848028.1_26252	uhrf1	165
NW_020848028.1_26252	LOC113651026	167
NW_020848028.1_26252	ubap1l	162
NW_020848028.1_26252	pcnx4	155
NW_020848028.1_26252	pcnx4	155
NW_020848028.1_26252	pcnx4	155
NW_020848028.1_26252	pcnx4	155
NW_020848028.1_26252	fzd6	159
NW_020848028.1_26252	fbxo15	155
NW_020848028.1_26252	fbxo15	155
NW_020848028.1_26252	LOC113662860	164
NW_020848028.1_26252	ccdc107	162
NW_020848028.1_26252	haus1	158
NW_020848028.1_26252	LOC113663738	164
NW_020848028.1_26252	LOC113637693	157
NW_020848028.1_26252	LOC113638697	155
NW_020848028.1_26252	LOC113638993	165
NW_020848028.1_26252	LOC113638993	165
NW_020848028.1_26252	sfrp1	155
NW_020848028.1_26252	LOC113641518	156
NW_020848028.1_26252	ccdc92b	159
NW_020848028.1_26252	LOC113643671	156
NW_020848028.1_26252	vwde	157
NW_020848028.1_26252	cunh22orf39	159
NW_020848028.1_26252	sugct	155
NW_020848028.1_26252	sugct	155
NW_020848028.1_26252	LOC113644475	158
NW_020848028.1_26252	LOC113644475	158
NW_020848028.1_26252	LOC113644790	155
NW_020848028.1_26252	LOC113644790	155
NW_020848028.1_26252	LOC113644549	168
NW_020848028.1_26252	polr3gl	160
NW_020848028.1_26252	LOC113644659	164
NW_020848028.1_26252	LOC113644460	155
NW_020848028.1_26252	LOC113644223	170
NW_020848028.1_26252	LOC113644492	160
NW_020848028.1_26252	LOC113644492	160
NW_020848028.1_26252	LOC113644988	160
NW_020848028.1_26252	LOC113645065	161
NW_020848028.1_26252	LOC113645065	161
NW_020848028.1_26252	LOC113645234	164
NW_020848028.1_26252	rab8a	160
NW_020848028.1_26252	arhgap30	161
NW_020848028.1_26252	LOC113645284	160
NW_020848028.1_26252	LOC113645332	160
NW_020848028.1_26252	tmem169	163
NW_020848028.1_26252	rsph9	165
NW_020848028.1_26252	dera	165
NW_020848028.1_26252	dera	165
NW_020848028.1_26252	LOC113645487	160
NW_020848028.1_26252	LOC113645487	160
NW_020848028.1_26252	LOC113645672	159
NW_020848028.1_26252	LOC113645672	159
NW_020848028.1_26252	LOC113645666	157
NW_020848028.1_26252	pdk3	163
NW_020848028.1_26252	arpc3	156
NW_020848028.1_26252	smarcb1	168
NW_020848028.1_26252	smarcb1	168
NW_020848028.1_26252	LOC113646537	163
NW_020848028.1_26252	fadd	159
NW_020848028.1_26252	LOC113647098	158
NW_020848028.1_26252	LOC113647489	155
NW_020848028.1_26252	LOC113647602	157
NW_020848028.1_26252	LOC113647852	163
NW_020848028.1_26252	LOC113647848	163
NW_020848028.1_26252	LOC113647848	163
NW_020848028.1_26252	pitx2	155
NW_020848028.1_26252	pitx2	155
NW_020848028.1_26252	LOC113648308	162
NW_020848028.1_26252	LOC113648308	162
NW_020848028.1_26252	LOC113648308	162
NW_020848028.1_26252	LOC113648308	162
NW_020848028.1_26252	pln	157
NW_020848028.1_26252	pln	157
NW_020848028.1_26252	LOC113648443	156
NW_020848028.1_26252	tmem244	156
NW_020848028.1_26252	LOC113648748	155
NW_020848028.1_26252	LOC113648748	155
NW_020848028.1_26252	LOC113648748	155
NW_020848028.1_26252	emilin3	157
NW_020848028.1_26252	emilin3	157
NW_020848028.1_26252	LOC113649416	156
NW_020848028.1_26252	arhgap29	156
NW_020848028.1_26252	kcnj1	169
NW_020848028.1_26252	LOC113650380	169
NW_020848028.1_26252	LOC113650219	155
NW_020848028.1_26252	uvrag	164
NW_020848028.1_26252	uvrag	164
NW_020848028.1_26252	uvrag	164
NW_020848028.1_26252	uvrag	164
NW_020848028.1_26252	uvrag	164
NW_020848028.1_26252	uvrag	164
NW_020848028.1_26252	uvrag	164
NW_020848028.1_26252	uvrag	164
NW_020848028.1_26252	uvrag	164
NW_020848028.1_26252	uvrag	164
NW_020848028.1_26252	uvrag	164
NW_020848028.1_26252	uvrag	164
NW_020848028.1_26252	uvrag	164
NW_020848028.1_26252	LOC113650448	160
NW_020848028.1_26252	LOC113650425	157
NW_020848028.1_26252	LOC113650610	155
NW_020848028.1_26252	LOC113650891	164
NW_020848028.1_26252	spag7	166
NW_020848028.1_26252	LOC113651282	156
NW_020848028.1_26252	lrch3	162
NW_020848028.1_26252	smarcc2	157
NW_020848028.1_26252	smarcc2	157
NW_020848028.1_26252	smarcc2	157
NW_020848028.1_26252	smarcc2	157
NW_020848028.1_26252	LOC113652715	159
NW_020848028.1_26252	il34	159
NW_020848028.1_26252	fam192a	156
NW_020848028.1_26252	tat	158
NW_020848028.1_26252	tat	158
NW_020848028.1_26252	LOC113652554	167
NW_020848028.1_26252	esco1	161
NW_020848028.1_26252	dusp19	161
NW_020848028.1_26252	dusp19	161
NW_020848028.1_26252	dusp19	161
NW_020848028.1_26252	ptn	158
NW_020848028.1_26252	gcc1	156
NW_020848028.1_26252	LOC113653992	169
NW_020848028.1_26252	pih1d1	162
NW_020848028.1_26252	pih1d1	162
NW_020848028.1_26252	pih1d1	162
NW_020848028.1_26252	znf148	165
NW_020848028.1_26252	znf148	165
NW_020848028.1_26252	znf148	165
NW_020848028.1_26252	stam2	160
NW_020848028.1_26252	LOC113654566	158
NW_020848028.1_26252	LOC113655052	165
NW_020848028.1_26252	LOC113655052	165
NW_020848028.1_26252	LOC113655118	157
NW_020848028.1_26252	LOC113655209	160
NW_020848028.1_26252	LOC113655209	160
NW_020848028.1_26252	LOC113655209	160
NW_020848028.1_26252	LOC113655209	160
NW_020848028.1_26252	LOC113655064	160
NW_020848028.1_26252	LOC113655160	166
NW_020848028.1_26252	LOC113655160	166
NW_020848028.1_26252	tmem14a	160
NW_020848028.1_26252	tmem14a	160
NW_020848028.1_26252	tmem14a	160
NW_020848028.1_26252	LOC113655231	161
NW_020848028.1_26252	mdga2	157
NW_020848028.1_26252	mdga2	157
NW_020848028.1_26252	LOC113655753	160
NW_020848028.1_26252	LOC113655860	156
NW_020848028.1_26252	LOC113655863	157
NW_020848028.1_26252	nudt12	160
NW_020848028.1_26252	mterf1	165
NW_020848028.1_26252	mterf1	165
NW_020848028.1_26252	LOC113656687	156
NW_020848028.1_26252	trim25	166
NW_020848028.1_26252	LOC113656864	155
NW_020848028.1_26252	dock11	173
NW_020848028.1_26252	dock11	173
NW_020848028.1_26252	lpin2	156
NW_020848028.1_26252	lpin2	156
NW_020848028.1_26252	LOC113657570	163
NW_020848028.1_26252	sgta	162
NW_020848028.1_26252	sgta	162
NW_020848028.1_26252	sgta	162
NW_020848028.1_26252	spata16	164
NW_020848028.1_26252	clcnka	164
NW_020848028.1_26252	LOC113658258	172
NW_020848028.1_26252	LOC113658463	169
NW_020848028.1_26252	tcf21	158
NW_020848028.1_26252	LOC113659049	155
NW_020848028.1_26252	LOC113659049	155
NW_020848028.1_26252	LOC113659086	161
NW_020848028.1_26252	LOC113659154	155
NW_020848028.1_26252	LOC113659154	155
NW_020848028.1_26252	LOC113659154	155
NW_020848028.1_26252	LOC113659154	155
NW_020848028.1_26252	zfyve19	158
NW_020848028.1_26252	snx6	159
NW_020848028.1_26252	snx6	159
NW_020848028.1_26252	snx6	159
NW_020848028.1_26252	LOC113659604	155
NW_020848028.1_26252	cdc42bpa	159
NW_020848028.1_26252	cdc42bpa	159
NW_020848028.1_26252	dph6	168
NW_020848028.1_26252	dph6	168
NW_020848028.1_26252	ttll5	164
NW_020848028.1_26252	LOC113660224	165
NW_020848028.1_26252	LOC113659927	162
NW_020848028.1_26252	LOC113659927	162
NW_020848028.1_26252	LOC113660353	155
NW_020848028.1_26252	LOC113660414	169
NW_020848028.1_26252	LOC113660415	169
NW_020848028.1_26252	cpe	156
NW_020848028.1_26252	LOC113660888	156
NW_020848028.1_26252	sorbs1	159
NW_020848028.1_26252	mfsd4b	160
NW_020848028.1_26252	dhx29	156
NW_020848028.1_26252	nudcd1	161
NW_020848028.1_26252	LOC113661723	156
NW_020848028.1_26252	LOC113661729	157
NW_020848028.1_26252	LOC113662023	158
NW_020848028.1_26252	LOC113662576	155
NW_020848028.1_26252	LOC113662576	155
NW_020848028.1_26252	LOC113662576	155
NW_020848028.1_26252	fasn	155
NW_020848028.1_26252	fasn	155
NW_020848028.1_26252	fasn	155
NW_020848028.1_26252	LOC113662636	163
NW_020848028.1_26252	LOC113662636	163
NW_020848028.1_26252	LOC113662636	163
NW_020848028.1_26252	cunh10orf88	156
NW_020848028.1_26252	pcgf5	157
NW_020848028.1_26252	slc16a12	165
NW_020848028.1_26252	slc16a12	165
NW_020848028.1_26252	LOC113662643	165
NW_020848028.1_26252	LOC113662830	157
NW_020848028.1_26252	LOC113662878	157
NW_020848028.1_26252	LOC113662878	161
NW_020848028.1_26252	LOC113662878	161
NW_020848028.1_26252	LOC113662878	161
NW_020848028.1_26252	LOC113662881	161
NW_020848028.1_26252	LOC113662880	161
NW_020848028.1_26252	LOC113663111	167
NW_020848028.1_26252	LOC113663111	167
NW_020848028.1_26252	LOC113663386	156
NW_020848028.1_26252	LOC113663401	164
NW_020848028.1_26252	LOC113663672	155
NW_020848028.1_26252	LOC113663964	163
NW_020848028.1_26252	LOC113663964	163
NW_020848028.1_26252	LOC113663964	163
NW_020848028.1_26252	LOC113663964	163
NW_020848028.1_26252	LOC113663964	163
NW_020848028.1_26252	LOC113663964	163
NW_020848028.1_26252	LOC113663964	163
NW_020848028.1_26252	LOC113663964	163
NW_020848028.1_26252	LOC113663964	163
NW_020848028.1_26252	LOC113663964	163
NW_020848028.1_26252	LOC113663964	163
NW_020848028.1_26252	LOC113663964	163
NW_020848028.1_26252	LOC113663964	163
NW_020848028.1_26252	LOC113663964	163
NW_020848028.1_26252	LOC113663964	163
NW_020848028.1_26252	LOC113663964	163
NW_020848028.1_26252	LOC113663964	163
NW_020848028.1_26252	LOC113663964	163
NW_020848028.1_26252	LOC113663964	163
NW_020848028.1_26252	LOC113663964	163
NW_020848028.1_26252	LOC113663964	163
NW_020848028.1_26252	LOC113663964	163
NW_020848028.1_26252	LOC113663964	163
NW_020848028.1_26252	LOC113663964	163
NW_020848028.1_26252	LOC113663964	163
NW_020848028.1_26252	LOC113663964	163
NW_020848028.1_26252	LOC113663964	163
NW_020848028.1_26252	LOC113663964	163
NW_020848028.1_26252	LOC113663964	163
NW_020848028.1_26252	LOC113663964	163
NW_020848028.1_26252	LOC113663964	163
NW_020848028.1_26252	LOC113663964	163
NW_020848028.1_26252	LOC113663964	163
NW_020848028.1_26252	LOC113663964	163
NW_020848028.1_26252	LOC113663964	163
NW_020848028.1_26252	LOC113663964	163
NW_020848028.1_26252	LOC113663964	163
NW_020848028.1_26252	LOC113663964	163
NW_020848028.1_26252	LOC113663964	163
NW_020848028.1_26252	LOC113663964	163
NW_020848028.1_26252	LOC113663964	163
NW_020848028.1_26252	LOC113663964	163
NW_020848028.1_26252	LOC113663964	163
NW_020848028.1_26252	LOC113663964	163
NW_020848028.1_26252	LOC113663964	163
NW_020848028.1_26252	LOC113663964	163
NW_020848028.1_26252	LOC113663964	163
NW_020848028.1_26252	LOC113663964	163
NW_020848028.1_26252	LOC113663964	163
NW_020848028.1_26252	LOC113663964	163
NW_020848028.1_26252	LOC113664063	166
NW_020848028.1_26252	LOC113664063	160
NW_020848028.1_26252	LOC113664063	160
NW_020848028.1_26252	LOC113664063	160
NW_020848028.1_26252	LOC113664063	160
NW_020848028.1_26252	LOC113664063	158
NW_020848028.1_26252	LOC113664063	158
NW_020848028.1_26252	LOC113664063	158
NW_020848028.1_26252	LOC113664101	156
NW_020848028.1_26252	LOC113664101	156
NW_020848028.1_26252	LOC113633939	155
NW_020848028.1_26252	actn2	164
NW_020848028.1_26252	acox1	165
NW_020848028.1_26252	acox1	165
NW_020848028.1_26252	LOC113634464	159
NW_020848028.1_26252	top2b	166
NW_020848028.1_26252	top2b	166
NW_020848028.1_26252	col16a1	159
NW_020848028.1_26252	col16a1	159
NW_020848028.1_26252	col16a1	159
NW_020848028.1_26252	col16a1	159
NW_020848028.1_26252	col16a1	159
NW_020848028.1_26252	col16a1	159
NW_020848028.1_26252	col16a1	159
NW_020848028.1_26252	LOC113634916	155
NW_020848028.1_26252	LOC113634916	155
NW_020848028.1_26252	LOC113634916	155
NW_020848028.1_26252	LOC113634916	155
NW_020848028.1_26252	LOC113635036	160
NW_020848028.1_26252	cunh17orf49	157
NW_020848028.1_26252	cunh17orf49	157
NW_020848028.1_26252	loxl3	157
NW_020848028.1_26252	LOC113636656	156
NW_020848028.1_26252	LOC113636656	156
NW_020848028.1_26252	LOC113636672	161
NW_020848028.1_26252	LOC113636672	161
NW_020848028.1_26252	xrcc6	157
NW_020848028.1_26252	cpped1	160
NW_020848028.1_26252	LOC113637110	159
NW_020848028.1_26252	LOC113637471	159
NW_020848028.1_26252	LOC113637492	159
NW_020848028.1_26252	LOC113637756	167
NW_020848028.1_26252	LOC113637756	167
NW_020848028.1_26252	LOC113637756	167
NW_020848028.1_26252	slc2a8	157
NW_020848028.1_26252	slc2a8	157
NW_020848028.1_26252	LOC113637819	158
NW_020848028.1_26252	tmem25	155
NW_020848028.1_26252	tmem25	155
NW_020848028.1_26252	hoxb13	163
NW_020848028.1_26252	LOC113638091	155
NW_020848028.1_26252	LOC113638304	159
NW_020848028.1_26252	LOC113638304	159
NW_020848028.1_26252	LOC113638304	159
NW_020848028.1_26252	tor4a	158
NW_020848028.1_26252	LOC113638691	155
NW_020848028.1_26252	hexd	167
NW_020848028.1_26252	afap1l2	160
NW_020848028.1_26252	afap1l2	160
NW_020848028.1_26252	afap1l2	160
NW_020848028.1_26252	afap1l2	160
NW_020848028.1_26252	afap1l2	160
NW_020848028.1_26252	LOC113638977	155
NW_020848028.1_26252	LOC113639043	156
NW_020848028.1_26252	LOC113639058	155
NW_020848028.1_26252	LOC113639058	155
NW_020848028.1_26252	mkrn2os	157
NW_020848028.1_26252	mkrn2os	157
NW_020848028.1_26252	sigmar1	159
NW_020848028.1_26252	plppr1	164
NW_020848028.1_26252	fut10	160
NW_020848028.1_26252	fut10	160
NW_020848028.1_26252	LOC113639444	159
NW_020848028.1_26252	LOC113639444	159
NW_020848028.1_26252	LOC113639681	157
NW_020848028.1_26252	LOC113639510	163
NW_020848028.1_26252	LOC113639585	163
NW_020848028.1_26252	LOC113639585	163
NW_020848028.1_26252	akna	157
NW_020848028.1_26252	LOC113640252	163
NW_020848028.1_26252	LOC113640346	160
NW_020848028.1_26252	LOC113640436	156
NW_020848028.1_26252	LOC113640637	158
NW_020848028.1_26252	LOC113640770	157
NW_020848028.1_26252	LOC113640972	165
NW_020848028.1_26252	LOC113641164	157
NW_020848028.1_26252	LOC113641164	157
NW_020848028.1_26252	LOC113641340	163
NW_020848028.1_26252	LOC113641272	158
NW_020848028.1_26252	LOC113641272	158
NW_020848028.1_26252	LOC113641272	158
NW_020848028.1_26252	LOC113641243	155
NW_020848028.1_26252	cstf1	159
NW_020848028.1_26252	cstf1	159
NW_020848028.1_26252	LOC113641217	157
NW_020848028.1_26252	LOC113641217	157
NW_020848028.1_26252	LOC113641217	157
NW_020848028.1_26252	LOC113641683	162
NW_020848028.1_26252	LOC113642089	157
NW_020848028.1_26252	LOC113642509	155
NW_020848028.1_26252	gab1	164
NW_020848028.1_26252	gab1	164
NW_020848028.1_26252	gab1	164
NW_020848028.1_26252	gab1	164
NW_020848028.1_26252	gab1	164
NW_020848028.1_26252	scfd2	166
NW_020848028.1_26252	LOC113642736	156
NW_020848028.1_26252	LOC113642751	162
NW_020848028.1_26252	lurap1	155
NW_020848277.1_41978	LOC113645647	155
NW_020848277.1_41978	atp2c1	157
NW_020848277.1_41978	LOC113645283	160
NW_020848277.1_41978	LOC113645283	160
NW_020848277.1_41978	LOC113645283	160
NW_020848277.1_41978	LOC113645283	160
NW_020848277.1_41978	vps11	172
NW_020848277.1_41978	crtam	156
NW_020848277.1_41978	LOC113645979	163
NW_020848277.1_41978	LOC113644702	156
NW_020848277.1_41978	pak1ip1	158
NW_020848277.1_41978	acap2	171
NW_020848277.1_41978	acap2	171
NW_020848277.1_41978	acap2	171
NW_020848277.1_41978	timm13	165
NW_020848277.1_41978	LOC113643576	157
NW_020848277.1_41978	uhrf1	165
NW_020848277.1_41978	uhrf1	165
NW_020848277.1_41978	uhrf1	165
NW_020848277.1_41978	LOC113651026	167
NW_020848277.1_41978	ubap1l	162
NW_020848277.1_41978	pcnx4	155
NW_020848277.1_41978	pcnx4	155
NW_020848277.1_41978	pcnx4	155
NW_020848277.1_41978	pcnx4	155
NW_020848277.1_41978	fzd6	159
NW_020848277.1_41978	fbxo15	155
NW_020848277.1_41978	fbxo15	155
NW_020848277.1_41978	LOC113662860	164
NW_020848277.1_41978	ccdc107	162
NW_020848277.1_41978	haus1	158
NW_020848277.1_41978	LOC113663738	164
NW_020848277.1_41978	LOC113637693	157
NW_020848277.1_41978	LOC113638697	155
NW_020848277.1_41978	LOC113638993	165
NW_020848277.1_41978	LOC113638993	165
NW_020848277.1_41978	sfrp1	155
NW_020848277.1_41978	LOC113641518	156
NW_020848277.1_41978	ccdc92b	159
NW_020848277.1_41978	LOC113643671	156
NW_020848277.1_41978	vwde	157
NW_020848277.1_41978	cunh22orf39	159
NW_020848277.1_41978	sugct	155
NW_020848277.1_41978	sugct	155
NW_020848277.1_41978	LOC113644475	158
NW_020848277.1_41978	LOC113644475	158
NW_020848277.1_41978	LOC113644790	155
NW_020848277.1_41978	LOC113644790	155
NW_020848277.1_41978	LOC113644549	168
NW_020848277.1_41978	polr3gl	160
NW_020848277.1_41978	LOC113644659	164
NW_020848277.1_41978	LOC113644460	155
NW_020848277.1_41978	LOC113644223	170
NW_020848277.1_41978	LOC113644492	160
NW_020848277.1_41978	LOC113644492	160
NW_020848277.1_41978	LOC113644988	160
NW_020848277.1_41978	LOC113645065	161
NW_020848277.1_41978	LOC113645065	161
NW_020848277.1_41978	LOC113645234	164
NW_020848277.1_41978	rab8a	160
NW_020848277.1_41978	arhgap30	161
NW_020848277.1_41978	LOC113645284	160
NW_020848277.1_41978	LOC113645332	160
NW_020848277.1_41978	tmem169	163
NW_020848277.1_41978	rsph9	165
NW_020848277.1_41978	dera	165
NW_020848277.1_41978	dera	165
NW_020848277.1_41978	LOC113645487	160
NW_020848277.1_41978	LOC113645487	160
NW_020848277.1_41978	LOC113645672	159
NW_020848277.1_41978	LOC113645672	159
NW_020848277.1_41978	LOC113645666	157
NW_020848277.1_41978	pdk3	163
NW_020848277.1_41978	arpc3	156
NW_020848277.1_41978	smarcb1	168
NW_020848277.1_41978	smarcb1	168
NW_020848277.1_41978	LOC113646537	163
NW_020848277.1_41978	fadd	159
NW_020848277.1_41978	LOC113647098	158
NW_020848277.1_41978	LOC113647489	155
NW_020848277.1_41978	LOC113647602	157
NW_020848277.1_41978	LOC113647852	163
NW_020848277.1_41978	LOC113647848	163
NW_020848277.1_41978	LOC113647848	163
NW_020848277.1_41978	pitx2	155
NW_020848277.1_41978	pitx2	155
NW_020848277.1_41978	LOC113648308	162
NW_020848277.1_41978	LOC113648308	162
NW_020848277.1_41978	LOC113648308	162
NW_020848277.1_41978	LOC113648308	162
NW_020848277.1_41978	pln	157
NW_020848277.1_41978	pln	157
NW_020848277.1_41978	LOC113648443	156
NW_020848277.1_41978	tmem244	156
NW_020848277.1_41978	LOC113648748	155
NW_020848277.1_41978	LOC113648748	155
NW_020848277.1_41978	LOC113648748	155
NW_020848277.1_41978	emilin3	157
NW_020848277.1_41978	emilin3	157
NW_020848277.1_41978	LOC113649416	156
NW_020848277.1_41978	arhgap29	156
NW_020848277.1_41978	kcnj1	169
NW_020848277.1_41978	LOC113650380	169
NW_020848277.1_41978	LOC113650219	155
NW_020848277.1_41978	uvrag	164
NW_020848277.1_41978	uvrag	164
NW_020848277.1_41978	uvrag	164
NW_020848277.1_41978	uvrag	164
NW_020848277.1_41978	uvrag	164
NW_020848277.1_41978	uvrag	164
NW_020848277.1_41978	uvrag	164
NW_020848277.1_41978	uvrag	164
NW_020848277.1_41978	uvrag	164
NW_020848277.1_41978	uvrag	164
NW_020848277.1_41978	uvrag	164
NW_020848277.1_41978	uvrag	164
NW_020848277.1_41978	uvrag	164
NW_020848277.1_41978	LOC113650448	160
NW_020848277.1_41978	LOC113650425	157
NW_020848277.1_41978	LOC113650610	155
NW_020848277.1_41978	LOC113650891	164
NW_020848277.1_41978	spag7	166
NW_020848277.1_41978	LOC113651282	156
NW_020848277.1_41978	lrch3	162
NW_020848277.1_41978	smarcc2	157
NW_020848277.1_41978	smarcc2	157
NW_020848277.1_41978	smarcc2	157
NW_020848277.1_41978	smarcc2	157
NW_020848277.1_41978	LOC113652715	159
NW_020848277.1_41978	il34	159
NW_020848277.1_41978	fam192a	156
NW_020848277.1_41978	tat	158
NW_020848277.1_41978	tat	158
NW_020848277.1_41978	LOC113652554	167
NW_020848277.1_41978	esco1	161
NW_020848277.1_41978	dusp19	161
NW_020848277.1_41978	dusp19	161
NW_020848277.1_41978	dusp19	161
NW_020848277.1_41978	ptn	158
NW_020848277.1_41978	gcc1	156
NW_020848277.1_41978	LOC113653992	169
NW_020848277.1_41978	pih1d1	162
NW_020848277.1_41978	pih1d1	162
NW_020848277.1_41978	pih1d1	162
NW_020848277.1_41978	znf148	165
NW_020848277.1_41978	znf148	165
NW_020848277.1_41978	znf148	165
NW_020848277.1_41978	stam2	160
NW_020848277.1_41978	LOC113654566	158
NW_020848277.1_41978	LOC113655052	165
NW_020848277.1_41978	LOC113655052	165
NW_020848277.1_41978	LOC113655118	157
NW_020848277.1_41978	LOC113655209	160
NW_020848277.1_41978	LOC113655209	160
NW_020848277.1_41978	LOC113655209	160
NW_020848277.1_41978	LOC113655209	160
NW_020848277.1_41978	LOC113655064	160
NW_020848277.1_41978	LOC113655160	166
NW_020848277.1_41978	LOC113655160	166
NW_020848277.1_41978	tmem14a	160
NW_020848277.1_41978	tmem14a	160
NW_020848277.1_41978	tmem14a	160
NW_020848277.1_41978	LOC113655231	161
NW_020848277.1_41978	mdga2	157
NW_020848277.1_41978	mdga2	157
NW_020848277.1_41978	LOC113655753	160
NW_020848277.1_41978	LOC113655860	156
NW_020848277.1_41978	LOC113655863	157
NW_020848277.1_41978	nudt12	160
NW_020848277.1_41978	mterf1	165
NW_020848277.1_41978	mterf1	165
NW_020848277.1_41978	LOC113656687	156
NW_020848277.1_41978	trim25	166
NW_020848277.1_41978	LOC113656864	155
NW_020848277.1_41978	dock11	173
NW_020848277.1_41978	dock11	173
NW_020848277.1_41978	lpin2	156
NW_020848277.1_41978	lpin2	156
NW_020848277.1_41978	LOC113657570	163
NW_020848277.1_41978	sgta	162
NW_020848277.1_41978	sgta	162
NW_020848277.1_41978	sgta	162
NW_020848277.1_41978	spata16	164
NW_020848277.1_41978	clcnka	164
NW_020848277.1_41978	LOC113658258	172
NW_020848277.1_41978	LOC113658463	169
NW_020848277.1_41978	tcf21	158
NW_020848277.1_41978	LOC113659049	155
NW_020848277.1_41978	LOC113659049	155
NW_020848277.1_41978	LOC113659086	161
NW_020848277.1_41978	LOC113659154	155
NW_020848277.1_41978	LOC113659154	155
NW_020848277.1_41978	LOC113659154	155
NW_020848277.1_41978	LOC113659154	155
NW_020848277.1_41978	zfyve19	158
NW_020848277.1_41978	snx6	159
NW_020848277.1_41978	snx6	159
NW_020848277.1_41978	snx6	159
NW_020848277.1_41978	LOC113659604	155
NW_020848277.1_41978	cdc42bpa	159
NW_020848277.1_41978	cdc42bpa	159
NW_020848277.1_41978	dph6	168
NW_020848277.1_41978	dph6	168
NW_020848277.1_41978	ttll5	164
NW_020848277.1_41978	LOC113660224	165
NW_020848277.1_41978	LOC113659927	162
NW_020848277.1_41978	LOC113659927	162
NW_020848277.1_41978	LOC113660353	155
NW_020848277.1_41978	LOC113660414	169
NW_020848277.1_41978	LOC113660415	169
NW_020848277.1_41978	cpe	156
NW_020848277.1_41978	LOC113660888	156
NW_020848277.1_41978	sorbs1	159
NW_020848277.1_41978	mfsd4b	160
NW_020848277.1_41978	dhx29	156
NW_020848277.1_41978	nudcd1	161
NW_020848277.1_41978	LOC113661723	156
NW_020848277.1_41978	LOC113661729	157
NW_020848277.1_41978	LOC113662023	158
NW_020848277.1_41978	LOC113662576	155
NW_020848277.1_41978	LOC113662576	155
NW_020848277.1_41978	LOC113662576	155
NW_020848277.1_41978	fasn	155
NW_020848277.1_41978	fasn	155
NW_020848277.1_41978	fasn	155
NW_020848277.1_41978	LOC113662636	163
NW_020848277.1_41978	LOC113662636	163
NW_020848277.1_41978	LOC113662636	163
NW_020848277.1_41978	cunh10orf88	156
NW_020848277.1_41978	pcgf5	157
NW_020848277.1_41978	slc16a12	165
NW_020848277.1_41978	slc16a12	165
NW_020848277.1_41978	LOC113662643	165
NW_020848277.1_41978	LOC113662830	157
NW_020848277.1_41978	LOC113662878	157
NW_020848277.1_41978	LOC113662878	161
NW_020848277.1_41978	LOC113662878	161
NW_020848277.1_41978	LOC113662878	161
NW_020848277.1_41978	LOC113662881	161
NW_020848277.1_41978	LOC113662880	161
NW_020848277.1_41978	LOC113663111	167
NW_020848277.1_41978	LOC113663111	167
NW_020848277.1_41978	LOC113663386	156
NW_020848277.1_41978	LOC113663401	164
NW_020848277.1_41978	LOC113663672	155
NW_020848277.1_41978	LOC113663964	163
NW_020848277.1_41978	LOC113663964	163
NW_020848277.1_41978	LOC113663964	163
NW_020848277.1_41978	LOC113663964	163
NW_020848277.1_41978	LOC113663964	163
NW_020848277.1_41978	LOC113663964	163
NW_020848277.1_41978	LOC113663964	163
NW_020848277.1_41978	LOC113663964	163
NW_020848277.1_41978	LOC113663964	163
NW_020848277.1_41978	LOC113663964	163
NW_020848277.1_41978	LOC113663964	163
NW_020848277.1_41978	LOC113663964	163
NW_020848277.1_41978	LOC113663964	163
NW_020848277.1_41978	LOC113663964	163
NW_020848277.1_41978	LOC113663964	163
NW_020848277.1_41978	LOC113663964	163
NW_020848277.1_41978	LOC113663964	163
NW_020848277.1_41978	LOC113663964	163
NW_020848277.1_41978	LOC113663964	163
NW_020848277.1_41978	LOC113663964	163
NW_020848277.1_41978	LOC113663964	163
NW_020848277.1_41978	LOC113663964	163
NW_020848277.1_41978	LOC113663964	163
NW_020848277.1_41978	LOC113663964	163
NW_020848277.1_41978	LOC113663964	163
NW_020848277.1_41978	LOC113663964	163
NW_020848277.1_41978	LOC113663964	163
NW_020848277.1_41978	LOC113663964	163
NW_020848277.1_41978	LOC113663964	163
NW_020848277.1_41978	LOC113663964	163
NW_020848277.1_41978	LOC113663964	163
NW_020848277.1_41978	LOC113663964	163
NW_020848277.1_41978	LOC113663964	163
NW_020848277.1_41978	LOC113663964	163
NW_020848277.1_41978	LOC113663964	163
NW_020848277.1_41978	LOC113663964	163
NW_020848277.1_41978	LOC113663964	163
NW_020848277.1_41978	LOC113663964	163
NW_020848277.1_41978	LOC113663964	163
NW_020848277.1_41978	LOC113663964	163
NW_020848277.1_41978	LOC113663964	163
NW_020848277.1_41978	LOC113663964	163
NW_020848277.1_41978	LOC113663964	163
NW_020848277.1_41978	LOC113663964	163
NW_020848277.1_41978	LOC113663964	163
NW_020848277.1_41978	LOC113663964	163
NW_020848277.1_41978	LOC113663964	163
NW_020848277.1_41978	LOC113663964	163
NW_020848277.1_41978	LOC113663964	163
NW_020848277.1_41978	LOC113663964	163
NW_020848277.1_41978	LOC113664063	166
NW_020848277.1_41978	LOC113664063	160
NW_020848277.1_41978	LOC113664063	160
NW_020848277.1_41978	LOC113664063	160
NW_020848277.1_41978	LOC113664063	160
NW_020848277.1_41978	LOC113664063	158
NW_020848277.1_41978	LOC113664063	158
NW_020848277.1_41978	LOC113664063	158
NW_020848277.1_41978	LOC113664101	156
NW_020848277.1_41978	LOC113664101	156
NW_020848277.1_41978	LOC113633939	155
NW_020848277.1_41978	actn2	164
NW_020848277.1_41978	acox1	165
NW_020848277.1_41978	acox1	165
NW_020848277.1_41978	LOC113634464	159
NW_020848277.1_41978	top2b	166
NW_020848277.1_41978	top2b	166
NW_020848277.1_41978	col16a1	159
NW_020848277.1_41978	col16a1	159
NW_020848277.1_41978	col16a1	159
NW_020848277.1_41978	col16a1	159
NW_020848277.1_41978	col16a1	159
NW_020848277.1_41978	col16a1	159
NW_020848277.1_41978	col16a1	159
NW_020848277.1_41978	LOC113634916	155
NW_020848277.1_41978	LOC113634916	155
NW_020848277.1_41978	LOC113634916	155
NW_020848277.1_41978	LOC113634916	155
NW_020848277.1_41978	LOC113635036	160
NW_020848277.1_41978	cunh17orf49	157
NW_020848277.1_41978	cunh17orf49	157
NW_020848277.1_41978	loxl3	157
NW_020848277.1_41978	LOC113636656	156
NW_020848277.1_41978	LOC113636656	156
NW_020848277.1_41978	LOC113636672	161
NW_020848277.1_41978	LOC113636672	161
NW_020848277.1_41978	xrcc6	157
NW_020848277.1_41978	cpped1	160
NW_020848277.1_41978	LOC113637110	159
NW_020848277.1_41978	LOC113637471	159
NW_020848277.1_41978	LOC113637492	159
NW_020848277.1_41978	LOC113637756	167
NW_020848277.1_41978	LOC113637756	167
NW_020848277.1_41978	LOC113637756	167
NW_020848277.1_41978	slc2a8	157
NW_020848277.1_41978	slc2a8	157
NW_020848277.1_41978	LOC113637819	158
NW_020848277.1_41978	tmem25	155
NW_020848277.1_41978	tmem25	155
NW_020848277.1_41978	hoxb13	163
NW_020848277.1_41978	LOC113638091	155
NW_020848277.1_41978	LOC113638304	159
NW_020848277.1_41978	LOC113638304	159
NW_020848277.1_41978	LOC113638304	159
NW_020848277.1_41978	tor4a	158
NW_020848277.1_41978	LOC113638691	155
NW_020848277.1_41978	hexd	167
NW_020848277.1_41978	afap1l2	160
NW_020848277.1_41978	afap1l2	160
NW_020848277.1_41978	afap1l2	160
NW_020848277.1_41978	afap1l2	160
NW_020848277.1_41978	afap1l2	160
NW_020848277.1_41978	LOC113638977	155
NW_020848277.1_41978	LOC113639043	156
NW_020848277.1_41978	LOC113639058	155
NW_020848277.1_41978	LOC113639058	155
NW_020848277.1_41978	mkrn2os	157
NW_020848277.1_41978	mkrn2os	157
NW_020848277.1_41978	sigmar1	159
NW_020848277.1_41978	plppr1	164
NW_020848277.1_41978	fut10	160
NW_020848277.1_41978	fut10	160
NW_020848277.1_41978	LOC113639444	159
NW_020848277.1_41978	LOC113639444	159
NW_020848277.1_41978	LOC113639681	157
NW_020848277.1_41978	LOC113639510	163
NW_020848277.1_41978	LOC113639585	163
NW_020848277.1_41978	LOC113639585	163
NW_020848277.1_41978	akna	157
NW_020848277.1_41978	LOC113640252	163
NW_020848277.1_41978	LOC113640346	160
NW_020848277.1_41978	LOC113640436	156
NW_020848277.1_41978	LOC113640637	158
NW_020848277.1_41978	LOC113640770	157
NW_020848277.1_41978	LOC113640972	165
NW_020848277.1_41978	LOC113641164	157
NW_020848277.1_41978	LOC113641164	157
NW_020848277.1_41978	LOC113641340	163
NW_020848277.1_41978	LOC113641272	158
NW_020848277.1_41978	LOC113641272	158
NW_020848277.1_41978	LOC113641272	158
NW_020848277.1_41978	LOC113641243	155
NW_020848277.1_41978	cstf1	159
NW_020848277.1_41978	cstf1	159
NW_020848277.1_41978	LOC113641217	157
NW_020848277.1_41978	LOC113641217	157
NW_020848277.1_41978	LOC113641217	157
NW_020848277.1_41978	LOC113641683	162
NW_020848277.1_41978	LOC113642089	157
NW_020848277.1_41978	LOC113642509	155
NW_020848277.1_41978	gab1	164
NW_020848277.1_41978	gab1	164
NW_020848277.1_41978	gab1	164
NW_020848277.1_41978	gab1	164
NW_020848277.1_41978	gab1	164
NW_020848277.1_41978	scfd2	166
NW_020848277.1_41978	LOC113642736	156
NW_020848277.1_41978	LOC113642751	162
NW_020848277.1_41978	lurap1	155
NW_020847795.1_4966	LOC113646113	155
NW_020847795.1_4966	tti2	163
NW_020847795.1_4966	mak16	163
NW_020847795.1_4966	LOC113634162	160
NW_020847795.1_4966	ginm1	155
NW_020847795.1_4966	ginm1	155
NW_020847795.1_4966	rps19	161
NW_020847795.1_4966	rbfa	155
NW_020847795.1_4966	LOC113648450	165
NW_020847795.1_4966	LOC113648450	165
NW_020847795.1_4966	LOC113648450	165
NW_020847795.1_4966	LOC113648550	167
NW_020847795.1_4966	LOC113648550	167
NW_020847795.1_4966	LOC113643576	157
NW_020847795.1_4966	LOC113643576	157
NW_020847795.1_4966	LOC113655192	158
NW_020847795.1_4966	otud4	160
NW_020847795.1_4966	gas2l1	156
NW_020847795.1_4966	LOC113662236	163
NW_020847795.1_4966	eef1e1	155
NW_020847795.1_4966	cspp1	156
NW_020847795.1_4966	flt1	158
NW_020847795.1_4966	flt1	158
NW_020847795.1_4966	ucn	172
NW_020847795.1_4966	LOC113635798	161
NW_020847795.1_4966	LOC113635798	161
NW_020847795.1_4966	tmem265	172
NW_020847795.1_4966	tmem265	172
NW_020847795.1_4966	LOC113638663	167
NW_020847795.1_4966	LOC113640617	156
NW_020847795.1_4966	LOC113643671	162
NW_020847795.1_4966	LOC113643751	155
NW_020847795.1_4966	LOC113643631	159
NW_020847795.1_4966	LOC113643631	159
NW_020847795.1_4966	LOC113643493	158
NW_020847795.1_4966	LOC113643930	161
NW_020847795.1_4966	bud31	155
NW_020847795.1_4966	bud31	155
NW_020847795.1_4966	cpsf4	168
NW_020847795.1_4966	cpsf4	168
NW_020847795.1_4966	znf622	158
NW_020847795.1_4966	LOC113644019	155
NW_020847795.1_4966	wwp1	157
NW_020847795.1_4966	wwp1	157
NW_020847795.1_4966	wwp1	157
NW_020847795.1_4966	wwp1	157
NW_020847795.1_4966	mrps15	164
NW_020847795.1_4966	mrps15	164
NW_020847795.1_4966	mrps15	164
NW_020847795.1_4966	itprid1	155
NW_020847795.1_4966	itprid1	155
NW_020847795.1_4966	itprid1	155
NW_020847795.1_4966	itprid1	155
NW_020847795.1_4966	itprid1	155
NW_020847795.1_4966	ccm2	161
NW_020847795.1_4966	ccm2	161
NW_020847795.1_4966	lamp5	163
NW_020847795.1_4966	LOC113645246	168
NW_020847795.1_4966	LOC113645246	168
NW_020847795.1_4966	LOC113645246	168
NW_020847795.1_4966	LOC113645246	168
NW_020847795.1_4966	LOC113645246	168
NW_020847795.1_4966	btbd2	158
NW_020847795.1_4966	rsph9	166
NW_020847795.1_4966	mrps18a	166
NW_020847795.1_4966	lemd3	155
NW_020847795.1_4966	LOC113645661	156
NW_020847795.1_4966	nras	167
NW_020847795.1_4966	nras	167
NW_020847795.1_4966	nras	167
NW_020847795.1_4966	nras	167
NW_020847795.1_4966	LOC113645723	161
NW_020847795.1_4966	LOC113645723	161
NW_020847795.1_4966	LOC113645531	155
NW_020847795.1_4966	LOC113646145	157
NW_020847795.1_4966	LOC113646145	157
NW_020847795.1_4966	ubap2	155
NW_020847795.1_4966	ubap2	155
NW_020847795.1_4966	ubap2	155
NW_020847795.1_4966	ubap2	155
NW_020847795.1_4966	tcf7	155
NW_020847795.1_4966	tcf7	155
NW_020847795.1_4966	tcf7	155
NW_020847795.1_4966	tcf7	155
NW_020847795.1_4966	tcf7	155
NW_020847795.1_4966	LOC113647010	167
NW_020847795.1_4966	LOC113647010	167
NW_020847795.1_4966	LOC113647010	167
NW_020847795.1_4966	LOC113647010	167
NW_020847795.1_4966	LOC113647021	155
NW_020847795.1_4966	fam189a1	159
NW_020847795.1_4966	fam189a1	159
NW_020847795.1_4966	fam189a1	159
NW_020847795.1_4966	fam189a1	159
NW_020847795.1_4966	LOC113647456	168
NW_020847795.1_4966	nos1ap	157
NW_020847795.1_4966	nos1ap	157
NW_020847795.1_4966	LOC113647677	164
NW_020847795.1_4966	LOC113647721	171
NW_020847795.1_4966	LOC113647698	156
NW_020847795.1_4966	tanc2	155
NW_020847795.1_4966	LOC113648727	164
NW_020847795.1_4966	LOC113648904	156
NW_020847795.1_4966	LOC113648768	157
NW_020847795.1_4966	LOC113648768	157
NW_020847795.1_4966	LOC113648768	157
NW_020847795.1_4966	LOC113648772	157
NW_020847795.1_4966	LOC113649512	158
NW_020847795.1_4966	LOC113649500	158
NW_020847795.1_4966	LOC113649500	158
NW_020847795.1_4966	kdm8	157
NW_020847795.1_4966	LOC113649738	161
NW_020847795.1_4966	LOC113650160	161
NW_020847795.1_4966	pif1	161
NW_020847795.1_4966	pif1	161
NW_020847795.1_4966	LOC113650264	156
NW_020847795.1_4966	LOC113650288	156
NW_020847795.1_4966	LOC113650388	155
NW_020847795.1_4966	brix1	163
NW_020847795.1_4966	LOC113650764	157
NW_020847795.1_4966	mtif3	160
NW_020847795.1_4966	gtf3a	160
NW_020847795.1_4966	nap1l1	160
NW_020847795.1_4966	nap1l1	160
NW_020847795.1_4966	LOC113650980	156
NW_020847795.1_4966	LOC113650980	156
NW_020847795.1_4966	luzp1	168
NW_020847795.1_4966	LOC113651462	158
NW_020847795.1_4966	lrch3	155
NW_020847795.1_4966	LOC113651649	156
NW_020847795.1_4966	LOC113651805	156
NW_020847795.1_4966	gnao1	155
NW_020847795.1_4966	gnao1	155
NW_020847795.1_4966	gnao1	161
NW_020847795.1_4966	LOC113652623	155
NW_020847795.1_4966	LOC113652623	155
NW_020847795.1_4966	LOC113652623	155
NW_020847795.1_4966	herpud1	163
NW_020847795.1_4966	prrt4	159
NW_020847795.1_4966	LOC113652782	168
NW_020847795.1_4966	LOC113652782	168
NW_020847795.1_4966	LOC113652385	155
NW_020847795.1_4966	LOC113653043	159
NW_020847795.1_4966	LOC113653043	159
NW_020847795.1_4966	LOC113653043	159
NW_020847795.1_4966	trappc13	164
NW_020847795.1_4966	trappc13	155
NW_020847795.1_4966	trappc13	164
NW_020847795.1_4966	trappc13	155
NW_020847795.1_4966	man1b1	162
NW_020847795.1_4966	upf2	155
NW_020847795.1_4966	rars	155
NW_020847795.1_4966	usp37	155
NW_020847795.1_4966	usp37	155
NW_020847795.1_4966	LOC113654199	156
NW_020847795.1_4966	LOC113654274	163
NW_020847795.1_4966	LOC113654551	155
NW_020847795.1_4966	bcl6b	170
NW_020847795.1_4966	bcl6b	170
NW_020847795.1_4966	ntmt1	156
NW_020847795.1_4966	ntmt1	156
NW_020847795.1_4966	acoxl	168
NW_020847795.1_4966	myom2	171
NW_020847795.1_4966	myom2	171
NW_020847795.1_4966	LOC113655256	159
NW_020847795.1_4966	nhsl1	160
NW_020847795.1_4966	nhsl1	160
NW_020847795.1_4966	nhsl1	160
NW_020847795.1_4966	nhsl1	160
NW_020847795.1_4966	nhsl1	160
NW_020847795.1_4966	nhsl1	160
NW_020847795.1_4966	nhsl1	160
NW_020847795.1_4966	nhsl1	160
NW_020847795.1_4966	nhsl1	160
NW_020847795.1_4966	nhsl1	160
NW_020847795.1_4966	nhsl1	160
NW_020847795.1_4966	nhsl1	160
NW_020847795.1_4966	cpsf2	157
NW_020847795.1_4966	LOC113655851	158
NW_020847795.1_4966	LOC113655851	158
NW_020847795.1_4966	il17rb	155
NW_020847795.1_4966	il17rb	155
NW_020847795.1_4966	il17rb	155
NW_020847795.1_4966	il17rb	155
NW_020847795.1_4966	LOC113656992	156
NW_020847795.1_4966	LOC113656962	155
NW_020847795.1_4966	arl5b	157
NW_020847795.1_4966	arl5b	157
NW_020847795.1_4966	LOC113657503	160
NW_020847795.1_4966	LOC113657734	163
NW_020847795.1_4966	megf6	155
NW_020847795.1_4966	megf6	155
NW_020847795.1_4966	LOC113658528	157
NW_020847795.1_4966	wdr63	163
NW_020847795.1_4966	LOC113659189	162
NW_020847795.1_4966	LOC113659189	162
NW_020847795.1_4966	LOC113659189	162
NW_020847795.1_4966	LOC113659158	166
NW_020847795.1_4966	LOC113659739	157
NW_020847795.1_4966	degs2	164
NW_020847795.1_4966	degs2	164
NW_020847795.1_4966	degs2	164
NW_020847795.1_4966	jmjd7	156
NW_020847795.1_4966	jmjd7	156
NW_020847795.1_4966	flvcr2	159
NW_020847795.1_4966	abcc8	156
NW_020847795.1_4966	LOC113660528	165
NW_020847795.1_4966	LOC113660528	165
NW_020847795.1_4966	pstpip2	158
NW_020847795.1_4966	pstpip2	158
NW_020847795.1_4966	LOC113661296	157
NW_020847795.1_4966	tpd52	165
NW_020847795.1_4966	tpd52	165
NW_020847795.1_4966	tpd52	165
NW_020847795.1_4966	tpd52	165
NW_020847795.1_4966	tpd52	165
NW_020847795.1_4966	klhl7	155
NW_020847795.1_4966	LOC113661592	163
NW_020847795.1_4966	LOC113661404	155
NW_020847795.1_4966	LOC113661933	155
NW_020847795.1_4966	LOC113661978	167
NW_020847795.1_4966	LOC113661999	158
NW_020847795.1_4966	tada1	161
NW_020847795.1_4966	tada1	161
NW_020847795.1_4966	dbn1	167
NW_020847795.1_4966	dbn1	167
NW_020847795.1_4966	dbn1	167
NW_020847795.1_4966	dbn1	167
NW_020847795.1_4966	dbn1	167
NW_020847795.1_4966	dbn1	167
NW_020847795.1_4966	dbn1	167
NW_020847795.1_4966	dbn1	167
NW_020847795.1_4966	LOC113662621	156
NW_020847795.1_4966	LOC113662525	155
NW_020847795.1_4966	LOC113662525	155
NW_020847795.1_4966	LOC113662778	161
NW_020847795.1_4966	LOC113662937	159
NW_020847795.1_4966	LOC113662937	159
NW_020847795.1_4966	LOC113662937	159
NW_020847795.1_4966	nucb2	157
NW_020847795.1_4966	nucb2	157
NW_020847795.1_4966	nucb2	157
NW_020847795.1_4966	sympk	159
NW_020847795.1_4966	sympk	159
NW_020847795.1_4966	LOC113663401	158
NW_020847795.1_4966	taf6	155
NW_020847795.1_4966	taf6	155
NW_020847795.1_4966	taf6	155
NW_020847795.1_4966	taf6	155
NW_020847795.1_4966	taf6	155
NW_020847795.1_4966	taf6	155
NW_020847795.1_4966	taf6	155
NW_020847795.1_4966	taf6	155
NW_020847795.1_4966	rftn2	155
NW_020847795.1_4966	rftn2	155
NW_020847795.1_4966	poldip2	156
NW_020847795.1_4966	ctu2	161
NW_020847795.1_4966	LOC113634342	155
NW_020847795.1_4966	LOC113635038	160
NW_020847795.1_4966	LOC113635002	159
NW_020847795.1_4966	LOC113635633	164
NW_020847795.1_4966	sfxn5	164
NW_020847795.1_4966	macrod1	157
NW_020847795.1_4966	LOC113635887	164
NW_020847795.1_4966	LOC113635887	164
NW_020847795.1_4966	LOC113635887	164
NW_020847795.1_4966	phf6	162
NW_020847795.1_4966	fhl1	156
NW_020847795.1_4966	fhl1	156
NW_020847795.1_4966	pcgf6	165
NW_020847795.1_4966	pcgf6	165
NW_020847795.1_4966	LOC113636371	167
NW_020847795.1_4966	LOC113636657	159
NW_020847795.1_4966	LOC113636908	155
NW_020847795.1_4966	LOC113636976	161
NW_020847795.1_4966	LOC113637026	161
NW_020847795.1_4966	LOC113637168	156
NW_020847795.1_4966	gusb	158
NW_020847795.1_4966	LOC113637283	167
NW_020847795.1_4966	LOC113637403	164
NW_020847795.1_4966	anapc15	161
NW_020847795.1_4966	anapc15	161
NW_020847795.1_4966	psmd2	158
NW_020847795.1_4966	LOC113637888	157
NW_020847795.1_4966	LOC113638246	156
NW_020847795.1_4966	LOC113638246	156
NW_020847795.1_4966	LOC113638246	156
NW_020847795.1_4966	LOC113638246	156
NW_020847795.1_4966	LOC113638245	160
NW_020847795.1_4966	LOC113638245	155
NW_020847795.1_4966	LOC113638283	159
NW_020847795.1_4966	LOC113638651	157
NW_020847795.1_4966	rai14	162
NW_020847795.1_4966	rai14	162
NW_020847795.1_4966	rai14	162
NW_020847795.1_4966	kdm2b	159
NW_020847795.1_4966	bahcc1	162
NW_020847795.1_4966	bahcc1	162
NW_020847795.1_4966	bahcc1	162
NW_020847795.1_4966	bahcc1	162
NW_020847795.1_4966	bahcc1	162
NW_020847795.1_4966	bahcc1	162
NW_020847795.1_4966	bahcc1	162
NW_020847795.1_4966	bahcc1	162
NW_020847795.1_4966	bahcc1	162
NW_020847795.1_4966	bahcc1	162
NW_020847795.1_4966	bahcc1	162
NW_020847795.1_4966	mfsd13a	156
NW_020847795.1_4966	twnk	155
NW_020847795.1_4966	twnk	155
NW_020847795.1_4966	yars2	155
NW_020847795.1_4966	serpine2	155
NW_020847795.1_4966	LOC113639282	161
NW_020847795.1_4966	nfix	155
NW_020847795.1_4966	nfix	155
NW_020847795.1_4966	nfix	155
NW_020847795.1_4966	nfix	155
NW_020847795.1_4966	nfix	155
NW_020847795.1_4966	LOC113639643	159
NW_020847795.1_4966	kdsr	157
NW_020847795.1_4966	pmvk	163
NW_020847795.1_4966	cdip1	157
NW_020847795.1_4966	cdip1	157
NW_020847795.1_4966	vax1	159
NW_020847795.1_4966	LOC113640786	156
NW_020847795.1_4966	tnfaip8l3	157
NW_020847795.1_4966	LOC113641005	156
NW_020847795.1_4966	LOC113641005	156
NW_020847795.1_4966	LOC113641364	155
NW_020847795.1_4966	LOC113641364	155
NW_020847795.1_4966	LOC113641239	161
NW_020847795.1_4966	LOC113641239	161
NW_020847795.1_4966	LOC113641239	161
NW_020847795.1_4966	utp3	159
NW_020847795.1_4966	ppcs	159
NW_020847795.1_4966	ppcs	159
NW_020847795.1_4966	ppcs	159
NW_020847795.1_4966	LOC113642007	157
NW_020847795.1_4966	znf512b	160
NW_020847795.1_4966	nek5	156
NW_020847795.1_4966	nek5	156
NW_020847795.1_4966	nek5	156
NW_020847795.1_4966	nek5	156
NW_020847795.1_4966	nek5	156
NW_020847795.1_4966	LOC113642182	158
NW_020847795.1_4966	LOC113642169	164
NW_020847795.1_4966	LOC113643273	161
NW_020847795.1_4966	LOC113642845	160
NW_020847795.1_4966	LOC113642845	160
NW_020847795.1_4966	cunh3orf67	155
NW_020847795.1_4966	tomm6	158
NW_020847795.1_4966	szt2	164
NW_020847795.1_4966	lmo4	156
NW_020847795.1_4966	pex5l	163
NW_020847795.1_4966	pex5l	163
NW_020847795.1_4966	pex5l	163
NW_020847795.1_4966	ccnk	163
NW_020847795.1_4966	ccnk	163
NW_020847795.1_4966	ccnk	163
NW_020847795.1_4966	ccnk	163
NW_020847795.1_4966	ccnk	163
NW_020847795.1_4966	ccnk	163
NW_020847800.1_5348	LOC113633885	155
NW_020847800.1_5348	LOC113649043	161
NW_020847800.1_5348	ppp1r13l	155
NW_020847800.1_5348	thsd1	163
NW_020847800.1_5348	thsd1	163
NW_020847800.1_5348	thsd1	163
NW_020847800.1_5348	thsd1	163
NW_020847800.1_5348	cunh8orf59	160
NW_020847800.1_5348	LOC113648979	159
NW_020847800.1_5348	LOC113648979	159
NW_020847800.1_5348	zmat2	159
NW_020847800.1_5348	LOC113654067	156
NW_020847800.1_5348	LOC113652185	155
NW_020847800.1_5348	il16	158
NW_020847800.1_5348	LOC113653507	155
NW_020847800.1_5348	LOC113653507	155
NW_020847800.1_5348	LOC113655654	155
NW_020847800.1_5348	LOC113655654	155
NW_020847800.1_5348	LOC113656946	158
NW_020847800.1_5348	mak	160
NW_020847800.1_5348	mak	160
NW_020847800.1_5348	LOC113660062	159
NW_020847800.1_5348	cct5	160
NW_020847800.1_5348	LOC113660682	161
NW_020847800.1_5348	LOC113662634	156
NW_020847800.1_5348	hlx	159
NW_020847800.1_5348	hlx	159
NW_020847800.1_5348	LOC113636261	165
NW_020847800.1_5348	sart3	167
NW_020847800.1_5348	LOC113642260	159
NW_020847800.1_5348	LOC113643999	160
NW_020847800.1_5348	LOC113643999	160
NW_020847800.1_5348	LOC113643999	160
NW_020847800.1_5348	LOC113643999	160
NW_020847800.1_5348	LOC113644079	159
NW_020847800.1_5348	LOC113644657	155
NW_020847800.1_5348	LOC113644549	160
NW_020847800.1_5348	LOC113644549	160
NW_020847800.1_5348	LOC113644549	160
NW_020847800.1_5348	LOC113644811	158
NW_020847800.1_5348	LOC113644451	157
NW_020847800.1_5348	LOC113644451	157
NW_020847800.1_5348	LOC113644451	157
NW_020847800.1_5348	LOC113644451	157
NW_020847800.1_5348	LOC113644450	155
NW_020847800.1_5348	LOC113644450	155
NW_020847800.1_5348	LOC113644450	155
NW_020847800.1_5348	LOC113644673	155
NW_020847800.1_5348	LOC113644402	156
NW_020847800.1_5348	LOC113644402	156
NW_020847800.1_5348	LOC113644402	156
NW_020847800.1_5348	LOC113644402	156
NW_020847800.1_5348	LOC113644994	162
NW_020847800.1_5348	pds5b	156
NW_020847800.1_5348	pds5b	156
NW_020847800.1_5348	pds5b	156
NW_020847800.1_5348	pds5b	156
NW_020847800.1_5348	pds5b	156
NW_020847800.1_5348	kdm5a	155
NW_020847800.1_5348	kdm5a	155
NW_020847800.1_5348	LOC113645973	168
NW_020847800.1_5348	htatip2	157
NW_020847800.1_5348	htatip2	157
NW_020847800.1_5348	epc2	158
NW_020847800.1_5348	epc2	158
NW_020847800.1_5348	nabp1	155
NW_020847800.1_5348	nabp1	155
NW_020847800.1_5348	nabp1	155
NW_020847800.1_5348	LOC113646606	155
NW_020847800.1_5348	LOC113646782	158
NW_020847800.1_5348	LOC113647077	160
NW_020847800.1_5348	gpr19	158
NW_020847800.1_5348	pfkfb3	155
NW_020847800.1_5348	LOC113647574	158
NW_020847800.1_5348	LOC113647574	158
NW_020847800.1_5348	akr1a1	160
NW_020847800.1_5348	akr1a1	160
NW_020847800.1_5348	akr1a1	160
NW_020847800.1_5348	akr1a1	160
NW_020847800.1_5348	LOC113648194	155
NW_020847800.1_5348	LOC113648194	155
NW_020847800.1_5348	LOC113648194	155
NW_020847800.1_5348	LOC113648325	163
NW_020847800.1_5348	LOC113648490	155
NW_020847800.1_5348	LOC113649012	155
NW_020847800.1_5348	LOC113649012	155
NW_020847800.1_5348	LOC113649012	155
NW_020847800.1_5348	LOC113649012	155
NW_020847800.1_5348	LOC113648688	156
NW_020847800.1_5348	atp5md	163
NW_020847800.1_5348	taf5	163
NW_020847800.1_5348	LOC113649467	155
NW_020847800.1_5348	LOC113649861	160
NW_020847800.1_5348	LOC113649861	160
NW_020847800.1_5348	LOC113650617	158
NW_020847800.1_5348	LOC113650617	158
NW_020847800.1_5348	LOC113650617	158
NW_020847800.1_5348	LOC113650617	158
NW_020847800.1_5348	setd3	162
NW_020847800.1_5348	setd3	162
NW_020847800.1_5348	LOC113651256	155
NW_020847800.1_5348	styx	157
NW_020847800.1_5348	LOC113651783	156
NW_020847800.1_5348	LOC113651724	156
NW_020847800.1_5348	cry1	155
NW_020847800.1_5348	cry1	155
NW_020847800.1_5348	txn2	155
NW_020847800.1_5348	LOC113652939	155
NW_020847800.1_5348	LOC113652939	155
NW_020847800.1_5348	LOC113652939	155
NW_020847800.1_5348	LOC113653610	167
NW_020847800.1_5348	LOC113653610	167
NW_020847800.1_5348	LOC113653610	167
NW_020847800.1_5348	mrps22	158
NW_020847800.1_5348	LOC113653746	158
NW_020847800.1_5348	LOC113653896	157
NW_020847800.1_5348	LOC113653896	157
NW_020847800.1_5348	LOC113653896	157
NW_020847800.1_5348	LOC113653896	157
NW_020847800.1_5348	LOC113653896	157
NW_020847800.1_5348	LOC113654060	156
NW_020847800.1_5348	adpgk	167
NW_020847800.1_5348	adpgk	167
NW_020847800.1_5348	adpgk	167
NW_020847800.1_5348	en1	156
NW_020847800.1_5348	dgkh	157
NW_020847800.1_5348	LOC113654802	155
NW_020847800.1_5348	LOC113655259	157
NW_020847800.1_5348	LOC113655245	163
NW_020847800.1_5348	commd6	155
NW_020847800.1_5348	cpsf3	176
NW_020847800.1_5348	adipor1	159
NW_020847800.1_5348	adipor1	159
NW_020847800.1_5348	adipor1	159
NW_020847800.1_5348	rfk	156
NW_020847800.1_5348	pex10	159
NW_020847800.1_5348	LOC113656334	162
NW_020847800.1_5348	LOC113656495	156
NW_020847800.1_5348	LOC113656651	156
NW_020847800.1_5348	LOC113656778	160
NW_020847800.1_5348	LOC113656870	158
NW_020847800.1_5348	LOC113656870	158
NW_020847800.1_5348	LOC113656870	158
NW_020847800.1_5348	LOC113656870	158
NW_020847800.1_5348	LOC113656870	158
NW_020847800.1_5348	LOC113656870	158
NW_020847800.1_5348	LOC113656951	160
NW_020847800.1_5348	LOC113657081	168
NW_020847800.1_5348	LOC113657604	162
NW_020847800.1_5348	LOC113657604	162
NW_020847800.1_5348	LOC113657604	162
NW_020847800.1_5348	LOC113657604	162
NW_020847800.1_5348	emilin2	164
NW_020847800.1_5348	plppr3	160
NW_020847800.1_5348	plppr3	160
NW_020847800.1_5348	plppr3	160
NW_020847800.1_5348	plppr3	160
NW_020847800.1_5348	babam1	156
NW_020847800.1_5348	zbtb17	172
NW_020847800.1_5348	zbtb17	172
NW_020847800.1_5348	LOC113658137	156
NW_020847800.1_5348	LOC113658506	162
NW_020847800.1_5348	LOC113659114	157
NW_020847800.1_5348	ccdc9b	158
NW_020847800.1_5348	tex36	160
NW_020847800.1_5348	rag1	159
NW_020847800.1_5348	sigirr	158
NW_020847800.1_5348	sigirr	158
NW_020847800.1_5348	psma4	165
NW_020847800.1_5348	psma4	165
NW_020847800.1_5348	LOC113660508	160
NW_020847800.1_5348	LOC113660508	160
NW_020847800.1_5348	LOC113660508	160
NW_020847800.1_5348	LOC113660508	160
NW_020847800.1_5348	nkapd1	156
NW_020847800.1_5348	LOC113660582	165
NW_020847800.1_5348	ccnj	160
NW_020847800.1_5348	ccnj	160
NW_020847800.1_5348	LOC113661913	157
NW_020847800.1_5348	pm20d2	165
NW_020847800.1_5348	LOC113662420	156
NW_020847800.1_5348	LOC113662420	156
NW_020847800.1_5348	LOC113662656	158
NW_020847800.1_5348	LOC113662656	158
NW_020847800.1_5348	LOC113662656	158
NW_020847800.1_5348	LOC113662656	158
NW_020847800.1_5348	LOC113663132	164
NW_020847800.1_5348	LOC113663652	160
NW_020847800.1_5348	LOC113663705	166
NW_020847800.1_5348	LOC113664000	166
NW_020847800.1_5348	LOC113663999	166
NW_020847800.1_5348	LOC113663999	166
NW_020847800.1_5348	LOC113633890	158
NW_020847800.1_5348	LOC113634156	156
NW_020847800.1_5348	polg2	156
NW_020847800.1_5348	polg2	156
NW_020847800.1_5348	LOC113634711	155
NW_020847800.1_5348	LOC113634711	155
NW_020847800.1_5348	pcf11	159
NW_020847800.1_5348	LOC113634927	159
NW_020847800.1_5348	LOC113634927	159
NW_020847800.1_5348	kiaa0232	155
NW_020847800.1_5348	kiaa0232	155
NW_020847800.1_5348	LOC113635272	158
NW_020847800.1_5348	LOC113635520	155
NW_020847800.1_5348	LOC113635747	155
NW_020847800.1_5348	adal	160
NW_020847800.1_5348	adal	160
NW_020847800.1_5348	LOC113636185	157
NW_020847800.1_5348	pin4	165
NW_020847800.1_5348	pfdn6	160
NW_020847800.1_5348	tex11	157
NW_020847800.1_5348	tex11	157
NW_020847800.1_5348	sowahd	158
NW_020847800.1_5348	sowahd	158
NW_020847800.1_5348	rpl39	158
NW_020847800.1_5348	LOC113636057	156
NW_020847800.1_5348	LOC113635703	164
NW_020847800.1_5348	uprt	158
NW_020847800.1_5348	uprt	158
NW_020847800.1_5348	uprt	158
NW_020847800.1_5348	ass1	169
NW_020847800.1_5348	map2k5	161
NW_020847800.1_5348	map2k5	161
NW_020847800.1_5348	LOC113636682	157
NW_020847800.1_5348	ddx28	166
NW_020847800.1_5348	LOC113637215	157
NW_020847800.1_5348	LOC113637215	157
NW_020847800.1_5348	LOC113637215	157
NW_020847800.1_5348	LOC113637215	157
NW_020847800.1_5348	LOC113637513	158
NW_020847800.1_5348	ptar1	156
NW_020847800.1_5348	LOC113637753	155
NW_020847800.1_5348	LOC113637781	160
NW_020847800.1_5348	LOC113638051	169
NW_020847800.1_5348	slc39a7	157
NW_020847800.1_5348	nup155	156
NW_020847800.1_5348	mphosph9	155
NW_020847800.1_5348	ints2	161
NW_020847800.1_5348	LOC113638908	161
NW_020847800.1_5348	vti1a	169
NW_020847800.1_5348	vti1a	169
NW_020847800.1_5348	thoc5	163
NW_020847800.1_5348	LOC113639156	158
NW_020847800.1_5348	LOC113639210	158
NW_020847800.1_5348	LOC113639343	164
NW_020847800.1_5348	hdhd2	160
NW_020847800.1_5348	hdhd2	160
NW_020847800.1_5348	hdhd2	160
NW_020847800.1_5348	LOC113639598	155
NW_020847800.1_5348	LOC113639462	156
NW_020847800.1_5348	LOC113639558	156
NW_020847800.1_5348	LOC113640111	165
NW_020847800.1_5348	LOC113640107	165
NW_020847800.1_5348	LOC113640148	156
NW_020847800.1_5348	LOC113640148	156
NW_020847800.1_5348	LOC113640231	160
NW_020847800.1_5348	tmem68	158
NW_020847800.1_5348	tmem68	158
NW_020847800.1_5348	nipal3	161
NW_020847800.1_5348	LOC113640645	179
NW_020847800.1_5348	LOC113640645	179
NW_020847800.1_5348	LOC113640645	179
NW_020847800.1_5348	LOC113640645	179
NW_020847800.1_5348	LOC113640645	179
NW_020847800.1_5348	LOC113640645	179
NW_020847800.1_5348	LOC113640645	179
NW_020847800.1_5348	LOC113640645	179
NW_020847800.1_5348	LOC113640645	179
NW_020847800.1_5348	LOC113640645	179
NW_020847800.1_5348	LOC113640645	179
NW_020847800.1_5348	LOC113640645	179
NW_020847800.1_5348	LOC113640645	179
NW_020847800.1_5348	LOC113640645	179
NW_020847800.1_5348	LOC113640645	179
NW_020847800.1_5348	LOC113640645	179
NW_020847800.1_5348	adamts18	166
NW_020847800.1_5348	copz1	161
NW_020847800.1_5348	tmem269	162
NW_020847800.1_5348	LOC113642757	157
NW_020847800.1_5348	LOC113642757	157
NW_020847800.1_5348	LOC113642757	157
NW_020847800.1_5348	LOC113642757	157
NW_020847800.1_5348	LOC113642757	157
NW_020847800.1_5348	LOC113642757	157
NW_020847800.1_5348	LOC113642757	157
NW_020847800.1_5348	LOC113642757	157
NW_020847800.1_5348	LOC113642778	155
NW_020847800.1_5348	tomm70	155
NW_020847800.1_5348	ND3	160
NW_020847800.1_5348	ND4L	160
NW_020848356.1_44010	LOC113633885	155
NW_020848356.1_44010	LOC113649043	161
NW_020848356.1_44010	ppp1r13l	155
NW_020848356.1_44010	thsd1	163
NW_020848356.1_44010	thsd1	163
NW_020848356.1_44010	thsd1	163
NW_020848356.1_44010	thsd1	163
NW_020848356.1_44010	cunh8orf59	160
NW_020848356.1_44010	LOC113648979	159
NW_020848356.1_44010	LOC113648979	159
NW_020848356.1_44010	zmat2	159
NW_020848356.1_44010	LOC113654067	156
NW_020848356.1_44010	LOC113652185	155
NW_020848356.1_44010	il16	158
NW_020848356.1_44010	LOC113653507	155
NW_020848356.1_44010	LOC113653507	155
NW_020848356.1_44010	LOC113655654	155
NW_020848356.1_44010	LOC113655654	155
NW_020848356.1_44010	LOC113656946	158
NW_020848356.1_44010	mak	160
NW_020848356.1_44010	mak	160
NW_020848356.1_44010	LOC113660062	159
NW_020848356.1_44010	cct5	160
NW_020848356.1_44010	LOC113660682	161
NW_020848356.1_44010	LOC113662634	156
NW_020848356.1_44010	hlx	159
NW_020848356.1_44010	hlx	159
NW_020848356.1_44010	LOC113636261	165
NW_020848356.1_44010	sart3	167
NW_020848356.1_44010	LOC113642260	159
NW_020848356.1_44010	LOC113643999	160
NW_020848356.1_44010	LOC113643999	160
NW_020848356.1_44010	LOC113643999	160
NW_020848356.1_44010	LOC113643999	160
NW_020848356.1_44010	LOC113644079	159
NW_020848356.1_44010	LOC113644657	155
NW_020848356.1_44010	LOC113644549	160
NW_020848356.1_44010	LOC113644549	160
NW_020848356.1_44010	LOC113644549	160
NW_020848356.1_44010	LOC113644811	158
NW_020848356.1_44010	LOC113644451	157
NW_020848356.1_44010	LOC113644451	157
NW_020848356.1_44010	LOC113644451	157
NW_020848356.1_44010	LOC113644451	157
NW_020848356.1_44010	LOC113644450	155
NW_020848356.1_44010	LOC113644450	155
NW_020848356.1_44010	LOC113644450	155
NW_020848356.1_44010	LOC113644673	155
NW_020848356.1_44010	LOC113644402	156
NW_020848356.1_44010	LOC113644402	156
NW_020848356.1_44010	LOC113644402	156
NW_020848356.1_44010	LOC113644402	156
NW_020848356.1_44010	LOC113644994	162
NW_020848356.1_44010	pds5b	156
NW_020848356.1_44010	pds5b	156
NW_020848356.1_44010	pds5b	156
NW_020848356.1_44010	pds5b	156
NW_020848356.1_44010	pds5b	156
NW_020848356.1_44010	kdm5a	155
NW_020848356.1_44010	kdm5a	155
NW_020848356.1_44010	LOC113645973	168
NW_020848356.1_44010	htatip2	157
NW_020848356.1_44010	htatip2	157
NW_020848356.1_44010	epc2	158
NW_020848356.1_44010	epc2	158
NW_020848356.1_44010	nabp1	155
NW_020848356.1_44010	nabp1	155
NW_020848356.1_44010	nabp1	155
NW_020848356.1_44010	LOC113646606	155
NW_020848356.1_44010	LOC113646782	158
NW_020848356.1_44010	LOC113647077	160
NW_020848356.1_44010	gpr19	158
NW_020848356.1_44010	pfkfb3	155
NW_020848356.1_44010	LOC113647574	158
NW_020848356.1_44010	LOC113647574	158
NW_020848356.1_44010	akr1a1	160
NW_020848356.1_44010	akr1a1	160
NW_020848356.1_44010	akr1a1	160
NW_020848356.1_44010	akr1a1	160
NW_020848356.1_44010	LOC113648194	155
NW_020848356.1_44010	LOC113648194	155
NW_020848356.1_44010	LOC113648194	155
NW_020848356.1_44010	LOC113648325	163
NW_020848356.1_44010	LOC113648490	155
NW_020848356.1_44010	LOC113649012	155
NW_020848356.1_44010	LOC113649012	155
NW_020848356.1_44010	LOC113649012	155
NW_020848356.1_44010	LOC113649012	155
NW_020848356.1_44010	LOC113648688	156
NW_020848356.1_44010	atp5md	163
NW_020848356.1_44010	taf5	163
NW_020848356.1_44010	LOC113649467	155
NW_020848356.1_44010	LOC113649861	160
NW_020848356.1_44010	LOC113649861	160
NW_020848356.1_44010	LOC113650617	158
NW_020848356.1_44010	LOC113650617	158
NW_020848356.1_44010	LOC113650617	158
NW_020848356.1_44010	LOC113650617	158
NW_020848356.1_44010	setd3	162
NW_020848356.1_44010	setd3	162
NW_020848356.1_44010	LOC113651256	155
NW_020848356.1_44010	styx	157
NW_020848356.1_44010	LOC113651783	156
NW_020848356.1_44010	LOC113651724	156
NW_020848356.1_44010	cry1	155
NW_020848356.1_44010	cry1	155
NW_020848356.1_44010	txn2	155
NW_020848356.1_44010	LOC113652939	155
NW_020848356.1_44010	LOC113652939	155
NW_020848356.1_44010	LOC113652939	155
NW_020848356.1_44010	LOC113653610	167
NW_020848356.1_44010	LOC113653610	167
NW_020848356.1_44010	LOC113653610	167
NW_020848356.1_44010	mrps22	158
NW_020848356.1_44010	LOC113653746	158
NW_020848356.1_44010	LOC113653896	157
NW_020848356.1_44010	LOC113653896	157
NW_020848356.1_44010	LOC113653896	157
NW_020848356.1_44010	LOC113653896	157
NW_020848356.1_44010	LOC113653896	157
NW_020848356.1_44010	LOC113654060	156
NW_020848356.1_44010	adpgk	167
NW_020848356.1_44010	adpgk	167
NW_020848356.1_44010	adpgk	167
NW_020848356.1_44010	en1	156
NW_020848356.1_44010	dgkh	157
NW_020848356.1_44010	LOC113654802	155
NW_020848356.1_44010	LOC113655259	157
NW_020848356.1_44010	LOC113655245	163
NW_020848356.1_44010	commd6	155
NW_020848356.1_44010	cpsf3	176
NW_020848356.1_44010	adipor1	159
NW_020848356.1_44010	adipor1	159
NW_020848356.1_44010	adipor1	159
NW_020848356.1_44010	rfk	156
NW_020848356.1_44010	pex10	159
NW_020848356.1_44010	LOC113656334	162
NW_020848356.1_44010	LOC113656495	156
NW_020848356.1_44010	LOC113656651	156
NW_020848356.1_44010	LOC113656778	160
NW_020848356.1_44010	LOC113656870	158
NW_020848356.1_44010	LOC113656870	158
NW_020848356.1_44010	LOC113656870	158
NW_020848356.1_44010	LOC113656870	158
NW_020848356.1_44010	LOC113656870	158
NW_020848356.1_44010	LOC113656870	158
NW_020848356.1_44010	LOC113656951	160
NW_020848356.1_44010	LOC113657081	168
NW_020848356.1_44010	LOC113657604	162
NW_020848356.1_44010	LOC113657604	162
NW_020848356.1_44010	LOC113657604	162
NW_020848356.1_44010	LOC113657604	162
NW_020848356.1_44010	emilin2	164
NW_020848356.1_44010	plppr3	160
NW_020848356.1_44010	plppr3	160
NW_020848356.1_44010	plppr3	160
NW_020848356.1_44010	plppr3	160
NW_020848356.1_44010	babam1	156
NW_020848356.1_44010	zbtb17	172
NW_020848356.1_44010	zbtb17	172
NW_020848356.1_44010	LOC113658137	156
NW_020848356.1_44010	LOC113658506	162
NW_020848356.1_44010	LOC113659114	157
NW_020848356.1_44010	ccdc9b	158
NW_020848356.1_44010	tex36	160
NW_020848356.1_44010	rag1	159
NW_020848356.1_44010	sigirr	158
NW_020848356.1_44010	sigirr	158
NW_020848356.1_44010	psma4	165
NW_020848356.1_44010	psma4	165
NW_020848356.1_44010	LOC113660508	160
NW_020848356.1_44010	LOC113660508	160
NW_020848356.1_44010	LOC113660508	160
NW_020848356.1_44010	LOC113660508	160
NW_020848356.1_44010	nkapd1	156
NW_020848356.1_44010	LOC113660582	165
NW_020848356.1_44010	ccnj	160
NW_020848356.1_44010	ccnj	160
NW_020848356.1_44010	LOC113661913	157
NW_020848356.1_44010	pm20d2	165
NW_020848356.1_44010	LOC113662420	156
NW_020848356.1_44010	LOC113662420	156
NW_020848356.1_44010	LOC113662656	158
NW_020848356.1_44010	LOC113662656	158
NW_020848356.1_44010	LOC113662656	158
NW_020848356.1_44010	LOC113662656	158
NW_020848356.1_44010	LOC113663132	164
NW_020848356.1_44010	LOC113663652	160
NW_020848356.1_44010	LOC113663705	166
NW_020848356.1_44010	LOC113664000	166
NW_020848356.1_44010	LOC113663999	166
NW_020848356.1_44010	LOC113663999	166
NW_020848356.1_44010	LOC113633890	158
NW_020848356.1_44010	LOC113634156	156
NW_020848356.1_44010	polg2	156
NW_020848356.1_44010	polg2	156
NW_020848356.1_44010	LOC113634711	155
NW_020848356.1_44010	LOC113634711	155
NW_020848356.1_44010	pcf11	159
NW_020848356.1_44010	LOC113634927	159
NW_020848356.1_44010	LOC113634927	159
NW_020848356.1_44010	kiaa0232	155
NW_020848356.1_44010	kiaa0232	155
NW_020848356.1_44010	LOC113635272	158
NW_020848356.1_44010	LOC113635520	155
NW_020848356.1_44010	LOC113635747	155
NW_020848356.1_44010	adal	160
NW_020848356.1_44010	adal	160
NW_020848356.1_44010	LOC113636185	157
NW_020848356.1_44010	pin4	165
NW_020848356.1_44010	pfdn6	160
NW_020848356.1_44010	tex11	157
NW_020848356.1_44010	tex11	157
NW_020848356.1_44010	sowahd	158
NW_020848356.1_44010	sowahd	158
NW_020848356.1_44010	rpl39	158
NW_020848356.1_44010	LOC113636057	156
NW_020848356.1_44010	LOC113635703	164
NW_020848356.1_44010	uprt	158
NW_020848356.1_44010	uprt	158
NW_020848356.1_44010	uprt	158
NW_020848356.1_44010	ass1	169
NW_020848356.1_44010	map2k5	161
NW_020848356.1_44010	map2k5	161
NW_020848356.1_44010	LOC113636682	157
NW_020848356.1_44010	ddx28	166
NW_020848356.1_44010	LOC113637215	157
NW_020848356.1_44010	LOC113637215	157
NW_020848356.1_44010	LOC113637215	157
NW_020848356.1_44010	LOC113637215	157
NW_020848356.1_44010	LOC113637513	158
NW_020848356.1_44010	ptar1	156
NW_020848356.1_44010	LOC113637753	155
NW_020848356.1_44010	LOC113637781	160
NW_020848356.1_44010	LOC113638051	169
NW_020848356.1_44010	slc39a7	157
NW_020848356.1_44010	nup155	156
NW_020848356.1_44010	mphosph9	155
[truncated: 97,393 more rows]
