# Supplementary material for: Integrated miRNA and mRNA Sequencing Reveals the Sterility Mechanism in Hybrid Yellow Catfish Resulting from Pelteobagrus fulvidraco (♀) × Pelteobagrus vachelli (♂)
Source: Animals (Basel). 2024 May 27;14(11):1586. doi: 10.3390/ani14111586 (PMC11171309; doi:10.3390/ani14111586)
Supplement: Supplementary file 1 [file animals-14-01586-s001.zip › Tables/Table S9.xlsx]

## Sheet: Sheet1
Table S9. The target gene numbers of known miRNAs.
miRNA tag id	mature miRBase miRNA	target gene numbers
NW_020847798.1_5211	ipu-miR-99a	24
NW_020847888.1_14179	ipu-miR-99a	24
NW_020847967.1_21395	ipu-miR-100	24
NW_020848041.1_27550	ipu-miR-100	24
NW_020848146.1_35123	ipu-miR-126b	41
NW_020847970.1_21688	ipu-miR-133b	72
NW_020848400.1_46805	ipu-miR-133b	72
NW_020847794.1_4794	ipu-miR-133b	76
NW_020848035.1_27061	ipu-miR-133b	76
NW_020847785.1_3569	ipu-miR-375	104
NW_020848156.1_35531	ipu-miR-375	104
NW_020848156.1_35532	ipu-miR-375	104
NW_020847778.1_3141	ipu-miR-132a	112
NW_020847785.1_3464	ipu-miR-132a	112
NW_020847798.1_5207	ipu-miR-125c	116
NW_020848034.1_26823	ipu-miR-365	125
NW_020847888.1_14175	ipu-miR-125b	126
NW_020847967.1_21391	ipu-miR-125b	126
NW_020848041.1_27554	ipu-miR-125b	126
NW_020847852.1_10541	ipu-miR-150	130
NW_020847995.1_23374	ipu-miR-365	131
NW_020848067.1_29537	ipu-miR-301c	134
NW_020847778.1_3143	ipu-miR-212	140
NW_020847778.1_3144	ipu-miR-212	140
NW_020847785.1_3462	ipu-miR-212	140
NW_020848165.1_35858	ipu-miR-462	156
NW_020848036.1_27166	ipu-miR-210	161
NW_020848052.1_29143	ipu-miR-202	162
NW_020847958.1_20689	ipu-miR-10b	171
NW_020848400.1_46839	ipu-miR-10b	171
NW_020847837.1_9791	ipu-miR-2188	193
NW_020847794.1_4549	ipu-miR-92b	194
NW_020847809.1_7117	ipu-miR-455b	196
NW_020847974.1_22028	ipu-miR-124a	198
NW_020848367.1_44329	ipu-miR-124a	198
NW_020848262.1_41715	ipu-miR-10c	206
NW_020848248.1_41383	ipu-miR-455a	220
NW_020847801.1_5663	ipu-let-7a	224
NW_020847967.1_21393	ipu-let-7a	224
NW_020848041.1_27552	ipu-let-7a	224
NW_020848312.1_42931	ipu-let-7a	224
NW_020847902.1_15440	ipu-miR-10d	226
NW_020847798.1_5210	ipu-let-7c	227
NW_020847888.1_14178	ipu-let-7c	227
NW_020847771.1_2623	ipu-miR-24b	231
NW_020847771.1_2624	ipu-miR-24b	231
NW_020848014.1_25193	ipu-let-7g	232
NW_020848400.1_47057	ipu-let-7g	232
NW_020847888.1_14144	ipu-miR-192	233
NW_020848400.1_46696	ipu-miR-1388	234
NW_020848200.1_37046	ipu-miR-31	235
NW_020847763.1_896	ipu-miR-125a	241
NW_020848394.1_45868	ipu-miR-125a	241
NW_020847794.1_4562	ipu-miR-196d	247
NW_020848416.1_48483	ipu-let-7e	247
NW_020848081.1_30064	ipu-miR-196a	248
NW_020848400.1_46841	ipu-miR-196a	248
NW_020848400.1_46842	ipu-miR-196a	248
NW_020848394.1_45894	ipu-let-7f	250
NW_020847785.1_3479	ipu-miR-22a	251
NW_020847801.1_5665	ipu-let-7b	265
NW_020847801.1_5666	ipu-let-7b	265
NW_020848312.1_42933	ipu-let-7b	265
NW_020848312.1_42934	ipu-let-7b	265
NW_020847763.1_893	ipu-let-7d	275
NW_020847763.1_894	ipu-let-7d	275
NW_020848394.1_45866	ipu-let-7d	275
NW_020848232.1_40627	ipu-miR-10a	281
NW_020847763.1_1207	ipu-miR-26a	291
NW_020847769.1_2169	ipu-miR-26a	291
NW_020847800.1_5348	ipu-miR-26a	291
NW_020848356.1_44010	ipu-miR-26a	291
NW_020848400.1_46861	ipu-miR-26b	291
NW_020848014.1_25192	ipu-let-7h	292
NW_020848400.1_47056	ipu-let-7h	292
NW_020848083.1_30167	ipu-miR-456	293
NW_020848287.1_42479	ipu-miR-146b	302
NW_020847857.1_11131	ipu-miR-92a	312
NW_020848401.1_47107	ipu-miR-92a	312
NW_020848401.1_47108	ipu-miR-92a	312
NW_020848156.1_35425	ipu-miR-153b	315
NW_020847974.1_22035	ipu-miR-24b	317
NW_020848323.1_43366	ipu-miR-24b	317
NW_020847805.1_6492	ipu-miR-128	319
NW_020848014.1_25221	ipu-miR-34a	329
NW_020847769.1_2011	ipu-miR-7147	344
NW_020848115.1_32525	ipu-miR-96	344
NW_020847888.1_14142	ipu-miR-194a	345
NW_020847801.1_5655	ipu-miR-29c	350
NW_020847974.1_22247	ipu-miR-724	350
NW_020848398.1_46164	ipu-miR-724	350
NW_020847795.1_4966	ipu-miR-146a	362
NW_020848090.1_30819	ipu-miR-107b	367
NW_020848230.1_40080	ipu-miR-205	396
NW_020848400.1_46618	ipu-miR-205	396
NW_020848028.1_26252	ipu-miR-21	404
NW_020848277.1_41978	ipu-miR-21	404
NW_020847786.1_3794	ipu-miR-122	408
NW_020847764.1_1661	ipu-miR-7a	413
NW_020847798.1_5271	ipu-miR-7a	413
NW_020847880.1_13732	ipu-miR-7a	413
NW_020847828.1_9178	ipu-miR-135c	416
NW_020848400.1_47051	ipu-miR-135c	416
NW_020848000.1_23624	ipu-miR-216b	422
NW_020848046.1_28515	ipu-miR-216b	422
NW_020848107.1_32067	ipu-miR-34b	434
NW_020848201.1_37187	ipu-miR-458	434
NW_020848178.1_36391	ipu-miR-2187	439
NW_020847784.1_3421	ipu-miR-7b	440
NW_020847974.1_22031	ipu-miR-23b	441
NW_020847940.1_19321	ipu-miR-338	445
NW_020848024.1_25766	ipu-miR-214	445
NW_020848087.1_30541	ipu-miR-214	445
NW_020848232.1_40646	ipu-miR-338	445
NW_020848323.1_43239	ipu-miR-338	445
NW_020847771.1_2626	ipu-miR-27a	447
NW_020847919.1_16490	ipu-miR-140	448
NW_020848000.1_23626	ipu-miR-216a	454
NW_020848014.1_25231	ipu-miR-499	454
NW_020847974.1_22033	ipu-miR-27b	458
NW_020847974.1_22034	ipu-miR-27b	458
NW_020848067.1_29533	ipu-miR-218a	467
NW_020848070.1_29643	ipu-miR-187	475
NW_020848070.1_29644	ipu-miR-187	475
NW_020848416.1_48209	ipu-miR-200c	481
NW_020848115.1_32527	ipu-miR-183	487
NW_020847764.1_1660	ipu-miR-9	506
NW_020847794.1_4750	ipu-miR-9	506
NW_020847798.1_5165	ipu-miR-9	506
NW_020848009.1_24815	ipu-miR-9	506
NW_020848036.1_27284	ipu-miR-9	506
NW_020848248.1_41319	ipu-miR-9	506
NW_020847958.1_20610	ipu-miR-222a	508
NW_020848100.1_31777	ipu-miR-730	512
NW_020848401.1_47115	ipu-miR-18a	517
NW_020848024.1_25767	ipu-miR-199a-5p	529
NW_020848079.1_30045	ipu-miR-199a-5p	529
NW_020848087.1_30540	ipu-miR-199a-5p	529
NW_020848212.1_38600	ipu-miR-199a-5p	529
NW_020848408.1_47466	ipu-miR-199a-5p	529
NW_020847958.1_20611	ipu-miR-221	539
NW_020848416.1_48041	ipu-miR-221	539
NW_020848035.1_27053	ipu-miR-203c	541
NW_020848400.1_46803	ipu-miR-1	548
NW_020848034.1_26920	ipu-miR-25	552
NW_020847763.1_1105	ipu-miR-23a	554
NW_020847771.1_2628	ipu-miR-23a	554
NW_020848323.1_43370	ipu-miR-23a	554
NW_020847779.1_3233	ipu-miR-204	562
NW_020847794.1_4796	ipu-miR-206	574
NW_020848035.1_27059	ipu-miR-206	574
NW_020848036.1_27281	ipu-miR-135a	574
NW_020847763.1_910	ipu-miR-30b	588
NW_020848070.1_29646	ipu-miR-489	614
NW_020848323.1_43368	ipu-miR-27c	616
NW_020848165.1_35856	ipu-miR-135b	639
NW_020847794.1_4739	ipu-miR-138	647
NW_020847794.1_4740	ipu-miR-138	647
NW_020848070.1_29611	ipu-miR-30c	652
NW_020848202.1_37737	ipu-miR-30c	652
NW_020847937.1_18510	ipu-miR-130c	653
NW_020848067.1_29540	ipu-miR-130c	653
NW_020847801.1_5422	ipu-miR-129	656
NW_020847924.1_17038	ipu-miR-129	656
NW_020847956.1_20320	ipu-miR-129	656
NW_020848223.1_39064	ipu-miR-129	656
NW_020847857.1_11329	ipu-miR-155	676
NW_020848000.1_23628	ipu-miR-217	682
NW_020848046.1_28513	ipu-miR-217	682
NW_020847883.1_13990	ipu-miR-218a	694
NW_020848014.1_25216	ipu-miR-141	694
NW_020848401.1_47110	ipu-miR-19b	694
NW_020848201.1_37178	ipu-miR-107b	724
NW_020848328.1_43481	ipu-miR-107b	724
NW_020848328.1_43482	ipu-miR-107b	724
NW_020847794.1_4542	ipu-miR-190b	730
NW_020848182.1_36638	ipu-miR-15b	760
NW_020848201.1_37513	ipu-miR-15b	760
NW_020848182.1_36640	ipu-miR-457b	768
NW_020847857.1_11322	ipu-miR-459	770
NW_020847857.1_11188	ipu-miR-15a	800
NW_020848389.1_45210	ipu-miR-15a	800
NW_020848014.1_25214	ipu-miR-429a	805
NW_020847857.1_11190	ipu-miR-16b	830
NW_020848014.1_25217	ipu-miR-200b	842
NW_020848014.1_25218	ipu-miR-200b	842
NW_020847958.1_20688	ipu-miR-148	857
NW_020847758.1_33	ipu-miR-181a	863
NW_020848034.1_26830	ipu-miR-181a	863
NW_020848071.1_29779	ipu-miR-181a	863
NW_020848071.1_29780	ipu-miR-181a	863
NW_020848201.1_37491	ipu-miR-218a	882
NW_020848125.1_32921	ipu-miR-101a	921
NW_020848416.1_48269	ipu-miR-101a	921
NW_020847857.1_11124	ipu-miR-17a	922
NW_020848070.1_29613	ipu-miR-30e	948
NW_020848202.1_37739	ipu-miR-30e	948
NW_020847784.1_3424	ipu-miR-101b	989
NW_020847885.1_14087	ipu-miR-728	1012
NW_020847758.1_31	ipu-miR-181b	1101
NW_020848034.1_26831	ipu-miR-181c	1101
NW_020848034.1_26832	ipu-miR-181c	1101
NW_020848071.1_29777	ipu-miR-181b	1101
NW_020848141.1_34969	ipu-miR-144	1114
NW_020847888.1_14192	ipu-miR-454b	1146
NW_020847937.1_18506	ipu-miR-454b	1146
NW_020848035.1_27134	ipu-miR-203a	1171
NW_020848401.1_47111	ipu-miR-20a	1350
NW_020848036.1_27198	ipu-miR-190a	1426
NW_020847809.1_6748	ipu-miR-126b	3274
